# Supplementary material for: Three Component Thio‐ and Carboboration of Alkynes: A Modular Route to Functionalised Bicyclic Boronates
Source: Angew Chem Int Ed Engl. 2026 May 27;65(30):e9548215. doi: 10.1002/anie.9548215 (PMC13383196; doi:10.1002/anie.9548215)
Supplement: Supplementary file 2 — Supporting File 2: anie72649‐sup‐0002‐cif.zip. [file ANIE-65-e9548215-s002.zip]

Archive with 5 entries (4 files):
- anie72649-sup-0002-cif/
- anie72649-sup-0002-cif/Boranil.cif
- anie72649-sup-0002-cif/Compound 2e.cif
- anie72649-sup-0002-cif/Compound 4a-anhydride.cif
- anie72649-sup-0002-cif/Compound 4a.cif
