# Supplementary material for: Three Component Thio‐ and Carboboration of Alkynes: A Modular Route to Functionalised Bicyclic Boronates
Source: Angew Chem Int Ed Engl. 2026 May 27;65(30):e9548215. doi: 10.1002/anie.9548215 (PMC13383196; doi:10.1002/anie.9548215)
Supplement: Supplementary file 2 — Supporting File 2: anie72649‐sup‐0002‐cif.zip. [file ANIE-65-e9548215-s002.zip › anie72649-sup-0002-cif/Boranil.cif]

data_Boranil-SI
# lbw172-01_280425_reintegrate_0p83a
_audit_creation_date               2026-01-16
_audit_creation_method
;
Olex2 1.5-beta
(compiled 2025.07.13 svn.rb7424aed for OlexSys, GUI svn.r7314)
;
_shelx_SHELXL_version_number       '2025/1'
loop_
  _audit_author_name
  _audit_author_email
  _audit_author_address
 'Winfrey, L.B.' ''
;
The University of Edinburgh
School of Chemistry
Joseph Black Building David Brewster Road
Edinburgh
EH9 3FJ
;
 'Cross, M.J.' ? ?
 'Nichol, G.S.' g.s.nichol@ed.ac.uk
;
The University of Edinburgh
School of Chemistry
Joseph Black Building David Brewster Road
Edinburgh
EH9 3FJ
;

_audit_contact_author_address
;
The University of Edinburgh
School of Chemistry
Joseph Black Building David Brewster Road
Edinburgh
EH9 3FJ
;
_audit_contact_author_email        g.s.nichol@ed.ac.uk
_audit_contact_author_name         'Nichol, G.S.'
_audit_contact_author_phone        '+44 131 650 4806'
_publ_contact_author_id_orcid      0000-0002-1597-3679
_publ_section_references
;
Dolomanov, O.V., Bourhis, L.J., Gildea, R.J, Howard, J.A.K. & Puschmann, H.
 (2009), J. Appl. Cryst. 42, 339-341.

Sheldrick, G.M. (2015). Acta Cryst. A71, 3-8.

Sheldrick, G.M. (2015). Acta Cryst. C71, 3-8.
;
_chemical_name_common              ?
_chemical_name_systematic          ?
_chemical_formula_moiety           'C10 H12 B F2 N O S'
_chemical_formula_sum              'C10 H12 B F2 N O S'
_chemical_formula_weight           243.08
_chemical_absolute_configuration   ad
_chemical_melting_point            ?
_chemical_oxdiff_formula           N2B2S2O2C54H40F20
loop_
  _atom_type_symbol
  _atom_type_description
  _atom_type_scat_dispersion_real
  _atom_type_scat_dispersion_imag
  _atom_type_scat_source
 'C' 'C' 0.0033 0.0016 'International Tables Vol C Tables 4.2.6.8 and 6.1.1.4'
 'H' 'H' 0.0000 0.0000 'International Tables Vol C Tables 4.2.6.8 and 6.1.1.4'
 'B' 'B' 0.0013 0.0007 'International Tables Vol C Tables 4.2.6.8 and 6.1.1.4'
 'F' 'F' 0.0171 0.0103 'International Tables Vol C Tables 4.2.6.8 and 6.1.1.4'
 'N' 'N' 0.0061 0.0033 'International Tables Vol C Tables 4.2.6.8 and 6.1.1.4'
 'O' 'O' 0.0106 0.0060 'International Tables Vol C Tables 4.2.6.8 and 6.1.1.4'
 'S' 'S' 0.1246 0.1234 'International Tables Vol C Tables 4.2.6.8 and 6.1.1.4'

_shelx_space_group_comment
;
The symmetry employed for this shelxl refinement is uniquely defined
by the following loop, which should always be used as a source of
symmetry information in preference to the above space-group names.
They are only intended as comments.
;
_space_group_crystal_system        'orthorhombic'
_space_group_IT_number             29
_space_group_name_H-M_alt          'P c a 21'
_space_group_name_Hall             'P 2c -2ac'
loop_
  _space_group_symop_operation_xyz
 'x, y, z'
 '-x, -y, z+1/2'
 'x+1/2, -y, z'
 '-x+1/2, y, z+1/2'

_cell_length_a                     8.9422(6)
_cell_length_b                     11.3738(5)
_cell_length_c                     21.3342(15)
_cell_angle_alpha                  90
_cell_angle_beta                   90
_cell_angle_gamma                  90
_cell_volume                       2169.8(2)
_cell_formula_units_Z              8
_cell_measurement_reflns_used      2157
_cell_measurement_temperature      100.00(10)
_cell_measurement_theta_max        27.8690
_cell_measurement_theta_min        2.6090
_shelx_estimated_absorpt_T_max     0.994
_shelx_estimated_absorpt_T_min     0.971
_exptl_absorpt_coefficient_mu      0.301
_exptl_absorpt_correction_T_max    1.00000
_exptl_absorpt_correction_T_min    0.63321
_exptl_absorpt_correction_type     multi-scan
_exptl_absorpt_process_details
;
CrysAlisPro 1.171.43.143a (Rigaku Oxford Diffraction, 2024)
Empirical absorption correction using spherical harmonics,
implemented in SCALE3 ABSPACK scaling algorithm.
;
_exptl_absorpt_special_details     ?
_exptl_crystal_colour              'clear colourless'
_exptl_crystal_colour_lustre       clear
_exptl_crystal_colour_modifier     .
_exptl_crystal_colour_primary      colourless
_exptl_crystal_density_diffrn      1.488
_exptl_crystal_density_meas        ?
_exptl_crystal_density_method      ?
_exptl_crystal_description         plate
_exptl_crystal_F_000               1008
loop_
  _exptl_crystal_face_index_h
  _exptl_crystal_face_index_k
  _exptl_crystal_face_index_l
  _exptl_crystal_face_perp_dist
 12 -3 3 0.0415
 -2 -16 1 0.0278
 -13 0 -3 0.0485
 2 16 -1 0.0381
 0 0 1 0.0102
 0 0 -1 0.0060

_exptl_crystal_recrystallization_method  'Layering with toluene and hexane'
_exptl_crystal_size_max            0.1
_exptl_crystal_size_mid            0.07
_exptl_crystal_size_min            0.02
loop_
  _exptl_oxdiff_crystal_face_indexfrac_h
  _exptl_oxdiff_crystal_face_indexfrac_k
  _exptl_oxdiff_crystal_face_indexfrac_l
  _exptl_oxdiff_crystal_face_x
  _exptl_oxdiff_crystal_face_y
  _exptl_oxdiff_crystal_face_z
 12.2584 -3.4271 2.7716 -0.5490 0.1896 0.8140
 -1.9203 -15.8456 0.6226 -0.8010 0.2846 -0.5267
 -12.5559 -0.2881 -2.5939 0.3567 -0.1214 -0.9263
 1.5216 15.9145 -0.7100 0.8165 -0.2899 0.4992
 -0.0001 0.0004 0.9996 0.0090 0.0319 0.0024
 0.0001 -0.0004 -0.9996 -0.0090 -0.0319 -0.0024

_exptl_transmission_factor_max     ?
_exptl_transmission_factor_min     ?
_diffrn_reflns_av_R_equivalents    0.0698
_diffrn_reflns_av_unetI/netI       0.0752
_diffrn_reflns_Laue_measured_fraction_full  0.999
_diffrn_reflns_Laue_measured_fraction_max  0.999
_diffrn_reflns_limit_h_max         9
_diffrn_reflns_limit_h_min         -10
_diffrn_reflns_limit_k_max         13
_diffrn_reflns_limit_k_min         -13
_diffrn_reflns_limit_l_max         25
_diffrn_reflns_limit_l_min         -23
_diffrn_reflns_number              9783
_diffrn_reflns_point_group_measured_fraction_full  0.903
_diffrn_reflns_point_group_measured_fraction_max  0.903
_diffrn_reflns_theta_full          25.242
_diffrn_reflns_theta_max           25.348
_diffrn_reflns_theta_min           2.618
_diffrn_ambient_environment        N~2~
_diffrn_ambient_temperature        100.00(10)
_diffrn_detector                   'Hybrid Pixel Array Detector'
_diffrn_detector_area_resol_mean   10.0000
_diffrn_detector_type              'HyPix-Arc 100'
_diffrn_measured_fraction_theta_full  0.999
_diffrn_measured_fraction_theta_max  0.999
_diffrn_measurement_details
;
List of Runs (angles in degrees, time in seconds):

  # Type    Start    End  Width  t~exp~   \w     \q     \k     \f   Frames
--------------------------------------------------------------------------
  1  \w    -69.00 -19.00   0.50   93.98    --   -0.67 -19.00 120.00  100
  2  \w    -52.00 -15.00   0.50   93.98    --   -0.67 -57.00-150.00   74
  3  \w     19.00  69.00   0.50   93.98    --   -0.67  19.00 -30.00  100
;
_diffrn_measurement_device         'four-circle diffractometer'
_diffrn_measurement_device_type   
 'XtaLAB Synergy, Single source at home/near, HyPix-Arc 100'
_diffrn_measurement_method         '\w scans'
_diffrn_orient_matrix_type        
 'CrysAlisPro convention (1999,Acta A55,543-557)'
_diffrn_orient_matrix_UB_11        -0.0315116000
_diffrn_orient_matrix_UB_12        0.0547202000
_diffrn_orient_matrix_UB_13        0.0089363000
_diffrn_orient_matrix_UB_21        0.0034611000
_diffrn_orient_matrix_UB_22        -0.0171246000
_diffrn_orient_matrix_UB_23        0.0319327000
_diffrn_orient_matrix_UB_31        0.0727228000
_diffrn_orient_matrix_UB_32        0.0245190000
_diffrn_orient_matrix_UB_33        0.0023660000
_diffrn_oxdiff_digest_hkl
;
43c746c3e6bd7ce224fc5cb7e19cf4f31a47c5
;
_diffrn_radiation_monochromator    graphite
_diffrn_radiation_probe            x-ray
_diffrn_radiation_type             'Mo K\a'
_diffrn_radiation_wavelength       0.71073
_diffrn_source                     'fine-focus sealed X-ray tube'
_diffrn_source_current             1.0
_diffrn_source_type                'Enhance (Mo) X-ray Source'
_diffrn_source_voltage             50.0
_reflns_Friedel_coverage           0.754
_reflns_Friedel_fraction_full      0.802
_reflns_Friedel_fraction_max       0.801
_reflns_number_gt                  2892
_reflns_number_total               3594
_reflns_special_details
;
 Reflections were merged by SHELXL according to the crystal
 class for the calculation of statistics and refinement.
 
 _reflns_Friedel_fraction is defined as the number of unique
 Friedel pairs measured divided by the number that would be
 possible theoretically, ignoring centric projections and
 systematic absences. Completness statistics refer to single and
 composite reflections containing twin component 1 only.
;
_reflns_threshold_expression       'I > 2\s(I)'
_computing_cell_refinement         'CrysAlisPro 1.171.43.143a (Rigaku OD, 2024)'
_computing_data_collection        
 'CrysAlisPro system (CCD 43.143a 64-bit (release 25-10-2024))'
_computing_data_reduction          'CrysAlisPro 1.171.43.143a (Rigaku OD, 2024)'
_computing_molecular_graphics      'Olex2 1.5-beta (Dolomanov et al., 2009)'
_computing_publication_material    'Olex2 1.5-beta (Dolomanov et al., 2009)'
_computing_structure_refinement    'SHELXL 2025/1 (Sheldrick, 2015)'
_computing_structure_solution      'SHELXT 2018/2 (Sheldrick, 2018)'
_refine_diff_density_max           0.947
_refine_diff_density_min           -0.266
_refine_diff_density_rms           0.094
_refine_ls_abs_structure_details
;
 Refined as an inversion twin.
;
_refine_ls_abs_structure_Flack     0.4(2)
_refine_ls_extinction_coef         .
_refine_ls_extinction_method       none
_refine_ls_goodness_of_fit_ref     1.081
_refine_ls_hydrogen_treatment      constr
_refine_ls_matrix_type             full
_refine_ls_number_parameters       294
_refine_ls_number_reflns           3594
_refine_ls_number_restraints       13
_refine_ls_R_factor_all            0.0893
_refine_ls_R_factor_gt             0.0706
_refine_ls_restrained_S_all        1.078
_refine_ls_shift/su_max            0.000
_refine_ls_shift/su_mean           0.000
_refine_ls_structure_factor_coef   Fsqd
_refine_ls_weighting_details      
 'w=1/[\s^2^(Fo^2^)+(0.0937P)^2^] where P=(Fo^2^+2Fc^2^)/3'
_refine_ls_weighting_scheme        calc
_refine_ls_wR_factor_gt            0.1561
_refine_ls_wR_factor_ref           0.1647
_refine_special_details           
 'When the structure model was essentially complete some minor residual peaks (eg Q1, 4 & 7), consistent with the presence of a very minor amount of mechanistially-possible byproduct were noted.  However, attempts to model this yielded an unstable refinement so these were left alone.'
_olex2_refinement_description
;
1. Twinned data refinement
 Scales: 0.6(2)
 0.4(2)
2. Fixed Uiso
 At 1.2 times of:
  All C(H) groups, All C(H,H) groups, All S(H) groups
 At 1.5 times of:
  All C(H,H,H) groups
3. Rigid bond restraints
 B1, B51
 with sigma for 1-2 distances of 0.01 and sigma for 1-3 distances of 0.01
4. Uiso/Uaniso restraints and constraints
B1 \\sim B51: within 2A with sigma of 0.04 and sigma for terminal atoms of 0.08
within 2A
F51 \\sim F52 \\sim B51: within 2A with sigma of 0.04 and sigma for terminal
atoms of 0.08 within 2A
5.a Secondary CH2 refined with riding coordinates:
 C9(H9A,H9B), C10(H10A,H10B), C59(H59A,H59B), C60(H60A,H60B)
5.b Aromatic/amide H refined with riding coordinates:
 C2(H2), C3(H3), C4(H4), C5(H5), C52(H52), C53(H53), C54(H54), C55(H55)
5.c Idealised Me refined as rotating group:
 C8(H8A,H8B,H8C), C58(H58A,H58B,H58C)
5.d Idealised tetrahedral OH refined as rotating group:
 S1(H1), S51(H51)
;
_atom_sites_solution_hydrogens     geom
_atom_sites_solution_primary       dual
_atom_sites_solution_secondary     ?
loop_
  _atom_site_label
  _atom_site_type_symbol
  _atom_site_fract_x
  _atom_site_fract_y
  _atom_site_fract_z
  _atom_site_U_iso_or_equiv
  _atom_site_adp_type
  _atom_site_occupancy
  _atom_site_site_symmetry_order
  _atom_site_calc_flag
  _atom_site_refinement_flags_posn
  _atom_site_refinement_flags_adp
  _atom_site_refinement_flags_occupancy
  _atom_site_disorder_assembly
  _atom_site_disorder_group
 S1 S 0.4036(2) 1.04358(19) 0.60818(11) 0.0246(5) Uani 1 1 d . . . . .
 H1 H 0.336997 0.957075 0.624240 0.030 Uiso 1 1 calc R U . . .
 F1 F 0.4035(6) 0.7624(4) 0.4154(3) 0.0398(15) Uani 1 1 d . . . . .
 F2 F 0.6229(7) 0.7840(4) 0.4654(3) 0.0438(16) Uani 1 1 d . . . . .
 O1 O 0.6133(7) 0.8008(5) 0.3580(3) 0.0319(16) Uani 1 1 d . . . . .
 N1 N 0.5060(8) 0.9566(6) 0.4260(3) 0.0192(16) Uani 1 1 d . . . . .
 C1 C 0.6805(9) 0.8849(7) 0.3236(4) 0.0199(18) Uani 1 1 d . . . . .
 C2 C 0.7678(9) 0.8512(8) 0.2744(4) 0.025(2) Uani 1 1 d . . . . .
 H2 H 0.783061 0.770041 0.265939 0.031 Uiso 1 1 calc R U . . .
 C3 C 0.8343(11) 0.9356(8) 0.2371(5) 0.026(2) Uani 1 1 d . . . . .
 H3 H 0.896737 0.911480 0.203416 0.031 Uiso 1 1 calc R U . . .
 C4 C 0.8121(11) 1.0537(8) 0.2473(5) 0.029(2) Uani 1 1 d . . . . .
 H4 H 0.854989 1.110602 0.220179 0.035 Uiso 1 1 calc R U . . .
 C5 C 0.7260(11) 1.0879(8) 0.2982(4) 0.029(2) Uani 1 1 d . . . . .
 H5 H 0.714049 1.169250 0.306824 0.035 Uiso 1 1 calc R U . . .
 C6 C 0.6552(9) 1.0042(7) 0.3376(4) 0.017(2) Uani 1 1 d . . . . .
 C7 C 0.5623(8) 1.0379(7) 0.3898(5) 0.0207(17) Uani 1 1 d . . . . .
 C8 C 0.5357(10) 1.1666(7) 0.4032(5) 0.025(2) Uani 1 1 d . . . . .
 H8A H 0.439536 1.176118 0.424621 0.038 Uiso 1 1 calc R U . . .
 H8B H 0.534050 1.210418 0.363603 0.038 Uiso 1 1 calc R U . . .
 H8C H 0.616112 1.196805 0.429869 0.038 Uiso 1 1 calc R U . . .
 C9 C 0.4140(9) 0.9839(7) 0.4827(5) 0.0182(19) Uani 1 1 d . . . . .
 H9A H 0.348993 0.915898 0.492491 0.022 Uiso 1 1 calc R U . . .
 H9B H 0.348733 1.052231 0.473706 0.022 Uiso 1 1 calc R U . . .
 C10 C 0.5117(10) 1.0114(8) 0.5390(5) 0.025(2) Uani 1 1 d . . . . .
 H10A H 0.576128 1.079656 0.529130 0.030 Uiso 1 1 calc R U . . .
 H10B H 0.577541 0.943274 0.547570 0.030 Uiso 1 1 calc R U . . .
 B1 B 0.5381(10) 0.8217(8) 0.4156(5) 0.018(2) Uani 1 1 d . . . . .
 S51 S 0.8684(2) 0.53660(19) 0.39137(10) 0.0203(5) Uani 1 1 d . . . . .
 H51 H 0.934792 0.449586 0.375961 0.024 Uiso 1 1 calc R U . . .
 F51 F 0.8524(5) 0.2542(4) 0.5788(2) 0.0227(11) Uani 1 1 d . U . . .
 F52 F 0.6179(5) 0.2905(4) 0.5412(2) 0.0277(12) Uani 1 1 d . U . . .
 O51 O 0.6675(6) 0.3065(5) 0.6487(3) 0.0217(13) Uani 1 1 d . . . . .
 N51 N 0.7645(7) 0.4552(5) 0.5736(3) 0.0138(14) Uani 1 1 d . . . . .
 C51 C 0.5946(8) 0.3944(7) 0.6784(4) 0.0155(17) Uani 1 1 d . . . . .
 C52 C 0.5071(10) 0.3681(9) 0.7305(4) 0.025(2) Uani 1 1 d . . . . .
 H52 H 0.500383 0.289061 0.744587 0.030 Uiso 1 1 calc R U . . .
 C53 C 0.4315(10) 0.4532(8) 0.7615(4) 0.024(2) Uani 1 1 d . . . . .
 H53 H 0.371984 0.433052 0.796811 0.028 Uiso 1 1 calc R U . . .
 C54 C 0.4399(10) 0.5683(9) 0.7424(5) 0.027(2) Uani 1 1 d . . . . .
 H54 H 0.384075 0.627107 0.763705 0.033 Uiso 1 1 calc R U . . .
 C55 C 0.5304(10) 0.5989(7) 0.6917(4) 0.0198(19) Uani 1 1 d . . . . .
 H55 H 0.538957 0.678832 0.679392 0.024 Uiso 1 1 calc R U . . .
 C56 C 0.6090(9) 0.5113(7) 0.6589(4) 0.0146(19) Uani 1 1 d . . . . .
 C57 C 0.7085(8) 0.5404(7) 0.6063(4) 0.0150(15) Uani 1 1 d . . . . .
 C58 C 0.7416(10) 0.6679(7) 0.5946(4) 0.020(2) Uani 1 1 d . . . . .
 H58A H 0.829061 0.674777 0.567192 0.030 Uiso 1 1 calc R U . . .
 H58B H 0.762236 0.707158 0.634603 0.030 Uiso 1 1 calc R U . . .
 H58C H 0.655160 0.705043 0.574509 0.030 Uiso 1 1 calc R U . . .
 C59 C 0.8576(9) 0.4774(8) 0.5176(5) 0.0195(19) Uani 1 1 d . . . . .
 H59A H 0.918299 0.406807 0.508097 0.023 Uiso 1 1 calc R U . . .
 H59B H 0.926814 0.543494 0.526021 0.023 Uiso 1 1 calc R U . . .
 C60 C 0.7613(9) 0.5067(6) 0.4622(4) 0.0130(18) Uani 1 1 d . . . . .
 H60A H 0.699691 0.576435 0.472370 0.016 Uiso 1 1 calc R U . . .
 H60B H 0.692522 0.440170 0.454097 0.016 Uiso 1 1 calc R U . . .
 B51 B 0.7249(11) 0.3216(8) 0.5867(5) 0.016(2) Uani 1 1 d . U . . .

loop_
  _atom_site_aniso_label
  _atom_site_aniso_U_11
  _atom_site_aniso_U_22
  _atom_site_aniso_U_33
  _atom_site_aniso_U_23
  _atom_site_aniso_U_13
  _atom_site_aniso_U_12
 S1 0.0320(11) 0.0196(11) 0.0223(12) -0.0019(11) -0.0020(9) 0.0036(9)
 F1 0.035(3) 0.023(3) 0.062(4) -0.007(3) 0.011(3) -0.008(2)
 F2 0.073(4) 0.026(3) 0.032(3) -0.007(2) -0.021(3) 0.020(3)
 O1 0.056(4) 0.007(3) 0.033(4) 0.000(3) 0.023(3) -0.004(3)
 N1 0.021(4) 0.017(4) 0.020(4) -0.003(3) -0.006(3) -0.001(3)
 C1 0.018(4) 0.017(4) 0.024(5) -0.001(4) 0.001(4) 0.001(3)
 C2 0.027(5) 0.021(4) 0.028(5) 0.004(4) 0.010(4) -0.002(4)
 C3 0.030(5) 0.031(5) 0.017(5) -0.003(4) -0.004(4) -0.008(4)
 C4 0.035(5) 0.022(5) 0.030(6) 0.009(4) 0.001(4) -0.006(4)
 C5 0.046(6) 0.021(5) 0.020(5) -0.002(4) -0.001(4) -0.010(4)
 C6 0.024(5) 0.016(5) 0.009(5) 0.002(3) -0.003(4) -0.004(3)
 C7 0.023(4) 0.014(4) 0.025(5) 0.005(4) -0.009(4) -0.004(3)
 C8 0.036(5) 0.010(4) 0.030(6) 0.006(4) -0.012(4) 0.008(4)
 C9 0.024(4) 0.009(4) 0.022(5) 0.000(3) 0.000(4) -0.002(3)
 C10 0.021(4) 0.023(5) 0.031(6) -0.006(4) -0.009(4) 0.006(4)
 B1 0.021(5) 0.012(5) 0.021(5) 0.001(4) -0.001(4) -0.004(4)
 S51 0.0223(9) 0.0232(10) 0.0154(10) 0.0044(10) 0.0018(9) 0.0012(8)
 F51 0.028(3) 0.011(2) 0.029(3) 0.002(2) 0.008(2) 0.0088(19)
 F52 0.032(3) 0.022(3) 0.030(3) -0.003(2) -0.009(2) -0.008(2)
 O51 0.026(3) 0.011(3) 0.028(3) -0.001(2) 0.006(3) 0.001(2)
 N51 0.014(3) 0.014(3) 0.014(4) -0.002(3) -0.003(3) -0.001(3)
 C51 0.012(4) 0.024(4) 0.011(4) -0.004(3) -0.005(3) 0.000(3)
 C52 0.032(5) 0.029(5) 0.014(4) 0.007(4) -0.005(4) -0.008(4)
 C53 0.017(4) 0.036(6) 0.017(5) -0.004(4) 0.001(4) -0.004(4)
 C54 0.026(5) 0.034(5) 0.022(5) -0.017(4) -0.003(4) 0.009(4)
 C55 0.031(5) 0.013(4) 0.016(4) -0.009(3) -0.008(4) 0.001(4)
 C56 0.011(4) 0.018(5) 0.014(5) 0.000(3) -0.006(3) -0.005(3)
 C57 0.012(3) 0.019(4) 0.014(4) 0.002(4) -0.008(4) 0.002(3)
 C58 0.030(4) 0.012(4) 0.019(5) -0.002(3) 0.000(4) -0.002(4)
 C59 0.013(4) 0.026(5) 0.020(5) 0.002(4) 0.002(4) -0.006(4)
 C60 0.018(4) 0.014(4) 0.007(4) -0.001(3) 0.004(3) 0.000(3)
 B51 0.023(5) 0.005(4) 0.019(5) 0.001(3) 0.002(4) -0.003(4)

_geom_special_details
;
 All esds (except the esd in the dihedral angle between two l.s. planes)
 are estimated using the full covariance matrix.  The cell esds are taken
 into account individually in the estimation of esds in distances, angles
 and torsion angles; correlations between esds in cell parameters are only
 used when they are defined by crystal symmetry.  An approximate (isotropic)
 treatment of cell esds is used for estimating esds involving l.s. planes.
;
loop_
  _geom_bond_atom_site_label_1
  _geom_bond_atom_site_label_2
  _geom_bond_distance
  _geom_bond_site_symmetry_2
  _geom_bond_publ_flag
 S1 H1 1.2000 . ?
 S1 C10 1.801(11) . ?
 F1 B1 1.380(10) . ?
 F2 B1 1.375(11) . ?
 O1 C1 1.348(10) . ?
 O1 B1 1.420(12) . ?
 N1 C7 1.305(11) . ?
 N1 C9 1.496(12) . ?
 N1 B1 1.576(12) . ?
 C1 C2 1.362(13) . ?
 C1 C6 1.407(11) . ?
 C2 H2 0.9500 . ?
 C2 C3 1.383(13) . ?
 C3 H3 0.9500 . ?
 C3 C4 1.375(14) . ?
 C4 H4 0.9500 . ?
 C4 C5 1.386(14) . ?
 C5 H5 0.9500 . ?
 C5 C6 1.419(12) . ?
 C6 C7 1.442(13) . ?
 C7 C8 1.510(11) . ?
 C8 H8A 0.9800 . ?
 C8 H8B 0.9800 . ?
 C8 H8C 0.9800 . ?
 C9 H9A 0.9900 . ?
 C9 H9B 0.9900 . ?
 C9 C10 1.518(14) . ?
 C10 H10A 0.9900 . ?
 C10 H10B 0.9900 . ?
 S51 H51 1.2000 . ?
 S51 C60 1.821(9) . ?
 F51 B51 1.385(11) . ?
 F52 B51 1.408(11) . ?
 O51 C51 1.352(9) . ?
 O51 B51 1.429(12) . ?
 N51 C57 1.295(10) . ?
 N51 C59 1.479(12) . ?
 N51 B51 1.584(10) . ?
 C51 C52 1.391(12) . ?
 C51 C56 1.400(11) . ?
 C52 H52 0.9500 . ?
 C52 C53 1.353(13) . ?
 C53 H53 0.9500 . ?
 C53 C54 1.374(15) . ?
 C54 H54 0.9500 . ?
 C54 C55 1.395(13) . ?
 C55 H55 0.9500 . ?
 C55 C56 1.405(12) . ?
 C56 C57 1.471(12) . ?
 C57 C58 1.501(11) . ?
 C58 H58A 0.9800 . ?
 C58 H58B 0.9800 . ?
 C58 H58C 0.9800 . ?
 C59 H59A 0.9900 . ?
 C59 H59B 0.9900 . ?
 C59 C60 1.499(13) . ?
 C60 H60A 0.9900 . ?
 C60 H60B 0.9900 . ?

loop_
  _geom_angle_atom_site_label_1
  _geom_angle_atom_site_label_2
  _geom_angle_atom_site_label_3
  _geom_angle
  _geom_angle_site_symmetry_1
  _geom_angle_site_symmetry_3
  _geom_angle_publ_flag
 C10 S1 H1 109.5 . . ?
 C1 O1 B1 124.4(7) . . ?
 C7 N1 C9 122.8(7) . . ?
 C7 N1 B1 122.4(7) . . ?
 C9 N1 B1 114.6(7) . . ?
 O1 C1 C2 118.4(8) . . ?
 O1 C1 C6 119.8(8) . . ?
 C2 C1 C6 121.8(8) . . ?
 C1 C2 H2 120.2 . . ?
 C1 C2 C3 119.6(9) . . ?
 C3 C2 H2 120.2 . . ?
 C2 C3 H3 119.2 . . ?
 C4 C3 C2 121.6(9) . . ?
 C4 C3 H3 119.2 . . ?
 C3 C4 H4 120.7 . . ?
 C3 C4 C5 118.6(9) . . ?
 C5 C4 H4 120.7 . . ?
 C4 C5 H5 119.2 . . ?
 C4 C5 C6 121.6(9) . . ?
 C6 C5 H5 119.2 . . ?
 C1 C6 C5 116.7(8) . . ?
 C1 C6 C7 120.9(7) . . ?
 C5 C6 C7 122.5(8) . . ?
 N1 C7 C6 119.4(7) . . ?
 N1 C7 C8 121.0(8) . . ?
 C6 C7 C8 119.6(8) . . ?
 C7 C8 H8A 109.5 . . ?
 C7 C8 H8B 109.5 . . ?
 C7 C8 H8C 109.5 . . ?
 H8A C8 H8B 109.5 . . ?
 H8A C8 H8C 109.5 . . ?
 H8B C8 H8C 109.5 . . ?
 N1 C9 H9A 109.3 . . ?
 N1 C9 H9B 109.3 . . ?
 N1 C9 C10 111.5(7) . . ?
 H9A C9 H9B 108.0 . . ?
 C10 C9 H9A 109.3 . . ?
 C10 C9 H9B 109.3 . . ?
 S1 C10 H10A 109.1 . . ?
 S1 C10 H10B 109.1 . . ?
 C9 C10 S1 112.4(7) . . ?
 C9 C10 H10A 109.1 . . ?
 C9 C10 H10B 109.1 . . ?
 H10A C10 H10B 107.9 . . ?
 F1 B1 O1 109.2(8) . . ?
 F1 B1 N1 108.5(7) . . ?
 F2 B1 F1 109.4(8) . . ?
 F2 B1 O1 110.8(7) . . ?
 F2 B1 N1 107.2(7) . . ?
 O1 B1 N1 111.7(7) . . ?
 C60 S51 H51 109.5 . . ?
 C51 O51 B51 121.2(7) . . ?
 C57 N51 C59 121.6(7) . . ?
 C57 N51 B51 122.4(7) . . ?
 C59 N51 B51 115.6(7) . . ?
 O51 C51 C52 119.2(8) . . ?
 O51 C51 C56 121.3(7) . . ?
 C52 C51 C56 119.5(8) . . ?
 C51 C52 H52 119.4 . . ?
 C53 C52 C51 121.2(9) . . ?
 C53 C52 H52 119.4 . . ?
 C52 C53 H53 119.7 . . ?
 C52 C53 C54 120.6(9) . . ?
 C54 C53 H53 119.7 . . ?
 C53 C54 H54 120.0 . . ?
 C53 C54 C55 119.9(8) . . ?
 C55 C54 H54 120.0 . . ?
 C54 C55 H55 120.0 . . ?
 C54 C55 C56 120.0(8) . . ?
 C56 C55 H55 120.0 . . ?
 C51 C56 C55 118.6(8) . . ?
 C51 C56 C57 119.8(7) . . ?
 C55 C56 C57 121.6(7) . . ?
 N51 C57 C56 118.5(7) . . ?
 N51 C57 C58 123.9(8) . . ?
 C56 C57 C58 117.6(7) . . ?
 C57 C58 H58A 109.5 . . ?
 C57 C58 H58B 109.5 . . ?
 C57 C58 H58C 109.5 . . ?
 H58A C58 H58B 109.5 . . ?
 H58A C58 H58C 109.5 . . ?
 H58B C58 H58C 109.5 . . ?
 N51 C59 H59A 109.5 . . ?
 N51 C59 H59B 109.5 . . ?
 N51 C59 C60 110.6(6) . . ?
 H59A C59 H59B 108.1 . . ?
 C60 C59 H59A 109.5 . . ?
 C60 C59 H59B 109.5 . . ?
 S51 C60 H60A 109.0 . . ?
 S51 C60 H60B 109.0 . . ?
 C59 C60 S51 113.1(6) . . ?
 C59 C60 H60A 109.0 . . ?
 C59 C60 H60B 109.0 . . ?
 H60A C60 H60B 107.8 . . ?
 F51 B51 F52 109.6(7) . . ?
 F51 B51 O51 110.0(7) . . ?
 F51 B51 N51 109.0(7) . . ?
 F52 B51 O51 111.3(7) . . ?
 F52 B51 N51 105.8(7) . . ?
 O51 B51 N51 111.0(7) . . ?

loop_
  _geom_torsion_atom_site_label_1
  _geom_torsion_atom_site_label_2
  _geom_torsion_atom_site_label_3
  _geom_torsion_atom_site_label_4
  _geom_torsion
  _geom_torsion_site_symmetry_1
  _geom_torsion_site_symmetry_2
  _geom_torsion_site_symmetry_3
  _geom_torsion_site_symmetry_4
  _geom_torsion_publ_flag
 O1 C1 C2 C3 177.9(8) . . . . ?
 O1 C1 C6 C5 -178.2(8) . . . . ?
 O1 C1 C6 C7 2.2(13) . . . . ?
 N1 C9 C10 S1 -179.5(6) . . . . ?
 C1 O1 B1 F1 134.7(8) . . . . ?
 C1 O1 B1 F2 -104.8(9) . . . . ?
 C1 O1 B1 N1 14.7(11) . . . . ?
 C1 C2 C3 C4 -1.3(14) . . . . ?
 C1 C6 C7 N1 2.8(12) . . . . ?
 C1 C6 C7 C8 -179.2(8) . . . . ?
 C2 C1 C6 C5 -0.3(13) . . . . ?
 C2 C1 C6 C7 -180.0(8) . . . . ?
 C2 C3 C4 C5 2.7(14) . . . . ?
 C3 C4 C5 C6 -3.0(14) . . . . ?
 C4 C5 C6 C1 1.8(14) . . . . ?
 C4 C5 C6 C7 -178.5(9) . . . . ?
 C5 C6 C7 N1 -176.9(8) . . . . ?
 C5 C6 C7 C8 1.2(13) . . . . ?
 C6 C1 C2 C3 0.1(14) . . . . ?
 C7 N1 C9 C10 -82.8(10) . . . . ?
 C7 N1 B1 F1 -129.6(8) . . . . ?
 C7 N1 B1 F2 112.4(9) . . . . ?
 C7 N1 B1 O1 -9.2(11) . . . . ?
 C9 N1 C7 C6 177.3(8) . . . . ?
 C9 N1 C7 C8 -0.7(12) . . . . ?
 C9 N1 B1 F1 53.9(10) . . . . ?
 C9 N1 B1 F2 -64.1(9) . . . . ?
 C9 N1 B1 O1 174.4(7) . . . . ?
 B1 O1 C1 C2 170.2(8) . . . . ?
 B1 O1 C1 C6 -11.9(12) . . . . ?
 B1 N1 C7 C6 1.2(12) . . . . ?
 B1 N1 C7 C8 -176.8(7) . . . . ?
 B1 N1 C9 C10 93.7(8) . . . . ?
 O51 C51 C52 C53 -179.6(8) . . . . ?
 O51 C51 C56 C55 180.0(7) . . . . ?
 O51 C51 C56 C57 -1.8(11) . . . . ?
 N51 C59 C60 S51 179.5(6) . . . . ?
 C51 O51 B51 F51 148.7(7) . . . . ?
 C51 O51 B51 F52 -89.6(9) . . . . ?
 C51 O51 B51 N51 28.0(10) . . . . ?
 C51 C52 C53 C54 -0.4(14) . . . . ?
 C51 C56 C57 N51 9.4(11) . . . . ?
 C51 C56 C57 C58 -169.2(7) . . . . ?
 C52 C51 C56 C55 -1.9(12) . . . . ?
 C52 C51 C56 C57 176.3(7) . . . . ?
 C52 C53 C54 C55 -1.8(14) . . . . ?
 C53 C54 C55 C56 2.1(13) . . . . ?
 C54 C55 C56 C51 -0.2(12) . . . . ?
 C54 C55 C56 C57 -178.5(8) . . . . ?
 C55 C56 C57 N51 -172.4(7) . . . . ?
 C55 C56 C57 C58 9.0(11) . . . . ?
 C56 C51 C52 C53 2.3(12) . . . . ?
 C57 N51 C59 C60 -79.3(9) . . . . ?
 C57 N51 B51 F51 -141.5(7) . . . . ?
 C57 N51 B51 F52 100.7(8) . . . . ?
 C57 N51 B51 O51 -20.2(11) . . . . ?
 C59 N51 C57 C56 176.1(7) . . . . ?
 C59 N51 C57 C58 -5.3(11) . . . . ?
 C59 N51 B51 F51 44.5(10) . . . . ?
 C59 N51 B51 F52 -73.3(8) . . . . ?
 C59 N51 B51 O51 165.8(7) . . . . ?
 B51 O51 C51 C52 163.1(8) . . . . ?
 B51 O51 C51 C56 -18.9(11) . . . . ?
 B51 N51 C57 C56 2.4(10) . . . . ?
 B51 N51 C57 C58 -179.0(7) . . . . ?
 B51 N51 C59 C60 94.8(8) . . . . ?

_shelx_res_file
;
TITL Boranil-SI_a.res in Pca2(1)
    Boranil-SI.res
    created by SHELXL-2025/1 at 16:13:45 on 16-Jan-2026
REM Old TITL Boranil-SI in Pca2(1)
REM SHELXT solution in Pca2(1): R1 0.125, Rweak 0.030, Alpha 0.013
REM <I/s> 0.871 for 254 systematic absences, Orientation as input
REM Flack x = 0.458 ( 0.101 ) from 1019 Parsons' quotients
REM Formula found by SHELXT: C22 B N2 O3 F2
CELL 0.71073 8.9422 11.3738 21.3342 90 90 90
ZERR 8 0.0006 0.0005 0.0015 0 0 0
LATT -1
SYMM -X,-Y,0.5+Z
SYMM 0.5+X,-Y,+Z
SYMM 0.5-X,+Y,0.5+Z
SFAC C H B F N O S
UNIT 80 96 8 16 8 8 8
SIMU B1 B51
DELU B1 B51
SIMU F51 F52 B51

L.S. 16
PLAN  10
SIZE 0.02 0.07 0.1
TEMP -173
CONF
BOND
list 4
MORE -1
BOND $H
fmap 2 53
acta
TWIN -1 0 0 0 -1 0 0 0 -1 2
OMIT 0 1 2
REM <olex2.extras>
REM <HklSrc "%.\\Boranil-SI.hkl">
REM </olex2.extras>

WGHT    0.093700
BASF   0.35042
FVAR       0.47568
S1    7    0.403602    1.043575    0.608184    11.00000    0.03200    0.01965 =
         0.02226   -0.00193   -0.00202    0.00364
AFIX 147
H1    2    0.336997    0.957075    0.624240    11.00000   -1.20000
AFIX   0
F1    4    0.403457    0.762397    0.415369    11.00000    0.03453    0.02253 =
         0.06242   -0.00743    0.01100   -0.00824
F2    4    0.622891    0.783950    0.465420    11.00000    0.07339    0.02560 =
         0.03226   -0.00670   -0.02053    0.01992
O1    6    0.613275    0.800809    0.358045    11.00000    0.05608    0.00696 =
         0.03275    0.00023    0.02252   -0.00393
N1    5    0.506000    0.956564    0.425986    11.00000    0.02129    0.01656 =
         0.01983   -0.00270   -0.00592   -0.00056
C1    1    0.680470    0.884921    0.323558    11.00000    0.01805    0.01731 =
         0.02431   -0.00144    0.00104    0.00111
C2    1    0.767845    0.851150    0.274448    11.00000    0.02676    0.02121 =
         0.02831    0.00387    0.00987   -0.00228
AFIX  43
H2    2    0.783061    0.770041    0.265939    11.00000   -1.20000
AFIX   0
C3    1    0.834259    0.935618    0.237054    11.00000    0.03013    0.03110 =
         0.01739   -0.00287   -0.00394   -0.00759
AFIX  43
H3    2    0.896737    0.911480    0.203416    11.00000   -1.20000
AFIX   0
C4    1    0.812118    1.053653    0.247348    11.00000    0.03531    0.02226 =
         0.02975    0.00861    0.00105   -0.00611
AFIX  43
H4    2    0.854989    1.110602    0.220179    11.00000   -1.20000
AFIX   0
C5    1    0.725990    1.087858    0.298165    11.00000    0.04601    0.02077 =
         0.02004   -0.00239   -0.00083   -0.00970
AFIX  43
H5    2    0.714049    1.169250    0.306824    11.00000   -1.20000
AFIX   0
C6    1    0.655216    1.004194    0.337571    11.00000    0.02390    0.01629 =
         0.00936    0.00156   -0.00306   -0.00430
C7    1    0.562308    1.037904    0.389840    11.00000    0.02322    0.01393 =
         0.02490    0.00532   -0.00909   -0.00426
C8    1    0.535664    1.166605    0.403151    11.00000    0.03597    0.01001 =
         0.03003    0.00633   -0.01194    0.00836
AFIX 137
H8A   2    0.439536    1.176118    0.424621    11.00000   -1.50000
H8B   2    0.534050    1.210418    0.363603    11.00000   -1.50000
H8C   2    0.616112    1.196805    0.429869    11.00000   -1.50000
AFIX   0
C9    1    0.413952    0.983941    0.482686    11.00000    0.02408    0.00887 =
         0.02153   -0.00027   -0.00045   -0.00212
AFIX  23
H9A   2    0.348993    0.915898    0.492491    11.00000   -1.20000
H9B   2    0.348733    1.052231    0.473706    11.00000   -1.20000
AFIX   0
C10   1    0.511663    1.011368    0.539025    11.00000    0.02063    0.02309 =
         0.03095   -0.00620   -0.00864    0.00563
AFIX  23
H10A  2    0.576128    1.079656    0.529130    11.00000   -1.20000
H10B  2    0.577541    0.943274    0.547570    11.00000   -1.20000
AFIX   0
B1    3    0.538068    0.821670    0.415590    11.00000    0.02115    0.01179 =
         0.02054    0.00135   -0.00147   -0.00411
S51   7    0.868410    0.536604    0.391371    11.00000    0.02231    0.02325 =
         0.01542    0.00443    0.00177    0.00119
AFIX 147
H51   2    0.934792    0.449586    0.375961    11.00000   -1.20000
AFIX   0
F51   4    0.852411    0.254183    0.578769    11.00000    0.02773    0.01104 =
         0.02932    0.00223    0.00771    0.00879
F52   4    0.617897    0.290474    0.541183    11.00000    0.03186    0.02153 =
         0.02965   -0.00266   -0.00947   -0.00810
O51   6    0.667467    0.306457    0.648674    11.00000    0.02610    0.01131 =
         0.02766   -0.00105    0.00629    0.00078
N51   5    0.764474    0.455154    0.573594    11.00000    0.01366    0.01351 =
         0.01425   -0.00161   -0.00334   -0.00104
C51   1    0.594581    0.394354    0.678426    11.00000    0.01158    0.02360 =
         0.01134   -0.00377   -0.00532    0.00047
C52   1    0.507110    0.368134    0.730522    11.00000    0.03157    0.02914 =
         0.01410    0.00685   -0.00500   -0.00775
AFIX  43
H52   2    0.500383    0.289061    0.744587    11.00000   -1.20000
AFIX   0
C53   1    0.431476    0.453161    0.761510    11.00000    0.01742    0.03646 =
         0.01662   -0.00405    0.00061   -0.00388
AFIX  43
H53   2    0.371984    0.433052    0.796811    11.00000   -1.20000
AFIX   0
C54   1    0.439889    0.568323    0.742411    11.00000    0.02609    0.03438 =
         0.02155   -0.01724   -0.00286    0.00861
AFIX  43
H54   2    0.384075    0.627107    0.763705    11.00000   -1.20000
AFIX   0
C55   1    0.530425    0.598863    0.691740    11.00000    0.03084    0.01299 =
         0.01566   -0.00937   -0.00758    0.00076
AFIX  43
H55   2    0.538957    0.678832    0.679392    11.00000   -1.20000
AFIX   0
C56   1    0.609031    0.511339    0.658948    11.00000    0.01147    0.01804 =
         0.01435   -0.00036   -0.00583   -0.00472
C57   1    0.708500    0.540411    0.606275    11.00000    0.01186    0.01949 =
         0.01358    0.00239   -0.00765    0.00170
C58   1    0.741612    0.667907    0.594635    11.00000    0.02964    0.01249 =
         0.01867   -0.00180    0.00048   -0.00215
AFIX 137
H58A  2    0.829061    0.674777    0.567192    11.00000   -1.50000
H58B  2    0.762236    0.707158    0.634603    11.00000   -1.50000
H58C  2    0.655160    0.705043    0.574509    11.00000   -1.50000
AFIX   0
C59   1    0.857630    0.477423    0.517552    11.00000    0.01268    0.02555 =
         0.02036    0.00168    0.00199   -0.00563
AFIX  23
H59A  2    0.918299    0.406807    0.508097    11.00000   -1.20000
H59B  2    0.926814    0.543494    0.526021    11.00000   -1.20000
AFIX   0
C60   1    0.761289    0.506674    0.462193    11.00000    0.01799    0.01358 =
         0.00742   -0.00089    0.00440   -0.00040
AFIX  23
H60A  2    0.699691    0.576435    0.472370    11.00000   -1.20000
H60B  2    0.692522    0.440170    0.454097    11.00000   -1.20000
AFIX   0
B51   3    0.724858    0.321633    0.586675    11.00000    0.02267    0.00506 =
         0.01931    0.00107    0.00248   -0.00347
HKLF 4


REM  Boranil-SI_a.res in Pca2(1)
REM wR2 = 0.1647, GooF = S = 1.081, Restrained GooF = 1.078 for all data
REM R1 = 0.0706 for 2892 Fo > 4sig(Fo) and 0.0893 for all 3594 data
REM 294 parameters refined using 13 restraints

END

WGHT      0.0937      0.0000

REM Highest difference peak  0.947,  deepest hole -0.266,  1-sigma level  0.094
Q1    1   0.3865  0.9546  0.6043  11.00000  0.05    0.95
Q2    1   0.8328  0.4543  0.3909  11.00000  0.05    0.80
Q3    1   0.8915  0.4531  0.3955  11.00000  0.05    0.79
Q4    1   0.8565  0.7362  0.5840  11.00000  0.05    0.50
Q5    1   0.6052  0.7137  0.5413  11.00000  0.05    0.48
Q6    1   0.6033  1.2021  0.4638  11.00000  0.05    0.44
Q7    1   0.6348  0.6983  0.6568  11.00000  0.05    0.43
Q8    1   0.6181  1.2122  0.3643  11.00000  0.05    0.43
Q9    1   0.3987  1.2454  0.4108  11.00000  0.05    0.43
Q10   1   0.4956  0.6359  0.7363  11.00000  0.05    0.36
;
_shelx_res_checksum                42489
_shelx_hkl_file
;
   0   0   3    1.35    4.32
   0   0   4 1696.17   63.37
   0   0   5   -2.27    6.34
   0   0   6 7973.30  294.23
   0   0   7   -1.14    7.67
   0   0   8  345.42   16.46
   0   0   9    7.36    8.85
   0   0  10  256.25   15.02
   0   0  11   -2.75    9.96
   0   0  12  647.33   27.98
   0   0  13    2.19    9.95
   0   0  14 2397.67   91.78
   0   0  15    4.70   10.68
   0   0  16  700.42   31.43
   0   0  17    0.82   14.30
   0   0  17   17.72   12.16
   0   0  18   27.61   15.82
   0   0  18   13.19   12.89
   0   0  19   24.13   17.00
   0   0  19    4.49   13.80
   0   0  20   76.64   15.02
   0   0  20   85.81   19.11
   0   0  21   17.06   14.92
   0   0  21   14.67   19.30
   0   0  22  224.30   19.61
   0   0  22  197.53   24.36
   0   0  23    8.93   20.63
   0   0  23   -7.10   15.67
   0   0  24  111.87   24.13
   0   0  24  102.37   18.32
   0   0  25   54.38   24.55
   0   0  25  -18.70   17.18
   0  -1 -10 2062.08   78.61
   0  -1  -9   -2.86    8.96
   0  -1  -8  602.72   25.15
   0  -1  -7    1.06    7.74
   0  -1  -6 1415.24   53.82
   0  -1  -5    5.63    7.07
   0   1  -4 1011.43   40.65
   0  -1  -4 1084.29   40.23
   0   1  -3   -0.49    6.42
   0   1  -2 3177.59  117.85
   0   1  -1   -2.42    4.01
   0  -1   1    0.79    1.44
   0  -1   2    2.67    3.70
   0  -1   3   -7.61    5.94
   0  -1   4 1062.49   41.19
   0  -1   5    2.23    7.90
   0   1   5   -1.14    7.65
   0   1   6 1411.12   53.91
   0  -1   6 1408.74   54.66
   0  -1   7   -3.34    9.52
   0   1   7    5.37    7.99
   0   1   8  559.79   24.47
   0  -1   8  604.39   26.05
   0  -1   9   13.97   10.93
   0   1   9   -2.43    9.31
   0   1  10 2145.74   81.46
   0  -1  10 2126.54   82.90
   0  -1  11   -0.52   11.18
   0  -1  11    6.09    9.58
   0   1  11    4.59   10.17
   0  -1  12  225.52   17.19
   0   1  12  236.11   15.11
   0  -1  12  220.15   14.00
   0  -1  13   -0.64   12.39
   0   1  13    5.84   10.58
   0  -1  13    7.90    9.62
   0  -1  14  673.24   33.71
   0   1  14  705.59   31.24
   0  -1  14  736.89   30.89
   0  -1  15   10.67   13.89
   0   1  15   15.00   11.54
   0  -1  15   11.10   10.87
   0   1  16 1514.51   61.16
   0  -1  16 1577.37   60.97
   0  -1  16 1471.27   63.96
   0  -1  17   37.23   15.97
   0   1  17   -2.10   12.86
   0  -1  17    8.69   11.69
   0  -1  18  210.20   16.49
   0  -1  18  188.24   20.80
   0   1  18  182.20   17.16
   0  -1  19    8.13   17.61
   0  -1  19    9.82   13.06
   0   1  19   -1.18   14.45
   0  -1  20   50.04   19.06
   0   1  20   18.15   14.50
   0  -1  20   26.68   14.29
   0  -1  21   42.21   14.35
   0  -1  21   11.60   19.44
   0   1  21   36.33   18.63
   0  -1  22   64.33   20.88
   0  -1  22   78.34   15.90
   0   1  22   60.58   20.44
   0  -1  23   15.67   21.66
   0  -1  23   22.63   15.36
   0   1  23   37.97   20.60
   0   1  24   90.16   24.10
   0  -1  24   66.52   24.36
   0  -1  24   81.59   17.28
   0   1  25   21.11   22.72
   0  -1  25  -12.82   16.51
   0  -1  25    4.39   23.66
   0  -2 -14 2017.32   78.09
   0  -2 -13    9.03   10.05
   0  -2 -12   10.99    9.95
   0  -2 -11    3.12   10.16
   0  -2 -10  775.51   32.45
   0  -2  -9    6.72    9.38
   0  -2  -8 2015.61   76.63
   0  -2  -7    1.49    8.41
   0   2  -7   13.71    9.30
   0  -2  -6   10.53    8.25
   0   2  -6   15.92    9.63
   0   2  -5   -0.30    9.17
   0   2  -4  131.17   10.95
   0   2  -3   -5.19    8.49
   0   2  -2  368.52   17.04
   0   2  -1   -0.43    5.69
   0   2  -1   -3.65    7.25
   0   2   0 7453.15  273.77
   0  -2   0 7389.14  273.77
   0   2   1   -4.60    6.40
   0  -2   1   -0.89    5.49
   0  -2   2  355.03   16.19
   0  -2   2  360.76   15.52
   0  -2   3   -5.23    8.04
   0  -2   4  126.15   10.44
   0  -2   5   -2.17    9.05
   0  -2   6   13.38    9.57
   0  -2   7   -1.58   10.10
   0  -2   8 2020.91   78.32
   0  -2   9    4.36   11.24
   0  -2  10  779.12   34.64
   0  -2  11   -2.91   12.13
   0  -2  12   15.21   12.47
   0  -2  13   -8.26   12.66
   0  -2  14 2084.46   83.31
   0  -2  15    8.83   14.46
   0  -2  15   -4.30   10.82
   0  -2  16  168.65   14.70
   0  -2  16  178.30   19.04
   0  -2  17   23.26   16.54
   0  -2  17   17.42   12.08
   0  -2  18 1074.19   45.00
   0  -2  18 1062.00   49.49
   0  -2  19    0.56   13.20
   0  -2  19   18.05   17.92
   0  -2  20  120.46   15.85
   0  -2  20   63.22   20.47
   0  -2  21   21.30   13.89
   0  -2  21   32.38   20.52
   0  -2  22 1066.72   45.92
   0  -2  22 1040.85   52.43
   0  -2  23   -1.35   21.24
   0  -2  23    9.42   15.22
   0  -2  24  226.41   27.97
   0  -2  24  190.93   19.35
   0   2  24  172.49   24.51
   0  -2  25   34.51   24.50
   0  -2  25   44.31   16.89
   0   2  25    4.04   22.03
   0  -3 -17   25.85   13.04
   0  -3 -16  843.34   36.72
   0  -3 -15   21.83   11.73
   0  -3 -14   -2.74   10.87
   0  -3 -13    9.20   10.71
   0  -3 -12  138.09   12.79
   0  -3 -11    5.36   10.31
   0  -3 -10  819.60   34.44
   0   3  -9    1.46   10.90
   0  -3  -9   13.35   11.14
   0  -3  -8  697.78   29.47
   0   3  -8  659.88   30.52
   0   3  -7    2.62   10.62
   0   3  -6    1.21   10.47
   0   3  -5    0.75   10.33
   0   3  -4  699.91   29.87
   0   3  -3    5.05    9.98
   0   3  -2 7833.61  292.46
   0   3  -2 8020.36  293.08
   0  -3  -1    0.93    7.44
   0   3  -1    6.81    6.87
   0  -3   0    5.10    6.98
   0   3   0    0.65    7.20
   0   3   1    0.66    7.28
   0  -3   1    7.01    7.48
   0  -3   2 7866.53  292.92
   0   3   2 7984.98  293.09
   0  -3   3    3.50    7.41
   0  -3   3   -0.63    9.04
   0  -3   4  744.65   31.21
   0  -3   5   -8.38    9.82
   0  -3   6   23.36   10.91
   0  -3   7   -4.12   11.23
   0  -3   8  675.88   30.78
   0  -3   9   -2.73   12.38
   0  -3  10  789.97   35.34
   0  -3  11   10.92   12.81
   0  -3  12  127.17   15.64
   0  -3  13    9.73   13.42
   0  -3  14   -0.80   13.87
   0  -3  15   12.06   14.67
   0  -3  16  855.52   41.31
   0  -3  17    1.96   16.49
   0  -3  18  360.79   26.38
   0  -3  18  383.27   21.72
   0  -3  19   -7.83   13.33
   0  -3  19    7.78   18.45
   0  -3  20  469.29   31.25
   0  -3  20  407.93   23.89
   0  -3  21   12.48   21.66
   0  -3  21   -4.96   13.96
   0  -3  22   55.39   22.69
   0  -3  22   31.81   15.37
   0  -3  23   19.42   22.72
   0  -3  23   45.26   15.80
   0  -3  24   40.39   15.93
   0  -3  24  -10.21   23.41
   0  -3  25   70.73   17.26
   0  -3  25  -16.83   24.46
   0  -4 -19   21.83   14.19
   0  -4 -18   27.40   13.74
   0  -4 -17   33.70   13.63
   0  -4 -16  274.34   18.82
   0  -4 -15   14.05   12.52
   0  -4 -14  180.35   15.01
   0  -4 -13    7.59   11.29
   0  -4 -12   60.06   11.91
   0   4 -11   11.17   12.07
   0  -4 -11   12.65   11.04
   0  -4 -10  159.99   13.59
   0   4 -10  150.55   15.49
   0   4  -9   10.97   12.03
   0   4  -8  187.23   15.89
   0   4  -7   -7.23   12.40
   0   4  -6  431.15   22.55
   0   4  -5   18.23   11.61
   0   4  -4 1019.13   42.06
   0   4  -3    1.99   10.99
   0   4  -2 6858.51  254.39
   0   4  -2 6860.14  255.12
   0  -4  -1    5.67    8.70
   0   4  -1   -5.69    8.49
   0   4   0 7623.60  281.05
   0  -4   0 7547.88  281.17
   0  -4   1    3.01    8.37
   0   4   1    6.38    8.14
   0  -4   2 6820.29  253.46
   0   4   2 6838.72  253.43
   0  -4   3   -3.88    8.72
   0   4   3    3.75    9.55
   0  -4   4  999.44   40.66
   0  -4   4  971.67   39.51
   0  -4   5    5.11    9.22
   0  -4   5   -0.93   11.82
   0  -4   6  454.07   23.23
   0  -4   7   -4.23   11.92
   0  -4   8  191.07   16.41
   0  -4   9   -0.61   12.81
   0  -4  10  159.49   16.18
   0  -4  11  -15.50   13.46
   0  -4  12   56.51   15.08
   0  -4  13   12.90   14.16
   0  -4  14  179.69   18.84
   0  -4  15    7.32   15.51
   0  -4  16  237.34   21.69
   0  -4  17    3.10   17.03
   0  -4  18   25.18   18.86
   0  -4  19   10.43   19.28
   0  -4  20   46.50   21.17
   0  -4  20   29.99   14.00
   0  -4  21   36.14   21.34
   0  -4  21    4.46   14.21
   0  -4  22  460.01   26.14
   0  -4  22  467.66   33.64
   0  -4  23   26.99   15.89
   0  -4  23   -4.29   22.69
   0  -4  24   35.78   16.90
   0  -4  24   12.01   23.89
   0  -5 -21   10.28   15.25
   0  -5 -20   51.20   15.94
   0  -5 -19   10.33   14.07
   0  -5 -18  148.57   17.30
   0  -5 -17   -3.68   13.62
   0  -5 -16  387.21   22.45
   0  -5 -15   10.19   12.86
   0  -5 -14  597.38   28.63
   0  -5 -13   16.95   12.41
   0  -5 -12  337.19   20.00
   0   5 -12  364.57   22.14
   0   5 -11   -6.52   13.23
   0  -5 -11   -7.99   11.81
   0   5 -10   16.53   12.94
   0   5  -9    1.98   12.68
   0   5  -8  616.84   29.97
   0   5  -7   -9.05   13.08
   0   5  -6  101.70   14.52
   0   5  -5    5.42   12.71
   0   5  -4  946.52   40.30
   0   5  -3   -4.87   11.83
   0   5  -2 1698.21   66.48
   0   5  -2 1671.32   65.19
   0   5  -1    3.22    9.87
   0  -5  -1   -5.59   10.61
   0  -5   0    0.78   10.04
   0   5   0    0.72    9.55
   0   5   1    8.47   10.08
   0  -5   1    3.84    9.87
   0   5   2 1724.05   65.40
   0  -5   2 1637.03   65.45
   0   5   3    5.24   10.63
   0  -5   3   -1.63   10.11
   0  -5   4  926.57   39.32
   0   5   4  988.52   40.04
   0  -5   5    5.68    9.95
   0  -5   6  115.75   12.22
   0  -5   6  123.29   14.52
   0  -5   7    3.41   10.08
   0  -5   7   14.79   12.95
   0  -5   8  646.89   31.01
   0  -5   9   13.60   13.17
   0  -5  10   18.19   13.08
   0  -5  11   10.07   13.85
   0  -5  12  305.38   21.44
   0  -5  13   -3.49   15.10
   0  -5  14  584.35   31.81
   0  -5  15   -2.92   16.39
   0  -5  16  420.16   28.28
   0  -5  17   10.89   18.24
   0  -5  18  157.47   22.49
   0  -5  19   26.64   20.74
   0  -5  20   15.29   20.62
   0  -5  21   24.11   21.62
   0  -5  22   46.42   23.46
   0  -5  22   29.85   15.71
   0  -5  23   13.26   23.77
   0  -5  23   19.36   16.21
   0  -6 -23   22.87   16.82
   0  -6 -22   13.37   16.49
   0  -6 -21   -0.72   15.72
   0  -6 -20   22.82   15.82
   0  -6 -19    7.83   15.60
   0  -6 -18  150.72   17.43
   0  -6 -17   49.07   15.02
   0  -6 -16  511.89   27.29
   0  -6 -15  -21.82   14.37
   0  -6 -14   -3.03   13.56
   0   6 -14   18.34   14.83
   0  -6 -13   -3.58   13.57
   0   6 -13   20.44   14.59
   0   6 -12    5.90   14.56
   0  -6 -12    4.06   13.09
   0   6 -11    8.05   13.90
   0   6 -10   62.17   15.12
   0   6  -9   -0.75   13.51
   0   6  -8  250.20   19.27
   0   6  -7    7.60   13.35
   0   6  -6  306.26   20.32
   0   6  -5  -13.32   13.24
   0   6  -4  366.28   21.48
   0   6  -3  -14.00   12.99
   0   6  -2  398.92   20.23
   0   6  -2  382.11   22.21
   0   6  -1    2.59   10.10
   0  -6  -1   10.71   11.12
   0  -6   0   72.46   11.67
   0   6   0   72.99   10.91
   0  -6   1    6.68   10.88
   0   6   1    7.15   10.64
   0   6   2  401.58   20.89
   0  -6   2  420.58   21.04
   0  -6   3    5.42   10.41
   0   6   3    6.11   10.69
   0   6   4  352.03   19.46
   0  -6   4  326.17   19.13
   0  -6   5   -3.63   10.83
   0   6   5   20.31   11.53
   0  -6   6  272.06   17.13
   0   6   6  278.20   18.65
   0  -6   7   27.62   13.73
   0  -6   7    6.72   10.81
   0  -6   8  243.80   17.24
   0  -6   8  312.70   20.28
   0  -6   9   -0.62   11.14
   0  -6   9   16.18   14.20
   0  -6  10   51.67   12.25
   0  -6  10   51.18   16.06
   0  -6  11  -14.33   15.36
   0  -6  12   -2.66   15.11
   0  -6  13   47.72   16.48
   0  -6  14   22.69   17.01
   0  -6  15   21.98   17.86
   0  -6  16  480.13   30.99
   0  -6  17   -4.62   18.74
   0  -6  18  172.18   23.53
   0  -6  19   35.68   21.11
   0  -6  20   33.39   22.29
   0  -6  21    4.19   22.21
   0  -6  22   11.71   23.55
   0  -6  23   21.40   24.48
   0  -7 -22   80.89   18.07
   0  -7 -21    7.84   16.43
   0  -7 -20  214.33   20.84
   0  -7 -19   20.86   15.79
   0  -7 -18  134.27   18.21
   0  -7 -17   17.04   15.51
   0  -7 -16  142.68   17.65
   0   7 -15   29.60   16.86
   0  -7 -15    2.05   14.60
   0   7 -14  358.86   24.94
   0  -7 -14  324.37   22.17
   0   7 -13   -0.96   16.07
   0  -7 -13   17.18   14.54
   0   7 -12    7.40   15.42
   0   7 -11   12.60   15.42
   0   7 -10   33.04   15.68
   0   7  -9   14.37   14.54
   0   7  -8  489.86   27.54
   0   7  -7   -8.65   14.40
   0   7  -6  251.17   19.45
   0   7  -5   16.18   14.05
   0   7  -4  568.12   28.96
   0   7  -3   -2.74   13.45
   0   7  -2  156.87   13.18
   0   7  -2  139.85   16.44
   0   7  -1   -2.55   10.19
   0   7  -1   -5.95   13.17
   0  -7   0   27.98   11.95
   0   7   0   24.51   10.82
   0   7   1   -7.30   11.14
   0  -7   1    4.59   11.62
   0   7   2  174.56   14.20
   0  -7   2  132.80   13.85
   0  -7   3    4.60   11.09
   0   7   3   15.22   11.11
   0  -7   4  548.11   27.04
   0   7   4  579.48   27.19
   0   7   5   16.72   12.13
   0  -7   5   -3.69   11.67
   0   7   6  260.09   18.46
   0  -7   6  256.79   17.51
   0   7   7    1.36   13.33
   0  -7   7   -7.06   11.64
   0  -7   8  440.81   23.78
   0  -7   9    7.62   12.71
   0  -7  10   25.31   13.08
   0  -7  10    8.92   15.76
   0  -7  11   -9.80   12.93
   0  -7  11   29.82   15.72
   0  -7  12   18.96   13.80
   0  -7  12   31.37   17.34
   0  -7  13    9.08   13.81
   0  -7  13   -9.36   17.77
   0  -7  14  291.44   22.04
   0  -7  14  301.76   25.13
   0  -7  15   23.37   15.34
   0  -7  15   18.90   19.04
   0  -7  16  120.49   21.50
   0  -7  17   33.92   21.13
   0  -7  18  149.50   23.81
   0  -7  19   -7.96   21.74
   0  -7  20  230.40   27.44
   0  -7  21   23.16   22.88
   0  -7  22   98.05   25.89
   0  -8 -20  236.60   21.55
   0  -8 -19   19.11   17.09
   0  -8 -18   36.76   17.01
   0  -8 -17   23.99   16.08
   0  -8 -16   53.15   16.66
   0  -8 -15   -8.30   15.73
   0   8 -15   -9.71   18.01
   0  -8 -14   23.71   15.23
   0   8 -14   43.19   18.94
   0   8 -13   39.88   18.30
   0   8 -12   45.09   17.97
   0   8 -11  -10.95   16.81
   0   8 -10   20.34   16.88
   0   8  -9   -6.61   16.38
   0   8  -8  469.22   28.24
   0   8  -7   -4.43   15.80
   0   8  -6  590.48   31.73
   0   8  -5   25.20   15.60
   0   8  -4  329.73   22.67
   0   8  -3   -3.16   14.88
   0   8  -2   57.12   15.84
   0   8  -2   50.21   12.11
   0   8  -1   10.82   15.04
   0   8  -1   17.04   11.27
   0   8   0  489.00   24.31
   0  -8   0  458.44   25.25
   0   8   1    2.97   11.49
   0  -8   1    0.68   12.67
   0   8   2   50.31   12.70
   0  -8   2   31.83   13.22
   0   8   3   -5.63   12.14
   0  -8   3   14.83   12.61
   0   8   4  304.50   19.66
   0  -8   4  310.29   20.01
   0  -8   5    6.33   12.46
   0   8   5    9.88   12.59
   0   8   6  602.01   29.31
   0  -8   6  549.12   28.79
   0  -8   7   -8.17   13.45
   0   8   7   12.41   14.35
   0  -8   8  460.74   26.17
   0   8   8  489.29   27.17
   0   8   9   -1.65   15.34
   0  -8   9   15.54   13.70
   0  -8  10   10.46   13.79
   0  -8  11   19.17   14.17
   0  -8  12    6.06   14.71
   0  -8  12   20.08   18.48
   0  -8  13   -1.10   18.14
   0  -8  13  -15.33   15.03
   0  -8  14  102.35   20.99
   0  -8  14   41.32   16.27
   0  -8  15    9.60   20.09
   0  -8  15   11.73   15.86
   0  -8  16   65.24   21.69
   0  -8  16   58.13   17.48
   0  -8  17    3.93   21.11
   0  -8  17   22.34   17.28
   0  -8  18   54.80   23.34
   0  -8  18   -1.11   17.96
   0  -8  19   12.69   17.99
   0  -8  19   32.96   24.06
   0  -8  20  254.18   25.18
   0  -8  20  274.18   30.72
   0  -9 -19   18.77   17.68
   0  -9 -18    5.92   17.38
   0  -9 -17    9.19   17.30
   0   9 -16  200.36   24.21
   0  -9 -16  296.74   22.88
   0  -9 -15   -1.64   16.54
   0   9 -15   21.42   19.71
   0  -9 -14    2.44   16.66
   0   9 -14    7.05   18.78
   0   9 -13   26.36   19.13
   0   9 -12  118.61   21.12
   0   9 -11   13.12   18.53
   0   9 -10   63.26   19.33
   0   9  -9   16.74   17.86
   0   9  -8  139.31   20.80
   0   9  -7   10.92   17.49
   0   9  -6   12.56   16.24
   0   9  -5   16.12   16.36
   0   9  -4  208.07   20.00
   0   9  -3   22.50   16.53
   0   9  -2  301.14   23.12
   0   9  -2  296.58   19.56
   0   9  -1    0.67   12.46
   0   9  -1   15.96   15.85
   0   9   0   10.67   12.73
   0   9   0   -0.87   16.29
   0  -9   1   29.27   14.96
   0   9   1   -4.04   12.61
   0  -9   2  323.78   21.77
   0   9   2  311.36   20.53
   0   9   3   -1.41   13.35
   0  -9   3    8.63   14.21
   0   9   4  181.11   17.17
   0  -9   4  156.68   17.42
   0  -9   5   -8.70   13.85
   0   9   5    2.95   14.13
   0  -9   6   32.55   14.89
   0   9   6    6.79   14.12
   0   9   7  -14.99   14.90
   0  -9   7   -9.18   14.92
   0   9   8  143.16   17.83
   0  -9   8  124.04   17.87
   0  -9   9   -4.40   15.16
   0   9   9    0.87   16.31
   0   9  10   99.12   18.92
   0  -9  10   79.03   16.83
   0   9  11   -5.83   17.37
   0  -9  11   14.77   15.87
   0   9  12  149.46   20.43
   0  -9  12  114.14   18.27
   0  -9  13   33.35   16.96
   0  -9  14   12.21   17.11
   0  -9  15    5.27   16.75
   0  -9  16  256.97   23.42
   0  -9  16  231.67   26.87
   0  -9  17   12.46   17.61
   0  -9  17   34.36   21.99
   0  -9  18   16.51   18.63
   0  -9  18   45.77   23.57
   0  -9  19   36.66   19.18
   0  -9  19   23.72   23.88
   0  10 -17   35.18   21.42
   0 -10 -17   -9.93   17.99
   0  10 -16   19.41   20.72
   0 -10 -16   74.29   19.11
   0 -10 -15   14.25   17.72
   0  10 -15   31.12   20.36
   0  10 -14   52.07   21.00
   0  10 -13   17.45   20.41
   0  10 -12  127.00   22.67
   0  10 -11   64.65   20.95
   0  10 -10  641.90   37.27
   0  10  -9   19.61   20.27
   0  10  -8  312.69   26.33
   0  10  -7    7.71   18.72
   0  10  -6 2615.25  105.65
   0  10  -5    2.12   18.06
   0  10  -4  214.47   22.61
   0  10  -3  -16.26   18.03
   0  10  -2   34.17   17.82
   0  10  -1   11.98   13.57
   0  10  -1   24.37   18.90
   0  10   0  182.60   17.87
   0  10   0  184.22   21.16
   0  10   1   -5.25   13.43
   0 -10   1    1.79   15.94
   0  10   2   20.54   14.65
   0 -10   2   -5.39   16.16
   0  10   3   23.96   14.88
   0 -10   3   23.15   15.78
   0 -10   4  217.55   20.78
   0  10   4  239.19   20.22
   0  10   5   14.78   15.58
   0 -10   5    8.98   15.96
   0  10   6 2647.48  104.17
   0 -10   6 2604.84  104.29
   0 -10   7    2.77   15.68
   0  10   7   -6.83   15.45
   0  10   8  320.66   23.36
   0 -10   8  293.44   23.16
   0  10   9  -10.11   16.89
   0 -10   9   -6.84   16.12
   0  10  10  644.74   34.28
   0 -10  10  570.89   33.17
   0 -10  11   16.45   17.14
   0  10  11    4.03   17.49
   0 -10  12  123.07   19.89
   0  10  12  143.72   21.89
   0 -10  13   23.62   17.95
   0  10  13    1.11   18.72
   0 -10  14   67.49   18.79
   0  10  14   51.09   21.13
   0  10  15   14.41   20.67
   0 -10  15   21.55   17.67
   0  10  16   19.85   21.65
   0 -10  16   12.93   18.88
   0 -10  17   -4.84   18.97
   0  11 -15   -1.40   21.57
   0 -11 -15  -14.46   18.78
   0  11 -14   43.78   22.42
   0  11 -13   16.21   21.54
   0  11 -12  168.62   24.96
   0  11 -11  -13.05   20.98
   0  11 -10   -1.29   20.99
   0  11  -9    1.26   21.67
   0  11  -8  117.44   23.27
   0  11  -7   26.74   21.46
   0  11  -6  427.37   30.43
   0  11  -5   25.80   19.65
   0  11  -4  123.98   22.35
   0  11  -3   22.82   19.61
   0  11  -2  319.12   26.20
   0  11  -1   -2.27   19.60
   0  11  -1    2.46   14.68
   0  11   0   44.71   15.22
   0  11   0   43.73   20.00
   0  11   1   19.99   15.82
   0  11   1   15.56   19.71
   0  11   2  320.71   23.28
   0 -11   2  369.14   25.89
   0  11   3   16.14   15.74
   0 -11   3   -5.09   17.20
   0  11   4  153.89   18.96
   0 -11   4  162.70   20.18
   0 -11   5   13.27   17.31
   0  11   5    9.78   16.01
   0 -11   6  413.50   27.55
   0  11   6  418.87   26.50
   0  11   7   18.64   16.92
   0 -11   7    3.08   16.99
   0  11   8   77.46   17.97
   0 -11   8   69.82   18.59
   0 -11   9   18.15   17.50
   0  11   9   15.62   17.53
   0 -11  10  -13.16   18.52
   0  11  10  -10.10   17.47
   0 -11  11   12.33   18.16
   0  11  11  -14.67   18.05
   0 -11  12  157.33   22.30
   0  11  12  175.98   22.43
   0 -11  13  -14.22   18.99
   0  11  13   17.09   19.83
   0  11  14   10.64   20.59
   0 -11  14   53.32   20.13
   0  11  15   12.32   21.31
   0 -11  15   -9.93   19.52
   0  12 -12  131.79   25.30
   0  12 -11   -7.05   22.61
   0  12 -10   26.52   22.81
   0  12  -9   19.26   22.66
   0  12  -8  238.91   27.64
   0  12  -7   21.29   22.10
   0  12  -6   39.29   22.60
   0  12  -5   16.79   22.05
   0  12  -4  202.51   25.75
   0  12  -3   12.65   21.53
   0  12  -2    6.22   21.31
   0  12  -1   36.88   21.78
   0  12   0  287.00   22.84
   0  12   0  364.12   29.10
   0  12   1   -5.45   15.82
   0  12   1   14.83   21.45
   0  12   2   22.89   16.50
   0  12   2   38.16   21.52
   0 -12   3    5.68   19.45
   0  12   3   -1.84   15.96
   0 -12   4  203.76   22.85
   0  12   4  163.67   19.99
   0 -12   5  -12.49   18.68
   0  12   5   12.36   16.36
   0 -12   6   49.07   19.67
   0  12   6   52.72   18.02
   0 -12   7   50.70   19.74
   0  12   7  -24.16   17.97
   0 -12   8  251.59   25.17
   0  12   8  286.91   24.83
   0  12   9  -11.56   18.46
   0 -12   9  -10.49   18.18
   0  12  10   31.17   19.78
   0 -12  10   27.23   19.64
   0 -12  11   13.30   19.87
   0  12  11    7.68   19.26
   0  12  12  129.58   22.66
   0 -12  12  113.10   22.33
   0  13  -8  279.24   29.91
   0  13  -7   15.91   23.62
   0  13  -6   91.24   24.00
   0  13  -5   18.34   23.09
   0  13  -4   68.34   24.20
   0  13  -3   22.18   22.89
   0  13  -2   55.02   24.19
   0  13  -1   58.23   23.74
   0  13   0   26.89   22.93
   0  13   1   12.69   17.41
   0  13   1  -24.91   23.57
   0  13   2   33.87   22.55
   0  13   2   53.33   17.70
   0  13   3   -5.41   22.15
   0  13   3    6.96   17.03
   0  13   4   28.34   23.96
   0  13   4   28.10   18.20
   0 -13   4    7.53   20.39
   0  13   5   30.50   18.41
   0 -13   5    8.90   20.78
   0  13   6   84.68   19.30
   0 -13   6   44.23   21.60
   0  13   7   16.85   19.17
   0 -13   7   31.66   21.13
   0  13   8  225.12   24.10
   0 -13   8  196.01   25.62
  -1   0  -3    6.77    5.18
  -1   0  -2    2.13    4.04
  -1   0   0   -4.68    3.00
  -1   0   1   -3.25    4.01
  -1   0   2    1.99    5.12
   1   0   3    0.80    5.12
  -1   0   3    4.96    6.29
   1   0   4    1.53    6.10
  -1   0   4   -2.48    6.94
   1   0   5   -3.30    7.27
   1   0   5    2.81    4.66
  -1   0   5    2.51    7.61
   1   0   6    2.08    7.60
   1   0   6    0.41    5.25
  -1   0   6    6.41    7.97
  -1   0   7    8.01    8.70
   1   0   7    3.90    6.12
   1   0   7    8.51    8.21
  -1   0   8   -2.81    9.15
   1   0   8    6.96    6.69
   1   0   8    3.49    9.35
  -1   0   9   -8.15   10.34
   1   0   9   -5.94    7.40
   1   0   9   20.41   10.46
  -1   0  10   -2.11   10.78
   1   0  10   -1.28    8.04
   1   0  10    5.78   10.34
  -1   0  11    7.56   10.78
   1   0  11    4.36    8.23
   1   0  11   18.64   10.98
  -1   0  12   16.08   10.85
   1   0  12    5.15    8.30
   1   0  12   -2.60   11.47
   1   0  13   -0.30    8.30
  -1   0  13  -18.93   11.26
   1   0  13   13.28   11.74
   1   0  14   -5.30    8.52
   1   0  14   -7.01   12.21
  -1   0  14    3.71   11.14
   1   0  15  -13.08    9.41
   1   0  15  -14.70   13.58
  -1   0  15    5.42   11.71
   1   0  16    5.13    9.64
   1   0  16   -7.69   14.38
  -1   0  16   13.15   12.20
   1   0  17    4.26   10.61
   1   0  17  -10.83   15.51
  -1   0  17  -15.08   12.95
   1   0  18  -11.68   16.24
  -1   0  18  -13.04   13.72
   1   0  18  -15.16   11.44
   1   0  19   -3.86   16.66
   1   0  19  -21.25   12.16
  -1   0  19  -24.49   14.60
  -1   0  20  -21.96   15.26
  -1   0  20   22.17   18.49
   1   0  20  -23.71   18.20
   1   0  20    9.57   12.76
  -1   0  21   28.66   15.87
  -1   0  21   54.23   19.79
   1   0  21    7.72   19.26
   1   0  21  -25.86   13.57
  -1   0  22   22.02   15.73
  -1   0  22   -4.85   19.94
   1   0  22  -36.61   20.51
   1   0  22   -8.38   14.18
   1   0  23   -6.27   21.06
  -1   0  23   27.33   21.72
  -1   0  23   17.79   16.60
  -1   0  24    3.26   17.42
  -1   0  24   48.85   23.26
   1   0  24   33.18   23.05
  -1   0  25  -24.64   18.23
   1   0  25   33.75   23.90
  -1   0  25    5.89   24.22
  -1  -1 -10   38.46    8.59
   1  -1 -10   24.47   10.87
   1  -1  -9  582.04   25.53
  -1  -1  -9  556.98   23.72
   1  -1  -8 1172.93   46.00
  -1  -1  -8 1154.05   44.64
   1  -1  -7  392.78   18.63
  -1  -1  -7  396.22   17.02
  -1   1  -6  312.24   17.43
  -1  -1  -6  382.20   15.49
   1  -1  -6  366.94   17.18
  -1  -1  -5   99.62    7.12
  -1   1  -5   97.06   10.29
   1  -1  -5  115.74    9.16
  -1   1  -4   29.75    8.56
   1  -1  -4   43.26    7.84
  -1   1  -3  294.10   15.35
   1  -1  -3  353.59   14.87
  -1   1  -2  855.99   35.63
  -1   1  -2  901.09   35.28
   1  -1  -2  990.20   35.42
  -1   1  -1  455.48   18.65
   1  -1   0   51.50    5.79
  -1   1   0   54.93    6.33
  -1  -1   1  558.05   20.49
   1  -1   1  482.69   20.86
  -1   1   2 1027.00   38.86
   1  -1   2  933.38   38.57
  -1  -1   2 1076.57   38.56
  -1   1   3  384.15   15.72
   1  -1   3  303.66   15.31
  -1   1   4   43.09    8.15
   1  -1   4   29.63    8.31
   1  -1   5  106.26   10.12
  -1   1   5  106.82    9.76
   1  -1   6  366.28   18.24
  -1   1   6  376.74   17.74
   1  -1   7  350.16   18.80
  -1   1   7  382.73   18.11
  -1   1   8 1185.18   46.40
   1  -1   8 1150.95   47.18
  -1   1   9  576.73   25.68
   1  -1   9  559.47   26.65
  -1   1  10   32.32   11.42
   1  -1  10   54.21   11.94
   1  -1  11  145.23   10.47
   1  -1  11  125.52   14.68
   1   1  11  143.50   11.03
  -1  -1  11  131.84   13.04
  -1   1  11  148.86   13.52
   1  -1  12  402.25   22.68
   1   1  12  397.34   19.53
  -1   1  12  434.25   21.40
   1  -1  12  426.19   19.12
  -1  -1  12  412.79   21.07
   1  -1  13  193.19   17.57
  -1   1  13  226.90   15.83
   1   1  13  216.08   13.60
   1  -1  13  230.63   13.15
  -1  -1  13  204.16   15.00
   1  -1  14  215.25   17.87
   1   1  14  222.29   13.84
  -1   1  14  233.52   16.30
  -1  -1  14  213.22   15.63
   1  -1  14  206.55   13.45
   1  -1  15  110.30   16.48
  -1   1  15  128.83   14.41
   1  -1  15  158.63   11.89
  -1  -1  15  139.14   16.37
  -1  -1  15  137.75   14.09
  -1  -1  16   12.90   12.88
   1  -1  16    9.62    9.45
   1  -1  16   24.29   14.76
  -1  -1  16    7.39   14.69
  -1   1  16    2.20   12.64
  -1  -1  17   97.87   14.96
  -1  -1  17   89.46   17.08
   1  -1  17  119.22   12.18
  -1   1  17  103.11   15.25
   1  -1  17   93.98   17.34
   1  -1  18   87.06   17.90
  -1  -1  18   91.46   17.91
   1  -1  18  132.88   13.34
  -1  -1  18  111.95   15.36
  -1   1  18   95.66   15.81
   1   1  18  119.83   17.22
  -1  -1  19  260.96   19.54
   1  -1  19  263.84   17.36
   1   1  19  238.73   21.92
  -1  -1  19  251.63   23.51
   1  -1  19  216.94   23.22
  -1   1  19  263.94   20.42
  -1   1  20   77.51   16.51
   1  -1  20   66.53   19.44
  -1  -1  20   78.42   20.45
   1   1  20   68.31   19.51
  -1  -1  20   88.10   15.80
   1  -1  20   68.34   13.30
  -1   1  21   86.26   17.17
   1  -1  21  118.73   21.33
  -1  -1  21  126.42   22.31
   1   1  21   81.56   19.94
  -1  -1  21   79.22   16.14
   1  -1  21   94.39   14.50
  -1   1  22   33.79   17.04
   1  -1  22   55.80   21.47
   1   1  22   38.07   20.57
  -1  -1  22   65.73   21.46
  -1  -1  22   58.66   16.65
   1  -1  22   72.66   14.65
   1  -1  23   29.60   21.41
  -1   1  23    6.44   17.25
  -1  -1  23   -1.34   22.00
   1   1  23   25.70   21.00
   1  -1  23    8.58   14.19
  -1  -1  23   -5.26   16.07
  -1   1  24   58.21   22.99
   1  -1  24   32.72   23.82
   1   1  24   92.04   22.86
  -1  -1  24   73.81   24.19
  -1  -1  24   83.68   17.77
   1  -1  24   67.02   16.05
  -1   1  25   26.98   24.17
   1  -1  25  102.37   25.37
  -1  -1  25   72.26   18.44
   1  -1  25   17.77   15.85
  -1  -1  25   33.06   24.24
   1   1  25   53.73   24.60
  -1  -2 -14   38.23   10.09
   1  -2 -14   38.89   12.01
   1  -2 -13  170.02   13.92
  -1  -2 -13  129.91   11.85
   1  -2 -12   68.85   11.49
  -1  -2 -12   65.83   10.13
  -1  -2 -11  163.17   11.87
   1  -2 -11  128.67   13.51
   1  -2 -10  486.06   23.50
  -1  -2 -10  498.19   22.13
  -1   2  -9  317.22   18.47
  -1  -2  -9  303.57   15.72
   1  -2  -9  314.95   17.68
  -1   2  -8   83.49   12.33
   1  -2  -8   92.83   11.30
  -1  -2  -8   79.25    9.54
  -1  -2  -7   12.83    8.14
   1  -2  -7   16.62    9.49
  -1   2  -7   27.70   10.52
  -1   2  -6   92.53   11.07
   1  -2  -6  101.10   10.64
   1  -2  -5   56.24    8.76
  -1   2  -5   52.66   10.99
  -1   2  -4   77.36   10.63
   1  -2  -4   81.91    9.11
   1   2  -4   69.21    9.06
   1   2  -3  500.07   21.36
  -1   2  -3  477.38   21.89
   1   2  -2  277.56   13.31
  -1   2  -2  255.63   14.37
  -1   2  -2  239.46   13.14
   1   2  -1  128.60    9.06
  -1   2  -1  115.89    9.38
   1   2   0  524.12   20.59
   1  -2   0  476.25   21.65
  -1   2   0  518.48   21.76
  -1  -2   0  496.29   19.71
  -1  -2   1  114.87    8.48
  -1   2   1  102.39   10.01
   1  -2   1  144.17    8.96
   1   2   1   96.04    6.37
  -1  -2   2  267.13   13.35
   1  -2   2  265.19   13.49
  -1  -2   3  509.41   22.06
   1  -2   3  520.76   22.57
   1  -2   3  509.05   21.78
  -1  -2   4   83.80    9.98
   1  -2   4   66.99    9.68
   1  -2   4   80.74    8.25
   1  -2   5   58.58   10.50
  -1  -2   5   52.51    9.57
  -1  -2   6  102.75   11.21
   1  -2   6   92.23   11.56
  -1  -2   7   22.76    9.99
   1  -2   7   10.35   10.69
  -1  -2   8   84.94   12.14
   1  -2   8   82.45   12.80
  -1   2   9  310.25   17.60
   1  -2   9  262.65   18.27
  -1  -2   9  313.08   18.53
  -1   2  10  500.33   23.78
  -1  -2  10  494.10   24.80
   1  -2  10  457.55   24.78
  -1  -2  11  130.97   14.44
  -1   2  11  138.39   13.84
   1  -2  11  123.17   14.67
  -1  -2  12   53.04   13.18
  -1   2  12   67.83   12.43
   1  -2  12   63.50   13.92
  -1  -2  13  133.52   16.16
  -1   2  13  129.11   14.50
   1  -2  13  144.54   15.70
  -1  -2  14   27.38   13.91
  -1   2  14   27.83   12.31
   1  -2  14   26.76   13.49
  -1   2  15    8.92   12.60
  -1  -2  15   -1.64   14.58
   1  -2  15   19.31    9.26
  -1  -2  15   23.87   11.92
   1  -2  15   16.02   14.51
  -1   2  16   -1.18   13.35
   1  -2  16   -6.88   15.28
  -1  -2  16   25.57   15.24
   1  -2  16   11.74    9.96
  -1  -2  16   14.16   12.21
  -1  -2  17   29.25   16.14
   1  -2  17   32.28   16.90
   1  -2  17   26.06   10.67
  -1  -2  17   32.62   13.50
  -1  -2  18   -3.04   16.73
   1  -2  18   18.73   18.16
  -1  -2  18   14.06   13.48
   1  -2  18    6.38   11.01
  -1  -2  19   44.38   18.73
  -1  -2  19   61.54   15.24
   1  -2  19   76.79   12.55
   1  -2  19   21.02   18.24
  -1  -2  20  159.73   22.98
   1  -2  20  146.01   15.06
  -1  -2  20  160.74   17.87
   1  -2  20  154.43   22.17
  -1  -2  21   58.86   21.12
   1  -2  21   49.90   20.42
   1  -2  21   81.93   14.15
  -1  -2  21   88.94   16.22
   1  -2  22   95.65   22.53
  -1  -2  22   98.72   22.29
   1  -2  22   82.22   14.77
  -1  -2  22   95.63   16.88
   1   2  22   97.86   20.78
   1  -2  23   57.20   22.90
  -1  -2  23  104.56   24.11
  -1  -2  23  107.13   17.61
   1  -2  23   75.77   15.25
   1   2  23   68.27   21.58
   1  -2  24   89.07   16.12
   1  -2  24   47.61   23.89
  -1  -2  24   79.27   17.49
   1   2  24   44.67   22.41
  -1  -2  24   59.52   24.31
   1  -2  25   32.70   15.38
  -1  -2  25   29.92   17.26
   1   2  25   40.71   23.18
  -1  -2  25   25.99   25.35
   1  -2  25   36.80   24.44
  -1  -3 -17   20.09   12.15
   1  -3 -17   14.90   13.68
  -1  -3 -16   61.82   12.01
   1  -3 -16   75.56   14.42
  -1  -3 -15  132.81   13.26
   1  -3 -15  135.44   14.64
   1  -3 -14  139.11   14.51
  -1  -3 -14  162.35   13.46
   1  -3 -13   94.12   13.35
  -1  -3 -13  106.08   11.57
   1  -3 -12   29.10   11.58
  -1  -3 -12   27.48    9.98
  -1  -3 -11  240.72   14.60
   1  -3 -11  238.05   16.10
  -1   3 -11  214.05   16.65
  -1  -3 -10  308.86   16.82
   1  -3 -10  330.29   18.19
  -1   3 -10  291.95   19.35
   1  -3  -9  421.41   21.11
  -1  -3  -9  420.87   20.24
  -1   3  -9  394.36   22.12
  -1   3  -8   38.60   12.09
   1  -3  -8   30.56   11.19
  -1   3  -7   50.10   12.39
   1  -3  -7   39.07   10.95
   1   3  -7   41.03   10.91
   1   3  -6  449.41   22.41
   1  -3  -6  462.85   22.18
  -1   3  -6  511.18   23.75
   1   3  -5 1500.29   59.05
  -1   3  -5 1513.42   59.38
   1   3  -4  968.34   37.77
  -1   3  -4  875.95   38.20
  -1   3  -3  113.15   10.40
   1   3  -3  142.50   11.65
  -1   3  -3  115.87   12.73
  -1   3  -2  221.19   13.95
   1   3  -2  275.80   14.33
  -1  -3  -1  625.90   26.84
   1   3  -1  731.67   28.04
  -1   3  -1  690.35   28.46
   1  -3   0  603.47   26.85
   1   3   0  637.98   24.94
  -1   3   0  619.52   26.84
  -1  -3   0  614.63   25.02
   1   3   0  643.69   26.15
  -1  -3   1  706.93   27.62
  -1   3   1  709.08   29.31
   1   3   1  662.77   27.37
   1  -3   1  712.34   29.07
   1   3   2  231.99   12.33
  -1   3   2  232.86   15.20
  -1  -3   2  274.14   14.40
   1  -3   2  260.01   14.24
  -1  -3   2  265.09   12.44
   1  -3   3  143.31   11.34
  -1  -3   3  149.52   12.19
   1  -3   4  958.48   39.41
  -1  -3   4 1002.12   39.93
   1  -3   5 1521.05   59.94
  -1  -3   5 1520.18   60.33
   1  -3   5 1581.37   60.67
   1  -3   6  510.64   24.50
  -1  -3   6  508.98   24.53
  -1  -3   7   25.63   11.66
   1  -3   7   41.07   12.48
  -1  -3   8   30.64   12.35
   1  -3   8   31.03   12.42
   1  -3   9  422.87   22.85
  -1  -3   9  383.97   22.19
   1  -3  10  346.73   20.81
  -1  -3  10  309.11   19.92
   1  -3  11  236.29   18.11
  -1  -3  11  224.72   17.58
  -1  -3  12    7.67   12.91
   1  -3  12   29.77   13.56
  -1  -3  13  109.89   15.90
   1  -3  13  116.00   15.60
  -1  -3  14  102.16   16.86
   1  -3  14  137.90   17.74
  -1  -3  15  139.14   17.88
   1  -3  15  128.78   17.92
  -1  -3  16   81.80   17.51
   1  -3  16   69.25   17.28
  -1  -3  17   36.71   16.92
   1  -3  17   12.62   17.59
  -1  -3  18  237.20   23.57
   1  -3  18  267.51   23.92
   1  -3  18  236.33   16.67
  -1  -3  18  251.20   19.10
  -1  -3  19  214.34   18.97
   1  -3  19  227.57   16.56
  -1  -3  19  207.03   23.28
   1  -3  19  177.69   22.98
  -1  -3  20   74.13   20.92
  -1  -3  20    6.57   14.06
   1  -3  20   22.36   12.57
   1  -3  20   37.19   20.01
  -1  -3  21   59.56   21.61
   1  -3  21   93.47   14.46
  -1  -3  21   58.82   16.10
   1  -3  21   28.26   20.58
  -1  -3  22   -1.34   21.66
   1  -3  22   49.32   22.29
  -1  -3  22   24.09   16.18
   1  -3  22   27.12   14.03
   1  -3  23   13.36   13.81
  -1  -3  23   -8.51   23.73
  -1  -3  23    6.14   16.50
   1  -3  23  -13.67   22.54
  -1  -3  24   61.23   24.86
   1   3  24   97.80   22.48
  -1  -3  24   78.83   17.56
   1  -3  24   64.11   15.61
   1  -3  24   71.95   24.61
   1  -4 -19   21.76   14.77
  -1  -4 -19    0.53   12.97
   1  -4 -18   43.07   14.96
  -1  -4 -18   57.46   13.14
   1  -4 -17  122.70   15.97
  -1  -4 -17  114.09   14.14
   1  -4 -16  145.15   16.64
  -1  -4 -16  163.26   15.31
   1  -4 -15  211.57   17.38
  -1  -4 -15  188.50   15.22
   1  -4 -14   33.85   12.96
  -1  -4 -14   27.07   11.44
  -1  -4 -13  129.22   12.87
   1  -4 -13   89.09   13.73
  -1  -4 -12  306.01   17.63
   1  -4 -12  300.29   18.48
  -1   4 -12  318.82   20.20
  -1   4 -11  351.50   22.02
   1  -4 -11  381.97   20.39
  -1  -4 -11  372.99   19.52
  -1   4 -10  322.88   20.66
   1  -4 -10  343.85   19.26
   1   4  -9   25.40   11.84
  -1   4  -9   26.53   12.99
   1  -4  -9   32.75   11.53
   1  -4  -8  598.21   27.38
  -1   4  -8  598.37   28.92
   1   4  -8  571.82   28.17
  -1   4  -7  253.79   17.74
   1   4  -7  243.19   17.53
   1   4  -6  117.34   13.81
  -1   4  -6  142.47   14.81
   1   4  -5   49.79   12.28
  -1   4  -5   52.74   12.42
  -1   4  -4   44.87   12.19
   1   4  -4   52.25   11.59
   1   4  -3  663.13   28.06
  -1   4  -3  605.03   28.95
  -1   4  -3  603.53   27.46
   1   4  -2  586.91   26.21
  -1   4  -2  578.72   25.83
  -1   4  -1  903.07   38.23
   1   4  -1  986.99   38.20
  -1  -4  -1  911.62   37.17
  -1  -4   0 1104.10   42.94
  -1   4   0 1117.57   44.39
   1   4   0 1092.79   43.96
   1   4   0 1097.56   42.71
   1  -4   0 1067.78   44.53
  -1  -4   1  958.99   37.15
   1  -4   1  908.72   38.40
  -1   4   1  910.82   38.22
   1   4   1  928.68   36.77
   1  -4   2  557.75   26.24
   1   4   2  567.56   24.62
  -1  -4   2  618.25   25.04
  -1   4   2  620.53   27.02
  -1  -4   3  678.96   28.37
   1  -4   3  603.33   28.00
  -1  -4   3  602.61   26.65
  -1   4   3  676.90   28.95
   1   4   3  629.86   26.80
  -1  -4   4   57.65   11.78
   1  -4   4   55.06   10.12
  -1  -4   5   58.96   12.19
   1  -4   5   58.62   10.41
   1  -4   6  123.70   12.49
   1  -4   6  118.43   14.41
  -1  -4   6  127.65   14.27
   1  -4   7  272.77   16.98
  -1  -4   7  303.53   19.02
   1  -4   7  294.54   19.18
   1  -4   8  621.89   29.81
  -1  -4   8  611.87   29.54
  -1  -4   9   26.90   12.99
   1  -4   9   25.91   12.54
  -1  -4  10  374.55   21.84
   1  -4  10  316.10   21.49
  -1  -4  11  366.29   22.74
   1  -4  11  372.94   22.82
  -1  -4  12  276.51   20.63
   1  -4  12  309.81   21.16
   1  -4  13  115.18   16.88
  -1  -4  13  120.94   16.60
   1  -4  14   29.98   15.68
  -1  -4  14   25.18   15.47
   1  -4  15  168.49   19.31
  -1  -4  15  171.31   19.97
   1  -4  16  149.86   19.68
  -1  -4  16  134.34   19.58
   1  -4  17  105.66   19.62
  -1  -4  17   79.80   19.10
   1  -4  18   13.04   17.68
  -1  -4  18   43.44   19.05
  -1  -4  19    9.41   19.59
   1  -4  19    3.45   19.20
  -1  -4  20  113.23   23.00
   1  -4  20   95.82   22.37
   1  -4  20  142.03   15.19
  -1  -4  20  115.17   17.04
  -1  -4  21  302.17   21.58
   1  -4  21  288.76   19.51
   1  -4  21  263.26   27.26
  -1  -4  21  280.66   27.06
  -1  -4  22   34.51   22.54
   1  -4  22   59.11   22.62
   1  -4  22   69.81   14.45
  -1  -4  22   45.73   16.59
  -1  -4  23   20.33   22.97
   1  -4  23   28.23   23.25
  -1  -4  23   45.87   16.80
   1  -4  23   53.65   14.70
  -1  -4  24    1.53   24.31
   1  -4  24   41.31   15.85
  -1  -4  24   56.02   17.83
   1  -4  24   20.72   24.21
  -1  -5 -21   40.84   14.52
   1  -5 -21    7.62   16.19
   1  -5 -20  135.56   17.81
  -1  -5 -20  122.49   15.83
  -1  -5 -19  499.22   26.52
   1  -5 -19  520.61   28.21
  -1  -5 -18  295.18   20.05
   1  -5 -18  264.36   20.65
  -1  -5 -17   51.47   13.29
   1  -5 -17   84.65   16.52
  -1  -5 -16   71.24   13.57
   1  -5 -16   58.22   14.78
  -1  -5 -15   66.00   13.28
   1  -5 -15   61.19   14.92
  -1  -5 -14  484.91   23.64
  -1   5 -14  402.87   25.61
   1  -5 -14  439.38   24.66
  -1   5 -13 1043.96   47.53
  -1  -5 -13 1124.17   44.79
   1  -5 -13 1035.62   45.47
  -1   5 -12  257.36   20.03
  -1  -5 -12  276.11   17.61
   1  -5 -12  278.78   18.64
   1  -5 -11   43.03   12.97
  -1   5 -11   21.02   13.80
   1  -5 -10  142.90   14.13
   1   5 -10  114.00   14.52
  -1   5 -10  120.85   15.77
   1   5  -9  147.68   15.82
   1  -5  -9  165.09   14.86
  -1   5  -9  162.44   16.76
   1   5  -8  415.06   23.84
  -1   5  -8  466.93   24.81
   1   5  -7  449.34   23.75
  -1   5  -7  416.45   24.15
  -1   5  -6   97.60   14.47
   1   5  -6  103.76   13.97
  -1   5  -5  432.94   23.69
   1   5  -5  428.07   23.22
  -1   5  -4  892.12   38.72
   1   5  -4  867.19   38.03
  -1   5  -3  275.59   18.80
   1   5  -3  303.41   18.10
  -1   5  -3  260.17   17.02
  -1   5  -2    0.43   10.16
   1   5  -2   20.45   11.82
  -1  -5  -1   53.89   10.34
  -1   5  -1   47.38   11.19
   1   5  -1   46.69    9.13
   1   5  -1   48.51   12.23
  -1  -5   0   19.39    9.37
   1  -5   0   25.67   11.40
   1   5   0   32.93    8.93
   1   5   0   33.57   11.51
  -1   5   0   22.77   11.18
   1   5   1   53.54    9.17
   1  -5   1   59.63   11.84
  -1  -5   1   47.35    9.39
  -1   5   1   56.66   11.78
  -1  -5   2   18.47    9.43
   1   5   2    7.18    9.02
   1  -5   2   18.55   10.91
  -1   5   2   25.64   11.52
  -1  -5   3  259.95   15.84
   1   5   3  292.66   15.63
   1  -5   3  264.67   17.25
  -1   5   3  310.46   18.42
  -1  -5   4  853.00   36.82
  -1  -5   4  920.73   38.46
   1  -5   4  878.83   37.94
  -1   5   4  912.47   38.87
   1   5   4  894.95   36.71
  -1  -5   5  396.99   20.44
   1  -5   5  379.69   21.24
  -1  -5   5  467.39   22.71
  -1  -5   6  156.19   14.95
   1  -5   6  102.12   12.62
   1  -5   7  422.07   22.52
  -1  -5   7  449.92   23.95
   1  -5   7  439.52   24.33
   1  -5   8  468.54   23.66
  -1  -5   8  459.78   25.20
   1  -5   8  452.11   25.25
  -1  -5   9  139.13   16.11
   1  -5   9  184.91   14.52
   1  -5   9  163.76   17.17
  -1  -5  10  110.36   15.67
   1  -5  10  123.45   13.42
   1  -5  10  115.58   16.39
   1  -5  11   21.69   14.32
  -1  -5  11   27.75   14.06
  -1  -5  12  278.62   21.20
   1  -5  12  290.36   21.21
   1  -5  13 1005.12   45.39
  -1  -5  13  964.54   45.39
  -1  -5  14  432.05   27.28
   1  -5  14  445.32   27.79
  -1  -5  15   89.38   18.06
   1  -5  15   76.38   18.51
  -1  -5  16   44.81   17.95
   1  -5  16   60.90   18.64
  -1  -5  17   57.31   19.65
   1  -5  17   62.10   19.68
  -1  -5  18  197.85   24.04
   1  -5  18  228.59   24.10
   1  -5  19  513.01   33.17
  -1  -5  19  467.73   32.73
  -1  -5  20   41.38   21.47
   1  -5  20  134.82   23.61
  -1  -5  21   31.29   22.26
   1  -5  21   21.36   21.80
  -1  -5  22   17.16   23.27
   1  -5  22   25.20   22.64
   1  -5  22   39.28   14.51
  -1  -5  22   44.72   17.05
  -1  -5  23   68.80   24.85
   1  -5  23   19.32   14.83
  -1  -5  23   43.64   17.30
   1  -5  23   57.20   23.62
  -1  -6 -22   29.97   15.51
   1  -6 -22   40.05   17.83
  -1  -6 -21   91.11   15.89
   1  -6 -21   51.69   17.23
  -1  -6 -20   77.93   15.63
   1  -6 -20   74.99   17.20
   1  -6 -19   67.52   17.42
  -1  -6 -19   52.30   15.02
   1  -6 -18  141.08   17.75
  -1  -6 -18  162.92   16.87
  -1  -6 -17  239.82   18.26
   1  -6 -17  219.50   19.84
   1  -6 -16   91.87   16.62
  -1  -6 -16  130.10   15.43
   1  -6 -15   76.31   15.72
  -1  -6 -15   99.03   14.64
  -1   6 -15   85.98   17.77
   1  -6 -14  223.51   18.72
  -1  -6 -14  250.72   17.73
  -1   6 -14  194.66   20.70
   1  -6 -13  185.31   17.63
  -1   6 -13  204.73   20.02
  -1  -6 -13  171.98   16.10
  -1   6 -12  124.44   17.88
   1  -6 -12   93.30   15.62
   1   6 -12   88.16   15.38
  -1   6 -11  170.49   18.69
   1  -6 -11  182.64   16.20
   1   6 -11  130.49   17.08
   1   6 -10  211.60   18.92
  -1   6 -10  251.14   19.59
  -1   6  -9  172.11   18.24
   1   6  -9  208.57   17.79
   1   6  -8  270.70   19.71
  -1   6  -8  303.80   20.87
  -1   6  -7  379.30   23.66
   1   6  -7  403.43   23.18
  -1   6  -6   34.82   13.87
   1   6  -6   28.61   12.81
  -1   6  -5   14.71   13.38
   1   6  -5   -0.60   12.59
  -1   6  -4  181.19   16.65
   1   6  -4  171.96   16.21
  -1   6  -3  978.74   41.99
   1   6  -3 1016.95   42.94
  -1   6  -3  990.47   43.55
  -1   6  -2 1200.72   48.99
   1   6  -2 1177.50   49.32
  -1  -6  -1  675.74   30.38
   1   6  -1  665.50   31.87
  -1   6  -1  672.01   31.08
   1   6  -1  724.33   29.64
   1  -6   0   37.14   12.57
  -1  -6   0   57.96   10.59
  -1   6   0   38.23   12.07
   1   6   0   40.39   12.66
   1   6   0   45.58    9.72
   1   6   1  650.96   28.56
   1  -6   1  661.77   30.62
  -1   6   1  690.23   30.62
  -1  -6   1  658.12   29.23
  -1   6   2 1254.01   50.27
   1  -6   2 1150.97   49.94
  -1  -6   2 1254.00   49.12
   1   6   2 1202.56   48.45
   1   6   3 1053.49   42.05
  -1   6   3 1069.51   43.86
  -1  -6   3  993.93   42.51
   1  -6   3 1024.26   43.67
  -1   6   4  168.11   15.66
  -1  -6   4  177.18   13.73
   1  -6   4  174.95   14.84
   1   6   4  172.42   13.01
   1   6   5    9.62    9.79
  -1   6   5    9.45   12.89
   1  -6   5   -0.58   11.36
  -1  -6   5    8.45   10.14
   1   6   6   55.66   11.29
  -1  -6   6   25.08   13.15
  -1  -6   6   38.52   10.76
   1  -6   6   35.67   11.84
  -1  -6   7  391.72   22.43
  -1  -6   7  349.58   19.82
   1  -6   7  360.61   20.86
  -1  -6   8  294.44   20.56
  -1  -6   8  281.19   17.84
   1  -6   8  304.04   19.03
   1  -6   9  182.15   16.26
  -1  -6   9  210.51   17.99
   1  -6   9  215.45   18.54
   1  -6  10  199.30   17.04
  -1  -6  10  241.49   19.32
   1  -6  10  216.23   19.39
   1  -6  11  146.02   16.50
   1  -6  11  192.21   19.12
  -1  -6  11  167.87   18.46
   1  -6  12   97.16   14.58
   1  -6  12   78.02   18.07
  -1  -6  12   89.43   16.72
  -1  -6  13  208.52   20.23
   1  -6  13  153.61   17.11
   1  -6  13  200.41   20.63
  -1  -6  14  203.05   21.48
   1  -6  14  194.41   18.67
   1  -6  14  209.61   21.38
   1  -6  15   98.65   19.49
  -1  -6  15   96.65   19.38
   1  -6  16  155.95   20.98
  -1  -6  16  145.76   21.45
   1  -6  17  222.20   24.32
  -1  -6  17  223.89   24.32
   1  -6  18  141.94   22.68
  -1  -6  18  160.96   23.35
   1  -6  19   78.23   21.62
  -1  -6  19   20.48   21.20
   1  -6  20   56.79   22.67
  -1  -6  20   43.00   22.22
   1  -6  21   94.10   24.22
  -1  -6  21   50.71   23.34
   1  -6  22   30.37   24.14
  -1  -6  22   38.35   25.03
   1  -7 -21   30.48   17.78
  -1  -7 -21   14.37   15.99
  -1  -7 -20   52.79   16.10
   1  -7 -20   76.05   18.67
   1  -7 -19  236.82   22.10
  -1  -7 -19  287.98   20.63
  -1  -7 -18  123.78   17.18
   1  -7 -18  146.08   18.93
  -1  -7 -17  106.06   16.43
   1  -7 -17   83.02   17.68
  -1   7 -16   95.55   19.73
   1  -7 -16  104.38   17.24
  -1  -7 -16   96.48   15.93
  -1  -7 -15  158.33   17.37
   1  -7 -15  193.25   18.78
  -1   7 -15  131.87   20.32
  -1  -7 -14  114.74   16.29
   1  -7 -14  135.02   17.34
  -1   7 -14  130.48   19.60
  -1   7 -13  419.68   27.89
   1  -7 -13  457.21   25.95
   1   7 -13  456.19   27.36
   1  -7 -12   96.78   16.25
   1   7 -12  104.44   17.76
  -1   7 -12  117.06   18.09
   1   7 -11  121.98   18.10
  -1   7 -11  163.16   19.62
  -1   7 -10  367.29   25.26
   1   7 -10  391.67   24.96
  -1   7  -9  285.77   22.53
   1   7  -9  287.86   21.99
  -1   7  -8   57.61   16.13
   1   7  -8   54.04   14.97
   1   7  -7   37.11   14.61
  -1   7  -7   26.19   15.16
  -1   7  -6  383.10   24.14
   1   7  -6  365.39   23.17
   1   7  -5  795.10   37.06
  -1   7  -5  807.13   38.09
  -1   7  -4  442.41   26.29
   1   7  -4  495.24   25.95
  -1   7  -3  105.89   16.04
  -1   7  -3   96.28   13.14
   1   7  -3  103.00   14.85
   1   7  -2   20.62   13.10
  -1   7  -2   25.59   11.44
  -1   7  -2   12.97   13.90
   1   7  -1  542.58   26.86
  -1   7  -1  487.54   25.33
   1   7  -1  511.56   24.08
   1   7   0  523.83   24.23
  -1   7   0  527.43   25.97
   1  -7   0  491.25   26.61
  -1  -7   0  529.16   25.31
   1   7   0  511.07   26.74
   1   7   1  510.14   23.63
  -1  -7   1  496.94   24.61
  -1   7   1  498.90   25.57
   1  -7   1  498.62   26.11
   1   7   2   14.61    9.63
   1  -7   2   17.38   12.27
  -1   7   2   14.15   11.74
  -1  -7   2   18.26   10.63
   1   7   3  120.14   11.78
  -1  -7   3  114.07   13.34
  -1   7   3  112.75   14.36
   1  -7   3   96.83   13.61
  -1  -7   4  423.82   22.81
   1   7   4  452.81   22.14
   1  -7   4  434.24   23.62
  -1   7   4  453.10   24.51
  -1   7   5  859.12   38.24
   1   7   5  822.22   35.76
   1  -7   5  834.09   37.58
  -1  -7   5  812.30   36.26
  -1  -7   6  367.03   21.91
   1  -7   6  399.89   22.92
  -1   7   6  446.72   24.56
   1   7   6  411.30   21.65
  -1   7   7   12.35   14.42
  -1  -7   7   27.48   11.84
   1   7   7   25.21   11.54
   1  -7   7   19.05   13.24
   1  -7   8   63.92   14.11
  -1  -7   8   73.55   15.51
   1   7   8   72.38   13.41
  -1  -7   8   59.84   12.68
  -1  -7   9  261.20   21.19
   1  -7   9  266.96   19.29
  -1  -7   9  257.32   18.35
  -1  -7  10  394.54   24.93
   1  -7  10  372.45   22.86
  -1  -7  10  359.06   22.38
  -1  -7  11  103.57   15.44
   1  -7  11  148.60   16.39
  -1  -7  11  162.46   19.26
  -1  -7  12  116.54   18.69
   1  -7  12  124.94   19.10
   1  -7  12   93.76   15.90
   1  -7  13  435.05   25.99
   1  -7  13  459.40   29.05
  -1  -7  13  409.46   28.06
   1  -7  14  107.61   17.76
  -1  -7  14  155.28   20.67
   1  -7  14  129.72   20.49
   1  -7  15  134.30   18.88
  -1  -7  15  168.52   21.98
   1  -7  15  137.06   22.48
   1  -7  16   70.19   17.73
   1  -7  16  128.79   22.09
  -1  -7  16  106.00   21.63
   1  -7  17  137.65   23.84
  -1  -7  17   83.29   22.81
   1  -7  17   97.23   18.40
   1  -7  18  110.18   23.57
   1  -7  18  121.25   19.26
  -1  -7  18  191.90   24.90
   1  -7  19  318.33   28.32
   1  -7  19  286.29   24.50
  -1  -7  19  253.53   27.72
   1  -7  20   71.34   19.16
  -1  -7  20   64.84   24.07
   1  -7  20   33.53   23.13
   1  -7  21   29.20   19.02
  -1  -7  21   38.25   24.33
   1  -7  21   31.85   23.25
   1  -8 -20   85.68   19.20
  -1  -8 -20  102.83   17.80
  -1  -8 -19   80.13   17.24
   1  -8 -19  138.16   19.52
   1  -8 -18   56.45   17.75
  -1  -8 -18   68.98   16.85
  -1  -8 -17   18.68   15.93
   1  -8 -17   35.52   17.22
  -1   8 -17   63.62   20.32
   1  -8 -16   65.20   17.66
  -1  -8 -16   60.61   15.87
  -1   8 -16   41.44   18.94
  -1   8 -15  205.85   23.46
   1  -8 -15  200.08   20.54
  -1  -8 -15  207.06   19.00
   1  -8 -14  305.74   22.56
   1   8 -14  265.53   23.66
  -1   8 -14  250.27   24.25
   1  -8 -13   56.48   16.74
   1   8 -13   59.26   18.57
  -1   8 -13   82.53   19.65
   1  -8 -12  122.39   17.55
   1   8 -12  113.23   18.82
  -1   8 -12  124.75   20.17
   1   8 -11  112.06   19.17
  -1   8 -11  111.56   19.53
   1   8 -10   84.08   18.10
  -1   8 -10  136.86   19.44
   1   8  -9   -8.14   15.78
  -1   8  -9    0.98   16.90
   1   8  -8   48.47   16.05
  -1   8  -8   47.34   16.61
  -1   8  -7   79.25   17.25
   1   8  -7   80.33   16.50
  -1   8  -6  124.34   18.37
   1   8  -6  142.81   18.07
   1   8  -5    7.19   14.60
  -1   8  -5   -3.49   15.41
  -1   8  -4  149.10   17.95
   1   8  -4  159.36   18.19
  -1   8  -3  259.13   18.45
  -1   8  -3  231.94   21.01
   1   8  -3  273.63   20.65
  -1   8  -2  154.39   18.08
  -1   8  -2  141.43   15.16
   1   8  -2  132.08   16.32
   1   8  -1  234.60   19.44
  -1   8  -1  243.29   18.06
  -1   8   0  264.87   19.28
   1  -8   0  280.97   20.42
  -1  -8   0  312.79   19.38
   1   8   0  311.13   21.04
   1   8   0  289.58   17.75
   1  -8   1  221.86   18.82
  -1  -8   1  258.10   17.76
  -1   8   1  226.52   18.07
   1   8   1  248.09   16.17
  -1   8   2  133.31   15.79
   1  -8   2  151.01   16.13
  -1  -8   2  158.27   15.07
   1   8   2  142.13   13.43
   1  -8   3  247.40   18.79
  -1   8   3  279.15   19.47
   1   8   3  237.39   16.82
  -1  -8   3  258.77   17.69
   1   8   4  159.70   14.25
  -1   8   4  177.57   17.00
  -1  -8   4  169.97   16.05
   1  -8   4  184.33   16.85
  -1   8   5   -6.79   13.83
   1   8   5   -0.56   11.40
   1  -8   5   13.57   13.58
  -1  -8   5   22.90   12.95
  -1   8   6  120.26   16.78
  -1  -8   6  138.03   14.91
   1  -8   6   87.72   15.14
   1   8   6  102.06   13.44
  -1   8   7   92.83   16.87
   1   8   7   78.09   13.56
   1  -8   7   65.54   15.32
  -1  -8   7   74.56   13.97
  -1   8   8   43.08   16.23
   1   8   8   49.74   13.95
   1  -8   8   21.34   14.18
  -1  -8   8   64.41   13.50
   1  -8   9   32.66   14.56
  -1  -8   9   10.26   13.32
   1   8   9    5.01   13.77
  -1   8   9  -12.92   16.50
  -1  -8  10   77.15   18.55
   1   8  10   73.13   15.79
  -1  -8  10   80.76   15.23
   1  -8  10   83.01   15.94
  -1  -8  11  118.07   19.71
  -1  -8  11   82.72   15.75
   1  -8  11  124.91   17.21
  -1  -8  12  103.05   19.68
  -1  -8  12  116.68   16.74
   1  -8  12  107.66   17.58
  -1  -8  13   56.28   19.16
   1  -8  13   56.70   16.65
  -1  -8  13   79.67   15.74
  -1  -8  14  294.58   25.76
  -1  -8  14  245.29   21.40
   1  -8  14  264.06   22.50
  -1  -8  15  213.72   24.30
  -1  -8  15  132.56   18.95
   1  -8  15  189.39   21.07
   1  -8  15  190.10   23.80
  -1  -8  16   91.99   22.91
  -1  -8  16   31.39   16.65
   1  -8  16   56.08   17.94
   1  -8  16   21.29   20.57
  -1  -8  17   41.33   21.31
  -1  -8  17   22.49   16.89
   1  -8  17   81.72   18.69
   1  -8  17   47.07   21.47
  -1  -8  18   42.93   22.41
   1  -8  18   55.06   18.66
   1  -8  18   44.82   22.84
  -1  -8  19  104.72   23.75
   1  -8  19   86.90   20.22
   1  -8  19   70.58   24.28
  -1  -8  20  146.72   26.05
   1  -8  20  114.11   21.62
   1  -8  20  132.28   26.98
   1  -9 -19   69.36   19.13
  -1  -9 -19   62.88   17.64
  -1  -9 -18  185.47   20.22
   1  -9 -18  184.29   21.44
  -1  -9 -17   99.12   18.06
   1  -9 -17   98.87   19.57
  -1   9 -17  109.12   22.53
   1  -9 -16    6.13   17.28
  -1   9 -16   22.74   19.63
  -1  -9 -16   12.53   16.16
   1  -9 -15  102.24   19.10
  -1   9 -15   88.92   22.71
   1   9 -15  106.38   21.85
  -1  -9 -15   72.91   17.10
  -1   9 -14  124.60   22.97
   1  -9 -14  138.96   19.56
   1   9 -14  140.73   21.76
   1  -9 -13  209.30   20.83
  -1   9 -13  149.03   23.11
   1   9 -13  210.29   23.50
  -1   9 -12   52.07   20.06
   1   9 -12   73.70   19.56
  -1   9 -11   29.55   18.85
   1   9 -11   19.09   18.22
  -1   9 -10   27.69   18.64
   1   9 -10   44.41   18.87
   1   9  -9  275.53   24.53
  -1   9  -9  352.23   26.34
   1   9  -8  220.06   22.11
  -1   9  -8  203.42   22.53
  -1   9  -7   16.48   17.25
   1   9  -7   25.74   17.45
  -1   9  -6  100.21   19.04
   1   9  -6   92.79   18.66
  -1   9  -5  172.87   20.66
   1   9  -5  161.55   19.79
   1   9  -4   55.39   17.48
  -1   9  -4   94.36   18.20
  -1   9  -3  307.62   21.16
   1   9  -3  329.36   23.46
  -1   9  -3  324.13   25.16
  -1   9  -2   91.58   15.07
   1   9  -2   97.16   17.00
  -1   9  -2   88.26   19.21
  -1   9  -1   -2.24   13.25
   1   9  -1   -5.76   15.45
  -1   9  -1   15.02   16.59
  -1   9   0   74.30   15.51
   1   9   0   82.56   13.31
   1   9   0  103.20   17.10
  -1  -9   1    9.32   13.25
   1  -9   1    5.17   14.82
   1   9   1   -9.74   15.78
   1   9   1    7.61   11.76
  -1   9   1   -1.52   13.90
   1  -9   2   80.29   16.61
  -1  -9   2   86.90   14.78
   1   9   2   85.27   13.42
  -1   9   2   68.15   15.94
   1   9   3  334.97   19.86
   1  -9   3  305.16   22.64
  -1  -9   3  306.84   21.02
  -1   9   3  316.91   22.49
   1   9   4   55.14   13.34
  -1  -9   4   80.86   14.61
  -1   9   4   79.76   15.75
   1  -9   4   51.17   15.91
   1   9   5  154.23   15.75
   1  -9   5  197.87   18.68
  -1   9   5  159.62   18.63
  -1  -9   5  168.20   17.63
  -1  -9   6  115.12   16.17
   1  -9   6   98.54   16.87
  -1   9   6  118.91   17.95
   1   9   6  102.38   14.82
  -1  -9   7   19.74   15.07
   1  -9   7   14.21   14.55
   1   9   7   10.84   12.96
  -1   9   7    1.78   15.69
  -1   9   8  197.65   21.34
   1   9   8  220.49   18.45
  -1  -9   8  205.58   19.62
   1  -9   8  205.96   19.89
  -1  -9   9  359.31   23.40
   1   9   9  299.91   22.45
   1  -9   9  309.97   23.98
  -1   9   9  368.29   25.59
   1   9  10   51.67   16.34
  -1   9  10   51.60   19.22
  -1  -9  10   45.81   15.33
   1  -9  10   29.86   16.51
  -1   9  11   37.79   18.69
   1   9  11   15.30   16.07
  -1  -9  11    8.77   15.34
   1  -9  11   22.63   16.30
   1   9  12   76.28   17.82
  -1  -9  12   95.43   17.07
   1  -9  12   69.47   17.87
  -1   9  12  112.95   21.11
  -1  -9  13  142.28   18.90
   1  -9  13  169.47   20.43
   1   9  13  161.74   20.80
  -1  -9  13  165.01   23.00
  -1  -9  14  147.47   19.66
  -1  -9  14  133.13   22.79
   1  -9  14  150.77   20.10
  -1  -9  15  106.00   18.62
  -1  -9  15  138.95   23.66
   1  -9  15   81.54   18.92
  -1  -9  16   17.96   16.61
  -1  -9  16   63.53   22.97
   1  -9  16   20.47   18.35
  -1  -9  17   64.88   18.78
  -1  -9  17  140.51   24.42
   1  -9  17   67.09   19.68
  -1  -9  18  152.20   21.72
  -1  -9  18  189.02   26.32
   1  -9  18  161.04   23.11
  -1  -9  19   52.38   19.65
  -1  -9  19   86.40   26.04
   1  -9  19   51.73   21.19
  -1  10 -17   51.72   22.38
  -1 -10 -17   21.48   17.90
   1 -10 -17   35.20   19.32
  -1  10 -16   43.49   22.24
   1 -10 -16  -16.98   18.59
  -1 -10 -16   11.94   17.51
  -1  10 -15   43.91   21.89
   1 -10 -15   40.60   19.02
   1  10 -15    3.64   19.09
   1 -10 -14    2.78   17.99
  -1  10 -14   19.72   21.20
   1  10 -14   11.01   20.13
   1  10 -13   65.40   20.87
  -1  10 -13   69.58   21.64
   1  10 -12   56.53   20.87
  -1  10 -12   75.74   21.89
   1  10 -11  127.64   21.81
  -1  10 -11   68.34   21.72
  -1  10 -10   18.21   19.84
   1  10 -10   -5.67   19.67
  -1  10  -9   10.71   19.96
   1  10  -9    1.11   18.98
  -1  10  -8  114.16   22.09
   1  10  -8   91.30   21.37
   1  10  -7   26.47   18.84
  -1  10  -7   19.42   18.88
   1  10  -6   82.80   20.27
  -1  10  -6   83.46   20.25
   1  10  -5   18.21   18.34
  -1  10  -5   12.20   18.36
   1  10  -4  248.13   23.54
  -1  10  -4  244.20   24.21
   1  10  -3  251.27   23.36
  -1  10  -3  248.94   24.26
  -1  10  -2   63.90   15.75
   1  10  -2   59.10   18.66
  -1  10  -2   42.06   19.15
  -1  10  -1   69.00   15.60
   1  10  -1   50.29   18.06
  -1  10  -1   69.10   19.78
   1  10   0    8.57   17.41
  -1  10   0  -10.00   14.76
   1  10   0    1.96   12.70
  -1 -10   1   70.24   17.20
   1 -10   1   40.35   17.52
  -1  10   1   84.22   16.16
   1  10   1   62.93   18.50
   1  10   1   83.11   14.38
   1 -10   2   60.38   17.73
  -1 -10   2   56.13   16.09
   1  10   2   66.77   13.73
   1  10   2   87.88   18.45
  -1  10   2   83.69   16.76
   1 -10   3  288.94   24.06
  -1 -10   3  361.67   23.27
  -1  10   3  261.00   22.77
   1  10   3  303.26   20.46
   1  10   4  210.88   17.96
   1 -10   4  222.65   21.01
  -1 -10   4  220.07   20.01
  -1  10   4  232.40   21.35
  -1  10   5   11.01   15.56
   1  10   5   -2.12   14.14
   1 -10   5   20.29   16.63
  -1 -10   5   16.79   15.42
   1  10   6   64.99   15.14
   1 -10   6   87.41   17.31
  -1 -10   6   46.07   16.35
  -1  10   6   53.16   17.39
   1 -10   7   16.67   16.34
  -1 -10   7   44.91   16.20
   1  10   7   10.50   13.96
  -1  10   7   41.19   16.64
  -1 -10   8   85.89   17.52
  -1  10   8   71.61   18.96
   1 -10   8   76.95   18.12
   1  10   8  104.38   16.16
  -1 -10   9   -9.31   16.30
  -1  10   9   12.45   17.53
   1 -10   9   -1.03   16.94
   1  10   9   14.36   15.26
  -1  10  10    9.74   19.04
   1  10  10   22.51   15.49
   1 -10  10   18.92   17.71
  -1 -10  10   29.51   16.85
   1  10  11  105.46   18.07
   1 -10  11  103.14   19.44
  -1 -10  11  113.06   18.47
  -1  10  11   70.77   21.10
   1 -10  12   56.77   19.31
  -1 -10  12   86.74   18.24
  -1  10  12   64.70   21.30
   1  10  12  106.10   19.00
   1 -10  13   54.71   18.79
  -1 -10  13   48.12   17.69
  -1  10  13   44.33   21.03
   1  10  13   78.94   19.15
   1 -10  14   22.14   18.71
   1  10  14   -1.03   17.82
  -1  10  14   -2.56   21.26
  -1 -10  14   13.81   17.23
  -1  10  15   17.17   21.64
   1  10  15   18.25   19.71
  -1 -10  15   26.27   17.92
   1 -10  15    1.19   18.70
   1 -10  16    9.80   19.09
  -1 -10  16   19.25   18.08
   1  10  16  -11.15   19.83
   1 -10  17   12.61   19.38
  -1 -10  17    7.04   18.48
   1 -11 -15    6.05   19.41
   1  11 -15   36.90   22.19
  -1  11 -15   12.84   23.02
   1 -11 -14   26.96   19.75
  -1  11 -14    8.49   21.85
   1  11 -14   21.22   22.33
   1  11 -13   28.75   21.30
  -1  11 -13   19.49   22.78
   1  11 -12    2.56   21.38
  -1  11 -12   38.37   22.04
   1  11 -11   20.15   21.10
  -1  11 -11   14.88   21.65
   1  11 -10   29.68   21.71
  -1  11 -10   37.11   21.45
   1  11  -9   58.31   21.35
  -1  11  -9   44.34   21.71
   1  11  -8   51.33   20.67
  -1  11  -8   16.63   20.42
   1  11  -7   84.02   21.81
  -1  11  -7   85.63   22.33
   1  11  -6   18.32   20.33
  -1  11  -6   12.43   20.27
   1  11  -5   79.68   20.93
  -1  11  -5   56.42   21.91
   1  11  -4  100.20   20.69
  -1  11  -4  103.67   21.87
   1  11  -3   -2.18   18.50
  -1  11  -3   10.68   19.74
   1  11  -2  110.37   21.21
  -1  11  -2   84.08   21.98
  -1  11  -2   77.33   17.46
  -1  11  -1   58.29   20.85
   1  11  -1   76.54   20.55
  -1  11  -1   51.16   16.64
  -1  11   0   35.32   20.21
   1  11   0   52.89   19.95
  -1  11   0   44.04   16.71
   1  11   1   51.12   14.76
  -1  11   1   48.97   16.95
   1  11   1   50.49   20.04
  -1 -11   2   71.85   17.85
   1 -11   2   72.29   19.69
   1  11   2  102.38   20.59
   1  11   2   75.77   14.96
  -1  11   2   91.68   17.81
  -1  11   3    3.80   16.55
   1 -11   3   21.85   17.66
  -1 -11   3   36.83   17.05
   1  11   3   -4.12   18.82
   1  11   3   -8.16   14.05
   1 -11   4   88.88   19.40
   1  11   4   71.32   15.64
  -1 -11   4   85.18   18.41
  -1  11   4   85.99   18.51
   1  11   5   97.11   16.54
  -1  11   5   84.38   18.98
   1 -11   5   90.97   19.32
  -1 -11   5  100.42   18.82
   1  11   6   35.46   15.13
  -1  11   6   28.55   17.81
  -1 -11   6   36.48   17.36
   1 -11   6   53.58   18.80
   1  11   7   77.61   17.11
  -1  11   7   86.58   19.68
  -1 -11   7  116.61   18.80
   1 -11   7  119.93   20.16
   1  11   8   47.76   16.39
   1 -11   8   68.45   18.40
  -1 -11   8   36.70   17.63
  -1  11   8   25.46   18.75
  -1 -11   9   58.29   18.42
   1 -11   9   44.74   17.96
   1  11   9   56.83   16.66
  -1  11   9   39.33   19.20
  -1 -11  10   33.53   17.90
   1 -11  10   28.54   18.60
   1  11  10   24.69   16.32
  -1  11  10   44.13   20.03
  -1 -11  11   -3.24   17.63
   1 -11  11    7.04   18.07
   1  11  11   20.08   16.71
  -1  11  11   28.15   19.98
   1 -11  12   31.25   19.24
  -1 -11  12   25.40   18.38
   1  11  12   43.84   18.15
  -1  11  12   40.48   21.15
  -1 -11  13    6.78   18.42
   1 -11  13   23.42   19.22
  -1  11  13    1.26   21.32
   1  11  13   30.90   18.77
  -1 -11  14   12.73   18.80
   1 -11  14    1.27   19.78
  -1  11  14    7.89   21.75
   1  11  14   35.47   19.72
  -1 -11  15    4.73   19.11
   1 -11  15    1.30   19.70
   1  11  15   16.26   19.59
  -1  11  15    1.36   22.37
   1  12 -12   24.84   22.70
  -1  12 -12   25.15   23.72
   1  12 -11   31.26   22.22
  -1  12 -11   46.83   24.01
  -1  12 -10   41.78   23.61
   1  12 -10   25.48   21.78
  -1  12  -9    7.09   22.50
   1  12  -9   48.83   22.43
  -1  12  -8    1.40   22.94
   1  12  -8   41.70   22.86
   1  12  -7   61.38   22.21
  -1  12  -7   12.42   22.40
  -1  12  -6   31.30   23.14
   1  12  -6   15.09   21.20
  -1  12  -5   41.88   22.22
   1  12  -5    8.66   20.78
   1  12  -4   19.47   21.47
  -1  12  -4   22.73   21.18
   1  12  -3   29.96   20.97
  -1  12  -3   -1.32   21.46
   1  12  -2   17.83   20.58
  -1  12  -2   20.88   21.67
  -1  12  -1   13.95   17.01
   1  12  -1   38.81   20.74
  -1  12  -1   14.68   22.36
  -1  12   0   15.72   21.96
  -1  12   0   -2.00   16.63
   1  12   0   -2.30   20.27
  -1  12   1   18.24   21.34
  -1  12   1    4.02   16.62
   1  12   1   -6.89   20.17
  -1  12   2   -5.07   17.10
   1  12   2   17.47   20.43
   1  12   2   30.64   15.83
  -1  12   3   23.62   17.64
   1 -12   3   34.76   19.95
  -1 -12   3   13.87   18.53
   1  12   3   12.97   14.89
   1  12   3   14.91   20.24
   1 -12   4   27.92   19.96
  -1 -12   4   17.12   18.96
   1  12   4   17.12   20.65
   1  12   4   20.42   15.60
  -1  12   4    9.40   17.45
   1  12   5   15.76   15.25
  -1 -12   5   21.35   18.56
   1 -12   5   44.66   19.88
  -1  12   5   31.03   18.56
  -1 -12   6   23.83   18.70
   1  12   6   37.16   16.40
   1 -12   6   12.05   19.73
  -1  12   6   16.52   18.37
  -1 -12   7   76.85   19.86
   1 -12   7   30.44   19.29
   1  12   7   29.39   16.51
  -1  12   7   24.81   19.01
   1  12   8   10.73   16.10
  -1  12   8   30.95   19.49
  -1 -12   8   29.55   19.41
   1 -12   8   44.05   19.65
   1  12   9   26.74   16.72
  -1  12   9   25.74   19.56
  -1 -12   9    8.88   18.46
   1 -12   9   51.68   20.71
  -1  12  10   33.32   20.79
   1 -12  10   34.77   19.79
  -1 -12  10   41.95   20.16
   1  12  10    9.41   17.20
  -1 -12  11   31.49   19.82
   1 -12  11   59.27   21.14
   1  12  11   35.83   18.04
  -1  12  11   58.66   21.21
   1  12  12   52.40   18.57
   1 -12  12   74.58   21.32
  -1  12  12   50.56   22.07
  -1 -12  12   53.76   20.32
  -1  13  -7    6.00   23.82
   1  13  -7   40.37   24.52
   1  13  -6   17.77   22.18
  -1  13  -6   -1.48   24.22
   1  13  -5    9.45   22.59
  -1  13  -5   23.57   24.09
   1  13  -4   37.26   23.15
  -1  13  -4   32.17   24.04
  -1  13  -3   10.13   23.41
   1  13  -3   23.64   21.90
  -1  13  -2    1.43   22.78
   1  13  -2   14.33   22.43
  -1  13  -1   97.14   25.26
   1  13  -1  101.79   24.19
  -1  13   0   60.45   18.97
   1  13   0   44.65   22.63
  -1  13   0   54.03   24.22
  -1  13   1   78.24   19.63
   1  13   1   94.22   23.43
  -1  13   1  114.79   25.26
  -1  13   2    6.57   18.11
  -1  13   2   -4.31   23.40
   1  13   2   16.34   22.79
  -1  13   3   21.53   23.17
   1  13   3   49.75   23.33
   1  13   3   24.44   15.90
  -1  13   3   20.96   18.91
  -1 -13   4   16.63   20.18
   1 -13   4   34.27   21.02
   1  13   4   42.88   23.08
  -1  13   4   12.29   18.69
   1  13   4   26.48   16.14
   1 -13   5   24.05   21.64
  -1 -13   5   -1.20   20.24
   1  13   5   11.35   21.91
   1  13   5   -8.91   16.83
  -1  13   5   -6.79   18.84
  -1  13   6    8.11   19.61
   1  13   6   21.64   17.08
   1 -13   6    5.36   21.67
  -1 -13   6    9.60   20.34
  -1  13   7    8.33   20.77
   1  13   7   15.53   16.88
  -1 -13   7   15.64   20.16
   1 -13   7   16.08   21.73
  -2   0  -5 4745.04  175.82
  -2   0  -4 4945.57  182.95
  -2   0  -3 2137.67   79.73
  -2   0  -2 1163.50   42.64
  -2   0  -2 1157.01   43.37
  -2   0  -2 1097.93   43.14
  -2   0  -1   13.66    4.44
  -2   0  -1   11.83    5.73
  -2   0   0   10.85    5.77
  -2   0   1   18.37    6.83
   2   0   1   11.64    5.97
  -2   0   2 1124.96   43.68
   2   0   2 1142.97   43.11
  -2   0   3 2125.48   81.36
   2   0   3 2187.29   80.78
  -2   0   4 4905.01  181.40
   2   0   4 4868.46  180.81
  -2   0   5 4787.87  176.87
   2   0   5 4728.75  176.39
  -2   0   6 2376.62   89.53
   2   0   6 2350.91   89.04
  -2   0   7  386.80   19.00
   2   0   7  380.07   18.36
   2   0   8 1286.23   48.32
  -2   0   8 1290.97   51.04
   2   0   8 1291.92   50.77
  -2   0   9 4152.94  154.03
   2   0   9 4068.53  153.96
   2   0   9 4094.26  151.70
  -2   0  10  929.91   38.77
   2   0  10  916.56   38.62
   2   0  10  922.49   35.62
  -2   0  11 1669.42   66.20
   2   0  11 1689.29   63.53
   2   0  11 1675.55   66.45
   2   0  12   54.56    7.52
  -2   0  12   69.98   12.26
   2   0  12   83.12   12.53
   2   0  13   68.49    8.03
  -2   0  13   58.86   12.11
   2   0  13   80.12   13.68
  -2   0  14  534.64   25.78
   2   0  14  483.29   26.55
   2   0  14  514.32   22.20
   2   0  15   73.58    9.32
   2   0  15   88.84   15.01
  -2   0  15   78.30   13.68
  -2   0  16  637.12   31.30
   2   0  16  642.22   33.11
   2   0  16  679.98   28.24
  -2   0  17  211.74   18.04
   2   0  17  193.66   19.92
   2   0  17  191.37   13.69
   2   0  18   17.74   16.80
  -2   0  18   49.06   15.31
   2   0  19  122.21   19.42
  -2   0  19  157.11   17.53
   2   0  20    2.05   18.35
  -2   0  20   27.16   15.94
   2   0  21  239.08   24.02
  -2   0  21  200.17   21.00
  -2   0  22   26.22   21.19
  -2   0  22   -0.81   16.60
   2   0  22   51.32   20.98
   2   0  23  275.23   27.60
  -2   0  23  275.13   27.59
  -2   0  23  251.52   22.65
  -2   0  24   59.43   24.07
  -2   0  24   30.84   18.51
   2   0  24   28.97   22.25
  -2   0  25  102.70   25.58
   2   0  25   94.76   25.45
  -2   0  25   60.87   20.18
  -2  -1  -9  771.95   30.02
   2  -1  -9  763.44   32.97
  -2   1  -8  119.44   11.60
  -2  -1  -8  105.54    7.52
   2  -1  -8  108.62   12.17
  -2  -1  -7  389.51   15.53
   2  -1  -7  364.87   18.68
  -2   1  -7  359.92   18.82
   2  -1  -6  629.10   26.94
  -2   1  -6  652.61   27.07
  -2  -1  -6  630.42   24.37
   2  -1  -5 5565.72  207.02
  -2   1  -5 5578.86  206.95
   2  -1  -4 2635.03   98.95
  -2   1  -4 2629.91   98.90
  -2   1  -3 6158.90  225.83
   2  -1  -3 6008.80  225.91
  -2   1  -3 6133.60  225.94
   2  -1  -2 9836.24  365.74
  -2   1  -2 9999.00  365.84
   2  -1  -1 2201.76   82.61
  -2   1  -1 2216.69   83.00
  -2   1   0  848.87   33.36
   2  -1   0  832.12   32.47
   2  -1   1 2252.86   84.34
   2  -1   1 2227.44   83.48
  -2   1   1 2259.85   84.07
  -2   1   2 9859.37  364.63
   2  -1   2 9905.77  364.69
  -2   1   3 6016.26  225.88
   2  -1   3 6174.44  225.79
   2  -1   4 2627.27   98.17
   2  -1   4 2657.11   98.06
  -2   1   4 2606.52   98.26
   2   1   4 2590.16   96.92
  -2   1   5 5579.60  210.28
   2  -1   5 5641.24  210.26
   2  -1   5 5798.23  210.10
   2   1   5 5636.90  209.20
   2   1   6  643.69   25.64
   2  -1   6  623.32   27.10
  -2   1   6  624.40   27.42
   2   1   7  365.15   17.15
   2  -1   7  378.39   18.96
  -2   1   7  380.64   18.85
   2   1   8  109.94   10.52
   2  -1   8   83.86   12.12
  -2   1   8   98.37   11.92
   2   1   9  734.38   31.03
  -2   1   9  742.12   32.07
   2  -1   9  732.94   32.20
   2   1  10  260.97   15.04
  -2  -1  10  242.27   16.17
  -2   1  10  247.10   16.34
   2  -1  10  236.84   11.72
   2  -1  10  260.54   16.86
   2   1  11  580.70   26.31
   2  -1  11  582.76   27.60
  -2   1  11  581.06   26.88
  -2  -1  11  550.26   26.57
   2  -1  11  568.61   23.26
   2  -1  12   65.60   13.10
   2  -1  12   64.76    7.46
  -2   1  12   64.09   12.26
  -2  -1  12   38.98   11.40
   2   1  12   57.52   11.56
  -2   1  13   87.06   13.20
  -2  -1  13   79.31   12.80
   2  -1  13  111.45    8.74
   2   1  13  106.48   13.28
   2  -1  13   73.55   14.36
   2   1  14   16.58   12.32
  -2   1  14   10.49   12.50
   2  -1  14   -2.07   13.74
   2  -1  14    4.67    7.52
  -2  -1  14    3.16   12.22
  -2   1  15  431.33   25.04
   2  -1  15  468.70   26.56
   2   1  15  440.93   25.40
  -2  -1  15  493.20   25.17
   2  -1  15  492.90   21.05
   2   1  16  180.00   17.69
  -2  -1  16  170.83   16.49
  -2   1  16  171.85   17.00
   2  -1  16  133.20   17.97
   2  -1  16  153.63   11.69
   2  -1  17 1347.12   52.42
  -2  -1  17 1346.32   55.73
   2  -1  17 1295.03   57.57
   2   1  17 1355.57   56.83
  -2   1  17 1296.22   55.72
   2  -1  18   59.74   17.27
   2  -1  18   48.05   10.38
  -2   1  18   30.28   15.13
  -2  -1  18   32.43   16.95
  -2  -1  18   63.27   14.99
   2   1  18   46.06   17.43
   2  -1  19   47.96   18.60
  -2   1  19   50.10   16.28
   2  -1  19   41.29   10.79
  -2  -1  19   54.41   18.16
  -2  -1  19   44.91   15.30
   2   1  19   41.30   17.82
   2  -1  20   38.40   19.67
   2  -1  20   49.79   11.53
  -2   1  20   16.79   16.11
  -2  -1  20   43.96   15.85
   2   1  20   42.32   18.60
  -2  -1  20   41.71   19.64
  -2  -1  21  283.59   21.28
   2  -1  21  204.61   24.32
  -2   1  21  201.83   21.44
   2  -1  21  228.86   16.23
   2   1  21  221.59   23.84
  -2  -1  21  242.74   25.03
  -2  -1  22   47.25   16.89
   2  -1  22   22.93   20.74
   2   1  22   15.91   20.50
  -2  -1  22   27.54   22.06
   2  -1  22   31.60   12.61
  -2   1  22   26.17   17.60
   2   1  23   30.13   21.69
  -2  -1  23   13.18   17.54
   2  -1  23   -5.12   21.77
  -2  -1  23   51.49   23.08
   2  -1  23   17.62   13.02
  -2   1  23   -9.62   18.28
   2   1  24   15.41   22.31
  -2  -1  24   12.90   18.07
   2  -1  24  -28.28   22.61
  -2  -1  24   24.93   23.55
  -2   1  24   20.09   19.14
   2   1  25  266.49   29.26
   2  -1  25  280.99   30.21
  -2   1  25  355.29   31.00
  -2  -1  25  248.93   24.10
  -2   1  25  220.93   24.71
  -2  -1  25  267.02   30.95
   2  -2 -13 1480.79   60.36
  -2  -2 -13 1511.50   57.78
   2  -2 -12   97.90   12.87
  -2  -2 -12  108.46    9.60
  -2  -2 -11  253.34   13.37
   2  -2 -11  255.44   16.56
  -2   2 -10   -9.08   11.00
  -2  -2 -10   10.37    7.63
   2  -2 -10    3.47   10.86
   2  -2  -9  779.38   33.21
  -2   2  -9  742.78   33.46
  -2  -2  -9  774.85   30.62
  -2   2  -8  287.30   17.41
  -2  -2  -8  275.07   13.76
   2  -2  -8  296.32   17.14
   2  -2  -7 1296.06   50.53
  -2   2  -7 1248.59   50.96
   2  -2  -6    3.89    9.65
  -2   2  -6    0.74   10.44
  -2   2  -5   74.60   11.15
   2  -2  -5   78.79   10.13
   2  -2  -4   33.38    8.82
  -2   2  -4   26.30    9.80
   2  -2  -3  630.25   26.55
  -2   2  -3  621.84   27.08
  -2   2  -3  649.18   26.67
  -2   2  -2  738.37   30.20
   2  -2  -2  729.97   29.81
  -2   2  -1 2430.39   91.78
   2  -2   0   61.30    9.84
  -2   2   0   59.21    9.23
  -2  -2   0   54.52    6.02
   2   2   0   62.37    5.65
  -2  -2   1 2489.44   92.49
  -2   2   1 2491.36   93.88
   2  -2   1 2453.57   93.66
   2  -2   2  738.57   29.64
  -2  -2   2  703.94   28.67
   2  -2   3  631.29   27.07
  -2  -2   3  645.57   26.37
  -2  -2   4   25.73    8.60
   2  -2   4   35.35    8.91
  -2  -2   5   75.28    9.72
   2  -2   5   79.70    9.78
   2  -2   5   71.68   10.75
   2  -2   6   17.22    8.93
   2  -2   6    7.64   10.82
  -2  -2   6   10.19    9.62
  -2   2   6    0.35   10.37
  -2  -2   7 1293.97   51.64
   2  -2   7 1318.66   51.84
  -2   2   7 1270.23   51.48
  -2  -2   8  277.34   17.36
   2  -2   8  308.17   18.29
  -2   2   8  279.91   17.50
  -2  -2   9  757.89   33.86
  -2   2   9  772.93   33.68
   2  -2   9  781.70   34.07
  -2   2  10   -0.93   11.10
  -2  -2  10    8.65   11.32
   2  -2  10   13.41   11.88
  -2  -2  11  254.73   17.62
   2  -2  11  274.75   18.36
  -2   2  11  253.28   17.42
   2  -2  12  102.63   14.49
  -2   2  12  116.46   14.18
  -2  -2  12  115.58   14.28
  -2  -2  13 1601.22   64.49
   2  -2  13 1516.82   63.97
  -2   2  13 1591.65   63.33
  -2  -2  14    3.09   13.43
   2  -2  14   11.85   14.29
  -2   2  14   11.25   13.33
   2  -2  14    8.52    7.40
  -2  -2  14   14.00   12.04
  -2  -2  15  165.20   16.00
   2  -2  15  173.95   11.67
   2  -2  15  183.22   18.24
  -2   2  15  167.42   16.93
  -2  -2  15  177.11   18.24
  -2  -2  16   13.63   15.85
   2  -2  16   -0.65    8.48
  -2  -2  16    1.19   13.30
  -2   2  16    1.98   15.04
   2  -2  16    9.41   15.86
   2  -2  17   43.04   17.22
  -2  -2  17   24.98   14.04
   2  -2  17   29.92    9.67
  -2   2  17  -37.47   16.29
  -2  -2  17   12.74   17.01
  -2  -2  18  274.73   24.71
   2   2  18  342.46   22.56
  -2   2  18  327.76   22.85
   2  -2  18  281.56   23.94
  -2  -2  18  330.92   21.30
   2  -2  18  305.07   17.13
   2   2  19  210.35   20.17
   2  -2  19  184.66   13.99
  -2   2  19  182.92   19.61
  -2  -2  19  154.12   21.66
   2  -2  19  193.78   22.18
  -2  -2  19  211.60   18.89
   2  -2  20   64.91   11.55
  -2   2  20   16.02   17.39
  -2  -2  20   38.93   16.26
  -2  -2  20   46.26   20.27
   2   2  20   74.47   18.34
   2  -2  20   63.14   20.53
   2  -2  21   11.15   11.59
  -2  -2  21   14.52   16.38
   2   2  21   25.88   18.60
  -2  -2  21   15.08   20.66
   2  -2  21   -1.17   20.01
   2  -2  22   46.00   21.95
   2   2  22   -5.55   19.52
  -2  -2  22   25.37   21.88
   2  -2  22   30.78   12.62
  -2  -2  22   36.97   16.46
   2  -2  23  190.54   25.24
  -2  -2  23  227.01   27.32
   2   2  23  158.23   24.56
   2  -2  23  164.68   16.01
  -2  -2  23  135.20   19.60
   2  -2  24   31.86   23.52
  -2  -2  24   38.87   23.72
   2   2  24   16.34   22.13
  -2  -2  24   31.52   18.17
   2  -2  24   23.43   13.56
  -2  -3 -16   34.08   10.39
   2  -3 -16   63.80   14.98
  -2  -3 -15  272.87   15.70
   2  -3 -15  252.49   19.42
   2  -3 -14   78.86   13.71
  -2  -3 -14   70.90   10.80
  -2  -3 -13   42.14    9.36
   2  -3 -13   10.50   12.43
  -2  -3 -12  463.19   20.11
   2  -3 -12  423.23   22.99
  -2   3 -12  395.93   23.19
   2  -3 -11  157.43   14.85
  -2  -3 -11  188.03   11.98
  -2   3 -11  198.70   16.15
   2  -3 -10   16.43   11.13
  -2   3 -10    6.87   12.25
  -2  -3 -10    2.40    8.62
  -2   3  -9  837.33   36.07
   2  -3  -9  790.16   34.77
   2  -3  -8   87.50   12.43
  -2   3  -8   81.48   13.02
  -2   3  -7 1928.03   74.60
   2  -3  -7 1882.71   73.75
  -2   3  -6    4.54   11.83
   2  -3  -6    4.45   10.61
   2  -3  -5  962.01   40.22
  -2   3  -5 1019.72   41.20
  -2   3  -4  570.39   25.54
  -2   3  -4  526.25   24.09
   2  -3  -4  534.94   24.33
  -2   3  -3  295.20   16.64
  -2   3  -3  250.43   14.83
   2   3  -3  265.35   14.61
   2   3  -2  110.08    9.87
  -2   3  -2  117.96   10.75
  -2   3  -1   34.38    9.58
   2   3  -1   58.39    7.99
   2   3   0  610.58   24.08
   2  -3   0  572.91   25.95
  -2   3   0  552.61   25.79
  -2  -3   0  592.20   22.95
   2   3   1   25.67    6.88
  -2  -3   1   38.93    8.25
   2  -3   1   45.13    9.84
  -2   3   1   32.44   10.24
   2  -3   2  121.16   11.00
  -2  -3   2  119.50   10.17
  -2   3   2  124.47   12.33
   2   3   2  101.60    6.03
   2   3   3  256.95   11.63
   2  -3   3  257.93   15.30
  -2  -3   3  281.97   14.87
   2  -3   4  549.61   25.10
  -2  -3   4  571.35   24.82
   2  -3   5 1004.35   40.35
  -2  -3   5  966.62   40.27
   2  -3   6   14.81    9.67
  -2  -3   6   13.30   11.38
   2  -3   6   -1.80   11.78
  -2  -3   7 1894.72   76.16
   2  -3   7 1992.61   76.58
   2  -3   7 1985.91   75.90
   2  -3   8   90.90   13.38
   2  -3   8   56.55   10.87
  -2  -3   8   75.94   12.95
   2  -3   9  826.63   36.25
  -2  -3   9  810.52   36.21
   2  -3  10   -2.41   12.79
  -2  -3  10   11.55   12.40
   2  -3  11  208.69   17.22
  -2  -3  11  171.49   16.32
  -2  -3  12  440.21   25.23
   2  -3  12  483.86   25.95
  -2  -3  13   30.86   13.88
   2  -3  13   29.16   14.46
  -2  -3  14   66.42   15.73
   2  -3  14   86.14   15.98
   2  -3  15  168.76   19.38
  -2  -3  15  252.71   20.95
   2  -3  16   69.99   17.82
  -2  -3  16   62.10   16.81
  -2  -3  17  517.89   28.28
   2  -3  17  560.80   24.71
  -2  -3  17  553.20   32.24
   2  -3  17  537.18   31.59
  -2  -3  18   96.23   16.44
   2  -3  18  120.84   12.01
   2  -3  18  148.02   20.16
  -2  -3  18  106.17   20.59
  -2  -3  19  261.98   24.94
   2  -3  19  239.56   15.75
  -2  -3  19  276.56   20.47
   2  -3  19  201.93   24.13
  -2  -3  20  110.42   22.28
   2  -3  20  120.23   22.02
   2  -3  20   97.67   12.89
  -2  -3  20   90.79   17.44
  -2  -3  21  310.78   28.66
  -2  -3  21  362.93   24.30
   2  -3  21  325.29   19.56
   2  -3  21  305.35   27.91
   2   3  21  384.69   26.25
   2  -3  22   23.77   12.59
   2   3  22   53.11   19.70
  -2  -3  22   34.30   22.90
  -2  -3  22   36.36   17.38
   2  -3  22   20.60   21.60
   2  -3  23   29.16   13.06
   2  -3  23   59.69   23.39
  -2  -3  23   97.07   24.81
   2   3  23   68.18   22.10
  -2  -3  23   41.72   18.03
  -2  -3  24   42.76   24.40
   2  -3  24   12.82   23.55
   2   3  24   69.46   22.59
   2  -3  24   24.53   13.47
  -2  -3  24   50.90   18.40
  -2  -4 -19   29.40   12.15
   2  -4 -19   24.02   15.92
   2  -4 -18  294.26   21.75
  -2  -4 -18  285.66   17.75
   2  -4 -17   72.27   16.46
  -2  -4 -17  100.74   12.61
   2  -4 -16   60.07   15.30
  -2  -4 -16   74.26   12.37
   2  -4 -15    2.58   14.13
  -2  -4 -15   29.67   10.93
  -2   4 -14   25.76   13.87
   2  -4 -14    1.27   13.76
  -2  -4 -14   28.01   10.85
   2  -4 -13   30.04   12.78
  -2  -4 -13   19.51   10.11
  -2   4 -13   -3.70   13.23
   2  -4 -12   56.30   13.14
  -2   4 -12   26.67   13.98
  -2  -4 -12   52.90   10.62
   2  -4 -11 1040.65   44.48
  -2   4 -11 1112.48   46.09
  -2  -4 -11 1042.64   42.51
  -2   4 -10   35.58   13.65
   2  -4 -10   25.69   11.89
  -2   4  -9  562.95   28.76
   2  -4  -9  588.35   27.21
  -2   4  -8  298.72   19.91
   2  -4  -8  334.10   18.86
  -2   4  -7  484.87   25.25
   2  -4  -7  503.32   24.32
   2   4  -6  168.00   14.10
  -2   4  -6  176.02   15.39
   2  -4  -6  170.68   14.20
  -2   4  -5  550.97   26.42
   2   4  -5  515.80   24.85
   2   4  -4  338.37   18.21
  -2   4  -4  324.00   19.74
  -2   4  -4  332.62   18.16
  -2   4  -3   39.88   10.27
   2   4  -3   28.76   10.33
  -2   4  -2  213.60   14.47
   2   4  -2  208.60   13.68
   2   4  -1  764.18   31.53
  -2   4  -1  792.73   32.92
  -2  -4  -1  752.42   30.17
   2  -4   0   15.22   11.10
   2   4   0    9.05    8.99
  -2  -4   0    6.71    6.65
  -2   4   0   -5.12   10.53
   2  -4   1  806.97   33.36
  -2   4   1  783.91   33.47
  -2  -4   1  773.14   30.72
   2   4   1  754.47   31.58
  -2  -4   2  201.86   11.51
  -2   4   2  236.08   15.69
   2   4   2  201.19   10.22
   2  -4   2  185.36   14.15
  -2  -4   2  223.23   14.05
  -2  -4   3   35.78   10.66
  -2   4   3   37.19   12.46
   2  -4   3   46.23   10.64
   2   4   3   32.75    6.45
   2  -4   4  295.69   17.44
  -2  -4   4  326.60   17.84
   2   4   4  297.72   14.44
  -2  -4   5  564.20   25.99
   2  -4   5  545.63   25.70
   2  -4   6  172.53   13.89
  -2  -4   6  167.50   14.74
   2  -4   7  500.55   24.10
  -2  -4   7  480.34   24.82
   2  -4   8  276.29   19.05
  -2  -4   8  296.36   19.03
   2  -4   8  301.20   17.97
   2  -4   9  554.66   28.43
  -2  -4   9  573.11   28.17
   2  -4   9  590.04   27.42
  -2  -4  10   38.72   13.46
   2  -4  10   24.30   13.49
   2  -4  10   37.47   11.47
   2  -4  11 1114.38   47.48
  -2  -4  11 1055.94   47.23
   2  -4  11 1111.60   46.29
  -2  -4  12   20.07   13.70
   2  -4  12   38.68   14.22
  -2  -4  13   21.51   14.65
   2  -4  13   10.51   14.49
  -2  -4  14   30.06   15.80
   2  -4  14   31.21   15.27
  -2  -4  15   33.97   16.66
   2  -4  15   22.96   15.98
  -2  -4  16   68.38   18.28
   2  -4  16   34.98   17.31
  -2  -4  17   75.93   19.35
   2  -4  17  104.97   19.35
   2  -4  18  272.23   24.94
  -2  -4  18  248.73   24.67
  -2  -4  19   28.88   20.46
   2  -4  19    2.30   19.54
  -2  -4  20   -5.10   20.68
   2  -4  20  -10.91   20.78
  -2  -4  20    8.42   16.00
   2  -4  20   42.65   12.20
  -2  -4  21   18.84   21.93
   2  -4  21   84.28   22.93
  -2  -4  21   68.72   17.08
   2  -4  21   34.71   12.48
  -2  -4  22   66.00   17.61
   2  -4  22   13.12   12.79
  -2  -4  22   72.37   24.03
   2  -4  22   72.49   23.54
   2  -4  23   49.02   14.07
  -2  -4  23   20.31   17.71
  -2  -4  23   37.32   24.14
   2  -4  23   40.88   23.86
   2  -4  24  -18.86   13.83
  -2  -4  24   32.95   25.76
   2  -4  24   23.61   24.67
   2   4  24   10.66   20.94
  -2  -4  24   31.71   18.74
  -2  -5 -21   52.71   13.77
   2  -5 -21   58.45   18.17
   2  -5 -20   21.86   17.29
  -2  -5 -20   12.40   12.89
   2  -5 -19  128.50   18.40
  -2  -5 -19  105.88   14.18
  -2  -5 -18   54.38   13.60
   2  -5 -18  100.77   17.11
  -2  -5 -17  376.46   20.99
   2  -5 -17  386.97   24.41
   2  -5 -16   30.66   16.30
  -2  -5 -16   25.03   12.07
  -2  -5 -15    7.23   11.59
   2  -5 -15   14.37   14.68
  -2   5 -15   12.14   14.98
  -2  -5 -14   40.57   11.73
  -2   5 -14   28.61   15.64
   2  -5 -14   46.82   14.68
  -2   5 -13   47.75   15.72
   2  -5 -13   82.64   14.50
  -2  -5 -13   61.70   11.85
  -2   5 -12   26.76   14.61
   2  -5 -12   30.60   13.21
   2  -5 -11    4.15   12.37
  -2   5 -11   15.56   14.46
   2  -5 -10   64.91   12.81
  -2   5 -10   39.85   15.13
   2  -5  -9  750.06   34.00
  -2   5  -9  770.77   35.64
   2  -5  -8   30.95   12.22
  -2   5  -8   39.33   14.13
   2   5  -8   27.76   11.92
   2   5  -7   37.90   12.40
  -2   5  -7   35.61   13.37
   2   5  -6   39.41   12.21
  -2   5  -6   66.72   14.27
   2   5  -5   30.25   11.38
  -2   5  -5   26.59   13.41
  -2   5  -4   24.39   13.58
   2   5  -4   23.91   11.78
  -2   5  -4   22.61   10.88
   2   5  -3  665.87   29.91
  -2   5  -3  678.51   30.26
  -2   5  -2   13.85   10.82
   2   5  -2   24.60   10.97
  -2   5  -1  833.10   35.54
   2   5  -1  816.57   34.54
  -2  -5  -1  814.00   33.12
  -2  -5   0 3366.36  124.79
  -2   5   0 3381.64  126.91
   2   5   0 3318.93  125.64
   2  -5   0 3246.81  127.07
  -2   5   1  832.86   36.24
  -2  -5   1  860.76   33.85
   2  -5   1  785.76   36.23
   2   5   1  860.43   33.04
   2   5   1  800.62   34.79
   2   5   2   18.73    6.82
  -2  -5   2   29.05    8.67
  -2   5   2   35.22   11.87
   2  -5   2   18.52   11.82
  -2   5   3  688.77   32.15
  -2  -5   3  743.93   31.48
   2  -5   3  697.64   31.34
   2   5   3  683.31   28.37
  -2  -5   3  721.29   29.39
  -2  -5   4   30.38   12.39
   2  -5   4   45.45   11.54
  -2  -5   4   17.37    8.63
   2   5   4   34.45    7.47
  -2   5   4   31.00   12.25
   2   5   5   58.29    8.70
  -2  -5   5   40.59   11.91
   2  -5   5   50.81   11.85
  -2  -5   6   57.80   12.98
   2  -5   6   45.80   11.59
  -2  -5   7   38.63   12.67
   2  -5   7   19.91   11.05
  -2  -5   8   43.84   13.27
   2  -5   8   29.76   11.50
   2  -5   9  722.54   33.31
  -2  -5   9  743.86   34.26
   2  -5  10   61.88   12.85
  -2  -5  10   44.43   14.31
   2  -5  10   36.44   14.17
   2  -5  11    6.97   11.98
  -2  -5  11   19.48   14.93
   2  -5  11   12.82   14.30
   2  -5  12   13.95   12.90
   2  -5  12   15.29   15.29
  -2  -5  12   24.08   15.81
   2  -5  13   78.63   14.61
  -2  -5  13   52.12   16.87
   2  -5  13   78.10   17.98
   2  -5  14   44.99   14.25
  -2  -5  14   46.03   16.95
   2  -5  14   49.35   16.91
  -2  -5  15    1.00   17.18
   2  -5  15   13.67   16.52
  -2  -5  16   38.04   18.27
   2  -5  16   26.76   17.80
   2  -5  17  332.67   26.32
  -2  -5  17  332.15   26.66
   2  -5  18   94.78   21.37
  -2  -5  18   93.41   21.34
   2  -5  19  147.73   23.50
  -2  -5  19  178.49   24.33
   2  -5  20   29.05   21.03
  -2  -5  20   23.68   20.96
   2  -5  21   47.67   22.86
  -2  -5  21   49.89   23.10
   2  -5  22   36.07   23.76
  -2  -5  22   41.89   18.26
   2  -5  22   52.82   13.56
  -2  -5  22   56.77   23.91
   2  -5  23   42.08   24.41
   2  -5  23   54.70   14.07
  -2  -5  23   63.94   18.72
  -2  -5  23   97.79   25.59
   2  -6 -22   31.23   18.39
  -2  -6 -22   94.03   15.29
   2  -6 -21    2.61   17.44
  -2  -6 -21    2.88   13.81
   2  -6 -20    0.84   17.06
  -2  -6 -20   -1.72   13.20
   2  -6 -19   16.58   17.51
  -2  -6 -19   30.98   13.84
  -2  -6 -18   38.17   13.44
   2  -6 -18   23.26   17.20
  -2  -6 -17  103.00   14.26
   2  -6 -17   89.15   17.86
   2  -6 -16   91.08   17.00
  -2  -6 -16   91.72   14.19
  -2   6 -16   80.08   17.81
  -2  -6 -15   22.78   12.88
   2  -6 -15   18.32   15.03
  -2   6 -15   -1.97   16.76
  -2  -6 -14   31.19   12.44
  -2   6 -14   26.82   16.87
   2  -6 -14   14.90   14.85
  -2   6 -13  391.81   26.34
   2  -6 -13  417.74   24.45
  -2   6 -12  145.94   18.54
   2  -6 -12  162.18   16.84
  -2   6 -11   76.88   16.70
   2  -6 -11   55.48   14.59
   2  -6 -10   50.55   14.40
  -2   6 -10   64.21   16.43
   2   6 -10   80.33   14.09
   2  -6  -9   80.93   13.93
  -2   6  -9   84.50   16.04
   2   6  -9   85.08   14.78
   2   6  -8  164.57   16.28
  -2   6  -8  191.14   18.16
  -2   6  -7   35.61   14.45
   2   6  -7   40.51   12.76
  -2   6  -6   74.87   14.93
   2   6  -6   84.49   13.79
   2   6  -5  697.09   32.98
  -2   6  -5  758.50   34.36
   2   6  -4   31.82   12.42
  -2   6  -4   37.60   14.26
  -2   6  -4   35.34   11.61
  -2   6  -3  210.93   16.04
   2   6  -3  215.57   16.64
  -2   6  -3  243.09   18.10
  -2   6  -2  152.98   14.38
   2   6  -2  158.30   14.56
  -2   6  -1  179.08   15.12
   2   6  -1  220.99   15.46
   2   6   0   25.49   11.08
  -2  -6   0   24.48    9.40
   2  -6   0   27.34   12.76
  -2   6   0   26.69   11.91
   2   6   1  201.89   11.58
   2  -6   1  188.53   16.06
  -2  -6   1  198.26   12.92
  -2   6   1  185.76   15.88
   2   6   1  195.85   14.50
   2   6   2  134.52    9.96
   2  -6   2  148.18   14.53
  -2   6   2  140.83   14.30
  -2  -6   2  125.68   11.60
  -2   6   3  219.27   17.28
   2   6   3  221.89   12.58
   2  -6   3  218.78   16.03
  -2  -6   3  217.87   14.00
   2  -6   4   16.18   11.44
   2   6   4   41.02    8.14
  -2   6   4   42.23   13.15
  -2  -6   4   37.37    9.53
  -2  -6   5  719.03   33.31
  -2   6   5  718.66   34.59
  -2  -6   5  720.01   31.37
   2   6   5  730.29   30.30
   2  -6   5  746.22   33.25
  -2   6   6   78.87   14.99
  -2  -6   6   70.00   14.29
  -2  -6   6   78.14   10.83
   2   6   6   72.29    9.89
   2  -6   6   90.68   13.26
   2  -6   7   28.52   12.91
   2   6   7   22.35    9.41
  -2  -6   7   19.31   13.26
   2  -6   8  137.55   15.00
  -2  -6   8  164.08   16.19
   2  -6   9   73.35   13.55
  -2  -6   9   98.56   15.24
   2  -6  10   48.88   12.85
  -2  -6  10   73.57   15.47
   2  -6  11   45.52   13.53
  -2  -6  11   57.73   15.96
   2  -6  12  191.23   19.62
   2  -6  12  131.24   17.04
  -2  -6  12  191.93   19.44
   2  -6  13  378.58   24.43
   2  -6  13  420.96   26.53
  -2  -6  13  378.30   25.97
   2  -6  14   26.36   14.40
   2  -6  14   16.25   17.52
  -2  -6  14   36.93   17.09
   2  -6  15   12.90   14.93
   2  -6  15   30.97   18.59
  -2  -6  15   10.56   17.64
   2  -6  16   68.50   17.00
  -2  -6  16   90.25   20.49
   2  -6  16   77.76   20.43
   2  -6  17  102.20   18.40
  -2  -6  17  124.37   22.86
   2  -6  17  138.73   22.65
   2  -6  18   23.14   16.98
  -2  -6  18   19.79   20.76
   2  -6  18  -25.94   20.55
   2  -6  19   32.94   18.08
  -2  -6  19   22.10   22.45
   2  -6  19    6.38   20.98
   2  -6  20   11.50   17.86
  -2  -6  20    9.56   22.37
   2  -6  20   -2.66   21.30
   2  -6  21   -2.40   18.25
  -2  -6  21    8.60   22.76
   2  -6  21   24.95   23.19
   2  -6  22   78.97   21.14
  -2  -6  22   94.55   25.47
   2  -6  22  131.29   25.99
   2  -7 -21   10.01   18.31
  -2  -7 -21   21.92   15.05
   2  -7 -20   71.90   19.02
  -2  -7 -20   63.42   14.93
   2  -7 -19   75.31   19.40
  -2  -7 -19   88.77   15.66
  -2  -7 -18  122.04   15.83
   2  -7 -18   85.03   18.31
  -2  -7 -17   53.42   14.72
   2  -7 -17   33.97   16.84
  -2   7 -17   -6.57   18.40
  -2  -7 -16    9.48   13.96
  -2   7 -16    7.68   18.44
   2  -7 -16   15.35   16.64
  -2  -7 -15    7.06   13.78
   2  -7 -15   -1.57   15.94
  -2   7 -15   11.88   17.86
   2  -7 -14  119.56   17.87
  -2   7 -14   99.90   19.31
   2  -7 -13   69.79   16.65
  -2   7 -13   84.03   18.70
   2  -7 -12   22.06   15.87
  -2   7 -12   31.85   17.11
  -2   7 -11  461.76   27.76
   2   7 -11  408.56   25.18
   2  -7 -11  428.25   25.48
   2  -7 -10    4.93   14.32
  -2   7 -10    9.38   16.47
   2   7 -10   20.77   14.15
  -2   7  -9  177.54   18.86
   2   7  -9  140.07   16.99
  -2   7  -8    6.17   14.71
   2   7  -8   -7.50   13.97
   2   7  -7  177.88   17.51
  -2   7  -7  177.93   18.99
  -2   7  -6   29.16   15.32
   2   7  -6    6.25   13.82
  -2   7  -5   41.14   15.36
   2   7  -5   40.77   13.42
  -2   7  -4  184.40   18.32
   2   7  -4  180.15   16.63
  -2   7  -4  189.74   15.51
  -2   7  -3  440.57   24.90
   2   7  -3  411.88   23.14
  -2   7  -3  386.92   22.39
   2   7  -2   28.81   12.78
  -2   7  -2   22.82   11.81
   2   7  -1   28.43   12.25
  -2   7  -1   23.02   12.42
  -2   7   0   16.20   12.08
   2   7   0   23.96   12.36
   2  -7   0   16.00   12.62
  -2  -7   0   15.79   10.53
   2  -7   1   29.21   13.28
  -2  -7   1   20.72   10.36
  -2   7   1   29.33   13.01
   2   7   1   28.82    8.04
   2   7   1   23.32   11.60
   2   7   2   12.63    7.95
   2  -7   2   12.89   12.50
   2   7   2   18.44   10.97
  -2  -7   2   26.18   10.14
  -2   7   2   13.82   12.69
   2  -7   3  406.97   23.29
  -2   7   3  399.06   23.32
  -2  -7   3  384.33   20.87
   2   7   3  423.63   19.27
   2  -7   4  206.62   16.74
   2   7   4  186.76   12.82
  -2  -7   4  195.07   14.48
  -2   7   4  182.00   17.19
  -2   7   5   40.36   14.17
  -2  -7   5   38.13   10.89
   2  -7   5   37.62   13.08
   2   7   5   40.55    8.92
  -2  -7   6   11.72   10.64
  -2   7   6   12.31   14.23
   2  -7   6   -1.49   12.49
   2   7   6   10.91    9.19
  -2   7   7  162.46   18.49
   2   7   7  177.50   13.28
   2  -7   7  153.59   16.54
  -2  -7   7  171.83   14.53
  -2  -7   7  167.38   17.51
  -2  -7   8    7.67   11.25
   2   7   8    2.03    9.96
  -2  -7   8   17.49   14.34
   2  -7   8   -3.95   13.49
  -2  -7   9  160.43   15.39
   2  -7   9  183.06   17.30
  -2  -7   9  183.46   19.64
  -2  -7  10   14.81   15.93
   2  -7  10   -6.61   13.86
  -2  -7  11  440.12   26.83
   2  -7  11  393.60   25.01
  -2  -7  12   39.42   17.44
   2  -7  12   68.92   15.87
  -2  -7  13   79.94   18.69
   2  -7  13   62.35   15.85
   2  -7  14  115.22   18.67
  -2  -7  14  125.39   20.63
  -2  -7  15   20.24   18.86
   2  -7  15    3.97   16.26
  -2  -7  16    9.43   20.23
   2  -7  16   28.94   17.01
   2  -7  16   -3.58   19.29
  -2  -7  17   29.70   21.23
   2  -7  17   31.32   17.69
   2  -7  17    6.21   20.69
  -2  -7  18   72.71   21.77
   2  -7  18   49.33   18.21
   2  -7  18  115.22   22.89
  -2  -7  19   97.86   23.84
   2  -7  19   81.81   19.45
   2  -7  19   83.76   23.16
  -2  -7  20   49.82   23.89
   2  -7  20   64.61   19.84
   2  -7  20  123.96   24.78
  -2  -7  21   38.70   24.38
   2  -7  21   60.96   20.49
   2  -7  21   20.59   23.48
  -2  -8 -20   98.38   16.68
   2  -8 -20   93.33   20.21
  -2  -8 -19  152.77   17.98
   2  -8 -19  191.32   21.66
  -2  -8 -18    9.40   15.19
  -2   8 -18    6.07   19.89
   2  -8 -18   51.42   18.97
  -2  -8 -17  155.08   17.39
  -2   8 -17  179.16   23.73
   2  -8 -17  118.45   20.35
   2  -8 -16   19.89   17.43
  -2  -8 -16   18.04   14.93
  -2   8 -16   26.52   19.90
   2  -8 -15   67.22   18.22
  -2  -8 -15   56.06   15.72
  -2   8 -15   77.17   20.52
   2  -8 -14   77.32   17.69
  -2   8 -14   89.56   20.86
   2  -8 -13  176.71   20.09
  -2   8 -13  175.92   22.14
  -2   8 -12   57.06   18.85
   2   8 -12   59.36   17.03
   2  -8 -12   27.38   16.60
   2   8 -11   69.62   17.12
   2  -8 -11   53.67   16.91
  -2   8 -11   98.49   19.39
  -2   8 -10    4.16   17.74
   2   8 -10   38.83   16.80
  -2   8  -9    8.09   17.38
   2   8  -9    6.07   15.65
   2   8  -8   15.19   15.46
  -2   8  -8   35.48   17.51
  -2   8  -7   78.16   18.03
   2   8  -7   52.18   15.73
  -2   8  -6   27.27   16.11
   2   8  -6   22.14   15.41
   2   8  -5   19.89   14.45
  -2   8  -5   -0.91   16.12
  -2   8  -4   33.36   13.81
  -2   8  -4   15.64   16.59
   2   8  -4   39.01   15.31
  -2   8  -3  140.53   15.48
  -2   8  -3  133.55   18.27
   2   8  -3  125.23   16.94
   2   8  -2  335.74   21.32
  -2   8  -2  305.59   20.36
  -2   8  -1  168.96   16.23
   2   8  -1  199.82   17.36
   2   8   0    9.70   13.52
  -2  -8   0    4.31   11.73
  -2   8   0   -4.52   13.23
  -2   8   1  180.56   17.41
   2   8   1  193.68   17.37
  -2  -8   1  188.47   15.35
   2  -8   1  181.38   18.16
  -2   8   2  341.71   22.03
  -2  -8   2  334.52   19.46
   2   8   2  333.42   17.34
   2  -8   2  333.57   22.56
   2   8   2  306.08   20.55
   2  -8   3  110.49   16.45
   2   8   3  131.63   11.37
  -2   8   3  109.26   16.27
  -2  -8   3  144.74   13.70
   2  -8   4   38.33   14.16
   2   8   4   26.33    9.20
  -2  -8   4    6.97   11.72
  -2   8   4   34.17   14.23
  -2   8   5   30.40   14.56
   2   8   5   17.57    9.23
  -2  -8   5   10.89   12.31
   2  -8   5   18.03   13.75
  -2   8   6   21.29   15.16
   2   8   6   15.85   10.23
   2  -8   6   19.13   13.76
  -2  -8   6    6.81   12.00
   2  -8   7  105.07   15.68
   2   8   7   70.06   11.54
  -2   8   7   58.39   17.37
  -2  -8   7   62.93   13.19
   2   8   8   15.26   10.68
  -2  -8   8   27.35   13.20
  -2   8   8   12.67   16.98
   2  -8   8  -10.50   14.88
   2   8   9   10.53   11.78
  -2   8   9    3.06   17.59
   2  -8   9  -12.65   15.06
  -2  -8   9    6.95   13.21
  -2  -8   9   21.96   17.35
  -2   8  10   32.70   18.19
   2   8  10   22.32   12.97
   2  -8  10   39.90   15.66
  -2  -8  10    3.84   17.03
  -2  -8  10   30.55   13.65
   2  -8  11   84.41   17.37
   2   8  11  123.77   15.24
  -2  -8  11  134.81   20.13
  -2  -8  11  102.99   15.93
   2  -8  12   42.71   16.25
  -2  -8  12   52.01   19.51
  -2  -8  12   46.21   14.77
  -2  -8  13  151.11   17.84
  -2  -8  13  149.69   22.01
   2  -8  13  163.17   19.43
  -2  -8  14   73.96   20.09
   2  -8  14   80.69   18.06
  -2  -8  15   78.08   20.95
   2  -8  15   56.76   18.60
  -2  -8  16   41.99   20.91
   2  -8  16  -15.52   17.57
  -2  -8  17  122.49   23.75
   2  -8  17  121.89   20.65
  -2  -8  18   39.06   22.16
   2  -8  18   26.27   18.79
  -2  -8  19  121.10   25.60
   2  -8  19  182.98   26.46
   2  -8  19  150.91   22.32
   2  -8  20   60.26   24.04
   2  -8  20   89.90   21.30
  -2  -8  20   55.86   24.10
   2  -9 -18   30.65   19.54
  -2  -9 -18   37.48   16.09
  -2   9 -18   57.70   21.13
  -2   9 -17   15.88   20.90
   2  -9 -17    4.70   18.45
  -2  -9 -17   29.58   16.30
  -2   9 -16   37.58   21.65
   2  -9 -16    6.50   17.91
  -2  -9 -16   -5.88   15.61
   2  -9 -15   -3.65   17.72
  -2   9 -15   12.71   20.59
   2  -9 -14   -6.30   17.52
  -2   9 -14   13.70   21.03
   2   9 -13   41.75   18.51
  -2   9 -13   23.19   20.37
   2  -9 -13   40.22   17.92
   2   9 -12  124.36   19.79
   2  -9 -12   69.13   18.10
  -2   9 -12   70.85   21.20
   2   9 -11  399.39   27.67
  -2   9 -11  377.54   29.09
  -2   9 -10  333.30   26.58
   2   9 -10  321.43   25.21
   2   9  -9  231.49   22.84
  -2   9  -9  272.96   24.12
   2   9  -8  102.51   18.43
  -2   9  -8   86.49   20.19
   2   9  -7  931.51   42.97
  -2   9  -7  864.93   44.36
  -2   9  -6  111.01   19.51
   2   9  -6   84.55   17.95
   2   9  -5   43.08   16.49
  -2   9  -5   32.87   17.11
  -2   9  -4  594.27   32.65
   2   9  -4  576.17   30.22
  -2   9  -4  502.84   28.77
  -2   9  -3  500.30   28.18
  -2   9  -3  533.63   31.10
   2   9  -3  515.82   28.64
   2   9  -2   38.00   16.26
  -2   9  -2   27.06   14.70
  -2   9  -2   55.04   17.32
  -2   9  -1    5.76   14.27
   2   9  -1   24.02   15.47
   2   9   0  278.72   20.68
  -2   9   0  255.55   20.01
  -2  -9   1   42.11   14.06
  -2   9   1   20.42   15.16
   2  -9   1   31.60   16.65
   2   9   1   30.62   15.40
   2   9   2   54.81   15.44
   2  -9   2   61.95   16.97
   2   9   2   56.19   10.95
  -2  -9   2   45.47   13.90
  -2   9   2   34.05   15.76
  -2   9   3  493.88   29.07
  -2  -9   3  567.59   27.25
   2   9   3  526.55   28.31
   2  -9   3  491.36   29.38
   2   9   3  528.11   24.79
  -2  -9   4  543.61   28.11
  -2   9   4  576.34   30.98
   2  -9   4  550.70   30.64
   2   9   4  560.15   26.09
   2  -9   5   51.83   15.91
  -2  -9   5   31.94   13.75
  -2   9   5   40.47   16.69
   2   9   5   31.80   11.10
  -2   9   6   73.46   17.71
  -2  -9   6   93.48   14.90
   2   9   6   90.67   12.70
   2  -9   6   61.66   16.84
  -2   9   7  862.40   42.24
  -2  -9   7  860.81   39.30
   2  -9   7  880.65   41.07
   2   9   7  830.13   37.32
  -2   9   8   96.28   20.42
  -2  -9   8  114.89   16.15
   2   9   8  105.80   13.82
   2  -9   8  122.56   17.69
  -2  -9   9  214.02   19.47
   2   9   9  253.43   18.36
   2  -9   9  267.01   22.05
  -2   9   9  269.77   24.83
   2   9  10  293.86   20.03
   2  -9  10  318.51   23.81
  -2  -9  10  281.18   21.13
  -2   9  10  259.63   25.13
  -2  -9  11  349.98   23.83
  -2   9  11  336.28   28.52
   2   9  11  378.30   22.55
   2  -9  11  335.50   25.67
   2   9  12  123.17   16.57
  -2  -9  12  115.24   17.20
  -2  -9  12  147.71   21.99
  -2   9  12   97.97   22.65
   2  -9  12   87.04   19.31
  -2  -9  13   18.22   15.42
  -2  -9  13   48.32   20.38
   2   9  13   36.59   15.55
   2  -9  13   23.17   18.09
   2  -9  14  -13.55   17.78
   2   9  14   15.34   16.02
  -2  -9  14   25.52   15.98
  -2  -9  14   19.59   20.10
   2  -9  15   22.01   18.28
  -2  -9  15    2.96   16.38
  -2  -9  15  -21.70   21.04
   2  -9  16   39.32   19.07
  -2  -9  16   33.94   17.76
  -2  -9  16   -2.67   21.86
   2  -9  17   82.44   20.38
  -2  -9  17   50.45   18.02
  -2  -9  17   27.88   23.34
   2  -9  18    8.90   19.94
  -2  -9  18   52.39   24.23
  -2  -9  18   26.78   17.73
   2 -10 -16   35.74   19.19
  -2  10 -16   31.99   22.98
  -2 -10 -16   21.78   17.31
  -2  10 -15   60.59   23.16
   2 -10 -15  102.77   20.46
  -2  10 -14  -18.92   21.37
   2 -10 -14   31.16   19.24
   2 -10 -13   47.01   18.79
  -2  10 -13   26.55   21.06
   2  10 -13   10.21   18.62
   2  10 -12   26.04   19.85
   2 -10 -12    4.74   18.07
  -2  10 -12  -13.08   21.87
  -2  10 -11   76.71   21.78
   2  10 -11   11.18   18.63
  -2  10 -10  107.94   22.86
   2  10 -10   69.39   19.78
  -2  10  -9    7.38   20.20
   2  10  -9   20.23   18.15
   2  10  -8    8.31   17.82
  -2  10  -8    8.45   19.74
   2  10  -7   13.19   18.41
  -2  10  -7    5.97   20.56
   2  10  -6   84.37   18.99
  -2  10  -6   85.72   20.92
  -2  10  -5  239.94   24.00
   2  10  -5  224.53   21.96
  -2  10  -4   81.04   16.62
   2  10  -4  104.57   19.47
  -2  10  -4   87.54   20.30
  -2  10  -3  256.87   21.98
  -2  10  -3  328.08   26.25
   2  10  -3  327.20   24.16
  -2  10  -2  164.40   22.22
   2  10  -2  142.78   20.11
  -2  10  -2   99.75   17.65
  -2  10  -1  913.73   43.49
  -2  10  -1  946.32   46.02
   2  10  -1  948.15   43.90
   2  10   0   -4.31   17.35
  -2  10   0   -3.67   15.73
  -2  10   1  925.45   44.85
   2  10   1  977.88   44.95
  -2 -10   1  997.20   43.69
  -2  10   2  136.47   18.53
  -2 -10   2  138.81   17.36
   2 -10   2   99.05   18.96
   2  10   2  107.28   13.30
   2  10   2  141.29   18.82
   2  10   3  319.69   19.45
  -2  10   3  314.32   24.34
   2  10   3  375.93   24.62
   2 -10   3  296.84   24.67
  -2 -10   3  377.32   23.00
   2  10   4   93.65   18.09
  -2  10   4   82.17   18.73
   2  10   4   98.61   13.27
   2 -10   4  116.27   19.91
  -2 -10   4  117.62   16.73
  -2  10   5  199.14   21.91
   2 -10   5  233.20   22.49
  -2 -10   5  249.46   19.46
   2  10   5  225.31   16.60
   2 -10   6   80.46   18.26
  -2  10   6   80.12   18.79
  -2 -10   6  120.11   16.90
   2  10   6   93.35   13.87
   2 -10   7   35.76   17.51
  -2  10   7   -1.06   17.26
  -2 -10   7    1.67   15.23
   2  10   7    8.77   12.47
  -2  10   8   39.43   19.73
   2 -10   8   20.16   17.33
   2  10   8   24.65   12.81
  -2 -10   8   23.23   16.04
  -2  10   9   11.43   19.14
  -2 -10   9   42.45   16.52
   2 -10   9   18.34   17.45
   2  10   9   32.94   13.64
  -2 -10  10  126.15   18.22
  -2  10  10   91.51   21.95
   2 -10  10   99.76   19.54
   2  10  10   78.99   14.98
  -2 -10  11   41.62   16.65
   2 -10  11   59.17   18.77
   2  10  11   29.50   14.59
  -2  10  11   61.47   21.41
  -2 -10  12   25.82   16.51
   2 -10  12    4.66   18.36
   2  10  12   33.64   15.42
  -2  10  12   16.70   20.95
  -2 -10  13   31.56   17.09
   2 -10  13   24.02   19.22
   2  10  13   13.20   15.50
  -2  10  13   16.12   21.65
  -2 -10  14   21.45   17.10
   2  10  14   14.87   16.27
  -2  10  14   19.53   22.42
   2 -10  14   48.01   19.85
   2 -10  15   88.47   20.68
   2  10  15   44.44   17.95
  -2 -10  15   39.18   18.66
  -2  10  15   22.97   22.88
   2 -10  16   53.08   20.82
  -2 -10  16    7.68   18.37
   2  10  16   42.95   18.22
  -2  10  16   66.49   24.82
  -2 -10  16   43.24   23.27
  -2  11 -14    7.28   22.98
   2  11 -14   44.84   20.71
   2 -11 -14    5.23   19.91
  -2  11 -13   -2.87   22.83
   2  11 -13   34.36   20.35
   2 -11 -13   39.16   19.89
   2  11 -12   44.57   21.64
  -2  11 -12   28.34   23.25
   2 -11 -12   30.61   20.37
   2  11 -11  561.19   35.52
  -2  11 -11  613.04   37.90
  -2  11 -10   91.70   23.85
   2  11 -10  126.82   22.79
   2  11  -9   34.83   20.09
  -2  11  -9    2.69   20.95
  -2  11  -8   39.76   21.33
   2  11  -8   14.82   19.23
  -2  11  -7  188.64   25.06
   2  11  -7  193.42   23.78
  -2  11  -6    1.29   20.98
   2  11  -6  -25.24   19.10
   2  11  -5   37.42   19.52
  -2  11  -5   19.07   20.94
   2  11  -4   96.47   20.60
  -2  11  -4   95.30   22.24
  -2  11  -3  267.47   26.65
  -2  11  -3  206.87   21.61
   2  11  -3  234.18   23.90
   2  11  -2   -4.03   18.47
  -2  11  -2   11.30   20.37
  -2  11  -2   -6.96   16.33
   2  11  -1   21.88   18.70
  -2  11  -1   18.74   21.23
  -2  11  -1    2.00   16.65
   2  11   0   -3.92   17.78
  -2  11   0   -8.03   16.58
  -2  11   1    9.12   16.49
   2  11   1    8.62   18.40
  -2  11   2    3.09   16.59
  -2 -11   2    9.59   16.47
   2  11   2   -3.80   17.80
   2 -11   3  228.87   23.58
  -2  11   3  172.04   22.07
   2  11   3  264.60   23.34
   2  11   3  220.91   17.16
  -2 -11   3  229.97   20.98
   2  11   4  112.57   20.61
   2 -11   4  138.92   20.97
   2  11   4   95.73   14.36
  -2  11   4   40.05   18.89
  -2 -11   4  121.12   18.34
  -2 -11   5   32.95   16.60
  -2  11   5    7.73   18.58
   2  11   5    8.48   17.77
   2  11   5   19.92   12.99
   2 -11   5    4.64   17.87
   2 -11   6    5.80   18.56
   2  11   6   18.96   13.31
  -2 -11   6   18.94   16.17
  -2  11   6   24.72   18.87
   2 -11   7  178.24   22.49
   2  11   7  185.06   17.12
  -2 -11   7  207.45   20.58
  -2  11   7  203.28   23.52
   2  11   8   49.69   14.06
   2 -11   8   32.86   19.40
  -2 -11   8   52.15   17.88
  -2  11   8   40.83   20.08
   2  11   9   14.55   13.86
  -2 -11   9   35.99   17.83
  -2  11   9   22.86   19.48
   2 -11   9   20.20   18.02
  -2 -11  10   92.46   19.14
  -2  11  10   90.63   21.75
   2  11  10   90.06   16.04
   2 -11  10  103.23   21.11
  -2  11  11  548.84   36.40
   2 -11  11  597.94   34.47
   2  11  11  515.09   29.99
  -2 -11  11  558.67   32.79
  -2 -11  12   51.74   19.01
   2 -11  12   46.38   20.17
   2  11  12   16.83   15.61
  -2  11  12   38.84   22.30
  -2  11  13   53.81   23.26
   2  11  13   49.66   16.52
  -2 -11  13   21.59   18.05
   2 -11  13   60.52   20.63
  -2 -11  14   16.60   18.71
   2 -11  14   22.39   20.04
   2  11  14   14.05   16.20
  -2  11  14   12.88   22.67
  -2  12 -11   76.77   24.85
   2  12 -11   77.10   23.16
  -2  12 -10   38.61   23.60
   2  12 -10   15.43   21.37
  -2  12  -9  224.43   28.03
   2  12  -9  177.77   25.28
  -2  12  -8   56.44   24.12
   2  12  -8   64.56   23.24
  -2  12  -7   48.54   23.59
   2  12  -7   28.10   21.30
  -2  12  -6   63.84   23.66
   2  12  -6   58.92   21.79
  -2  12  -5  194.26   26.07
   2  12  -5  167.04   23.98
  -2  12  -4   11.06   22.24
   2  12  -4   25.45   20.36
  -2  12  -3  152.38   25.48
   2  12  -3  101.22   22.04
  -2  12  -2   22.47   22.61
   2  12  -2    1.12   19.81
  -2  12  -2   24.84   17.98
  -2  12  -1   39.99   23.10
   2  12  -1   15.39   19.95
  -2  12  -1    5.42   17.93
  -2  12   0   30.32   22.64
  -2  12   0   12.00   17.90
   2  12   0   39.15   19.64
  -2  12   1    7.70   17.98
   2  12   1   13.93   19.67
  -2  12   2   14.47   18.27
   2  12   2   38.96   19.83
  -2  12   3   83.60   20.06
   2  12   3  129.97   21.54
  -2 -12   3   94.32   19.67
   2  12   4   23.48   20.88
   2 -12   4   48.69   20.60
  -2  12   4   -2.30   18.60
   2  12   4    6.26   13.32
  -2 -12   4   -3.00   18.24
   2  12   5  158.84   22.77
   2  12   5  157.18   16.71
   2 -12   5  147.55   23.63
  -2 -12   5  166.35   21.28
  -2  12   5  126.87   22.72
  -2  12   6   58.13   20.58
   2  12   6   41.89   19.50
   2  12   6   66.64   14.86
  -2 -12   6   74.46   19.37
   2 -12   6   52.63   20.55
   2 -12   7   38.53   20.68
  -2 -12   7   30.69   18.51
   2  12   7   15.18   14.27
  -2  12   7    9.84   19.90
   2  12   8   47.96   14.84
  -2  12   8   40.23   21.54
  -2 -12   8   18.66   17.91
   2 -12   8   40.22   20.45
  -2  12   9  172.18   24.25
  -2 -12   9  194.65   21.95
   2  12   9  188.55   18.29
   2 -12   9  166.81   23.74
  -2  12  10   28.67   21.71
  -2 -12  10   20.71   18.96
   2  12  10    8.73   15.27
   2 -12  10   24.90   20.27
   2 -12  11  109.21   22.35
  -2  12  11   91.11   23.85
  -2 -12  11   96.27   20.44
   2  12  11   80.38   17.28
   2  13  -6   73.14   23.35
  -2  13  -6   32.40   25.74
   2  13  -5   66.88   23.18
  -2  13  -5   91.77   25.78
  -2  13  -4   69.82   25.86
   2  13  -4   64.33   22.81
  -2  13  -3  363.70   32.16
   2  13  -3  312.08   28.93
  -2  13  -2   33.00   24.49
   2  13  -2   24.50   22.13
  -2  13  -1  297.73   31.29
  -2  13  -1  250.01   25.17
   2  13  -1  287.32   27.46
  -2  13   0  135.76   27.66
  -2  13   0  102.31   21.15
   2  13   0   94.47   23.06
  -2  13   1  234.05   29.30
  -2  13   1  257.26   24.97
   2  13   1  223.46   25.89
  -2  13   2    7.16   19.21
  -2  13   2   13.60   24.31
   2  13   2    5.85   21.49
  -2  13   3  264.41   26.31
   2  13   3  294.65   26.68
  -2  13   4   33.02   20.24
  -2 -13   4   40.02   20.82
   2  13   4   78.31   22.07
   2  13   5   71.30   23.49
   2  13   5   49.51   14.80
   2 -13   5   72.76   23.20
  -2  13   5   23.69   20.59
  -2 -13   5   75.72   21.55
   2  13   6   46.53   15.74
   2  13   6   75.10   22.74
   2 -13   6   82.15   23.44
  -2 -13   6   74.48   21.42
  -2  13   6   61.40   21.28
  -3   0  -6    6.40    7.96
  -3   0  -5   -2.15    7.37
  -3   0  -4   -3.81    7.09
  -3   0  -3    1.70    6.63
  -3   0  -3    7.82    4.21
  -3   0  -3    0.74    6.78
  -3   0  -2   -8.22    5.14
  -3   0  -2    5.33    6.63
  -3   0  -1  -21.70    6.80
  -3   0  -1    0.76    6.80
  -3   0   0   -2.84    7.57
  -3   0   0    1.24    7.50
  -3   0   1    4.31    7.52
   3   0   2   -4.93    6.92
  -3   0   2    6.32    8.17
   3   0   3    2.63    6.88
  -3   0   3   -1.84    8.81
   3   0   4    8.73    7.35
  -3   0   4    9.05    9.44
   3   0   5   -1.89    7.60
  -3   0   5   -4.20   10.00
   3   0   6    0.26    7.86
   3   0   6   -2.92    7.96
  -3   0   6    9.89   10.83
  -3   0   7   -8.07   11.33
   3   0   7   -8.45    8.88
   3   0   8   10.41    9.27
  -3   0   8   11.72   11.38
   3   0   9    1.12    9.54
  -3   0   9   -9.08   11.20
   3   0  10   -4.64   10.23
  -3   0  10    2.44   11.55
   3   0  11    3.78   10.46
  -3   0  11   12.94   12.03
  -3   0  12   13.55   12.24
   3   0  12   -4.20   10.76
  -3   0  13   10.84   12.72
   3   0  13   21.47   12.20
  -3   0  14   10.92   13.07
   3   0  14    3.83   12.82
  -3   0  15    5.74   13.64
   3   0  15   18.82   14.11
  -3   0  16   -7.37   14.27
   3   0  16  -15.92   15.32
  -3   0  17   40.16   15.67
   3   0  17   13.12   16.35
  -3   0  18   28.78   15.45
   3   0  18   16.81   16.73
  -3   0  19   15.47   16.22
   3   0  19    6.66   18.06
  -3   0  20   29.14   16.93
   3   0  20   -1.02   18.86
  -3   0  21   32.24   17.71
   3   0  21   14.13   19.82
  -3   0  22  -15.08   18.01
   3   0  22    2.31   20.28
  -3   0  23   19.28   18.93
   3   0  23   34.36   22.57
   3   0  24  -24.74   22.89
  -3   0  24   21.02   19.14
  -3   1  -9  425.48   20.87
  -3   1  -8  525.93   24.49
   3  -1  -7  667.19   28.80
  -3   1  -7  620.96   28.34
   3  -1  -6  409.28   20.08
  -3   1  -6  370.46   19.23
   3  -1  -5  443.39   20.35
  -3   1  -5  398.08   20.07
  -3   1  -4   14.61    9.52
   3  -1  -4   29.21    9.76
  -3   1  -3  113.21   10.40
   3  -1  -3  136.26   11.18
   3  -1  -2   68.89    8.84
  -3   1  -2   65.78    9.08
  -3  -1  -2   64.11    5.74
  -3   1  -1  101.33    9.98
   3  -1  -1  136.73    9.68
  -3  -1  -1  118.80    7.34
  -3   1   0  168.60   10.90
   3  -1   0  167.23   10.66
  -3   1   0  159.61   11.62
  -3   1   1  118.10   10.50
   3  -1   1  134.52    8.88
   3  -1   2   65.29    9.15
  -3   1   2   64.91    9.92
   3  -1   2   83.82    6.98
  -3   1   3  135.86   11.30
   3  -1   3  114.67    9.91
   3   1   3   94.98    7.51
   3  -1   3  139.58    7.50
  -3   1   4   22.28    9.98
   3  -1   4   35.27    4.52
   3  -1   4   17.86    8.13
   3   1   4   16.56    5.75
   3   1   5  389.47   17.44
  -3   1   5  446.11   20.82
   3   1   5  435.39   17.95
   3  -1   5  449.50   20.03
  -3   1   6  420.25   19.97
   3   1   6  352.59   16.60
   3  -1   6  379.27   18.80
   3  -1   7  644.84   28.99
   3   1   7  626.85   26.96
   3  -1   7  693.76   28.63
  -3   1   7  674.42   29.55
   3  -1   8  544.30   25.52
   3   1   8  533.86   23.76
  -3  -1   8  584.96   26.05
  -3   1   8  550.64   26.19
   3  -1   9  413.47   21.25
   3   1   9  402.29   19.28
  -3  -1   9  381.77   21.15
  -3   1   9  417.47   21.67
   3  -1  10  103.68    5.82
  -3   1  10  121.71   13.49
   3  -1  10   99.98   13.25
   3   1  10   89.05   10.90
  -3  -1  10   89.91   12.89
   3  -1  11   28.32    4.68
  -3   1  11   23.54   11.81
   3  -1  11   23.17   11.81
  -3  -1  11   31.87   12.01
   3   1  11   25.51    9.94
  -3  -1  12   54.09   12.10
   3  -1  12   53.14    5.78
  -3   1  12   60.00   12.42
   3  -1  12   62.42   13.29
   3   1  12   69.58   11.51
   3  -1  13   35.77    5.91
  -3   1  13   30.62   12.89
   3   1  13   31.58   11.08
  -3  -1  13   30.67   12.81
   3  -1  13   24.59   13.40
   3  -1  14   34.43    6.33
  -3   1  14   24.29   13.63
   3   1  14   30.85   12.20
  -3  -1  14   27.17   13.40
   3  -1  14   50.69   14.70
   3  -1  15   38.54    7.11
  -3   1  15   48.70   14.52
   3   1  15   28.72   13.17
  -3  -1  15   57.18   14.50
   3  -1  15   43.11   14.86
   3  -1  16    6.99    7.49
  -3   1  16   15.97   15.41
   3   1  16    1.43   14.06
  -3  -1  16   29.67   14.98
   3  -1  16  -16.85   15.99
   3  -1  17   15.53   16.70
  -3   1  17   33.53   15.57
   3  -1  17   30.80    8.14
  -3  -1  17   12.14   15.37
   3   1  17   35.80   16.02
  -3  -1  18   37.36   15.89
   3   1  18   25.28   16.33
   3  -1  18   42.66    8.78
   3  -1  18   23.14   17.71
  -3   1  18   50.38   16.34
   3   1  19  145.63   20.62
   3  -1  19  164.40   21.58
  -3  -1  19  164.56   19.33
  -3   1  19  167.61   19.51
  -3  -1  20   78.25   17.28
   3   1  20   58.80   18.91
   3  -1  20   21.14   18.83
  -3  -1  20   63.30   20.45
  -3   1  20   63.60   17.49
  -3  -1  21   41.67   17.27
  -3   1  21    8.75   17.74
   3  -1  21  -10.13   20.25
  -3  -1  21    9.92   19.70
   3   1  21   -3.15   19.21
   3   1  22   59.73   21.63
  -3  -1  22   65.07   18.16
   3  -1  22   75.29   22.44
  -3   1  22   52.25   19.04
  -3  -1  22   42.81   22.04
   3  -1  23   30.39   22.53
   3   1  23   10.80   21.93
  -3  -1  23   36.93   18.46
  -3  -1  23   22.93   23.13
  -3   1  23   22.84   19.10
   3  -1  24    9.34   23.20
  -3  -1  24   18.74   19.00
  -3   1  24   27.62   19.65
  -3  -1  24   36.67   24.95
   3   1  24   44.66   23.37
   3  -2 -12  223.70   16.51
  -3  -2 -12  210.85   11.36
  -3   2 -11   80.91   12.82
  -3  -2 -11   60.31    7.08
   3  -2 -11   87.69   12.66
  -3  -2 -10  163.62    9.51
   3  -2 -10  178.35   14.68
  -3   2 -10  181.37   15.13
  -3  -2  -9   63.47    6.82
  -3   2  -9   82.03   12.76
   3  -2  -9   76.76   12.05
  -3   2  -8  326.81   19.06
   3  -2  -8  295.99   18.15
  -3   2  -7  443.10   23.11
   3  -2  -7  490.79   23.22
   3  -2  -6  149.35   12.95
  -3   2  -6   98.04   13.30
  -3   2  -5   11.94   11.06
   3  -2  -5    8.08   10.68
  -3   2  -4   20.78    9.49
   3  -2  -4   20.10    9.82
  -3   2  -4   17.44   10.50
   3  -2  -3  306.78   16.08
  -3   2  -3  290.53   16.25
  -3   2  -2  354.70   18.69
   3  -2  -2  383.50   18.11
   3  -2  -1  278.67   14.50
  -3   2  -1  246.75   15.44
  -3  -2   0  245.38   11.66
  -3   2   0  256.55   15.47
   3  -2   0  291.09   14.22
   3  -2   1  283.79   13.91
   3  -2   1  261.40   15.46
  -3   2   1  247.52   16.27
  -3  -2   1  256.90   12.70
  -3  -2   2  367.47   16.66
   3  -2   2  366.77   18.70
   3  -2   3  312.13   16.71
   3  -2   4   26.81   10.20
   3   2   4   23.10    4.27
  -3   2   4   20.49   10.99
   3  -2   5   -9.18    9.55
  -3   2   5    1.53   10.80
   3   2   6  113.22    7.64
   3  -2   6  115.49   11.82
  -3   2   6  131.93   13.51
  -3   2   7  491.06   23.80
   3   2   7  439.96   19.63
   3  -2   7  508.21   22.55
  -3   2   8  321.26   18.81
   3  -2   8  342.44   17.43
   3   2   8  278.83   14.76
   3  -2   8  291.76   18.69
   3  -2   9   75.95   11.87
   3   2   9   92.56    8.94
   3  -2   9   64.29   12.66
  -3   2   9   71.08   12.75
  -3   2  10  156.56   15.24
   3  -2  10  169.71   15.41
   3   2  10  165.92   11.76
  -3   2  11   78.76   13.37
   3   2  11   57.84    9.93
   3  -2  11   74.75   13.64
   3  -2  12  235.20   18.28
  -3   2  12  217.23   17.40
   3   2  12  225.00   14.68
   3  -2  13  206.21   18.31
   3  -2  13  218.02   10.95
  -3  -2  13  192.69   16.87
   3   2  13  226.78   15.38
  -3   2  13  206.57   17.78
   3   2  14  104.68   13.30
   3  -2  14  102.11   16.37
  -3  -2  14  127.46   16.30
   3  -2  14  112.80    8.43
  -3   2  14  114.23   15.93
  -3  -2  14  100.69   15.25
   3   2  15  110.40   14.30
   3  -2  15  137.14   17.97
  -3   2  15  108.06   16.82
   3  -2  15  118.78    9.32
  -3  -2  15   93.56   16.76
  -3  -2  15  122.31   15.66
  -3  -2  16  639.78   34.19
  -3   2  16  660.88   33.61
   3   2  16  686.73   32.29
   3  -2  16  628.87   34.24
  -3  -2  16  675.51   32.51
   3  -2  16  660.59   27.24
   3  -2  17  102.32    9.50
  -3  -2  17   78.60   18.61
  -3   2  17   59.14   17.38
  -3  -2  17   76.12   15.92
   3  -2  17   93.93   18.86
   3   2  17   98.22   16.39
   3   2  18    0.81   15.86
  -3  -2  18   24.59   17.95
  -3   2  18    4.82   15.98
   3  -2  18   16.61    8.50
  -3  -2  18   20.03   16.08
   3  -2  18   28.25   17.67
   3  -2  19   47.68   18.97
   3  -2  19   52.30    9.65
  -3   2  19   25.17   17.20
   3   2  19   58.08   17.19
  -3  -2  19   65.87   19.83
  -3  -2  19   60.99   17.28
   3  -2  20   82.69   20.61
   3   2  20   55.27   19.19
  -3  -2  20   77.89   22.23
   3  -2  20   66.26   10.48
  -3   2  20   42.95   18.40
  -3  -2  20  123.91   18.58
  -3  -2  21   60.35   22.49
   3  -2  21   92.28   21.98
   3   2  21   13.26   19.38
   3  -2  21   60.55   10.57
  -3   2  21   51.15   19.29
  -3  -2  21   46.54   17.97
   3  -2  22   55.63   22.27
   3   2  22   92.94   21.64
   3  -2  22   61.30   11.46
  -3  -2  22   84.32   18.84
  -3  -2  22   49.94   23.37
  -3  -2  23   12.60   17.55
   3   2  23   21.07   21.71
   3  -2  23   11.60   10.94
   3  -2  23   62.66   23.90
  -3  -2  23   36.58   23.83
  -3  -2  24   57.81   19.62
  -3  -2  24   61.80   25.89
   3  -2  24    5.50   24.37
   3   2  24   63.45   23.27
   3  -3 -15   41.21   15.04
  -3  -3 -15   42.45    9.20
  -3  -3 -14   27.41    8.72
   3  -3 -14   25.06   14.16
  -3  -3 -13   34.06    8.31
  -3   3 -13   33.40   13.50
   3  -3 -13   37.25   13.20
   3  -3 -12   10.48   11.96
  -3   3 -12    8.58   13.08
  -3  -3 -12   11.76    7.67
  -3   3 -11  192.27   16.65
   3  -3 -11  178.97   15.56
  -3  -3 -11  177.99   11.19
   3  -3 -10  308.33   18.49
  -3   3 -10  255.69   19.18
  -3   3  -9  325.34   20.74
   3  -3  -9  365.35   20.00
  -3   3  -8  278.09   19.16
   3  -3  -8  310.64   18.14
  -3   3  -7  210.96   16.99
   3  -3  -7  267.66   16.50
  -3   3  -6  994.48   42.09
   3  -3  -6  993.94   41.26
   3  -3  -5  378.65   19.78
  -3   3  -5  383.04   19.81
  -3   3  -5  365.65   20.77
   3  -3  -4  580.30   26.98
  -3   3  -4  616.06   28.17
  -3   3  -4  593.82   27.05
   3  -3  -3  298.42   17.51
  -3   3  -3  324.74   17.72
  -3   3  -2  132.60   13.07
   3  -3  -2  131.91   12.38
  -3   3  -1  270.72   16.84
  -3  -3   0  578.11   24.19
  -3   3   0  627.89   27.57
  -3  -3   1  276.40   14.18
   3  -3   1  292.71   17.48
  -3   3   1  272.16   17.61
  -3   3   2  156.43   14.48
   3   3   2  133.94    7.26
  -3  -3   2  143.38   11.01
   3  -3   2  144.39   13.13
   3  -3   3  292.99   17.19
  -3  -3   3  274.88   15.53
   3  -3   4  578.01   26.86
  -3  -3   4  581.25   26.04
  -3  -3   5  353.57   19.84
   3  -3   5  406.90   20.44
  -3  -3   6  972.50   41.34
   3  -3   6 1023.00   41.76
   3  -3   7  240.45   16.12
  -3  -3   7  221.68   16.14
   3  -3   8  297.36   17.76
  -3  -3   8  275.94   17.87
   3  -3   9  377.34   20.41
   3  -3   9  384.07   21.51
  -3  -3   9  331.06   20.81
   3  -3  10  304.41   18.12
   3  -3  10  281.91   19.61
  -3  -3  10  247.69   18.76
  -3  -3  11  158.82   15.96
   3  -3  11  187.95   14.89
   3  -3  11  154.70   17.09
  -3  -3  12    0.74   13.09
   3  -3  12   23.88   14.24
   3  -3  12   20.62   11.78
  -3  -3  13   16.67   14.49
   3  -3  13   50.18   15.18
  -3  -3  14   23.06   15.36
   3  -3  14   23.27   15.61
  -3  -3  15   43.05   16.81
   3  -3  15   43.80   16.70
   3  -3  16   25.71   17.63
   3  -3  16   11.00    8.00
  -3  -3  16    3.50   14.54
  -3  -3  16   41.17   17.51
   3   3  16   14.03   12.78
   3  -3  17  133.40   19.89
  -3  -3  17  145.54   18.04
   3  -3  17   95.76   10.40
   3   3  17  127.65   16.04
  -3  -3  17  109.69   19.65
   3   3  18   47.45   15.87
  -3  -3  18   34.64   18.86
  -3  -3  18   62.18   16.44
   3  -3  18   28.90   18.58
   3  -3  18   44.29    9.43
   3  -3  19   22.37    9.64
  -3  -3  19    4.73   15.89
   3  -3  19  -13.14   19.12
  -3  -3  19   -3.57   19.44
   3   3  19   26.52   16.60
   3  -3  20   67.10   21.14
  -3  -3  20   67.83   18.02
   3  -3  20   54.05   10.55
  -3  -3  20   77.42   22.55
   3   3  20   81.89   19.02
   3  -3  21   46.42   21.30
  -3  -3  21    9.38   21.25
   3   3  21   38.97   19.84
  -3  -3  21   46.10   17.68
   3  -3  21   22.35   10.32
   3  -3  22   44.50   11.10
   3   3  22   71.66   21.11
  -3  -3  22  102.62   19.75
   3  -3  22   97.90   23.84
  -3  -3  22   96.32   24.32
  -3  -3  23    5.99   23.67
   3  -3  23    5.30   10.77
   3   3  23   57.38   21.51
   3  -3  23   25.76   23.79
  -3  -3  23   10.26   17.70
   3   3  24   38.04   23.07
   3  -3  24    2.85   23.27
  -3  -3  24   46.10   19.02
  -3  -3  24   42.57   25.64
  -3  -4 -18   50.62   10.81
   3  -4 -18   45.23   16.60
  -3  -4 -17  294.87   16.42
   3  -4 -17  261.04   21.58
  -3  -4 -16  297.82   16.68
   3  -4 -16  286.10   21.80
   3  -4 -15   55.51   15.40
  -3  -4 -15   75.94   10.51
  -3   4 -15   69.04   16.01
   3  -4 -14   42.85   15.17
  -3   4 -14   52.55   15.59
  -3  -4 -14   65.25   10.10
  -3   4 -13   98.17   16.11
   3  -4 -13   84.31   15.53
  -3  -4 -13   87.86   10.49
  -3  -4 -12  272.85   15.23
   3  -4 -12  284.70   19.20
  -3   4 -12  276.35   20.91
   3  -4 -11  109.36   14.50
  -3   4 -11   82.87   15.54
   3  -4 -10  468.86   24.16
  -3   4 -10  437.17   25.35
   3  -4  -9  281.65   18.38
  -3   4  -9  302.47   20.44
   3  -4  -8   95.91   13.35
  -3   4  -8  110.02   14.49
   3  -4  -7  215.00   15.98
  -3   4  -7  221.60   17.46
   3  -4  -6  782.07   34.14
  -3   4  -6  764.61   35.24
  -3   4  -5  131.23   13.27
   3  -4  -5  164.18   14.03
  -3   4  -5  116.28   14.57
   3  -4  -4   -3.02   11.02
  -3   4  -4   22.98   11.12
  -3   4  -4   -0.54   12.02
  -3   4  -3  239.41   15.75
  -3   4  -2  738.04   32.98
   3   4  -2  744.20   30.58
  -3   4  -1  479.46   24.84
   3   4  -1  541.57   22.66
  -3  -4   0   98.50    7.05
   3   4   0   90.61    8.82
  -3   4   0   65.48   12.80
  -3   4   1  461.94   24.55
   3  -4   1  520.19   25.12
  -3  -4   1  478.70   20.36
   3   4   1  515.84   21.04
  -3  -4   1  503.50   22.34
  -3  -4   2  776.70   31.89
   3   4   2  745.73   30.21
   3  -4   2  748.16   33.94
  -3   4   2  802.36   34.50
   3   4   3  213.52   11.87
  -3  -4   3  242.52   14.95
   3  -4   3  283.34   16.97
  -3   4   3  249.81   17.92
   3  -4   4   11.48   10.63
   3   4   4    0.96    3.66
  -3  -4   4    7.55   10.70
   3  -4   5  114.40   13.35
  -3  -4   5  143.75   13.85
   3  -4   6  746.33   33.75
  -3  -4   6  752.73   33.25
   3  -4   7  221.47   16.34
  -3  -4   7  224.28   16.54
   3  -4   8   85.04   12.49
  -3  -4   8   75.99   13.38
   3  -4   9  265.77   17.61
  -3  -4   9  263.63   18.84
  -3  -4  10  478.52   25.51
   3  -4  10  440.83   24.38
  -3  -4  11   92.72   15.40
   3  -4  11   83.66   13.82
   3  -4  11  103.68   16.12
   3  -4  12  271.70   19.92
   3  -4  12  317.20   22.03
  -3  -4  12  329.13   21.92
  -3  -4  13   90.86   16.81
   3  -4  13   87.55   14.99
   3  -4  13  110.43   18.11
  -3  -4  14   45.94   16.61
   3  -4  14   50.04   14.76
   3  -4  14   71.81   17.47
  -3  -4  15   60.60   17.75
   3  -4  15   85.83   15.56
   3  -4  15   67.42   18.07
   3  -4  16  281.81   23.49
   3  -4  16  248.21   21.22
  -3  -4  16  260.34   23.31
  -3  -4  17  246.42   24.49
   3  -4  17  327.21   25.23
   3  -4  18   63.87   19.58
  -3  -4  18   52.19   20.11
   3  -4  19   15.99   19.26
  -3  -4  19   16.01   20.76
   3  -4  19   20.52    9.91
  -3  -4  19   23.02   16.63
   3   4  20  104.96   18.32
   3  -4  20   92.80   21.65
   3  -4  20   94.69   11.25
  -3  -4  20   51.76   18.02
  -3  -4  20   56.07   21.67
   3   4  21  123.61   20.49
   3  -4  21  109.17   23.56
  -3  -4  21   92.78   19.38
  -3  -4  21  113.08   24.48
   3  -4  21  116.69   12.33
   3  -4  22  126.59   24.43
   3  -4  22  118.20   13.35
  -3  -4  22  170.94   21.15
  -3  -4  22  148.50   26.06
   3   4  22  184.88   23.15
   3  -4  23   -1.39   10.99
   3  -4  23   51.72   24.48
  -3  -4  23   76.76   19.57
  -3  -4  23   65.92   25.65
   3   4  23   27.28   21.18
   3  -5 -20   64.52   18.40
  -3  -5 -20   36.70   11.89
  -3  -5 -19   99.72   12.74
   3  -5 -19   93.03   18.65
   3  -5 -18  188.26   20.47
  -3  -5 -18  209.61   15.20
   3  -5 -17   75.78   17.35
  -3  -5 -17   95.85   12.35
   3  -5 -16   24.08   16.01
  -3   5 -16   50.88   16.85
  -3  -5 -16   32.96   11.20
  -3   5 -15   52.45   17.13
  -3  -5 -15   43.16   11.20
   3  -5 -15   59.45   16.80
  -3   5 -14  160.05   19.31
  -3  -5 -14  143.71   13.33
   3  -5 -14  193.53   18.45
   3  -5 -13  159.13   16.98
  -3   5 -13  122.95   17.75
  -3  -5 -13  135.04   12.83
   3  -5 -12   87.80   15.41
  -3   5 -12   61.46   16.44
   3  -5 -11    5.12   13.12
  -3   5 -11   -9.79   15.07
  -3   5 -10  191.12   18.41
   3  -5 -10  190.61   16.90
  -3   5  -9  215.06   19.47
   3  -5  -9  227.80   17.33
  -3   5  -8  108.75   15.86
   3  -5  -8  128.45   14.43
  -3   5  -7   29.39   14.02
   3  -5  -7   31.74   12.23
  -3   5  -6  261.53   19.92
   3  -5  -6  278.85   18.02
   3   5  -5   32.55   10.92
  -3   5  -5   42.66   13.60
  -3   5  -5   38.46   11.50
   3   5  -4  196.66   14.27
  -3   5  -4  192.22   15.37
  -3   5  -4  237.64   18.04
  -3   5  -3  944.77   40.96
   3   5  -3  962.36   39.54
   3   5  -2  265.02   15.18
  -3   5  -2  244.20   17.33
  -3   5  -1  139.57   15.05
   3   5  -1  173.86   12.09
  -3   5   0  461.58   24.00
  -3  -5   0  449.08   19.61
   3   5   0  470.33   21.02
  -3   5   1  186.62   15.64
  -3  -5   1  171.87   10.66
   3   5   1  169.14   11.60
   3  -5   1  145.72   15.01
  -3   5   2  278.86   18.76
   3  -5   2  296.66   18.58
   3   5   2  250.71   14.18
  -3  -5   2  270.35   13.83
   3  -5   3  950.76   41.23
   3   5   3  955.39   37.96
  -3  -5   3 1034.40   40.12
  -3  -5   3  887.34   37.86
  -3   5   3 1003.10   42.01
  -3  -5   4  229.43   15.64
  -3   5   4  200.75   17.65
   3   5   4  190.58    9.71
   3  -5   4  222.38   16.07
   3  -5   5   42.63   12.22
   3   5   5   31.24    5.67
  -3  -5   5   58.14   12.65
   3  -5   6  260.23   17.97
   3   5   6  252.70   12.65
  -3  -5   6  258.01   17.28
   3  -5   7   36.99   12.87
  -3  -5   7   48.71   13.33
   3  -5   8  116.79   14.39
  -3  -5   8  124.97   15.29
   3  -5   9  230.17   18.02
  -3  -5   9  217.74   18.03
  -3  -5  10  186.06   17.72
   3  -5  10  182.94   16.49
  -3  -5  11  -13.43   14.98
   3  -5  11    4.51   12.43
  -3  -5  12   91.00   16.59
   3  -5  12   76.95   14.41
   3  -5  13  129.71   16.57
  -3  -5  13  145.51   18.78
   3  -5  13  109.56   18.88
   3  -5  14  178.33   18.64
  -3  -5  14  166.30   20.24
   3  -5  14  163.23   20.39
   3  -5  15   66.81   16.48
  -3  -5  15   72.21   18.91
   3  -5  15   48.21   18.25
   3  -5  16   18.02   16.51
  -3  -5  16   46.39   19.05
   3  -5  16   32.85   19.71
   3  -5  17   97.53   18.25
  -3  -5  17  114.26   21.41
   3  -5  17   67.29   20.70
   3  -5  18  137.96   20.27
  -3  -5  18  147.40   23.15
   3  -5  18  176.30   24.16
   3  -5  19  100.55   19.22
  -3  -5  19   75.31   22.59
   3  -5  19   99.71   22.78
   3  -5  20   43.38   19.14
  -3  -5  20   68.66   22.24
   3  -5  20   82.81   23.26
  -3  -5  21   25.48   22.69
   3  -5  21   21.44   22.74
   3  -5  21   26.32   19.08
   3  -5  21   28.84   11.29
  -3  -5  21   -9.18   18.58
  -3  -5  22   34.21   24.22
   3  -5  22   17.50   11.16
  -3  -5  22   97.97   19.97
   3  -5  22  117.65   25.81
   3  -5  22   48.69   20.20
   3   5  22   31.58   19.73
  -3  -6 -21  192.78   16.21
   3  -6 -21  173.27   22.26
  -3  -6 -20  174.86   16.02
   3  -6 -20  191.42   21.60
   3  -6 -19   29.33   17.84
  -3  -6 -19   35.20   12.66
   3  -6 -18   17.43   17.73
  -3  -6 -18   25.85   12.20
  -3   6 -17   41.60   18.19
   3  -6 -17   21.55   17.40
  -3  -6 -17   22.66   12.14
  -3   6 -16  495.97   30.56
   3  -6 -16  457.41   28.55
  -3  -6 -16  472.26   24.02
  -3  -6 -15  222.38   16.30
  -3   6 -15  239.01   23.06
   3  -6 -15  205.38   20.41
  -3   6 -14   82.32   18.03
   3  -6 -14   42.13   16.62
  -3  -6 -14   71.47   12.74
   3  -6 -13  116.70   17.40
  -3   6 -13  112.86   18.86
  -3   6 -12  714.33   36.54
   3  -6 -12  705.40   34.76
  -3   6 -11  823.15   39.97
   3  -6 -11  823.65   38.31
  -3   6 -10  300.56   22.92
   3  -6 -10  325.92   21.56
   3  -6  -9   78.33   14.87
  -3   6  -9   73.89   16.44
   3  -6  -8  471.30   26.54
  -3   6  -8  537.86   28.61
   3   6  -7  336.43   20.26
   3  -6  -7  330.88   20.84
  -3   6  -7  309.07   22.28
   3   6  -6  276.87   18.71
  -3   6  -6  343.04   21.76
  -3   6  -5   37.15   12.50
  -3   6  -5   33.12   14.92
   3   6  -5   26.08   12.27
   3   6  -4  217.19   16.01
  -3   6  -4  227.37   19.15
  -3   6  -4  210.24   16.51
  -3   6  -3  214.94   16.61
   3   6  -3  214.99   15.48
   3   6  -2  382.22   19.66
  -3   6  -2  366.07   21.56
  -3   6  -1   92.48   14.11
   3   6  -1  127.85   12.22
  -3   6   0   64.55   13.43
  -3  -6   0   67.58    8.98
   3   6   0   90.16   10.92
  -3  -6   1  116.98   10.41
   3   6   1  111.56   11.09
  -3   6   1   81.32   13.70
   3  -6   1  122.60   15.13
   3   6   2  386.24   18.73
   3  -6   2  374.03   22.38
  -3   6   2  372.06   22.35
  -3  -6   2  369.08   18.19
   3   6   3  202.82   13.67
  -3   6   3  211.82   18.17
   3  -6   3  207.94   17.43
  -3  -6   3  218.50   13.41
   3   6   4  237.47   11.68
  -3  -6   4  272.39   17.37
  -3   6   4  213.02   18.64
   3  -6   4  227.42   18.03
  -3  -6   4  231.72   14.40
  -3  -6   5   25.96   12.61
  -3  -6   5   21.95    9.19
   3  -6   5   42.92   12.77
   3   6   5   14.09    6.28
  -3   6   5   37.45   14.67
  -3  -6   6  320.34   20.57
   3   6   6  306.47   14.96
   3  -6   6  333.76   20.56
  -3   6   6  330.14   22.46
  -3  -6   7  348.10   21.61
   3  -6   7  379.12   21.88
   3   6   7  322.11   16.42
   3  -6   8  476.91   26.71
  -3  -6   8  504.42   27.06
   3  -6   9   96.34   15.01
  -3  -6   9   98.52   15.85
   3  -6  10  322.81   22.30
  -3  -6  10  335.47   22.93
  -3  -6  11  763.64   37.96
   3  -6  11  787.69   37.34
  -3  -6  12  712.07   35.41
   3  -6  12  643.86   34.30
   3  -6  13   99.52   17.32
  -3  -6  13  121.70   18.98
   3  -6  14   94.31   17.27
  -3  -6  14   72.93   19.27
   3  -6  15  217.78   22.54
  -3  -6  15  191.60   22.37
   3  -6  15  219.06   20.96
   3  -6  16  444.06   28.21
  -3  -6  16  433.81   30.11
   3  -6  16  420.84   30.53
  -3  -6  17   32.23   19.99
   3  -6  17   41.39   21.20
   3  -6  17   61.53   17.94
  -3  -6  18   35.21   21.38
   3  -6  18    6.18   20.44
   3  -6  18   21.03   18.26
  -3  -6  19   30.44   22.41
   3  -6  19   56.79   22.53
   3  -6  19   36.96   18.51
  -3  -6  20  180.81   26.57
   3  -6  20  209.17   26.74
   3  -6  20  191.63   23.54
  -3  -6  21  226.32   28.31
   3  -6  21  184.76   26.87
   3  -6  21  206.33   24.30
  -3  -7 -20   48.17   14.06
   3  -7 -20   48.91   19.73
  -3  -7 -19   82.33   14.32
   3  -7 -19   75.49   19.96
   3  -7 -18   68.61   19.33
  -3   7 -18   35.87   19.90
  -3  -7 -18   54.74   13.99
   3  -7 -17   20.59   17.80
  -3   7 -17   14.97   19.32
  -3  -7 -17   17.34   12.82
   3  -7 -16   12.16   16.95
  -3   7 -16    1.15   18.97
  -3  -7 -16    1.62   12.74
  -3  -7 -15   93.42   14.34
  -3   7 -15   79.08   20.56
   3  -7 -15   80.97   18.48
  -3   7 -14   39.16   19.29
   3  -7 -14   13.12   16.25
   3  -7 -13   91.17   17.44
  -3   7 -13   94.32   19.99
   3  -7 -12  141.14   19.21
  -3   7 -12  189.72   21.21
  -3   7 -11  125.58   19.78
   3  -7 -11  148.36   18.15
  -3   7 -10   29.31   17.77
   3  -7 -10   51.46   16.18
  -3   7  -9   33.24   16.80
   3  -7  -9   28.37   15.23
   3  -7  -8    9.94   14.50
  -3   7  -8   10.18   16.20
   3   7  -8    4.89   13.62
   3   7  -7   57.75   14.27
  -3   7  -7   46.05   15.84
  -3   7  -6  335.35   23.16
   3   7  -6  309.98   20.96
  -3   7  -5  318.64   21.03
   3   7  -5  326.75   20.72
  -3   7  -5  322.10   23.82
  -3   7  -4  458.83   28.52
   3   7  -4  513.86   26.48
  -3   7  -4  586.97   27.85
  -3   7  -3   87.43   14.09
   3   7  -3  101.04   13.48
   3   7  -2   28.02   11.50
  -3   7  -2   20.27   12.38
   3   7  -1  272.82   17.12
  -3   7  -1  237.56   18.50
   3   7   0  794.82   33.83
  -3  -7   0  780.76   32.57
  -3   7   0  709.44   36.04
   3   7   1  250.07   16.21
  -3  -7   1  241.27   14.91
  -3   7   1  266.17   19.71
   3  -7   1  241.83   19.32
   3   7   2   29.07   10.34
   3  -7   2   21.82   13.38
  -3   7   2   33.92   14.35
  -3  -7   2   34.68   10.12
  -3   7   3  102.76   16.34
   3   7   3  103.43   12.12
   3  -7   3   69.35   14.62
  -3  -7   3  103.14   11.61
   3   7   4  539.17   24.62
   3   7   4  519.38   22.08
   3  -7   4  465.48   27.69
  -3   7   4  488.89   28.43
  -3  -7   4  539.42   24.46
  -3   7   5  309.86   22.64
   3  -7   5  333.23   22.16
   3   7   5  319.77   15.53
  -3  -7   5  326.13   18.45
  -3  -7   6  320.39   18.75
  -3   7   6  365.23   23.86
   3   7   6  329.54   16.31
   3  -7   6  334.60   22.23
  -3  -7   6  342.41   22.28
   3   7   7   59.46    9.25
   3  -7   7   76.07   15.09
  -3   7   7   62.04   17.56
  -3  -7   7   70.99   12.13
  -3  -7   7   53.35   15.69
  -3  -7   8   21.13   11.40
   3   7   8    4.86    8.78
  -3   7   8   37.56   17.31
   3  -7   8   -0.85   13.99
  -3  -7   8   13.57   15.40
  -3  -7   9   35.38   15.58
   3  -7   9   23.73   15.18
   3   7   9   21.96    9.46
   3  -7  10   13.55   14.46
  -3  -7  10   15.63   15.96
   3  -7  11  112.95   17.71
  -3  -7  11  140.50   19.20
   3  -7  12  159.62   18.95
  -3  -7  12  172.72   21.03
   3  -7  13   88.15   17.47
  -3  -7  13  122.92   20.68
   3  -7  14   20.19   16.59
  -3  -7  14   20.52   18.47
   3  -7  15   86.24   17.98
  -3  -7  15   89.67   20.97
   3  -7  16   25.04   17.34
  -3  -7  16   33.41   20.39
   3  -7  17   31.68   18.06
  -3  -7  17   -7.50   21.65
   3  -7  18   65.80   19.54
  -3  -7  18   32.73   22.23
   3  -7  19   34.21   19.47
  -3  -7  19   71.33   23.30
  -3  -7  20   60.32   23.88
   3  -7  20   43.85   23.52
   3  -7  20   39.39   20.28
   3  -8 -19   61.49   20.34
  -3  -8 -19   94.52   15.55
  -3   8 -19   57.28   22.63
   3  -8 -18   32.75   18.98
  -3  -8 -18   31.94   14.43
  -3   8 -18   60.57   21.47
   3  -8 -17   69.91   19.87
  -3   8 -17   50.66   21.40
  -3  -8 -17   61.26   15.32
  -3   8 -16  122.25   22.60
   3  -8 -16  159.19   21.13
  -3  -8 -16  117.25   16.06
   3  -8 -15   98.02   19.13
  -3   8 -15  105.74   21.68
   3  -8 -14   12.34   16.98
  -3   8 -14    3.56   19.35
   3  -8 -13   97.74   18.78
  -3   8 -13  137.07   21.74
   3  -8 -12  331.46   24.60
  -3   8 -12  371.96   27.79
  -3   8 -11  240.00   24.05
   3  -8 -11  247.64   22.23
  -3   8 -10  586.81   33.89
   3  -8 -10  573.90   31.45
   3   8  -9  115.24   17.43
   3  -8  -9   78.24   17.34
  -3   8  -9  124.17   19.93
   3   8  -8  194.65   19.68
  -3   8  -8  208.63   21.67
   3   8  -7  126.62   17.80
  -3   8  -7  157.76   20.16
  -3   8  -6  212.39   21.79
   3   8  -6  220.79   19.76
  -3   8  -5  127.93   16.31
  -3   8  -5  150.16   20.62
   3   8  -5  151.09   17.15
   3   8  -4   39.56   14.59
  -3   8  -4   55.76   14.73
  -3   8  -4   56.75   17.36
   3   8  -3   45.58   14.74
  -3   8  -3   47.32   17.18
  -3   8  -3   14.53   14.08
  -3   8  -2  283.57   21.22
   3   8  -2  311.69   20.06
  -3   8  -1  218.98   18.99
   3   8  -1  246.10   17.75
   3   8   0  317.27   19.96
  -3  -8   0  310.83   18.39
  -3   8   0  304.65   22.37
  -3   8   1  206.85   20.44
  -3  -8   1  298.97   17.27
   3   8   1  261.30   18.14
   3  -8   2  256.75   21.98
  -3  -8   2  305.29   18.26
  -3   8   2  312.12   22.24
   3   8   2  324.58   18.93
   3  -8   3   20.78   15.03
  -3  -8   3    9.61   11.04
  -3   8   3   48.99   15.17
   3   8   3   33.76   11.84
   3   8   4   67.22    8.79
  -3   8   4   66.68   15.69
  -3  -8   4   70.82   12.56
   3   8   4   46.21   12.22
   3  -8   4   55.80   15.98
   3   8   5  154.55   11.15
  -3   8   5  176.02   19.18
   3  -8   5  160.44   18.42
  -3  -8   5  158.10   14.96
  -3   8   6  200.31   21.26
   3   8   6  210.74   13.30
   3  -8   6  232.14   19.79
  -3  -8   6  205.19   16.60
  -3  -8   7  164.19   15.07
   3  -8   7  159.44   18.27
   3   8   7  152.08   12.19
  -3   8   7  159.97   20.59
   3  -8   8  204.69   19.87
   3   8   8  226.46   14.38
  -3   8   8  245.88   23.28
  -3  -8   8  223.15   20.97
  -3  -8   8  226.98   17.48
   3  -8   9   95.50   17.45
  -3  -8   9   91.70   14.23
  -3  -8   9   82.28   18.48
  -3   8   9   69.23   19.41
   3   8   9   97.86   11.35
   3   8  10  545.17   25.50
  -3   8  10  483.72   32.63
  -3  -8  10  480.32   27.61
  -3  -8  10  576.83   31.59
   3  -8  10  554.24   30.56
  -3  -8  11  216.64   18.78
  -3  -8  11  262.32   23.55
   3   8  11  264.49   16.95
   3  -8  11  216.36   22.54
   3  -8  12  377.11   27.58
   3   8  12  438.18   22.61
  -3  -8  12  393.87   27.98
   3  -8  13   67.85   18.60
  -3  -8  13   75.98   20.28
   3  -8  14   11.04   17.79
  -3  -8  14    2.27   18.61
   3  -8  15   55.59   18.76
  -3  -8  15  151.37   22.36
   3  -8  16  123.02   20.72
  -3  -8  16  173.24   23.80
   3  -8  17   73.77   20.04
  -3  -8  17   20.87   22.39
   3  -8  18   32.55   19.19
  -3  -8  18   51.94   22.65
   3  -8  19   28.55   20.37
  -3  -8  19   35.84   23.14
  -3   9 -18  124.20   24.57
  -3  -9 -18  124.76   17.57
   3  -9 -18  113.76   21.86
  -3   9 -17   25.83   22.68
   3  -9 -17   55.79   20.58
  -3  -9 -17   33.67   16.18
  -3   9 -16    9.33   21.95
  -3  -9 -16    2.75   15.25
   3  -9 -16   27.37   19.07
  -3   9 -15   24.85   21.53
   3  -9 -15   23.08   18.83
  -3   9 -14  128.39   23.59
   3  -9 -14  140.65   20.88
  -3   9 -13   64.61   21.85
   3  -9 -13   73.44   19.82
   3  -9 -12   20.19   18.12
  -3   9 -12   23.60   20.80
   3  -9 -11   16.27   17.64
  -3   9 -11    2.42   19.59
   3   9 -10   16.69   16.83
   3  -9 -10  -14.20   17.34
  -3   9 -10   -4.75   19.68
   3   9  -9   63.28   17.84
  -3   9  -9   70.83   20.70
   3   9  -8   23.37   17.23
  -3   9  -8   44.60   19.04
   3   9  -7   19.88   15.96
  -3   9  -7    4.49   18.56
  -3   9  -6   15.29   18.18
   3   9  -6   35.37   16.20
  -3   9  -5   54.23   15.97
  -3   9  -5   55.48   19.24
   3   9  -5   50.48   16.46
  -3   9  -4   43.83   15.86
  -3   9  -4   34.62   18.58
   3   9  -4   49.93   15.98
  -3   9  -3  292.71   24.60
   3   9  -3  249.66   20.97
  -3   9  -3  275.39   21.60
   3   9  -2  165.46   18.05
  -3   9  -2  156.76   18.30
   3   9  -1  307.40   21.82
  -3   9  -1  298.10   22.66
   3   9   0   11.87   14.18
  -3   9   0   22.86   15.60
   3   9   1  309.50   21.13
  -3  -9   1  332.05   20.19
  -3   9   1  285.57   23.09
  -3  -9   2  195.33   16.22
   3  -9   2  158.98   19.98
  -3   9   2  147.63   19.85
   3   9   2  130.18   16.49
   3   9   3  281.45   19.86
  -3  -9   3  307.66   19.14
  -3   9   3  213.78   22.20
   3  -9   3  258.75   23.18
  -3   9   4   14.75   16.28
  -3  -9   4   36.85   13.21
   3   9   4   51.66   13.84
   3   9   4   36.14    9.06
   3  -9   4   43.50   17.36
  -3   9   5   38.35   17.30
   3  -9   5   70.82   18.16
  -3  -9   5   45.21   13.81
   3   9   5   49.76   13.82
   3   9   5   53.82    9.50
   3   9   6   36.37    9.66
   3  -9   6   19.35   17.46
  -3   9   6   12.53   17.63
  -3  -9   6   28.27   13.71
  -3   9   7    7.62   18.52
   3  -9   7    7.14   16.43
  -3  -9   7   42.26   13.89
   3   9   7    9.88    9.51
  -3   9   8   35.05   18.92
  -3  -9   8   31.40   14.76
   3  -9   8   68.99   17.66
   3   9   8   23.91   10.22
   3  -9   9   79.68   18.25
   3   9   9   71.85   11.32
  -3  -9   9   78.60   14.99
  -3   9   9   77.65   21.57
   3  -9  10   25.88   17.25
   3   9  10   18.51   10.63
  -3  -9  10   14.67   13.85
  -3   9  10   12.28   19.82
  -3   9  11   -1.29   21.11
  -3  -9  11   20.94   14.78
   3   9  11   17.25   11.24
  -3  -9  11   18.39   19.32
   3  -9  11   59.87   18.03
   3  -9  12   15.89   18.49
  -3  -9  12   51.94   20.20
  -3  -9  12    5.05   15.09
   3   9  12   39.96   12.40
  -3   9  12   22.62   21.50
  -3  -9  13   57.19   16.93
  -3   9  13   64.41   22.93
   3  -9  13   69.24   19.85
  -3  -9  13  104.73   21.54
   3   9  13   59.77   14.12
  -3  -9  14  112.18   18.46
  -3  -9  14  142.56   23.52
   3  -9  14  140.93   22.08
   3   9  14  163.10   17.08
  -3  -9  15   67.03   22.09
   3   9  15   17.40   14.91
  -3  -9  15   40.25   16.91
   3  -9  15   16.10   19.62
  -3  -9  16   21.89   17.07
   3  -9  16    6.36   19.50
  -3  -9  16    9.48   21.78
  -3  -9  17   63.25   18.37
   3  -9  17   43.08   20.92
  -3  -9  17   76.71   24.54
  -3  -9  18  112.66   25.62
  -3  -9  18  108.38   19.82
   3  -9  18   69.59   21.34
  -3  10 -16   -2.87   22.17
   3 -10 -16   27.01   19.64
  -3  10 -15   16.96   22.40
   3 -10 -15   -3.09   19.10
  -3  10 -14   16.66   22.48
   3 -10 -14   36.40   20.13
  -3  10 -13  275.99   28.32
   3 -10 -13  203.92   23.68
  -3  10 -12  139.97   24.31
   3 -10 -12  140.22   21.75
  -3  10 -11   48.92   21.56
   3  10 -11   -5.19   18.03
   3 -10 -11   32.17   18.95
  -3  10 -10   14.29   21.16
   3 -10 -10   24.99   18.15
   3  10 -10    6.13   18.39
   3  10  -9   -3.06   18.29
  -3  10  -9   12.75   20.74
   3  10  -8   92.93   19.86
  -3  10  -8  109.33   22.33
   3  10  -7   63.76   18.75
  -3  10  -7   63.15   21.92
  -3  10  -6   47.32   20.20
   3  10  -6   51.53   18.26
  -3  10  -5   10.76   19.25
   3  10  -5    9.12   16.61
  -3  10  -4   31.70   20.39
   3  10  -4   42.80   17.64
  -3  10  -4   33.32   16.93
   3  10  -3   32.92   17.52
  -3  10  -3   47.57   20.50
  -3  10  -3   22.55   16.83
   3  10  -2  171.15   19.90
  -3  10  -2  244.37   25.02
  -3  10  -2  172.13   20.42
  -3  10  -1  197.12   20.70
   3  10  -1  186.97   20.61
  -3  10   0   36.90   16.94
   3  10   0   45.60   16.42
  -3  10   1  159.04   20.83
   3  10   1  182.47   19.49
  -3  10   2  194.33   22.23
   3  10   2  179.94   19.54
  -3 -10   2  245.63   18.84
   3 -10   3   50.76   18.37
   3  10   3   46.63   15.67
  -3  10   3   53.28   18.64
  -3 -10   3   43.28   14.57
   3 -10   4   35.13   19.41
  -3 -10   4   31.89   14.35
  -3  10   4   56.32   19.21
   3  10   4   44.96   15.88
   3  10   5   20.04    9.46
   3 -10   5   -6.76   17.91
  -3 -10   5   39.27   14.70
  -3  10   5    2.20   18.27
   3  10   5   17.99   14.99
  -3 -10   6   58.36   15.51
  -3  10   6   66.11   19.09
   3  10   6   45.80   10.22
   3 -10   6   31.54   17.72
   3  10   6   45.42   15.74
   3 -10   7   71.39   19.15
   3  10   7   83.01   11.22
  -3  10   7   62.40   19.64
  -3 -10   7   44.12   15.63
   3 -10   8  129.45   20.66
  -3  10   8   73.88   20.38
  -3 -10   8  102.76   16.80
   3  10   8   87.36   11.97
   3 -10   9    9.20   18.53
  -3  10   9   -2.48   19.56
  -3 -10   9   21.76   15.81
   3  10   9   -1.59   10.76
  -3 -10  10    4.29   15.42
  -3  10  10   27.03   21.54
   3  10  10    6.67   11.13
   3 -10  10   21.04   17.86
  -3 -10  11   17.73   15.54
  -3  10  11   53.30   21.94
   3 -10  11    4.76   18.43
   3  10  11   28.01   11.69
  -3 -10  12  156.91   18.95
  -3  10  12  133.19   24.59
   3  10  12  105.97   14.32
   3 -10  12  137.16   21.87
   3  10  13  175.38   16.38
   3 -10  13  220.17   24.23
  -3 -10  13  155.31   20.24
  -3  10  13  189.31   27.91
  -3  10  14  -15.03   22.89
   3 -10  14   40.01   19.75
  -3 -10  14   11.86   17.00
  -3 -10  14   25.96   22.13
   3  10  14    9.18   13.50
  -3  10  15   -3.10   24.07
  -3 -10  15   53.83   22.36
   3  10  15   -5.99   14.40
  -3 -10  15    1.03   16.96
   3 -10  15   17.25   20.08
  -3  10  16   14.35   24.43
   3  10  16   24.84   16.03
  -3 -10  16   28.00   22.99
  -3 -10  16   22.47   17.92
   3 -10  16   24.53   21.52
  -3  11 -13   41.45   23.45
   3 -11 -13    9.67   20.48
   3 -11 -12   18.02   20.25
  -3  11 -12   -1.46   22.38
   3 -11 -11   74.49   21.25
   3  11 -11   43.98   20.22
  -3  11 -11   75.95   24.09
  -3  11 -10   60.79   23.06
   3  11 -10   20.26   19.74
   3  11  -9    2.23   19.10
  -3  11  -9   29.26   22.33
   3  11  -8   11.90   19.36
  -3  11  -8   -8.23   21.89
   3  11  -7   60.63   20.41
  -3  11  -7   62.52   22.15
   3  11  -6   65.27   19.57
  -3  11  -6   67.04   22.92
   3  11  -5   80.99   20.35
  -3  11  -5   85.66   22.99
   3  11  -4   99.24   20.73
  -3  11  -4  107.17   24.65
  -3  11  -4  105.93   19.28
   3  11  -3   35.80   18.91
  -3  11  -3   13.28   22.07
  -3  11  -3   31.08   18.14
   3  11  -2   41.58   18.42
  -3  11  -2   15.76   21.71
  -3  11  -2   41.89   18.16
   3  11  -1    9.24   17.42
  -3  11  -1   44.23   18.32
  -3  11  -1   19.61   22.13
  -3  11   0   36.99   18.22
   3  11   0   48.84   18.10
  -3  11   1   43.92   18.85
   3  11   1   43.49   17.92
  -3 -11   2   26.72   16.52
   3  11   2   52.45   18.10
  -3  11   2   25.74   18.57
   3  11   3   28.32   17.06
  -3  11   3   16.10   18.27
  -3 -11   3   33.03   15.93
   3  11   4  108.14   18.64
  -3  11   4  104.81   21.15
  -3 -11   4  131.33   18.43
   3 -11   4  129.39   22.23
  -3  11   5   76.36   21.14
  -3 -11   5  121.05   17.99
   3 -11   5   77.61   21.48
   3  11   5   66.90   18.41
   3  11   6   71.43   11.80
   3 -11   6   99.53   21.40
  -3 -11   6   96.93   17.15
  -3  11   6   45.10   20.52
   3  11   6   64.45   17.95
  -3  11   7   97.64   21.66
  -3 -11   7   76.20   17.37
   3  11   7   46.38   11.34
   3 -11   7   95.88   21.22
   3  11   7   66.77   17.54
   3  11   8   22.71   11.06
   3 -11   8   53.00   20.28
  -3 -11   8   11.70   16.10
  -3  11   8    2.54   19.81
   3 -11   9   -1.26   19.10
   3  11   9    9.51   10.78
  -3 -11   9    9.30   16.75
  -3  11   9    9.12   21.20
   3 -11  10  -11.49   19.46
  -3  11  10   24.19   21.85
   3  11  10    5.30   11.51
  -3 -11  10  -10.56   17.78
  -3  11  11   29.41   22.99
   3  11  11   31.66   12.27
  -3 -11  11   59.99   18.51
   3 -11  11   41.41   20.15
  -3  11  12   34.74   22.95
  -3 -11  12   46.22   18.41
   3  11  12    9.05   12.25
   3 -11  12   13.14   20.31
  -3  11  13   19.37   24.29
  -3 -11  13   13.43   18.24
   3  11  13   27.64   12.98
   3 -11  13   16.07   20.10
  -3  12 -10   19.90   24.87
   3  12 -10   11.01   21.26
  -3  12  -9   -1.51   23.96
   3  12  -9   27.71   21.23
   3  12  -8   18.76   20.29
  -3  12  -8   56.69   24.77
   3  12  -7   10.43   20.73
  -3  12  -7   20.78   23.86
   3  12  -6  -12.47   20.13
  -3  12  -6   22.07   23.88
   3  12  -5   25.54   20.29
  -3  12  -5   37.66   24.00
   3  12  -4   16.38   20.05
  -3  12  -4   27.26   23.25
  -3  12  -3   49.69   19.12
  -3  12  -3   96.02   25.56
   3  12  -3   50.33   20.80
  -3  12  -2   26.78   18.32
  -3  12  -2   43.52   24.38
   3  12  -2   46.02   19.67
  -3  12  -1   18.69   18.78
  -3  12  -1   46.15   23.55
   3  12  -1   21.55   19.49
  -3  12   0   18.82   19.06
   3  12   0   19.13   19.14
  -3  12   0   25.91   23.22
  -3  12   1    1.19   19.09
   3  12   1    3.95   18.92
  -3  12   2   30.07   20.23
   3  12   2   41.16   19.09
   3  12   3   64.71   19.38
  -3 -12   3   40.70   18.00
  -3  12   3   24.49   19.45
  -3  12   4    6.29   20.01
   3 -12   4    8.07   20.85
  -3 -12   4  -15.77   17.95
   3  12   4   -7.59   18.06
  -3  12   5   -7.73   20.37
   3 -12   5  -27.30   21.22
  -3 -12   5   12.14   17.78
   3  12   5    2.81   17.78
  -3  12   6   -1.31   20.28
   3 -12   6    1.37   21.27
  -3 -12   6    0.95   17.60
   3  12   6   52.12   19.66
  -3  12   7   -4.00   21.01
   3  12   7    0.57   10.92
  -3 -12   7   17.34   17.74
   3 -12   7   32.80   21.83
   3  12   7    7.56   18.01
   3  12   8   36.77   18.66
   3  12   8   44.31   12.03
  -3  12   8   66.58   22.61
  -3 -12   8   71.45   18.82
   3 -12   8  102.82   23.28
  -3 -12   9    5.02   18.16
  -3  12   9   26.20   22.31
   3  12   9   35.14   11.91
   3 -12   9   17.96   21.45
  -3  12  10   16.92   22.74
  -3 -12  10    4.16   18.86
   3  12  10    0.61   11.80
   3 -12  10   57.36   22.44
  -3  13  -3   46.82   25.96
   3  13  -3  101.70   23.40
  -3  13  -2   83.69   27.91
   3  13  -2   73.23   22.20
  -3  13  -2   74.72   21.49
  -3  13  -1   47.33   25.21
   3  13  -1   42.78   21.26
  -3  13  -1   33.96   19.79
  -3  13   0   59.90   24.84
  -3  13   0   50.62   20.55
   3  13   0   76.49   21.74
  -3  13   1   40.97   25.74
  -3  13   1    5.10   20.17
   3  13   1   25.09   20.50
   3  13   2   74.06   21.19
  -3  13   2   64.45   21.95
   3  13   3   95.88   21.76
  -3  13   3   77.14   22.76
  -4   0  -7 4019.15  149.92
  -4   0  -6  781.88   31.61
  -4   0  -5   39.41    8.47
  -4   0  -4  865.18   34.04
  -4   0  -4  949.37   35.46
  -4   0  -3   89.75    7.12
  -4   0  -3  100.88    9.45
  -4   0  -2  515.27   20.76
  -4   0  -2  425.35   19.44
  -4   0  -1  535.19   22.48
  -4   0  -1  496.28   22.12
  -4   0   0 2433.73   93.43
  -4   0   0 2503.24   93.12
  -4   0   1  536.33   23.94
  -4   0   2  487.93   22.68
  -4   0   3  123.18   12.36
   4   0   3  119.60   10.31
   4   0   4  986.68   39.44
  -4   0   4 1000.26   40.77
   4   0   5   42.37    8.70
  -4   0   5   36.38   11.80
  -4   0   6  818.24   34.63
   4   0   6  789.16   32.82
  -4   0   7 4097.15  154.12
   4   0   7 4072.99  152.84
   4   0   8  809.66   33.65
   4   0   8  792.77   33.32
  -4   0   8  842.86   35.83
   4   0   9  607.90   26.48
   4   0   9  588.46   26.39
  -4   0   9  604.18   28.53
  -4   0  10   54.55   12.79
   4   0  10   34.67    9.31
   4   0  10   41.62    9.79
   4   0  11   45.20   10.61
  -4   0  11   44.54   13.10
   4   0  12  113.31   12.55
  -4   0  12  110.09   15.19
   4   0  13  113.86   13.47
  -4   0  13  134.62   15.58
  -4   0  14  510.59   28.22
   4   0  14  563.12   27.37
   4   0  15  113.22   15.69
  -4   0  15   75.23   16.60
   4   0  16   49.02   15.30
  -4   0  16   51.83   16.25
   4   0  17  150.60   18.69
  -4   0  17  138.48   19.02
   4   0  18  201.66   21.33
  -4   0  18  188.57   20.37
   4   0  19  104.67   19.40
  -4   0  19   90.69   18.52
  -4   0  20   52.65   18.15
   4   0  20   16.03   19.19
   4   0  21  214.28   23.48
  -4   0  21  146.22   21.51
   4   0  22  282.08   26.96
  -4   0  22  232.88   24.35
   4   0  23   42.49   22.73
  -4   0  23   64.13   20.73
  -4   1 -10    5.49    9.78
  -4   1  -9   75.92   11.17
  -4   1  -8 4950.55  185.23
  -4   1  -7  163.87   13.32
  -4  -1  -6  627.65   24.02
  -4   1  -6  665.22   27.88
  -4   1  -5  347.98   18.02
  -4   1  -4  195.60   13.53
  -4  -1  -4  203.62    9.44
  -4   1  -4  213.46   13.20
   4  -1  -3  240.22   14.78
  -4  -1  -3  211.63   10.21
  -4   1  -3  253.20   14.14
  -4   1  -2 1151.00   45.09
  -4  -1  -2 1114.95   43.25
   4  -1  -2 1132.06   44.76
   4  -1  -1  111.41   10.80
  -4   1  -1  109.68   10.78
  -4   1  -1  104.41   11.37
  -4  -1  -1  118.32    8.83
  -4   1   0    3.59    9.94
   4  -1   0   10.94    8.84
  -4   1   0   -1.04   10.03
  -4  -1   0   14.93    7.74
   4  -1   1  123.72    9.85
  -4   1   1  113.06   12.31
  -4   1   1  131.37   12.92
  -4   1   2 1095.21   44.13
   4  -1   2 1102.67   42.43
  -4   1   3  260.95   16.08
   4  -1   3  228.05   14.93
  -4   1   4  211.71   14.91
   4   1   4  198.92   11.00
   4  -1   4  182.84   13.24
  -4   1   5  355.35   18.99
  -4  -1   5  346.40   18.95
   4   1   5  326.47   15.62
   4  -1   5  363.13   17.93
  -4   1   6  661.74   29.42
  -4  -1   6  678.46   29.47
   4   1   6  626.67   26.47
   4  -1   6  657.55   28.52
  -4   1   7  154.79   14.55
  -4  -1   7  147.93   14.39
   4   1   7  160.37   10.33
   4  -1   7  134.33   12.32
  -4   1   8 4846.52  184.89
  -4  -1   8 4907.28  184.87
   4  -1   8 5025.07  184.34
   4   1   8 4933.69  183.22
   4   1   8 4881.40  182.78
   4  -1   9   64.12   10.77
   4  -1   9   78.83   10.91
  -4   1   9   57.41   13.66
  -4  -1   9   51.42   12.88
   4   1   9   68.97    9.10
   4  -1  10   10.17   10.08
  -4  -1  10   -2.20   11.93
   4   1  10    8.13    8.64
   4  -1  10    8.93   10.44
  -4   1  10   12.42   12.46
  -4   1  11   63.91   13.58
   4   1  11   44.61    9.76
  -4  -1  11   25.57   12.70
   4  -1  11   48.73   11.66
   4  -1  11   59.94   11.85
  -4   1  12  166.69   16.18
   4   1  12  147.06   13.03
  -4  -1  12  154.59   15.78
   4  -1  12  136.02   14.35
   4  -1  12  144.76   14.36
  -4  -1  13    2.61   13.47
   4   1  13   21.76   10.91
  -4   1  13   -4.66   13.91
   4  -1  13   14.99   12.57
  -4  -1  14   16.59   14.77
  -4   1  14   25.21   14.63
   4   1  14   44.37   12.21
   4  -1  14   30.09   13.81
   4  -1  15   79.08   15.83
   4   1  15   51.59   13.82
  -4   1  15   41.28   15.93
  -4  -1  15   71.07   16.39
   4  -1  16  169.05   18.78
  -4  -1  16  181.91   19.43
  -4   1  16  185.67   19.74
   4   1  16  182.42   17.77
   4   1  17   79.25   16.21
  -4   1  17  121.66   18.79
  -4  -1  17  133.71   18.18
   4  -1  17   98.80   18.68
   4   1  18   38.88   16.27
  -4   1  18   28.66   17.57
  -4  -1  18   23.69   16.61
   4  -1  18   13.83   17.65
   4   1  19    4.47   16.88
  -4   1  19    3.51   17.41
  -4  -1  19   55.39   17.73
   4  -1  19   -0.99   18.36
   4   1  20  101.24   20.24
   4  -1  20   89.29   21.08
  -4   1  20   88.09   19.57
  -4  -1  20  135.91   19.66
   4   1  21    7.24   19.19
  -4  -1  21   41.92   21.71
   4  -1  21   23.48   20.91
  -4   1  21   -3.82   19.02
  -4  -1  21   -8.26   17.99
   4   1  22  181.29   24.46
   4  -1  22  138.90   24.94
  -4  -1  22  219.61   27.22
  -4   1  22  137.65   22.74
  -4  -1  22  178.79   22.41
  -4  -1  23   51.59   23.99
   4  -1  23   49.10   22.91
  -4  -1  23   66.10   20.31
   4   1  23   41.25   22.53
  -4   1  23   76.78   20.88
  -4   2 -12   47.89   12.76
  -4   2 -11   33.74   12.50
  -4  -2 -10  818.34   30.66
   4  -2 -10  766.98   35.78
  -4   2 -10  786.93   35.79
  -4   2  -9  105.77   13.30
  -4  -2  -9   80.17    6.00
   4  -2  -9   91.42   13.21
  -4   2  -8 1462.21   58.03
   4  -2  -8 1427.18   57.88
  -4   2  -7 1702.82   66.22
   4  -2  -7 1650.63   65.96
  -4   2  -6   84.15   12.54
   4  -2  -6   67.73   11.76
   4  -2  -5  464.02   22.46
  -4   2  -5  422.95   22.52
  -4   2  -5  468.62   21.96
   4  -2  -4  331.78   18.11
  -4   2  -4  313.66   17.28
  -4   2  -4  331.42   18.28
  -4   2  -3   38.64   10.18
   4  -2  -3   52.23   11.09
   4  -2  -2  898.65   37.51
  -4   2  -2  931.56   38.21
   4  -2  -1  226.97   13.68
  -4  -2  -1  203.29    9.36
  -4   2  -1  218.42   14.62
  -4   2   0   82.40   11.41
   4  -2   0   90.23   10.78
  -4  -2   0   98.53    7.02
   4  -2   1  218.36   13.37
  -4   2   1  251.22   16.31
   4  -2   2  882.86   35.01
  -4   2   2  860.29   37.78
   4  -2   2  895.13   37.28
   4  -2   3   49.90    7.67
   4  -2   3   45.17   11.51
   4  -2   4  336.71   17.96
  -4   2   4  313.52   18.82
   4  -2   4  327.54   14.88
  -4   2   5  475.51   23.48
   4  -2   5  461.26   18.81
   4   2   5  440.16   18.32
   4  -2   5  469.94   22.37
   4  -2   6   62.66    6.11
   4  -2   6   57.67   11.16
   4   2   6   58.18    6.31
  -4   2   6   74.78   13.35
   4  -2   7 1613.34   59.43
  -4   2   7 1667.78   63.63
   4   2   7 1608.56   60.24
   4  -2   7 1619.40   62.96
   4   2   7 1517.63   59.58
   4   2   8 1369.89   53.25
   4  -2   8 1452.67   56.43
  -4   2   8 1431.74   57.08
   4  -2   9  103.23   12.58
  -4   2   9  109.83   14.01
   4   2   9   93.45    8.58
  -4   2  10  847.29   38.12
   4   2  10  839.62   34.44
   4  -2  10  871.37   37.24
   4  -2  11   14.97   11.47
   4  -2  11   25.29   12.85
  -4   2  11   11.42   13.64
   4   2  11   24.67    8.93
   4   2  12   42.09   10.26
  -4  -2  12   66.72   14.31
   4  -2  12   54.71   12.82
   4  -2  12   69.68   14.57
  -4   2  12   63.44   14.60
   4  -2  12   46.48    4.01
  -4   2  13   80.17   15.78
   4  -2  13   37.05   14.46
   4  -2  13   71.91   13.59
  -4  -2  13   51.13   14.16
   4  -2  13   41.03    4.31
   4   2  13   47.90   11.02
   4  -2  14  337.12   14.29
  -4  -2  14  359.14   22.80
  -4   2  14  393.63   24.13
   4  -2  14  358.08   22.34
   4  -2  14  363.32   23.52
   4   2  14  397.51   20.37
   4  -2  15  367.81   16.08
  -4  -2  15  433.93   25.20
  -4   2  15  474.72   26.20
   4  -2  15  435.14   25.56
   4   2  15  448.04   22.88
  -4  -2  16   28.79   16.41
   4  -2  16   36.13    5.93
  -4   2  16   54.62   17.70
  -4  -2  16   74.05   17.59
   4  -2  16   49.24   17.04
   4   2  16   33.14   13.94
   4  -2  17   20.01   17.56
   4   2  17    2.19   14.45
  -4   2  17   28.92   17.80
  -4  -2  17   31.82   16.64
  -4  -2  17   21.54   16.90
  -4  -2  18  701.24   38.44
  -4   2  18  679.13   36.34
  -4  -2  18  695.52   35.82
   4  -2  18  741.01   37.45
   4   2  18  690.57   35.00
  -4  -2  19    9.47   19.48
  -4  -2  19   41.73   17.87
   4  -2  19   40.38   18.73
  -4   2  19   29.36   18.32
   4   2  19    5.18   16.73
  -4  -2  20   96.92   22.53
  -4   2  20   36.31   18.98
  -4  -2  20   96.39   19.26
   4  -2  20   41.96   20.32
   4   2  20   50.43   18.54
  -4  -2  21   23.23   22.67
   4   2  21   64.34   19.73
   4  -2  21   33.92   20.98
  -4  -2  21   63.69   19.14
  -4   2  21   23.82   19.75
  -4  -2  22  190.01   27.51
   4   2  22  178.98   23.72
   4  -2  22  160.79   24.63
  -4  -2  22  126.68   21.41
  -4   2  22  107.18   22.90
  -4  -2  23   18.76   19.35
   4   2  23   18.40   22.09
  -4  -2  23   10.70   24.71
   4  -2  23    7.83   22.96
   4  -3 -14  306.42   21.16
  -4  -3 -14  277.07   13.61
  -4   3 -14  281.91   20.58
  -4   3 -13  179.88   17.90
  -4  -3 -13  215.98   11.26
   4  -3 -13  194.82   18.01
   4  -3 -12   49.63   14.25
  -4  -3 -12   44.91    7.11
  -4   3 -12   48.53   14.18
   4  -3 -11   -7.96   12.66
  -4  -3 -11    7.44    6.61
  -4   3 -11   22.98   13.35
   4  -3 -10   29.22   12.68
  -4   3 -10   31.01   13.52
  -4   3  -9   47.85   13.25
   4  -3  -9   69.16   13.00
  -4   3  -8  114.50   14.58
   4  -3  -8  123.55   13.92
  -4   3  -7   88.24   13.79
   4  -3  -7   94.45   13.29
   4  -3  -6  564.78   26.37
  -4   3  -6  551.60   27.24
  -4   3  -5  133.88   12.98
   4  -3  -5  115.36   12.77
  -4   3  -5  128.92   14.71
   4  -3  -4  305.66   17.44
  -4   3  -4  283.21   17.54
  -4   3  -4  290.02   18.03
  -4   3  -3  100.41   12.16
   4  -3  -3   81.09   12.05
   4  -3  -2  336.32   18.17
  -4   3  -2  318.77   18.71
   4  -3  -1  321.48   17.18
  -4   3  -1  320.46   18.31
   4  -3   0   83.96   11.12
  -4  -3   0   62.81    7.42
  -4   3   0   73.54   12.35
  -4  -3   1  310.97   15.17
  -4   3   1  344.12   19.33
   4  -3   1  305.05   16.83
   4  -3   2  325.41   19.26
  -4   3   2  292.42   19.53
  -4  -3   2  325.12   15.91
   4  -3   2  321.60   16.57
  -4  -3   3   82.63   10.07
   4  -3   3   75.61   12.55
  -4   3   3   96.92   13.92
  -4  -3   4  284.13   16.10
   4  -3   4  294.31   17.92
   4  -3   5  105.72   12.76
  -4  -3   5  125.66   12.18
   4   3   6  464.14   19.00
   4  -3   6  552.67   24.60
  -4  -3   6  549.50   23.96
  -4  -3   7   79.20   12.39
   4   3   7   62.16    5.08
   4  -3   7   77.53   12.63
  -4  -3   8  116.57   13.56
   4  -3   8  128.73   13.69
   4   3   8  115.51    7.54
  -4  -3   9   69.92   13.51
   4  -3   9   53.82   12.36
   4   3   9   61.53    7.21
  -4  -3  10   45.94   12.89
   4  -3  10   31.70   11.88
   4   3  10   22.68    7.59
  -4  -3  11   11.96   13.05
   4  -3  11   25.94   12.56
   4   3  11    6.66    8.09
   4  -3  12   41.36   13.57
  -4  -3  12   49.48   14.94
   4  -3  12   59.90   15.13
   4   3  12   63.22   10.05
   4  -3  13  230.31   19.56
  -4  -3  13  195.43   19.16
   4  -3  13  216.86   18.63
   4   3  13  212.63   14.48
   4  -3  14  297.66   22.53
  -4  -3  14  293.49   22.86
   4  -3  14  306.71   21.49
   4   3  14  287.19   17.95
   4   3  15   78.21   13.08
   4  -3  15   90.03   18.03
   4  -3  15   57.38    7.26
  -4  -3  15   51.43   16.70
   4  -3  15   96.03   16.58
  -4  -3  15   64.02   17.88
   4   3  16   79.12   14.25
   4  -3  16   88.90   19.53
   4  -3  16   44.69   15.95
  -4  -3  16   68.42   18.53
  -4  -3  16   68.41   17.26
   4  -3  16   79.61    7.75
   4   3  17   31.31   14.50
   4  -3  17   64.71   17.11
   4  -3  17   36.29   18.35
   4  -3  17   38.13    7.42
  -4  -3  17   24.47   16.61
  -4  -3  17   17.42   19.13
   4   3  18   13.74   15.21
   4  -3  18   17.42    7.39
   4  -3  18   17.54   18.32
  -4  -3  18   -1.69   17.08
   4  -3  18   -4.85   15.95
  -4  -3  18   30.12   19.27
   4   3  19   14.18   16.15
   4  -3  19   16.71    7.77
   4  -3  19   41.34   19.93
  -4  -3  19   -6.12   17.11
   4  -3  19   -3.06   16.77
  -4  -3  19   40.61   20.98
   4   3  20  103.00   18.64
   4  -3  20   86.77    9.27
  -4  -3  20  111.22   23.72
  -4  -3  20   84.85   19.47
   4  -3  20  113.62   22.27
   4  -3  20   76.53   18.93
   4  -3  21   68.18   19.87
   4   3  21   15.60   18.18
   4  -3  21   41.19   22.91
  -4  -3  21   27.47   19.00
  -4  -3  21   36.07   23.11
   4   3  22   51.45   20.81
  -4  -3  22   45.62   24.33
   4  -3  22    2.55   22.56
  -4  -3  22   60.93   20.02
  -4  -3  23   65.03   25.95
   4  -3  23   38.86   23.99
  -4  -3  23   90.25   21.02
   4   3  23   41.70   22.15
  -4  -4 -17    9.16    8.96
   4  -4 -17   21.65   16.71
   4  -4 -16  116.12   18.32
  -4  -4 -16  124.74   10.48
  -4  -4 -15  262.08   14.58
   4  -4 -15  277.60   21.70
  -4   4 -15  316.61   22.21
  -4   4 -14   37.73   16.60
   4  -4 -14   35.35   15.54
  -4  -4 -14   29.28    8.60
  -4  -4 -13   15.68    8.42
   4  -4 -13   19.86   14.98
  -4   4 -13   33.96   15.84
  -4  -4 -12   51.59    8.97
   4  -4 -12   70.41   15.29
  -4   4 -12   56.39   16.12
   4  -4 -11  126.02   16.17
  -4   4 -11  125.49   17.08
  -4   4 -10  168.90   17.95
   4  -4 -10  211.54   17.23
  -4   4  -9   27.98   14.60
   4  -4  -9   34.50   12.87
   4  -4  -8  119.97   14.25
  -4   4  -8  126.75   15.58
   4  -4  -7   14.59   11.59
  -4   4  -7    7.11   13.22
  -4   4  -6  162.90   15.95
   4  -4  -6  191.17   14.99
  -4   4  -5  137.43   15.79
   4  -4  -5  146.87   14.07
  -4   4  -5  131.28   13.67
   4  -4  -4  234.62   16.33
  -4   4  -4  241.72   16.72
   4  -4  -3  116.15   12.96
  -4   4  -3  116.31   12.92
  -4   4  -2   24.91   11.50
   4  -4  -2   15.00   11.09
  -4   4  -1   66.29   12.67
   4  -4  -1   83.09   12.06
  -4   4   0 2668.49  103.05
  -4   4   1   65.38   12.83
  -4  -4   1   81.19    9.56
   4  -4   2   31.03   12.45
  -4  -4   2   28.26    9.12
  -4   4   2   11.88   12.38
  -4  -4   3  135.10   11.72
  -4   4   3  114.12   15.23
   4  -4   3  132.36   14.07
  -4  -4   4  232.27   15.04
   4  -4   4  239.88   16.73
  -4   4   4  251.28   18.71
   4  -4   5  137.05   13.88
  -4  -4   5  128.90   12.92
  -4  -4   6  176.98   15.02
   4  -4   6  199.20   15.96
   4  -4   7   29.64   11.91
  -4  -4   7   -4.90   11.78
   4  -4   8  121.83   15.00
  -4  -4   8  138.44   14.80
   4  -4   9   32.39   12.74
  -4  -4   9   33.45   13.57
  -4  -4  10  210.55   17.51
   4  -4  10  176.39   16.55
  -4  -4  11  152.60   16.87
   4  -4  11  121.65   15.51
  -4  -4  12   29.05   15.46
   4  -4  12   45.53   14.42
   4   4  13   28.70   10.02
   4  -4  13   21.05   14.56
  -4  -4  13   19.05   15.55
  -4  -4  14   12.05   16.53
   4  -4  14   16.07   16.44
   4   4  14   39.59   11.06
   4  -4  14   46.71   15.72
  -4  -4  15  255.46   23.29
   4   4  15  312.97   18.52
   4  -4  15  290.72   22.23
   4  -4  15  292.44   24.10
   4  -4  16  161.49   20.59
   4  -4  16  119.94   17.86
  -4  -4  16   98.16   20.29
   4   4  16  132.09   14.92
   4   4  17    0.68   13.65
   4  -4  17   -3.94   16.56
  -4  -4  17   32.64   19.70
   4  -4  18   32.28   19.68
   4   4  18   45.45   15.94
  -4  -4  18   53.85   21.17
   4  -4  18   56.97   17.76
  -4  -4  18   26.57   17.28
   4  -4  18   16.46    8.55
  -4  -4  19    4.56   17.83
  -4  -4  19  -11.41   20.92
   4  -4  19    5.88   19.83
   4   4  19   34.90   16.53
   4  -4  19    9.80   18.14
   4  -4  19   22.00    8.64
  -4  -4  20   31.02   18.60
  -4  -4  20    1.34   21.55
   4  -4  20   35.97   22.54
   4   4  20    6.19   17.32
   4  -4  20   45.73   19.01
   4  -4  20   40.92    9.41
  -4  -4  21    2.89   19.06
  -4  -4  21   29.74   22.82
   4   4  21    3.84   18.31
   4  -4  21   28.82   19.32
   4  -4  21   39.29   22.95
  -4  -4  22   62.91   20.34
  -4  -4  22   20.93   24.63
   4   4  22   79.08   21.04
   4  -4  22   59.13   20.75
   4  -4  22   65.89   24.33
  -4  -5 -19   38.34   10.46
   4  -5 -19   29.65   18.59
  -4  -5 -18   91.00   11.28
   4  -5 -18   76.03   18.69
  -4  -5 -17   47.78   10.44
   4  -5 -17   31.11   17.66
  -4  -5 -16   55.57   10.45
   4  -5 -16   49.08   17.24
  -4   5 -16   58.05   18.42
  -4  -5 -15    7.71    9.66
   4  -5 -15   25.12   16.83
  -4   5 -15   21.20   17.20
  -4  -5 -14   25.63    9.91
   4  -5 -14   20.53   15.97
  -4   5 -14   -2.79   16.74
  -4   5 -13   11.76   16.43
   4  -5 -13    3.07   15.64
   4  -5 -12  138.10   17.51
  -4   5 -12  115.18   18.46
  -4   5 -11   30.74   16.36
   4  -5 -11   37.69   14.87
   4  -5 -10  216.80   18.66
  -4   5 -10  243.59   20.47
  -4   5  -9   17.47   14.89
   4  -5  -9   24.41   13.77
  -4   5  -8  920.78   42.97
   4  -5  -8  984.46   41.92
   4  -5  -7   25.65   12.51
  -4   5  -7   23.86   14.86
   4  -5  -6  715.85   32.69
  -4   5  -6  712.84   32.82
  -4   5  -6  715.00   34.26
  -4   5  -5   22.61   14.06
   4  -5  -5   11.05   11.91
  -4   5  -5   22.96   11.50
  -4   5  -4   24.05   12.07
   4  -5  -4   13.95   12.10
  -4   5  -3  340.59   20.63
   4  -5  -3  355.39   20.08
  -4   5  -2  226.26   16.94
  -4   5  -1   12.45   12.22
  -4  -5   0    9.32    5.13
  -4   5   0    9.24   11.94
  -4  -5   1   10.56    6.15
   4   5   1   24.67    6.59
  -4   5   1   10.71   12.71
  -4  -5   2  229.32   14.66
  -4   5   2  217.15   17.64
   4  -5   2  219.40   17.85
  -4  -5   2  220.93   11.69
   4   5   2  229.92   11.43
  -4   5   3  356.95   22.24
   4  -5   3  362.19   21.50
  -4  -5   3  365.81   19.15
   4   5   3  359.85   15.70
   4   5   4   16.70    5.82
  -4   5   4   12.29   13.65
  -4  -5   4   15.37   10.74
   4  -5   4   27.28   12.72
  -4  -5   5   11.75   11.64
   4   5   5   10.02    5.72
  -4   5   5   14.54   14.28
   4  -5   5   12.53   12.54
   4  -5   6  713.06   32.89
  -4  -5   6  678.42   31.67
   4  -5   7   32.64   12.66
  -4  -5   7   38.48   13.29
   4   5   7   23.94    4.79
   4  -5   8  972.51   43.45
  -4  -5   8  983.92   42.78
   4  -5   9    8.54   13.55
  -4  -5   9   27.30   14.24
   4  -5  10  187.51   18.22
  -4  -5  10  202.70   18.02
   4  -5  11   18.96   14.49
  -4  -5  11   17.73   14.87
   4  -5  12   99.58   16.63
  -4  -5  12   91.50   17.63
  -4  -5  13   -2.76   16.55
   4  -5  13   15.01   15.67
  -4  -5  14   -1.96   17.17
   4  -5  14   -9.22   15.31
  -4  -5  15  -16.67   18.11
   4  -5  15    5.77   15.52
  -4  -5  16   16.58   18.52
   4  -5  16   26.13   16.93
   4  -5  17   52.49   18.03
   4  -5  17   33.66   19.71
  -4  -5  17   26.95   19.89
   4  -5  18   79.98   19.07
  -4  -5  18  126.43   22.69
   4   5  18  105.73   16.54
   4  -5  18  117.34   21.66
  -4  -5  19   32.75   22.59
   4  -5  19   46.99   21.80
   4  -5  19   12.63   18.53
   4   5  19   31.67   15.91
  -4  -5  20   78.79   23.91
   4  -5  20   81.50   23.47
   4  -5  20   66.10   10.53
  -4  -5  20  104.87   20.73
   4  -5  20   38.52   19.86
   4   5  20   80.41   18.56
   4  -5  21   40.58   23.52
  -4  -5  21   47.68   20.78
   4   5  21   35.94   18.98
   4  -5  21    6.28   19.72
  -4  -5  21   52.41   24.15
   4  -6 -21   63.87   20.54
  -4  -6 -20   29.63   11.50
   4  -6 -20   33.53   19.47
  -4  -6 -19   29.12   11.86
   4  -6 -19   27.80   18.74
   4  -6 -18   35.26   18.30
  -4  -6 -18   47.41   11.76
   4  -6 -17   20.91   18.06
  -4  -6 -17   22.75   11.19
  -4   6 -17   -1.09   18.65
   4  -6 -16   88.55   18.91
  -4   6 -16   64.19   20.22
  -4  -6 -16   81.49   12.21
   4  -6 -15   93.75   19.00
  -4   6 -15   35.77   19.17
  -4  -6 -15   63.63   12.07
   4  -6 -14   29.03   17.01
  -4   6 -14   45.22   18.70
   4  -6 -13   -8.82   16.49
  -4   6 -13   23.05   18.02
   4  -6 -12   31.61   16.28
  -4   6 -12   47.01   18.39
  -4   6 -11   28.40   17.03
   4  -6 -11   35.09   15.91
   4  -6 -10   34.68   15.21
  -4   6 -10   41.41   16.97
   4  -6  -9  478.06   27.24
  -4   6  -9  535.84   29.63
  -4   6  -8   83.37   17.02
   4  -6  -8   99.74   15.69
   4  -6  -7   44.15   13.86
  -4   6  -7   35.27   16.23
   4  -6  -6  670.69   32.51
  -4   6  -6  660.99   32.28
  -4   6  -6  708.57   34.01
  -4   6  -5   10.53   14.73
   4  -6  -5   22.99   12.96
  -4   6  -5   14.35   13.12
  -4   6  -4    4.75   14.37
  -4   6  -4   25.67   12.38
   4  -6  -4   -1.81   13.03
  -4   6  -3  347.47   21.18
  -4   6  -2  166.76   16.73
   4   6  -2  223.91   13.64
  -4   6  -1   36.88   13.61
   4   6  -1   41.56    9.18
  -4  -6   0  283.49   13.30
  -4   6   0  251.10   19.52
   4   6   0  259.91   14.92
   4   6   1   50.13    8.48
  -4  -6   1   56.57    7.74
  -4   6   1   36.79   13.39
   4  -6   2  216.51   18.46
   4   6   2  233.81   13.07
  -4  -6   2  237.20   12.89
  -4   6   2  212.17   18.26
  -4  -6   3  348.45   16.96
  -4   6   3  326.20   22.35
   4  -6   3  350.04   22.02
   4   6   3  346.16   16.56
   4  -6   4   11.84   13.74
  -4   6   4   15.87   14.09
   4   6   4    5.34    7.14
  -4  -6   4    9.51    8.74
  -4  -6   4    9.16   12.17
   4  -6   5   44.39   14.14
  -4   6   5   35.11   15.70
  -4  -6   5   31.29   13.34
   4   6   5   27.70    7.46
   4  -6   6  606.90   31.95
  -4   6   6  648.22   34.17
  -4  -6   6  680.36   31.36
   4   6   6  652.74   27.01
   4   6   7   32.77    5.29
   4  -6   7   12.91   13.65
  -4   6   7   36.33   16.74
  -4  -6   7   52.90   14.38
  -4  -6   8  105.30   15.66
   4   6   8   82.43    7.29
   4  -6   8   89.06   15.34
   4  -6   9  476.13   27.51
  -4  -6   9  505.39   27.25
   4   6   9  475.46   20.83
  -4  -6  10   24.33   15.54
   4  -6  10   38.21   15.20
  -4  -6  11    4.32   15.60
   4  -6  11   11.91   15.07
  -4  -6  12    0.92   16.27
   4  -6  12   41.41   16.57
  -4  -6  13   -0.97   17.17
   4  -6  13   53.26   16.24
  -4  -6  14    6.18   18.26
   4  -6  14    9.00   16.35
  -4  -6  15   61.00   20.18
   4  -6  15   58.10   18.31
  -4  -6  16   72.47   20.72
   4  -6  16   70.15   18.70
  -4  -6  17   12.14   19.87
   4  -6  17   24.70   18.04
  -4  -6  18   30.71   21.89
   4  -6  18   53.68   18.99
  -4  -6  19   43.10   22.42
   4  -6  19    8.50   18.69
   4   6  20   25.27   17.18
   4  -6  20   39.18   20.14
  -4  -6  20   60.87   23.71
   4  -6  21   65.78   21.92
   4   6  21   28.60   18.74
  -4  -6  21   38.65   24.88
   4  -7 -19    6.99   19.22
  -4  -7 -19    6.17   12.20
  -4   7 -18   -9.59   19.62
  -4  -7 -18   25.22   12.61
   4  -7 -18   20.63   19.18
   4  -7 -17   28.58   19.87
  -4   7 -17   10.85   20.03
  -4  -7 -17   23.11   12.37
   4  -7 -16    9.46   18.38
  -4  -7 -16   19.03   12.37
  -4   7 -16   -1.18   19.41
   4  -7 -15   17.10   17.52
  -4   7 -15   11.57   20.16
  -4  -7 -15   -3.93   12.11
   4  -7 -14   -4.38   16.86
  -4   7 -14   38.38   19.45
   4  -7 -13   40.01   17.28
  -4   7 -13   24.31   19.16
  -4   7 -12   46.38   19.27
   4  -7 -12   26.47   16.77
  -4   7 -11    5.24   17.85
   4  -7 -11   -5.64   16.31
  -4   7 -10   66.27   18.88
   4  -7 -10   26.05   16.47
  -4   7  -9   88.27   18.54
   4  -7  -9   41.25   16.08
  -4   7  -8   53.42   17.53
   4  -7  -8   48.59   16.39
   4  -7  -7  157.13   17.76
  -4   7  -7  172.42   19.65
   4  -7  -6   -4.99   14.66
  -4   7  -6   13.55   13.67
  -4   7  -6   22.19   16.81
  -4   7  -5   52.74   14.09
  -4   7  -5   57.93   17.48
  -4   7  -4   42.88   14.46
  -4   7  -4   93.59   16.91
   4   7  -4   54.69   12.09
  -4   7  -3   35.00   13.81
   4   7  -3   27.94   11.42
  -4   7  -2    3.20   12.96
   4   7  -2   -6.43    9.97
   4   7  -1    7.49    9.90
  -4   7  -1    3.27   13.61
   4   7   0   23.39   10.23
  -4   7   0   28.34   14.40
  -4  -7   1   16.72    8.60
  -4   7   1   -4.22   13.42
   4   7   1   13.00    9.55
   4  -7   2   -5.37   14.21
  -4   7   2  -14.46   14.35
  -4  -7   2   16.73    9.18
   4   7   2    0.79    9.32
  -4  -7   3   18.15    9.85
   4   7   3    8.70    9.12
  -4   7   3   36.79   14.83
   4  -7   3   16.19   14.65
  -4   7   4   59.04   15.63
   4   7   4   65.16    9.70
  -4  -7   4   54.18   10.12
   4  -7   4   48.98   15.31
  -4  -7   5   51.83   10.83
   4   7   5   55.74    9.68
  -4   7   5   48.39   16.81
   4  -7   5   67.89   15.95
  -4  -7   5   73.38   14.64
  -4  -7   6    6.57   10.10
  -4   7   6    3.95   15.83
   4  -7   6   21.37   14.47
   4   7   6   12.93    9.06
  -4  -7   6    0.70   14.15
  -4   7   7  176.23   21.35
   4  -7   7  184.66   18.29
  -4  -7   7  173.76   13.91
  -4  -7   7  207.54   18.79
   4   7   7  145.46    8.86
   4   7   8   37.58    6.84
   4  -7   8   35.69   15.78
  -4   7   8   22.77   17.96
  -4  -7   8   53.76   16.12
   4  -7   9   47.98   15.55
  -4  -7   9   57.05   17.33
  -4   7   9   66.00   18.96
   4   7   9   49.92    7.81
  -4  -7  10   18.44   16.29
   4   7  10   23.96    8.36
   4  -7  10   35.95   16.88
  -4  -7  11   26.04   17.28
   4  -7  11   23.00   16.49
   4   7  11    7.59    9.09
  -4  -7  12   24.52   18.21
   4  -7  12   43.37   17.60
  -4  -7  13   49.67   19.14
   4  -7  13   13.82   17.24
  -4  -7  14    3.27   18.88
   4  -7  14   31.79   17.65
   4  -7  15   23.64   17.94
  -4  -7  15   28.56   19.63
   4  -7  16  -13.92   17.95
  -4  -7  16    3.60   20.37
   4  -7  17   16.80   18.58
  -4  -7  17    6.31   21.02
   4  -7  18  -22.33   19.70
  -4  -7  18   34.45   21.75
   4  -7  19    2.57   19.86
  -4  -7  19   23.62   23.49
   4  -8 -18   73.79   21.49
  -4   8 -18   58.17   22.07
  -4  -8 -18   50.05   13.98
  -4  -8 -17  -12.27   13.45
  -4   8 -17   40.35   22.19
   4  -8 -17    2.01   19.43
  -4  -8 -16    1.13   13.61
   4  -8 -16   38.31   20.21
  -4   8 -16   53.64   21.93
   4  -8 -15   31.51   18.74
  -4   8 -15    5.01   20.76
   4  -8 -14  162.46   20.66
  -4   8 -14  142.48   23.07
  -4   8 -13  220.77   25.96
   4  -8 -13  289.38   23.66
   4  -8 -12  408.30   26.83
  -4   8 -12  383.47   29.64
   4  -8 -11   85.60   18.38
  -4   8 -11   70.17   20.40
   4  -8 -10   87.85   18.21
  -4   8 -10   77.53   20.05
  -4   8  -9   53.79   19.45
   4  -8  -9   48.63   17.84
  -4   8  -8  188.88   22.47
   4  -8  -8  220.27   20.67
  -4   8  -7  149.09   20.55
   4  -8  -7   68.36   17.16
  -4   8  -6   18.47   14.52
   4   8  -6   31.98   14.21
  -4   8  -6   39.17   17.96
  -4   8  -5   -3.10   17.42
  -4   8  -5   19.43   15.16
   4   8  -5    5.31   13.62
  -4   8  -4   43.68   18.23
  -4   8  -4   24.69   14.90
   4   8  -4   49.08   14.04
   4   8  -3   68.57   13.79
  -4   8  -3   41.36   15.23
   4   8  -2   22.87   12.25
  -4   8  -2    2.66   14.75
  -4   8  -1  645.84   34.72
   4   8  -1  712.95   31.60
  -4   8   0   18.37   15.88
   4   8   0   -0.54   11.30
   4   8   1  692.43   32.83
  -4   8   1  734.67   37.13
  -4  -8   1  799.57   32.14
  -4   8   2   40.77   16.60
   4   8   2   28.67   11.02
  -4  -8   2   19.14   10.55
  -4   8   3   74.68   17.37
  -4  -8   3   79.02   11.77
   4   8   3   74.73   11.40
   4  -8   3   61.06   17.10
   4  -8   4   34.77   17.06
  -4  -8   4   31.62   11.77
   4   8   4   46.84   10.81
  -4   8   4   39.32   16.43
   4   8   5   10.36   10.12
   4  -8   5    7.93   16.58
  -4  -8   5    5.11   11.38
  -4   8   5   20.30   16.79
  -4  -8   6   46.27   12.05
   4  -8   6   44.13   15.90
  -4   8   6   22.42   17.65
   4   8   6   31.18   10.90
   4   8   7  153.30    9.48
   4   8   7  138.88   13.05
  -4  -8   7  161.01   18.91
  -4   8   7  128.65   20.74
   4  -8   7  162.10   19.34
  -4  -8   7  132.04   14.47
  -4  -8   8  232.14   20.83
   4   8   8  191.74   11.31
  -4  -8   8  198.13   16.29
   4  -8   8  213.42   20.87
  -4   8   8  187.65   22.54
  -4  -8   9   59.47   18.09
   4   8   9   26.10    7.89
   4  -8   9   31.85   17.44
  -4   8   9   16.90   20.27
  -4  -8   9   44.03   12.65
  -4  -8  10   58.62   18.35
  -4   8  10   58.97   21.19
   4   8  10   48.12    8.91
   4  -8  10  114.62   18.99
  -4  -8  10   61.57   13.82
   4  -8  11   82.52   18.94
  -4  -8  11   92.60   19.67
   4   8  11   75.01   10.18
  -4   8  11   75.06   22.48
  -4  -8  12  427.48   28.67
   4   8  12  421.32   20.87
   4  -8  12  397.27   28.21
  -4  -8  13  298.61   25.27
   4  -8  13  266.06   24.36
   4   8  13  226.59   16.29
   4  -8  14  112.82   20.76
  -4  -8  14  163.67   22.44
   4  -8  15    9.78   19.49
  -4  -8  15   75.53   22.15
   4  -8  16   23.89   20.02
  -4  -8  16   31.63   21.21
   4  -8  17    1.29   19.13
  -4  -8  17   -1.32   22.28
   4  -8  18   90.32   21.92
  -4  -8  18   40.07   22.88
  -4   9 -16   68.91   23.74
   4  -9 -16  120.72   21.89
  -4   9 -15  -10.83   21.92
   4  -9 -15   32.41   19.94
  -4   9 -14  139.60   24.20
   4  -9 -14  128.04   21.49
  -4   9 -13   40.63   22.31
   4  -9 -13   14.64   18.98
  -4   9 -12  110.02   23.06
   4  -9 -12   76.78   19.32
  -4   9 -11   76.65   22.01
   4  -9 -11  105.31   19.62
  -4   9 -10   23.40   20.56
   4  -9 -10   12.06   17.75
  -4   9  -9   57.97   20.60
   4  -9  -9   27.37   18.00
  -4   9  -8   52.39   20.37
   4  -9  -8   22.38   17.70
  -4   9  -7   22.12   19.41
   4  -9  -7   26.41   17.11
   4   9  -7   38.04   15.63
  -4   9  -6   -3.43   19.07
   4   9  -6    4.68   15.29
  -4   9  -5   14.50   15.77
   4   9  -5   -3.83   15.31
  -4   9  -5   18.60   19.40
  -4   9  -4  531.93   29.68
  -4   9  -4  535.96   31.97
   4   9  -4  430.76   27.07
   4   9  -3   90.82   15.91
  -4   9  -3  104.31   21.01
  -4   9  -3   98.65   18.08
  -4   9  -2 1247.22   56.00
   4   9  -2 1284.88   53.74
  -4   9  -1  112.79   18.18
   4   9  -1  114.42   15.37
   4   9   0   16.52   12.90
  -4   9   0  -19.02   16.77
   4   9   1  118.00   14.95
  -4   9   1  114.66   19.10
  -4  -9   2 1438.73   55.13
   4   9   2 1317.23   55.49
  -4   9   2 1264.35   59.45
  -4  -9   3   94.20   13.86
   4   9   3   88.92   13.69
   4  -9   3   87.96   19.62
  -4   9   3  105.68   19.92
   4  -9   4  514.35   31.38
  -4  -9   4  525.34   25.45
  -4   9   4  492.06   30.97
   4   9   4  486.44   25.39
   4  -9   5   16.54   17.89
  -4   9   5   37.23   18.43
  -4  -9   5   11.86   12.92
   4   9   5   17.56   12.01
  -4  -9   6    2.50   12.80
   4  -9   6    2.20   17.64
  -4   9   6  -14.72   18.16
   4   9   6    7.12   11.43
   4   9   7   29.10   12.33
  -4  -9   7   21.97   13.63
  -4   9   7   44.71   19.24
   4  -9   7   25.69   17.97
  -4  -9   8   27.74   13.50
   4   9   8   35.79    7.64
  -4   9   8   18.33   19.70
   4  -9   8   25.73   17.89
  -4  -9   9   42.43   14.47
   4  -9   9   66.78   18.82
   4   9   9   37.82    8.33
  -4   9   9   68.21   21.35
  -4  -9  10   20.69   14.36
   4  -9  10  -24.06   18.18
  -4  -9  10   39.15   19.23
   4   9  10    5.63    8.52
  -4   9  10    5.27   20.55
  -4  -9  11   67.62   15.77
   4  -9  11  100.59   19.62
   4   9  11   78.12   10.43
  -4   9  11   89.84   23.78
  -4  -9  11  113.31   20.40
  -4  -9  12   92.75   16.50
  -4  -9  12  119.45   21.57
  -4   9  12   91.70   24.55
   4  -9  12  110.37   20.48
   4   9  12   82.75   11.19
  -4  -9  13   23.91   15.79
  -4   9  13   13.30   22.90
  -4  -9  13   20.12   20.92
   4   9  13   -3.76   10.04
   4  -9  13   19.78   19.15
   4  -9  14  111.76   21.52
  -4   9  14  144.59   26.33
  -4  -9  14  129.38   23.78
   4   9  14   90.53   12.59
  -4  -9  14  121.86   18.28
   4   9  15   -4.05   11.43
   4  -9  15    3.91   19.93
  -4  -9  15    9.02   21.71
  -4  -9  15    6.49   16.08
   4  -9  16  109.08   22.61
   4   9  16   59.17   13.53
  -4  -9  16   84.43   23.92
   4 -10 -14  159.83   23.37
  -4  10 -14  152.01   26.72
   4 -10 -13  237.75   24.48
  -4  10 -13  203.85   27.37
   4 -10 -12   77.87   20.96
  -4  10 -12   69.39   23.83
   4 -10 -11   73.96   20.45
  -4  10 -11   96.99   23.07
  -4  10 -10  233.68   26.92
   4 -10 -10  239.56   24.31
  -4  10  -9   38.31   22.25
   4 -10  -9   15.77   19.32
   4 -10  -8   25.30   18.88
  -4  10  -8   45.76   22.49
   4  10  -8   32.67   17.35
  -4  10  -7   28.41   21.71
   4  10  -7   50.76   17.23
  -4  10  -6  123.51   22.88
   4  10  -6  124.29   19.13
  -4  10  -5   21.47   21.12
  -4  10  -5    1.05   17.07
   4  10  -5   10.24   16.12
  -4  10  -4   34.82   17.38
  -4  10  -4   21.42   20.77
   4  10  -4   18.19   16.31
   4  10  -3   15.22   16.08
  -4  10  -3   21.24   20.71
  -4  10  -3   21.19   17.76
   4  10  -2   10.09   15.16
  -4  10  -2   44.53   18.04
  -4  10  -2   23.63   20.70
   4  10  -1  208.47   19.50
  -4  10  -1  211.00   22.23
   4  10   0   -0.73   14.64
  -4  10   0   -2.17   17.68
  -4  10   1  177.79   22.02
   4  10   1  185.22   17.85
  -4  10   2   32.84   19.20
   4  10   2   15.85   14.05
  -4 -10   2   20.48   13.57
  -4  10   3   13.85   18.71
  -4 -10   3   16.79   13.82
   4  10   3   22.18   13.89
   4 -10   4   40.13   19.50
   4  10   4   23.79   14.07
  -4  10   4   22.25   18.45
  -4 -10   4   68.19   14.31
   4  10   5   22.77   14.13
  -4  10   5    8.32   18.78
  -4 -10   5   31.36   13.95
   4 -10   5    1.22   19.05
   4  10   6  117.43   15.33
   4 -10   6  159.69   22.67
  -4  10   6  128.40   22.78
  -4 -10   6  138.00   16.64
   4  10   7   37.24   13.97
   4 -10   7   58.57   19.08
  -4  10   7   46.20   19.92
  -4 -10   7   14.04   14.62
   4 -10   8   80.22   20.53
  -4  10   8   69.47   21.69
   4  10   8   40.24   13.35
   4  10   8   31.90    8.44
  -4 -10   8    1.53   15.01
   4  10   9   21.79   13.27
   4 -10   9   19.87   19.45
  -4  10   9   14.67   20.53
  -4 -10   9   29.22   15.02
   4  10   9   10.73    8.30
   4 -10  10  296.19   25.48
  -4  10  10  259.29   28.26
   4  10  10  247.04   14.88
  -4 -10  10  263.38   21.12
  -4 -10  11  114.56   17.62
   4  10  11  106.64   11.21
   4 -10  11  133.18   22.09
  -4  10  11   89.91   23.84
  -4 -10  12   55.53   16.86
   4 -10  12   33.52   19.99
   4  10  12   19.80    9.69
  -4  10  12   41.67   23.56
  -4  10  13  216.39   29.28
   4 -10  13  136.75   23.33
  -4 -10  13  199.27   25.55
  -4 -10  13  178.91   19.96
  -4  10  14  146.00   28.69
   4 -10  14  167.20   23.90
  -4 -10  14  157.68   20.64
  -4 -10  14  189.97   25.89
  -4  11 -11   -1.48   23.51
   4 -11 -11    4.36   20.53
  -4  11 -10   55.40   24.49
   4 -11 -10   47.30   21.60
   4 -11  -9   34.01   19.75
  -4  11  -9   41.72   23.51
   4  11  -8    1.00   17.75
  -4  11  -8   14.29   23.23
   4  11  -7   46.48   18.95
  -4  11  -7    5.65   22.78
   4  11  -6   83.71   19.95
  -4  11  -6  137.43   25.36
   4  11  -5  120.58   20.02
  -4  11  -5  173.02   25.45
  -4  11  -4   36.59   18.32
  -4  11  -4    9.83   23.01
   4  11  -4   13.84   17.63
  -4  11  -3   13.76   18.21
   4  11  -3   30.46   17.27
  -4  11  -3    8.26   21.49
  -4  11  -2  186.62   22.28
  -4  11  -2  243.61   27.08
   4  11  -2  206.59   21.03
   4  11  -1   53.62   17.74
  -4  11  -1   48.70   19.65
  -4  11   0   -2.34   18.26
   4  11   0   24.07   17.00
  -4  11   1   39.20   20.11
   4  11   1   52.38   16.61
  -4  11   2  207.53   24.15
   4  11   2  214.98   19.91
   4  11   3   24.61   15.27
  -4 -11   3   18.77   15.79
  -4  11   3   -4.97   20.02
   4  11   4   26.42   15.79
  -4  11   4   35.53   20.88
  -4 -11   4   27.98   15.98
   4  11   5  124.21   17.65
  -4 -11   5  143.05   18.03
   4 -11   5  126.66   22.30
  -4  11   5  142.57   23.40
  -4 -11   6   86.76   16.73
  -4  11   6   65.58   21.79
   4  11   6   78.97   16.54
   4 -11   6  123.88   22.86
  -4  11   7   19.95   21.25
  -4 -11   7   20.19   15.74
   4  11   7   12.99   15.06
   4 -11   7    5.36   20.23
  -4 -11   8   28.76   16.45
  -4  11   8   21.76   21.38
   4 -11   8   21.45   20.57
   4  11   8    5.95   15.06
  -4 -11   9   48.41   17.10
   4  11   9   31.36   15.33
   4 -11   9   55.46   21.29
  -4  11   9   15.41   21.98
  -4  11  10   57.71   23.39
   4 -11  10   50.74   22.03
   4  11  10   41.59   14.96
  -4 -11  10   57.38   17.74
  -4 -11  11  -11.20   17.30
  -4  11  11   23.94   23.35
   4 -11  11   33.08   20.88
   4  12  -7  101.71   21.79
  -4  12  -7   96.65   26.60
   4  12  -6   32.89   20.35
  -4  12  -6   15.19   24.00
   4  12  -5    5.15   19.01
  -4  12  -5   29.94   23.92
   4  12  -4   63.85   19.76
  -4  12  -4   74.96   25.73
  -4  12  -4   75.82   20.22
  -4  12  -3   13.63   18.71
  -4  12  -3   33.52   24.54
   4  12  -3   39.50   19.05
  -4  12  -2   60.85   20.49
  -4  12  -2   16.53   24.07
   4  12  -2   63.54   19.13
  -4  12  -1   84.92   21.18
  -4  12  -1   70.57   25.28
   4  12  -1   58.60   19.27
   4  12   0  305.79   24.76
  -4  12   0  307.51   26.97
  -4  12   1   89.37   21.43
   4  12   1   84.65   19.03
  -4  12   2   50.37   20.99
   4  12   2   34.38   17.67
   4  12   3   51.85   17.75
  -4  12   3   51.51   21.43
   4  12   4   55.97   17.30
  -4  12   4   70.35   22.21
  -4 -12   4   61.07   18.16
   4  12   5   45.29   17.16
  -4 -12   5   47.77   17.53
  -4  12   5   20.75   22.85
  -4 -12   6   41.33   17.98
   4  12   6   12.40   16.40
   4 -12   6    5.81   22.09
  -4  12   6   23.96   22.69
   4  12   7   73.26   17.80
   4 -12   7   27.83   22.67
  -4 -12   7  108.04   18.98
  -4  12   7   88.76   23.91
  -5   0  -8    9.03    8.09
  -5   0  -7   13.36    8.28
  -5   0  -6    4.44    8.07
  -5   0  -5   -0.50    7.96
  -5   0  -4   -8.25    7.93
  -5   0  -4   -4.25    8.10
  -5   0  -4  -15.96    6.13
  -5   0  -3   -2.43    6.55
  -5   0  -3   -8.28    8.30
  -5   0  -2    9.65    7.80
  -5   0  -2    5.43    8.58
  -5   0  -1    3.63    8.83
  -5   0  -1   -7.50    8.93
  -5   0   0    1.20    9.68
  -5   0   0    0.71    9.46
  -5   0   1    3.67   10.10
  -5   0   1   -1.18   10.07
  -5   0   2    3.65   10.63
  -5   0   3   -0.80   11.19
  -5   0   4    8.22   11.27
   5   0   4    3.95    8.32
  -5   0   5    0.47   11.28
   5   0   5    8.97    8.08
   5   0   6    5.87    8.27
  -5   0   6    8.03   11.58
   5   0   7    3.49    8.38
  -5   0   7   17.55   12.93
  -5   0   8   19.10   12.94
   5   0   8    6.25    8.85
  -5   0   9    3.57   13.08
   5   0   9   11.91    8.99
   5   0  10    0.95    9.64
  -5   0  10   16.35   12.88
   5   0  11    6.10   10.24
  -5   0  11    2.00   13.38
  -5   0  12    8.39   14.81
   5   0  12    8.43   10.66
   5   0  12   12.65   10.98
  -5   0  13    1.47   15.28
   5   0  13   13.23   11.69
   5   0  13   19.60   11.96
  -5   0  14   11.49   15.83
   5   0  14   18.63   12.72
   5   0  14   22.83   12.89
   5   0  15    3.44   13.03
   5   0  15    6.55   13.06
  -5   0  15   16.86   16.29
   5   0  16   10.32   14.12
  -5   0  16  -16.77   16.53
   5   0  16   17.12   14.36
  -5   0  17   15.70   17.71
   5   0  17   26.39   15.94
  -5   0  18   19.99   18.04
   5   0  18   -1.68   16.55
  -5   0  19  -12.29   18.09
   5   0  19   -3.64   17.33
  -5   0  20    9.84   18.62
   5   0  20    7.84   18.53
  -5   0  21    4.09   19.93
   5   0  21   23.06   19.74
  -5   0  22  -24.35   20.65
   5   0  22   15.65   21.66
  -5   1 -10   16.43   10.63
  -5   1  -9   22.22   10.69
  -5   1  -8   61.75   11.26
  -5   1  -7   59.03   11.08
  -5   1  -6   20.19    9.93
  -5  -1  -6   28.71    4.90
  -5   1  -5   29.66   10.55
  -5  -1  -5   58.55    6.46
  -5  -1  -4   63.39    6.38
  -5  -1  -4   86.09    7.59
  -5   1  -4   84.99   10.61
  -5   1  -4   70.98   10.85
  -5   1  -3  221.74   14.36
  -5  -1  -3  257.55   11.90
  -5  -1  -3  188.36   10.55
  -5  -1  -3  203.98   11.81
  -5  -1  -2  666.35   26.71
  -5   1  -2  664.42   28.76
  -5  -1  -2  624.03   26.72
  -5   1  -1   95.72   11.51
  -5  -1  -1  103.33    9.41
  -5   1  -1   97.73   10.63
  -5  -1  -1   92.21    9.56
  -5   1   0   55.13   10.93
  -5  -1   0   67.48   10.29
  -5   1   0   60.65   10.45
  -5  -1   0   58.64    9.20
  -5   1   1  102.41   11.98
  -5  -1   1  116.95   11.69
  -5   1   1  104.07   12.65
  -5   1   2  692.53   30.10
  -5  -1   2  701.11   29.95
  -5   1   2  663.67   30.96
  -5   1   3  245.02   16.24
  -5  -1   3  236.91   15.63
  -5  -1   4   70.57   12.24
  -5   1   4   88.30   12.88
   5  -1   4   68.00   10.76
  -5   1   5   16.71   12.52
   5   1   5   21.98    7.14
  -5  -1   5   43.94   11.89
   5  -1   5   39.96    9.88
  -5  -1   6   25.98   11.46
   5   1   6   22.35    7.26
  -5   1   6   27.51   12.62
   5  -1   6   28.65    9.54
  -5   1   7   46.65   12.45
   5   1   7   46.07    7.76
   5  -1   7   33.17    9.94
  -5  -1   7   40.88   12.93
  -5  -1   8   70.35   13.54
  -5   1   8   74.83   13.54
   5  -1   8   73.25   11.10
   5   1   8   67.14    8.96
   5  -1   9   22.37   10.43
  -5   1   9   16.45   12.99
  -5  -1   9    9.56   12.88
   5   1   9   23.41    8.17
  -5   1  10   30.24   13.59
   5  -1  10   13.09   10.81
   5   1  10   32.59    8.99
  -5  -1  10   13.32   13.20
   5   1  11  106.87   11.24
   5  -1  11  120.53   13.97
  -5   1  11  138.87   16.60
   5   1  11  104.00   10.84
  -5  -1  11  129.12   16.18
   5   1  12  114.61   12.04
  -5   1  12  101.89   16.41
   5   1  12   92.33   11.82
   5  -1  12  110.27   14.12
  -5  -1  12  120.56   16.57
  -5   1  13  229.04   20.47
  -5  -1  13  264.22   20.78
   5   1  13  250.18   16.42
   5  -1  13  241.61   18.37
   5   1  13  237.28   16.41
   5  -1  13  278.91   18.80
  -5  -1  14   51.37   17.11
   5   1  14  106.45   13.21
  -5   1  14   70.74   17.59
   5  -1  14   60.08   14.61
   5  -1  14   87.12   14.86
  -5  -1  15   -2.46   16.06
   5  -1  15   20.52   14.69
  -5   1  15   32.90   16.92
   5  -1  15   21.01   14.48
   5   1  15   11.43   12.27
  -5   1  16    4.30   17.38
   5  -1  16    3.21   14.73
   5  -1  16   12.01   15.65
  -5  -1  16   15.07   16.83
   5   1  16   14.57   13.49
  -5   1  17  116.43   20.03
   5  -1  17  139.36   19.24
   5   1  17  156.15   17.16
  -5  -1  17  101.28   19.28
   5  -1  17   99.31   17.52
  -5   1  18   79.92   19.97
   5  -1  18   89.17   18.69
   5   1  18   69.03   17.06
  -5  -1  18   88.15   19.19
   5  -1  18  137.68   18.25
  -5   1  19   30.95   18.74
   5  -1  19   72.96   19.31
   5   1  19   57.63   17.98
  -5  -1  19   78.07   19.27
   5  -1  19   60.59   18.35
  -5   1  20   19.12   19.42
   5  -1  20  -12.27   18.53
   5   1  20   15.81   18.20
  -5  -1  20   53.64   19.39
   5  -1  20   10.19   18.15
  -5   1  21    1.04   19.96
   5  -1  21    4.32   18.69
   5  -1  21   31.57   20.56
  -5  -1  21    7.08   19.37
   5   1  21   18.00   19.75
   5  -1  22   48.62   22.86
   5   1  22   19.29   20.86
  -5  -1  22   36.41   23.84
  -5   1  22   32.59   21.38
  -5  -1  22   49.09   20.88
   5  -1  22   27.50   20.62
  -5   2 -12   38.43   13.05
  -5   2 -11   93.59   14.23
  -5   2 -10    8.96   12.38
  -5   2  -9   77.87   12.81
   5  -2  -8   16.68   12.36
  -5   2  -8    6.72   11.30
  -5   2  -7  325.72   19.26
   5  -2  -7  311.51   19.31
  -5   2  -6  214.96   16.49
   5  -2  -6  248.40   16.64
  -5   2  -5   65.26   11.99
   5  -2  -5   55.58   11.76
  -5   2  -5   62.84   11.31
  -5   2  -4    6.55   10.00
   5  -2  -4    8.66   10.79
  -5   2  -4   -4.02   10.81
  -5   2  -3   -4.23   10.44
   5  -2  -3   16.56   10.58
  -5  -2  -2   22.89    5.09
   5  -2  -2    5.99    9.89
  -5   2  -2   10.14   10.90
  -5  -2  -1   79.35    6.98
   5  -2  -1   67.12   10.48
  -5   2  -1   84.97   11.66
  -5  -2   0   64.33    7.76
  -5   2   0   69.29   12.04
   5  -2   0   80.91   10.16
   5  -2   1   72.78    9.21
  -5   2   1   70.51   12.42
  -5   2   2   25.58   12.27
   5  -2   2   14.30    7.91
   5  -2   3    8.46   11.03
   5  -2   3    9.70    7.11
  -5   2   3    4.07   11.55
   5  -2   4   13.16   11.02
  -5   2   4    3.39   11.75
   5  -2   4    2.91    6.42
  -5   2   5   63.43   13.33
   5  -2   5   58.80    6.87
   5  -2   5   52.38   12.00
   5  -2   6  202.04   15.74
  -5   2   6  207.71   17.16
   5  -2   6  243.22   10.81
   5   2   6  216.22   11.17
   5   2   7  316.01   14.91
   5  -2   7  334.20   19.26
  -5   2   7  357.36   20.87
   5  -2   7  327.29   13.64
   5   2   8    6.26    6.63
   5  -2   8   23.47   11.40
  -5   2   8   14.74   13.22
  -5  -2   9   86.35   14.57
   5   2   9   73.75    8.50
  -5   2   9  103.38   15.30
   5  -2   9   65.50   13.10
   5  -2  10   35.64   12.87
  -5   2  10    7.48   14.30
   5   2  10   13.45    7.75
  -5  -2  10    6.54   13.54
  -5   2  11   77.12   15.89
   5  -2  11   60.02   13.37
  -5  -2  11   73.97   15.00
   5   2  11   83.21    9.88
   5   2  11   88.31    9.57
   5   2  12   34.74    9.33
  -5   2  12   43.45   15.94
  -5  -2  12   25.08   15.06
   5  -2  12   34.40   13.45
   5   2  12   36.24    9.55
  -5   2  13   72.97   17.32
   5   2  13   83.30   11.45
   5  -2  13  114.00   15.77
  -5  -2  13   72.66   16.85
   5  -2  14   32.23   14.53
  -5  -2  14    3.89   15.90
   5   2  14   36.89   11.32
  -5   2  14   22.20   16.84
   5  -2  15   44.04   16.45
  -5  -2  15   68.59   17.45
   5   2  15   71.08   12.64
   5  -2  15   76.32   16.23
  -5   2  15   90.22   18.55
   5  -2  16   -0.86   17.09
   5   2  16   32.42   13.02
  -5  -2  16   20.50   17.16
  -5   2  16   32.41   17.86
   5  -2  16   11.23   15.66
   5  -2  17   65.94   18.38
   5   2  17   71.11   14.83
  -5   2  17   59.92   20.04
  -5  -2  17   77.11   19.09
   5  -2  17   96.76   17.56
  -5  -2  17  131.76   20.63
   5  -2  18   31.31   18.94
   5   2  18   20.85   15.22
  -5   2  18   12.60   19.27
  -5  -2  18   29.27   18.48
   5  -2  18   46.41   17.16
  -5  -2  18   65.43   20.37
   5  -2  19   21.89   19.76
   5   2  19    4.88   16.07
  -5   2  19    3.01   19.34
  -5  -2  19   18.46   19.04
  -5  -2  19   17.18   20.17
   5  -2  19   -2.05   17.10
  -5  -2  20   22.66   19.34
   5  -2  20   46.55   18.78
  -5   2  20   26.04   20.16
   5  -2  20   60.33   21.67
  -5  -2  20   52.63   22.06
   5   2  20   21.21   17.52
  -5  -2  21   57.14   20.97
   5  -2  21   69.76   19.96
   5  -2  21   82.01   22.87
  -5   2  21   36.72   21.70
   5   2  21   42.91   19.62
  -5  -2  21   26.84   23.48
  -5  -2  22   34.71   25.43
  -5  -2  22   56.75   20.95
   5  -2  22   60.32   21.76
  -5   2  22    4.47   21.29
   5  -2  22   17.57   22.90
   5   2  22    8.21   19.40
  -5   3 -14   79.37   16.08
  -5   3 -13   42.15   15.19
  -5   3 -12  627.70   30.77
  -5  -3 -12  575.16   22.57
   5  -3 -12  571.67   30.15
  -5   3 -11  404.42   22.94
   5  -3 -11  353.06   22.21
  -5  -3 -11  319.87   14.24
  -5   3 -10    3.34   13.89
   5  -3 -10   28.97   13.67
  -5   3  -9  132.85   15.67
   5  -3  -9  104.09   14.85
  -5   3  -8   29.64   13.55
   5  -3  -8   34.77   12.89
  -5   3  -7   25.05   13.37
   5  -3  -7   38.15   12.60
   5  -3  -6  345.89   19.66
  -5   3  -6  282.87   19.53
   5  -3  -5  796.94   34.63
  -5   3  -5  799.44   34.72
  -5   3  -5  739.84   35.31
   5  -3  -4  235.87   16.29
  -5   3  -4  211.92   16.14
   5  -3  -3  388.81   20.06
  -5   3  -3  343.50   20.30
  -5   3  -2    9.01   11.20
   5  -3  -2   -0.41   10.31
  -5   3  -1  771.76   34.20
   5  -3  -1  750.68   32.45
  -5   3   0  449.41   22.14
  -5  -3   0  363.97   15.80
   5  -3   0  484.63   19.96
  -5  -3   0  380.00   16.74
   5  -3   1  765.34   30.38
  -5   3   1  709.79   33.04
  -5  -3   1  695.23   29.00
   5  -3   2   13.05    8.45
  -5  -3   2    4.88    7.90
  -5   3   2   -9.47   12.44
  -5  -3   3  365.23   18.01
  -5   3   3  333.54   21.69
   5  -3   3  379.05   21.40
   5  -3   3  371.52   17.51
  -5  -3   4  220.58   13.86
   5  -3   4  208.09   12.17
   5  -3   4  195.77   16.60
   5  -3   5  738.87   35.08
  -5  -3   5  775.24   33.31
   5  -3   5  796.82   31.37
   5  -3   6  322.83   20.39
   5  -3   6  342.02   15.58
  -5  -3   6  340.22   18.69
   5  -3   7   26.31   11.90
   5  -3   7   28.56    6.56
  -5  -3   7   23.34   11.22
   5   3   7   21.98    4.54
   5   3   8   33.69    5.76
   5  -3   8   22.85   12.33
   5  -3   8   36.17    6.39
  -5  -3   8   31.64   12.09
   5   3   9  104.74    8.24
   5  -3   9  116.52    7.60
   5  -3   9   92.45   14.59
  -5  -3   9  114.43   14.45
   5   3  10   12.53    6.74
   5  -3  10   29.41    5.40
  -5  -3  10   45.12   12.92
   5  -3  10    5.68   13.22
   5   3  10   22.86    6.04
   5  -3  11  350.16   14.20
  -5  -3  11  374.48   22.51
   5   3  11  303.03   15.91
   5  -3  11  354.13   22.18
   5  -3  12  486.63   19.91
   5  -3  12  655.19   29.12
   5   3  12  553.55   22.92
  -5  -3  12  601.88   29.22
   5   3  13   47.12    9.99
  -5  -3  13   40.78   16.12
   5  -3  13   45.38   14.89
  -5  -3  13   28.73   15.59
   5   3  14   92.22   11.94
   5  -3  14  119.87   16.91
  -5  -3  14  110.66   18.37
  -5  -3  14   97.36   18.10
   5   3  15   58.85   12.26
   5  -3  15   68.69   16.58
  -5  -3  15   68.11   18.32
  -5  -3  15   81.28   17.68
   5   3  16   30.94   12.60
  -5  -3  16   22.81   17.79
   5  -3  16   16.69   16.02
  -5  -3  16   36.01   18.44
   5   3  17    5.76   12.94
   5  -3  17   35.15   16.80
  -5  -3  17   37.18   18.09
  -5  -3  17   35.18   19.56
   5  -3  17   -5.90   18.23
   5  -3  18   45.80   19.72
   5   3  18   48.85   15.29
  -5  -3  18   55.48   21.15
   5  -3  18   72.86   18.61
  -5  -3  18   42.31   18.72
   5  -3  19   57.42   21.10
   5   3  19    3.89   15.21
  -5  -3  19   69.08   21.79
   5  -3  19   23.84   18.46
  -5  -3  19   17.62   18.55
   5  -3  20  135.02   24.29
   5   3  20  168.75   20.24
  -5  -3  20  172.20   26.14
   5  -3  20  109.23   21.49
  -5  -3  20  161.32   22.60
   5  -3  21   33.10   22.14
   5   3  21   52.42   18.59
  -5  -3  21   67.24   24.33
   5  -3  21   22.70   19.80
  -5  -3  21   59.15   21.85
   5  -3  22   98.26   24.78
  -5  -3  22   80.57   26.61
   5   3  22   66.50   21.24
   5  -3  22   82.92   22.39
  -5  -3  22   75.41   22.23
  -5   4 -16   36.39   16.50
  -5   4 -15  158.00   18.91
  -5  -4 -15  125.05    9.31
   5  -4 -15  165.03   19.77
  -5   4 -14   39.87   16.74
  -5  -4 -14   34.31    7.35
   5  -4 -14   60.19   16.97
   5  -4 -13   43.12   16.44
  -5  -4 -13   20.44    7.35
  -5   4 -13   31.20   16.79
   5  -4 -12  139.28   18.01
  -5   4 -12  186.09   19.33
   5  -4 -11  445.67   25.80
  -5   4 -11  420.75   26.40
   5  -4 -10   55.93   15.32
  -5   4 -10   68.22   16.24
   5  -4  -9    7.90   13.72
  -5   4  -9  -15.54   14.71
   5  -4  -8   38.11   14.05
  -5   4  -8   37.20   15.18
   5  -4  -7   43.45   13.35
  -5   4  -7   45.89   14.67
   5  -4  -6   53.12   13.01
  -5   4  -6   56.26   14.48
  -5   4  -6   37.84   12.28
   5  -4  -5   31.16   12.33
  -5   4  -5   46.81   14.00
  -5   4  -5   43.34   12.34
   5  -4  -4  389.52   20.81
  -5   4  -4  352.60   21.33
   5  -4  -3   38.32   11.65
  -5   4  -3   20.71   12.22
   5  -4  -2   94.22   12.50
  -5   4  -2   77.68   13.67
   5  -4  -1  167.69   14.12
  -5   4  -1  180.05   15.87
   5  -4   0  276.26   16.15
  -5   4   0  227.45   17.96
  -5  -4   1  176.99   11.61
  -5   4   1  183.92   16.44
   5  -4   1  173.70   13.44
  -5  -4   2  106.75   10.58
   5  -4   2   92.58   10.89
  -5   4   2   91.67   14.58
   5  -4   3   35.25    9.37
  -5   4   3   31.71   13.76
   5  -4   3   26.92   13.35
  -5  -4   3   33.67   10.04
   5  -4   4  348.10   17.27
  -5  -4   4  326.90   18.30
  -5   4   4  328.17   22.74
   5  -4   4  359.12   21.29
   5  -4   5   31.57   13.06
  -5  -4   5   30.01   11.36
  -5   4   5   47.82   15.19
  -5  -4   6   50.94   12.21
   5  -4   6   53.38   13.43
  -5  -4   7   51.88   12.67
   5  -4   7   79.85   14.27
  -5  -4   8   18.92   12.71
   5  -4   8   15.35   13.10
   5   4   9    3.80    4.92
   5  -4   9    2.28   13.46
  -5  -4   9    5.30   13.11
   5  -4  10   41.93   15.14
   5   4  10   40.90    6.51
  -5  -4  10   30.80   14.52
   5   4  10   34.03    5.38
   5   4  11  372.21   17.31
  -5  -4  11  441.67   24.76
   5  -4  11  408.84   24.89
  -5  -4  12  120.21   17.55
   5   4  12  111.32   10.18
   5  -4  12  133.27   17.27
   5   4  13   31.02    9.46
   5  -4  13   15.83   15.13
  -5  -4  13   53.75   17.15
   5   4  14   47.28   10.69
   5  -4  14   57.62   16.60
  -5  -4  14   31.64   17.61
   5   4  15  117.26   13.60
   5  -4  15  145.56   18.71
  -5  -4  15  138.09   20.55
   5   4  16   54.12   12.67
  -5  -4  16   53.40   19.41
   5  -4  16   26.91   17.54
   5  -4  16   31.75    6.34
  -5  -4  16   40.63   18.68
  -5  -4  17  190.14   21.79
   5  -4  17  151.19   20.76
  -5  -4  17  157.32   23.11
   5   4  17  142.41   15.82
   5  -4  17  149.76    9.01
  -5  -4  18   14.73   18.96
   5   4  18    6.82   13.83
  -5  -4  18   30.76   20.72
   5  -4  18   51.40   18.96
  -5  -4  19   49.53   20.48
   5   4  19   21.06   15.06
  -5  -4  19   19.60   21.19
   5  -4  19   43.48   18.93
   5   4  20   23.86   16.16
  -5  -4  20   36.27   20.46
   5  -4  20   44.34   20.04
  -5  -4  20   53.97   23.33
  -5  -4  21   72.87   22.09
   5  -4  21   91.61   24.44
   5   4  21   90.15   18.98
  -5  -4  21   93.42   26.47
   5  -4  21  131.70   23.39
   5  -5 -18   64.48   19.68
  -5  -5 -17  110.22   10.29
  -5   5 -17  129.05   20.08
   5  -5 -17  109.29   19.74
  -5   5 -16   -2.02   18.00
  -5  -5 -16   17.24    8.59
   5  -5 -16   -9.00   17.43
  -5  -5 -15   60.50    9.28
  -5   5 -15   76.52   18.84
   5  -5 -15   55.56   17.90
  -5   5 -14   20.38   17.67
  -5  -5 -14   28.81    9.09
   5  -5 -14   20.90   16.76
  -5   5 -13  123.75   19.84
   5  -5 -13   77.96   17.51
  -5   5 -12  192.70   21.13
   5  -5 -12  173.23   19.62
  -5   5 -11   79.42   17.97
   5  -5 -11   57.16   17.16
   5  -5 -10   76.02   16.23
  -5   5 -10   79.71   17.49
  -5   5  -9  398.52   25.67
   5  -5  -9  387.92   23.98
  -5   5  -8  122.58   17.90
   5  -5  -8  170.70   17.17
  -5   5  -7   47.31   15.71
   5  -5  -7   62.74   14.07
  -5   5  -6   72.74   13.88
  -5   5  -6   59.56   16.45
   5  -5  -6   66.90   14.45
   5  -5  -5  609.48   30.08
  -5   5  -5  638.05   30.87
  -5   5  -5  653.43   32.13
   5  -5  -4  195.27   16.31
  -5   5  -4  145.03   16.00
  -5   5  -3  191.62   17.48
   5  -5  -3  241.10   16.81
   5  -5  -2  251.42   17.17
  -5   5  -2  221.48   18.35
   5  -5  -1  261.01   17.38
  -5   5  -1  249.82   19.58
  -5   5   0  111.79   15.27
   5  -5   0  110.28   13.56
  -5   5   1  232.00   18.77
  -5  -5   1  215.89   10.55
   5  -5   1  261.69   16.47
  -5   5   2  204.99   18.29
  -5  -5   2  233.73   14.79
  -5   5   3  208.01   18.95
   5  -5   3  192.57   18.48
  -5  -5   3  238.51   15.06
   5  -5   4  194.41   17.89
  -5  -5   4  171.85   14.66
  -5   5   4  147.95   17.64
  -5   5   5  612.20   32.37
   5  -5   5  604.64   31.28
  -5  -5   5  607.79   28.60
  -5  -5   6   64.02   13.17
   5  -5   6   78.32   15.54
  -5   5   6   50.10   15.96
   5  -5   7   56.27   14.64
  -5  -5   7   39.14   13.50
  -5  -5   8  113.19   15.82
   5  -5   8  119.82   16.63
   5  -5   9  408.55   25.51
  -5  -5   9  438.05   24.96
   5  -5  10   76.77   16.35
   5   5  10   51.63    5.85
  -5  -5  10   49.26   15.90
   5   5  11   49.81    7.41
   5  -5  11   71.29   16.82
  -5  -5  11   56.94   16.34
   5  -5  12  208.13   20.40
   5   5  12  158.62   11.37
  -5  -5  12  187.91   20.07
   5  -5  13   87.16   18.42
  -5  -5  13   57.42   17.42
   5   5  13  100.25   10.54
   5  -5  14   19.01   16.90
  -5  -5  14   53.10   18.50
   5   5  14   27.51   10.18
   5   5  15   56.91   11.59
  -5  -5  15   64.98   19.80
   5  -5  15   54.94   18.10
  -5  -5  16    7.91   19.16
   5   5  16   29.59   12.33
   5  -5  16   20.39   17.20
  -5  -5  17  131.85   23.23
   5   5  17  110.51   15.00
   5  -5  17  169.59   21.45
  -5  -5  18   55.80   22.16
   5   5  18   52.18   14.34
   5  -5  18   59.37   19.68
  -5  -5  19  225.15   26.92
   5   5  19  145.01   17.56
  -5  -5  19  149.58   23.42
   5  -5  19  139.71   22.69
  -5  -5  20  141.37   25.68
   5   5  20   75.15   17.08
   5  -5  20  103.47   22.01
  -5  -5  20  129.92   23.35
   5  -6 -19   11.32   19.52
   5  -6 -18   35.90   20.03
  -5   6 -18   82.31   20.70
  -5   6 -17   69.15   20.74
   5  -6 -17   41.62   19.68
  -5  -6 -17   60.04   10.70
   5  -6 -16   32.78   18.39
  -5   6 -16   54.88   20.54
  -5  -6 -16   67.85   10.93
   5  -6 -15   36.63   17.95
  -5   6 -15   16.42   18.96
  -5  -6 -15   37.30   10.77
   5  -6 -14   28.66   17.47
  -5   6 -14    9.63   18.78
   5  -6 -13  146.90   19.92
  -5   6 -13  158.05   21.12
  -5   6 -12  113.55   20.22
   5  -6 -12  129.72   18.76
  -5   6 -11  205.61   22.21
   5  -6 -11  214.65   20.34
  -5   6 -10  175.69   21.58
   5  -6 -10  205.27   19.31
   5  -6  -9   31.33   15.82
  -5   6  -9   16.90   17.61
   5  -6  -8   20.90   15.27
  -5   6  -8   27.52   16.77
  -5   6  -7   27.51   17.17
   5  -6  -7   41.86   14.79
  -5   6  -6  196.53   20.14
  -5   6  -6  160.87   17.34
   5  -6  -6  171.55   17.63
   5  -6  -5  535.28   27.32
  -5   6  -5  501.42   29.30
  -5   6  -5  478.05   27.45
   5  -6  -4  225.38   18.20
  -5   6  -4  218.24   18.83
   5  -6  -3  289.58   19.65
  -5   6  -3  238.83   19.46
  -5   6  -2   53.50   14.27
   5  -6  -2   46.07   13.80
  -5   6  -1  129.95   17.19
   5  -6  -1  125.36   15.14
  -5   6   0    6.59   14.94
  -5  -6   1  136.44    8.51
  -5   6   1  116.01   17.00
  -5   6   2   60.42   16.03
  -5  -6   2   53.47    7.88
  -5  -6   3  307.20   17.95
   5  -6   3  253.04   20.94
  -5   6   3  237.92   20.53
  -5  -6   3  239.18   13.37
  -5   6   4  236.85   20.62
  -5  -6   4  238.45   17.18
   5  -6   4  183.96   19.89
   5  -6   5  556.66   29.84
  -5   6   5  494.28   29.75
  -5  -6   5  522.68   26.87
   5  -6   6  185.32   19.55
  -5   6   6  162.16   20.58
  -5  -6   6  194.48   17.19
  -5   6   7   14.73   17.70
  -5  -6   7   18.15   14.29
   5  -6   7   43.14   15.65
   5  -6   8   52.87   16.13
   5   6   8   14.36    3.98
  -5   6   8   17.37   17.78
  -5  -6   8   38.81   14.82
   5  -6   9    8.33   15.54
  -5  -6   9    6.15   15.19
   5   6   9    7.59    5.41
  -5  -6  10  155.19   18.63
   5  -6  10  181.67   18.88
   5  -6  11  207.17   20.91
  -5  -6  11  213.98   20.65
   5  -6  12  118.78   18.92
  -5  -6  12  133.98   19.82
   5   6  13  154.63   11.91
  -5  -6  13  163.83   21.20
   5  -6  13  144.75   20.36
  -5  -6  14   17.77   18.63
   5   6  14   25.90   10.29
   5  -6  14   44.77   18.27
  -5  -6  15   23.24   19.70
   5   6  15   29.62   11.37
   5  -6  15   27.03   18.91
  -5  -6  16   66.69   20.52
   5   6  16   48.71   12.61
   5  -6  16   46.59   19.37
  -5  -6  17   58.02   21.87
   5  -6  17   70.96   20.03
   5   6  17   25.18   13.05
   5  -6  18   39.71   20.31
  -5  -6  18   85.89   23.00
   5   6  18   28.61   13.63
   5  -6  19   15.43   20.72
  -5  -6  19   32.88   22.96
   5  -7 -18   87.87   21.08
  -5   7 -18   83.54   22.52
  -5  -7 -17   34.44   11.99
   5  -7 -17   92.49   21.39
  -5   7 -17   37.36   21.95
  -5  -7 -16  113.76   13.41
  -5   7 -16  169.22   23.97
   5  -7 -16  116.27   21.41
  -5   7 -15   41.72   21.01
   5  -7 -15   66.13   20.08
  -5   7 -14   22.23   19.89
   5  -7 -14   31.16   18.64
  -5   7 -13  111.55   21.77
   5  -7 -13   85.29   19.19
  -5   7 -12  281.14   25.60
   5  -7 -12  211.18   21.62
  -5   7 -11   95.21   20.80
   5  -7 -11  101.60   18.38
  -5   7 -10  401.59   28.28
   5  -7 -10  395.32   25.99
  -5   7  -9  419.47   29.37
   5  -7  -9  457.19   27.06
  -5   7  -8    6.14   18.48
   5  -7  -8   13.38   16.06
   5  -7  -7  123.02   17.97
  -5   7  -7  144.96   20.65
  -5   7  -6  460.56   27.35
  -5   7  -6  468.76   29.93
   5  -7  -6  490.15   27.35
  -5   7  -5  799.80   40.85
  -5   7  -5  828.73   39.42
   5  -7  -5  825.25   38.92
  -5   7  -4  125.37   20.21
   5  -7  -4  137.13   17.49
  -5   7  -4  157.93   17.85
  -5   7  -3   26.10   14.95
   5  -7  -3   -0.69   14.31
  -5   7  -2   89.68   15.91
   5  -7  -2   87.08   15.89
  -5   7  -1  204.52   19.48
  -5   7   0   86.04   16.65
  -5  -7   1  192.64   11.45
  -5   7   1  245.25   20.63
   5   7   2  109.83    9.31
  -5  -7   2   77.59    9.43
  -5   7   2   84.13   17.19
   5  -7   3   32.50   17.03
  -5  -7   3   11.74    9.11
   5   7   3    8.54    7.63
  -5   7   3   -9.57   15.67
   5  -7   4  154.54   19.62
  -5  -7   4  127.72   11.76
   5   7   4  140.57    9.87
  -5   7   4  125.50   18.87
   5  -7   5  816.80   41.90
   5   7   5  925.58   34.57
  -5  -7   5  861.40   39.31
  -5   7   5  881.50   43.05
  -5  -7   5  801.35   36.14
   5  -7   6  422.29   27.88
  -5   7   6  411.29   29.38
  -5  -7   6  445.41   22.36
  -5  -7   6  463.45   26.20
   5   7   6  484.38   20.01
   5   7   7  128.42    9.53
  -5   7   7  123.00   20.80
  -5  -7   7  150.67   17.67
   5  -7   7  158.16   19.24
  -5   7   8   14.13   19.04
  -5  -7   8   25.66   15.67
   5   7   8    5.58    7.10
   5  -7   8  -17.10   17.08
  -5   7   9  447.78   30.47
   5  -7   9  433.09   27.13
  -5  -7   9  465.83   26.58
   5   7   9  358.48   17.96
  -5   7  10  469.13   32.50
   5  -7  10  447.17   27.92
  -5  -7  10  388.38   27.23
  -5  -7  11   57.00   17.90
   5   7  11   48.23    6.34
   5  -7  11  129.93   19.60
  -5  -7  12  222.63   22.17
   5   7  12  157.81   10.78
   5  -7  12  251.09   22.62
   5   7  13   68.35    9.38
  -5  -7  13  106.05   20.15
   5  -7  13   92.05   19.37
  -5  -7  14   62.38   20.10
   5  -7  14   57.41   19.61
  -5  -7  15   48.46   20.53
   5  -7  15   32.81   19.34
  -5  -7  16  107.95   23.16
   5  -7  16  186.65   23.51
  -5  -7  17   77.79   23.05
   5  -7  17   77.56   22.18
  -5  -7  18   84.46   23.56
   5  -7  18   19.96   21.17
  -5   8 -17   97.57   24.02
  -5  -8 -17   97.44   14.46
   5  -8 -17   87.90   22.52
   5  -8 -16   57.29   21.05
  -5  -8 -16   18.84   13.09
  -5   8 -16   60.80   22.84
  -5   8 -15   36.29   22.12
   5  -8 -15   71.79   20.90
  -5   8 -14   35.66   21.06
   5  -8 -14   15.85   18.92
  -5   8 -13   42.57   21.60
   5  -8 -13   74.94   20.20
   5  -8 -12   40.40   18.69
  -5   8 -12   52.55   21.23
  -5   8 -11  127.07   22.47
   5  -8 -11  131.66   19.96
   5  -8 -10   29.51   17.33
  -5   8 -10   11.73   19.97
   5  -8  -9   12.30   17.10
  -5   8  -9   47.24   20.20
   5  -8  -8   45.24   17.36
  -5   8  -8   18.11   19.89
  -5   8  -7   38.64   19.71
   5  -8  -7   10.89   16.51
  -5   8  -6    8.77   18.82
   5  -8  -6   37.07   16.92
  -5   8  -5   47.96   19.87
   5  -8  -5   26.53   17.11
  -5   8  -5   79.24   17.37
  -5   8  -4   49.47   18.93
   5  -8  -4   74.00   16.93
  -5   8  -4   57.20   16.39
  -5   8  -3   29.62   16.15
  -5   8  -2   51.05   16.68
   5   8  -1  121.74   12.61
  -5   8  -1  127.65   18.82
  -5   8   0  187.02   20.97
   5   8   0  199.05   14.38
  -5   8   1  127.38   19.63
   5   8   1  131.68   12.26
  -5  -8   2   14.76    9.85
  -5   8   2   23.74   17.14
   5   8   2   30.13    9.94
   5   8   3   21.55    9.35
  -5  -8   3   13.65   10.00
  -5   8   3   21.90   17.19
  -5  -8   4   48.24   11.44
   5   8   4   44.84    9.69
   5  -8   4   42.76   18.48
  -5   8   4   44.78   18.23
  -5  -8   5   72.86   12.11
   5  -8   5   38.61   18.22
  -5   8   5   65.01   18.80
   5   8   5   64.04    9.98
  -5   8   6   25.17   18.61
   5  -8   6   25.26   17.76
   5   8   6   34.50    9.12
  -5  -8   6   46.93   11.89
  -5  -8   7   27.54   16.57
  -5   8   7   28.55   19.42
   5  -8   7   36.31   18.09
  -5  -8   7   37.98   12.22
   5   8   7   22.47    8.72
   5  -8   8   62.45   18.84
   5   8   8   23.17    8.94
  -5  -8   8   45.29   12.68
  -5  -8   8   61.81   17.38
  -5   8   8   22.17   20.12
   5  -8   9   16.80   17.98
   5   8   9   32.27    8.93
  -5   8   9  -23.15   20.66
  -5  -8   9   21.27   12.47
  -5  -8   9   19.26   17.60
  -5  -8  10   52.94   18.65
  -5   8  10   -6.76   21.66
   5   8  10   30.92    9.30
   5  -8  10   63.75   19.24
  -5   8  11  148.23   25.48
  -5  -8  11  132.59   19.98
   5  -8  11  131.59   20.23
   5  -8  12   57.90   19.51
   5   8  12   23.90    6.63
  -5  -8  12   85.15   19.80
  -5   8  12   49.01   22.90
  -5  -8  13   68.95   20.83
   5   8  13   31.21    7.74
   5  -8  13   68.11   19.98
   5  -8  14    8.79   18.42
  -5  -8  14    8.07   20.87
   5  -8  15   85.37   21.38
  -5  -8  15   67.87   22.47
   5  -8  16    7.97   20.86
  -5  -8  16   26.64   22.02
   5  -8  17   64.69   23.43
  -5  -8  17  111.39   24.40
  -5   9 -15   19.48   23.45
   5  -9 -15   40.63   21.48
  -5   9 -14   82.60   23.78
   5  -9 -14   38.59   20.37
   5  -9 -13   61.32   20.53
  -5   9 -13   55.57   22.85
   5  -9 -12  171.01   22.11
  -5   9 -12  106.20   24.55
   5  -9 -11   16.70   19.10
  -5   9 -11   15.66   20.80
  -5   9 -10   23.06   21.27
   5  -9 -10   37.75   18.97
  -5   9  -9   90.84   22.39
   5  -9  -9   82.04   19.76
  -5   9  -8  154.15   23.59
   5  -9  -8  153.37   20.34
   5  -9  -7   93.04   19.60
  -5   9  -7  115.71   22.66
  -5   9  -6  105.64   21.93
  -5   9  -6   81.62   18.42
   5  -9  -6   71.90   18.76
  -5   9  -5  274.75   26.70
   5  -9  -5  242.82   22.81
  -5   9  -5  262.62   23.09
  -5   9  -4  293.61   24.72
  -5   9  -4  314.52   27.25
  -5   9  -3  158.48   20.31
  -5   9  -3  149.01   22.90
  -5   9  -2   20.98   16.96
   5   9  -2   66.89   13.35
  -5   9  -1   47.66   18.46
   5   9  -1   33.98   12.62
  -5   9   0   -3.25   17.51
   5   9   0   21.93   11.87
  -5   9   1   56.47   18.64
   5   9   1   47.38   12.01
  -5   9   2   21.42   18.47
  -5  -9   2   48.78   11.77
   5   9   2   48.47   11.89
   5   9   3  161.82   13.87
  -5   9   3  130.22   21.30
  -5  -9   3  164.20   14.70
   5  -9   4  309.87   26.27
  -5  -9   4  264.84   18.22
  -5   9   4  256.08   25.81
   5   9   4  330.85   17.90
   5  -9   5  305.55   26.23
  -5   9   5  211.43   24.68
  -5  -9   5  258.98   18.11
   5   9   5  277.72   16.66
   5  -9   6   87.29   20.79
   5   9   6   78.07   11.40
  -5   9   6   69.64   20.77
  -5  -9   6   44.33   13.52
   5  -9   7   68.88   19.89
   5   9   7   78.20   11.35
  -5  -9   7   75.34   14.28
  -5   9   7   72.94   21.27
   5   9   8  150.29   13.11
  -5  -9   8  124.66   15.80
   5  -9   8  175.06   22.33
  -5   9   8  137.79   24.05
  -5  -9   9   73.10   14.80
   5   9   9   63.19   11.07
  -5   9   9   48.79   22.67
   5  -9   9  107.16   20.99
   5   9  10   13.92   10.61
  -5  -9  10   27.60   19.40
   5  -9  10   31.03   19.23
  -5  -9  10   30.47   14.05
  -5   9  10   57.41   22.43
   5   9  11   10.16   10.12
  -5  -9  11   17.15   19.64
  -5   9  11   23.39   21.81
   5  -9  11   13.82   19.09
  -5  -9  11   31.31   14.74
  -5   9  12  113.05   26.39
   5  -9  12  141.53   22.49
  -5  -9  12  119.48   17.06
  -5  -9  12  124.89   22.23
  -5   9  13   60.16   25.60
  -5  -9  13   64.92   15.99
  -5  -9  13   76.84   21.86
   5  -9  13   39.02   20.41
  -5  -9  14   62.72   16.67
  -5   9  14   34.31   25.49
   5  -9  14   41.33   21.36
  -5  -9  14   41.94   22.19
  -5   9  15   35.28   26.34
   5  -9  15   28.79   21.82
  -5  -9  15   13.90   21.78
  -5  10 -12   24.38   23.56
   5 -10 -12   51.24   20.75
  -5  10 -11   32.53   23.36
   5 -10 -11   66.53   21.04
  -5  10 -10   52.88   22.91
   5 -10 -10   55.80   20.27
  -5  10  -9   38.43   22.35
   5 -10  -9  -12.24   19.65
   5 -10  -8   30.30   19.59
  -5  10  -8   14.92   21.13
  -5  10  -7   38.70   22.20
   5 -10  -7   56.66   20.32
  -5  10  -6   60.54   22.44
   5 -10  -6   12.71   19.18
  -5  10  -5    2.70   21.39
  -5  10  -5    9.03   18.50
   5 -10  -5   -1.93   18.92
  -5  10  -4   71.18   19.48
  -5  10  -4  125.14   23.93
  -5  10  -3   56.67   19.84
   5  10  -3   65.01   15.42
  -5  10  -3   47.18   22.38
  -5  10  -2   63.74   19.36
   5  10  -2   43.06   14.57
  -5  10  -1   18.38   18.23
   5  10  -1   62.80   14.69
  -5  10   0  -13.96   17.85
   5  10   0    3.84   12.83
   5  10   1   46.08   13.39
  -5  10   1   41.55   19.13
   5  10   2   58.99   12.94
  -5  10   2   41.39   20.10
  -5 -10   3   84.72   14.06
  -5  10   3   34.77   19.74
   5  10   3   72.16   13.02
  -5 -10   4   92.13   14.47
  -5  10   4  138.38   22.07
   5  10   4   91.13   13.39
  -5 -10   5   25.64   13.42
  -5  10   5    3.84   20.10
   5  10   5   14.29   11.70
   5 -10   5    1.31   20.50
   5  10   6   24.18   11.58
  -5  10   6   35.10   20.71
  -5 -10   6   19.17   14.07
   5 -10   6   13.23   20.38
   5  10   7   40.66   11.92
  -5  10   7   69.34   21.29
   5 -10   7   26.45   20.49
  -5 -10   7   23.16   14.71
   5  10   8   13.88   11.08
  -5 -10   8   33.64   15.52
   5 -10   8   23.96   20.62
  -5  10   8   22.04   21.18
   5  10   9    6.40   11.14
   5 -10   9   20.03   21.02
  -5  10   9    1.42   21.72
  -5 -10   9   14.06   14.52
   5 -10  10   -4.07   20.30
  -5  10  10   36.96   23.45
  -5 -10  10   38.54   14.98
   5  10  10   30.17   11.58
  -5 -10  11   35.52   15.84
   5 -10  11   39.59   21.41
  -5  10  11   28.95   23.59
  -5 -10  12   59.06   16.76
   5 -10  12   63.32   21.48
  -5  10  12   48.72   24.69
  -5  11  -9    1.49   24.13
   5 -11  -9   62.51   21.98
  -5  11  -8   39.90   24.21
   5 -11  -8   26.16   20.94
  -5  11  -7  114.27   25.62
   5 -11  -7   69.57   21.42
  -5  11  -6   11.50   22.93
   5 -11  -6   65.55   21.39
  -5  11  -5   41.61   23.30
  -5  11  -5   54.26   19.95
   5  11  -4   55.48   17.06
  -5  11  -4   59.72   24.94
  -5  11  -4   83.08   20.58
   5  11  -3   26.55   15.89
  -5  11  -3   17.22   22.75
  -5  11  -3   18.35   18.77
   5  11  -2   15.72   15.78
  -5  11  -2   15.71   22.03
  -5  11  -2   36.80   19.94
   5  11  -1   24.90   15.58
  -5  11  -1   13.63   19.44
   5  11   0   21.95   14.96
  -5  11   0   25.10   19.82
  -5  11   1   16.50   19.79
   5  11   1   19.72   14.47
  -5  11   2   33.74   20.19
   5  11   2   17.67   13.64
  -5  11   3    9.30   20.33
   5  11   3   34.37   13.33
   5  11   4   75.65   14.07
  -5  11   4   93.65   22.81
  -5 -11   4   76.88   15.76
  -5 -11   5   36.50   15.32
  -5  11   5   19.24   21.48
   5  11   5   37.22   13.22
  -5 -11   6   33.17   15.75
   5 -11   6    9.96   21.69
  -5  11   6   25.28   22.33
   5  11   6   26.60   12.77
   5  11   7   72.06   13.66
  -5  11   7   98.31   23.98
  -5 -11   7   70.81   16.69
   5 -11   7   46.18   22.31
  -5 -11   8   54.66   16.47
  -5  11   8   -2.91   21.54
   5 -11   8   41.99   22.65
  -5 -11   9    8.20   17.16
   5 -11   9   37.81   22.91
  -5  11   9   25.37   22.73
  -5  12  -3   29.98   25.62
  -5  12  -3   27.61   20.12
   5  12  -3    6.24   17.68
  -5  12  -2   23.45   24.89
  -5  12  -2    5.28   19.90
   5  12  -2   19.98   17.25
  -5  12  -1   -3.12   24.82
   5  12  -1   42.73   17.31
  -5  12  -1    7.98   20.55
   5  12   0   33.49   16.72
  -5  12   0   10.74   21.12
   5  12   1  -11.06   15.73
  -5  12   1   40.72   20.91
   5  12   2   15.32   15.46
  -5  12   2   31.72   21.23
   5  12   3  -14.22   14.34
  -5  12   3   -2.81   21.19
  -6   0  -8   87.55   10.02
  -6   0  -7  202.20   12.73
  -6   0  -6  468.37   21.25
  -6   0  -5 1132.87   44.77
  -6   0  -4   54.03    7.81
  -6   0  -4   46.68    9.49
  -6   0  -4   52.75    9.98
  -6   0  -3  249.15   13.11
  -6   0  -3  210.02   14.47
  -6   0  -2  156.02   13.20
  -6   0  -2  202.18   12.30
  -6   0  -1  558.14   25.52
  -6   0  -1  564.03   25.04
  -6   0   0  133.61   13.00
  -6   0   0  141.26   12.49
  -6   0   1  581.16   26.48
  -6   0   1  557.35   26.14
  -6   0   2  184.05   15.14
  -6   0   2  183.61   14.79
  -6   0   3  252.06   16.91
  -6   0   4   38.19   12.48
  -6   0   5 1090.71   45.85
  -6   0   6  453.56   24.08
   6   0   6  428.97   21.48
  -6   0   7  209.32   18.15
   6   0   7  225.37   14.60
   6   0   8   86.49   10.95
  -6   0   8   74.05   14.74
   6   0   9 1189.33   48.91
  -6   0   9 1222.20   51.54
   6   0  10  606.06   27.88
  -6   0  10  591.90   31.00
   6   0  11  994.99   41.94
  -6   0  11  978.74   44.71
   6   0  12  245.86   17.42
  -6   0  12  262.86   21.47
   6   0  13  147.71   15.53
  -6   0  13  185.41   19.99
   6   0  14  155.77   15.91
  -6   0  14  105.61   19.25
   6   0  15  117.20   15.55
  -6   0  15   92.14   19.56
   6   0  16  154.51   17.38
  -6   0  16  137.70   21.52
   6   0  17   63.92   15.41
   6   0  17   63.10   16.41
  -6   0  17   44.53   19.74
  -6   0  18   40.20   19.87
   6   0  18   31.22   16.53
   6   0  18   16.62   15.98
  -6   0  19   97.12   21.90
   6   0  19   88.10   18.86
   6   0  19   59.04   18.19
  -6   0  20  161.56   23.72
   6   0  20  174.07   21.23
   6   0  20  125.34   20.42
  -6   0  21   22.42   21.11
   6   0  21   32.97   19.95
   6   0  21   73.02   20.40
  -6   1 -10  586.66   27.51
  -6   1  -9  305.87   18.22
  -6   1  -8  326.52   18.63
  -6   1  -7  207.66   14.99
  -6  -1  -6   25.07    5.84
  -6   1  -6   29.91   10.77
  -6   1  -5   24.75   10.90
  -6  -1  -5   35.66    6.76
  -6  -1  -5   14.78    5.30
  -6  -1  -4  157.42    9.79
  -6   1  -4  146.51   13.17
  -6   1  -4  174.34   13.34
  -6  -1  -4  136.68    8.73
  -6  -1  -3   16.58    8.08
  -6   1  -3   50.51   11.24
  -6  -1  -3   43.79    7.04
  -6  -1  -3   47.29    8.27
  -6  -1  -2  -11.82    9.60
  -6  -1  -2   44.21    8.65
  -6   1  -2   42.63   11.20
  -6  -1  -1  167.44   12.12
  -6   1  -1  125.60   12.44
  -6  -1  -1  146.30   11.31
  -6   1  -1  155.84   13.67
  -6   1   0   70.95   11.63
  -6   1   0   74.95   12.26
  -6  -1   0  100.55   11.46
  -6  -1   0   74.41   10.05
  -6   1   1  163.33   14.46
  -6  -1   1  124.71   12.30
  -6   1   1  124.21   13.40
  -6  -1   1  154.12   13.45
  -6   1   2   35.22   11.69
  -6  -1   2   38.78   11.45
  -6   1   2   36.47   12.66
  -6  -1   3   41.34   12.29
  -6   1   3   53.15   13.37
  -6   1   3   48.39   12.24
  -6   1   4  173.48   15.85
  -6  -1   4  184.99   15.51
  -6  -1   5   35.39   13.09
  -6   1   5   15.53   12.58
   6  -1   5   14.25    9.97
   6  -1   6   52.63   11.28
  -6   1   6   31.17   13.53
  -6  -1   6   40.00   14.12
  -6   1   7  201.70   18.03
   6   1   7  210.22   13.05
   6  -1   7  217.90   15.60
  -6  -1   7  200.55   18.32
   6   1   8  331.29   16.45
   6  -1   8  305.91   18.65
  -6  -1   8  312.20   21.43
  -6   1   8  279.70   20.83
   6   1   9  280.21   16.12
   6  -1   9  307.78   18.20
  -6  -1   9  307.82   21.73
  -6   1   9  295.49   21.22
   6   1  10  517.57   25.30
   6  -1  10  596.11   27.58
  -6  -1  10  563.65   30.37
  -6   1  10  597.63   30.38
  -6  -1  11   11.61   15.99
  -6   1  11   29.85   16.94
   6  -1  11    3.20   12.41
   6   1  11   22.72   10.30
  -6  -1  12  314.15   23.41
  -6   1  12  301.58   23.15
   6  -1  12  318.40   20.33
   6   1  12  273.54   17.42
   6  -1  13   31.09   14.11
  -6   1  13   48.69   17.97
   6   1  13   55.18   11.56
  -6  -1  13   50.90   18.03
  -6   1  14    1.76   17.47
   6   1  14    7.72   11.74
   6  -1  14   23.83   14.53
  -6  -1  14    7.74   17.43
  -6   1  15  117.81   20.85
  -6  -1  15  111.00   19.94
   6   1  15  109.32   14.61
   6  -1  15  110.19   16.47
   6   1  16   30.61   13.79
   6  -1  16   17.58   15.34
  -6   1  16   43.64   19.31
  -6  -1  16   54.29   19.47
   6   1  16   39.88   13.09
   6   1  17  112.13   16.77
   6  -1  17  141.14   18.78
  -6   1  17  116.32   21.39
  -6  -1  17  138.44   21.53
   6   1  17  135.37   15.91
   6   1  18  110.97   17.14
   6  -1  18   95.14   19.43
  -6   1  18   97.31   21.12
   6   1  18  137.14   17.10
  -6  -1  18  117.29   21.07
   6  -1  19   48.70   18.88
   6   1  19   12.21   16.08
  -6   1  19   23.41   20.73
   6  -1  19   35.95   18.92
   6   1  19   20.04   15.81
  -6  -1  19   46.76   20.75
   6  -1  20   75.87   20.92
   6   1  20   51.54   18.15
  -6   1  20   54.01   21.62
   6  -1  20   58.24   20.18
   6   1  20   78.60   18.41
  -6  -1  20   20.44   21.34
   6  -1  21   62.67   20.55
   6   1  21   84.17   19.94
  -6  -1  21   85.44   22.78
  -6   1  21   84.56   23.58
   6  -1  21   68.43   21.72
   6   1  21   36.64   19.32
  -6   2 -12   37.70   13.80
  -6   2 -11  115.66   15.12
  -6   2 -10  326.02   20.89
  -6   2  -9  410.11   23.03
  -6  -2  -8  124.30    7.04
  -6   2  -8  166.88   15.44
  -6   2  -7  168.99   15.91
  -6  -2  -7  167.48    9.35
  -6   2  -6  322.17   19.32
  -6  -2  -6  306.88   14.45
  -6   2  -5   51.68   12.88
  -6  -2  -5   67.51    8.07
  -6   2  -5   53.91   11.88
  -6   2  -4   52.64   12.00
  -6   2  -4   67.61   12.83
  -6   2  -3    1.62   11.01
  -6  -2  -2  723.40   28.69
  -6   2  -2  728.93   32.77
  -6   2  -1  406.99   23.07
  -6  -2  -1  442.97   18.98
  -6   2   0   48.35   12.51
  -6  -2   0   69.88    8.51
  -6  -2   1  426.66   20.27
  -6   2   1  470.28   24.16
  -6   2   2  676.06   31.98
  -6   2   3    8.18   13.11
  -6  -2   4   52.79   13.02
  -6   2   4   52.74   14.02
  -6  -2   5   46.55   14.00
  -6   2   5   54.71   14.02
   6  -2   5   60.30   13.14
   6  -2   6  305.59   19.74
  -6   2   6  285.69   20.38
  -6  -2   6  304.84   20.42
  -6  -2   7  172.71   16.68
   6  -2   7  149.48   15.51
  -6   2   7  162.02   17.64
  -6  -2   8  153.10   17.34
   6   2   8  134.60   10.10
  -6   2   8  146.39   17.63
   6  -2   8  150.90   15.33
   6   2   9  413.45   18.49
   6  -2   9  397.35   22.80
  -6   2   9  358.71   24.88
  -6  -2   9  393.31   25.05
   6   2  10  312.67   16.28
   6  -2  10  330.08   20.72
  -6  -2  10  287.99   22.66
  -6   2  10  361.06   23.72
  -6   2  11   79.27   17.33
  -6  -2  11  103.84   17.53
   6  -2  11  102.62   15.38
   6   2  11  100.85   10.68
  -6   2  12   -5.86   17.28
   6  -2  12   22.71   15.01
   6   2  12   42.62    9.96
  -6  -2  12   48.24   17.22
   6  -2  13  702.47   34.51
   6   2  13  683.67   30.56
  -6   2  13  682.93   36.35
  -6  -2  13  700.78   35.87
  -6   2  14   23.81   18.48
  -6  -2  14   54.70   18.63
   6  -2  14   52.91   15.86
   6   2  14   49.52   11.52
  -6  -2  15  118.45   20.69
   6   2  15   95.03   12.51
   6  -2  15  130.71   18.19
   6   2  15  133.02   13.85
  -6   2  15  132.29   21.25
   6  -2  16    8.19   16.43
  -6  -2  16   18.64   19.22
   6   2  16    1.04   11.74
   6   2  16   -2.52   12.47
  -6   2  16   33.67   19.69
   6  -2  17  103.67   19.06
   6   2  17   61.54   14.21
  -6  -2  17   73.48   20.68
   6   2  17   93.50   15.23
  -6   2  17   35.83   20.44
   6  -2  18    1.01   17.47
  -6   2  18   -5.30   20.01
  -6  -2  18   11.33   19.69
   6   2  18   -0.75   14.54
  -6  -2  18   31.23   20.15
   6   2  18   37.31   14.03
   6   2  19  103.53   17.15
  -6  -2  19  103.02   22.11
   6  -2  19   86.35   20.27
   6   2  19   93.12   15.90
  -6   2  19   86.66   22.46
  -6  -2  19  153.93   23.79
   6   2  20  137.68   19.14
   6  -2  20  107.73   21.16
  -6  -2  20   84.04   22.51
   6   2  20  103.41   17.22
  -6   2  20  107.85   23.54
  -6  -2  20  145.95   24.98
   6   2  21   14.50   16.13
  -6  -2  21   10.23   23.76
   6   2  21   25.25   17.49
  -6  -2  21    7.85   21.80
  -6   2  21   29.33   22.74
   6  -2  21    7.10   20.53
  -6   3 -14  136.62   18.38
  -6   3 -13  206.91   19.98
  -6   3 -12   48.29   15.79
  -6   3 -11   71.39   16.43
  -6   3 -10  732.67   35.47
   6  -3  -9  265.77   20.31
  -6   3  -9  302.49   20.75
  -6   3  -8   81.18   15.34
   6  -3  -8   82.19   14.93
  -6   3  -7  416.29   23.65
   6  -3  -7  391.23   22.87
  -6   3  -6   23.54   13.34
   6  -3  -6    9.85   12.87
   6  -3  -5   92.81   13.89
  -6   3  -5  102.24   13.84
  -6   3  -5   84.23   14.27
  -6   3  -4  201.05   16.32
   6  -3  -4  191.78   15.71
  -6   3  -3   94.44   13.90
   6  -3  -3  111.12   13.62
  -6   3  -2  199.51   16.90
   6  -3  -2  206.41   15.24
  -6  -3  -1  154.97    7.46
  -6   3  -1  216.64   16.31
   6  -3  -1  196.27   14.24
  -6  -3   0   57.86    5.63
   6  -3   0   48.24   10.72
  -6   3   0   51.69   13.23
  -6  -3   0   50.08    6.47
  -6  -3   1  206.49   11.81
  -6  -3   1  210.56   11.84
   6  -3   1  224.94   13.90
  -6   3   1  207.27   17.36
  -6  -3   2  201.52   12.48
   6  -3   2  201.59   13.21
  -6   3   2  165.94   17.40
   6  -3   3  107.88   10.47
  -6  -3   3  101.83   10.68
  -6   3   3   95.49   15.33
   6  -3   4  200.95   12.23
  -6  -3   4  177.85   13.56
  -6   3   4  150.93   17.91
   6  -3   5  106.61    9.44
   6  -3   5   85.04   15.15
  -6  -3   5   80.73   11.80
  -6  -3   6    0.96   10.65
   6  -3   6   18.47    7.28
   6  -3   6   21.32   13.53
   6  -3   7  410.30   17.63
  -6  -3   7  359.80   21.40
   6  -3   7  435.56   24.09
   6  -3   8  104.32   15.18
  -6  -3   8   78.21   13.70
   6  -3   8   97.71    7.56
  -6  -3   9  275.78   18.65
   6  -3   9  256.85   11.27
   6  -3   9  279.55   19.90
   6   3   9  220.72   12.05
  -6  -3  10  711.21   32.01
   6   3  10  602.48   26.17
   6  -3  10  718.86   32.78
  -6  -3  11   71.01   15.61
  -6  -3  11   82.65   18.18
   6   3  11   59.09    8.61
   6  -3  11   40.95   15.46
  -6  -3  12   68.49   18.12
  -6  -3  12   58.51   15.88
   6   3  12   42.08    8.93
   6  -3  12   60.29   16.01
  -6  -3  13  184.83   21.27
   6   3  13  175.76   13.09
  -6  -3  13  201.85   19.85
   6  -3  13  206.95   19.41
  -6  -3  14  172.72   20.82
   6   3  14  140.72   12.64
  -6  -3  14  153.09   19.91
   6  -3  14  126.91   18.42
  -6  -3  15   44.20   19.37
   6   3  15   17.05    9.96
   6  -3  15   82.72   17.91
  -6  -3  15   53.97   18.52
   6   3  15   29.73   11.00
   6   3  16   25.34   11.52
  -6  -3  16   28.49   19.60
   6   3  16   14.05   10.80
  -6  -3  16   31.17   19.60
   6  -3  16   34.56   17.50
   6   3  17   51.27   12.46
  -6  -3  17   46.68   19.97
   6   3  17   48.68   12.96
  -6  -3  17   71.68   21.51
   6  -3  17   71.39   19.16
   6   3  18   54.81   13.67
  -6  -3  18   52.57   20.81
   6   3  18   50.31   13.60
   6  -3  18   34.64   19.12
  -6  -3  18   87.57   22.23
   6   3  19   35.37   14.30
  -6  -3  19   46.41   22.32
  -6  -3  19   43.04   20.93
   6  -3  19   31.81   20.12
  -6  -3  20   37.89   23.60
  -6  -3  20   35.46   21.93
   6  -3  20   41.76   20.62
  -6   4 -16   60.69   17.80
  -6   4 -15   34.48   17.98
  -6   4 -14   54.54   17.80
  -6   4 -13   27.14   17.47
  -6  -4 -13   16.99    5.22
   6  -4 -13   11.68   16.66
  -6  -4 -12   57.77    6.89
  -6   4 -12   55.42   17.03
   6  -4 -12   39.25   16.13
  -6   4 -11   44.27   17.18
   6  -4 -11   45.33   16.51
   6  -4 -10   16.93   14.93
  -6   4 -10   21.05   16.28
  -6   4  -9  362.32   23.48
   6  -4  -9  288.36   21.56
  -6   4  -8   89.65   16.96
   6  -4  -8   90.31   15.46
  -6   4  -7   57.31   16.43
   6  -4  -7   57.69   15.15
  -6   4  -6   86.33   14.28
  -6   4  -6   55.11   15.12
   6  -4  -6   83.28   14.87
   6  -4  -5  245.58   18.87
  -6   4  -5  252.57   19.17
  -6   4  -5  275.28   20.25
  -6   4  -4  149.03   16.26
   6  -4  -4  161.76   15.52
   6  -4  -3    5.93   12.56
  -6   4  -3   -7.02   13.18
   6  -4  -2   35.43   12.52
  -6   4  -2   27.27   13.19
   6  -4  -1   33.72   12.08
  -6   4  -1   35.87   14.28
   6  -4   0   37.23   11.64
  -6   4   0   13.31   13.26
  -6  -4   1   17.33    8.06
  -6   4   1   15.00   13.46
   6  -4   1   26.54   10.06
  -6  -4   2   27.20    9.17
  -6   4   2   17.91   13.86
   6  -4   2   27.45    9.86
   6  -4   3    4.55    9.24
  -6  -4   3    9.19   10.15
  -6   4   3   11.43   14.52
   6  -4   4  148.88   17.59
  -6   4   4  147.25   17.59
   6  -4   4  155.73   11.94
  -6  -4   4  149.18   13.37
   6  -4   5  291.58   15.36
  -6  -4   5  287.38   17.53
  -6   4   5  261.98   21.96
   6  -4   5  245.70   20.79
   6  -4   6   93.76   15.50
  -6   4   6   83.24   17.71
  -6  -4   6   82.77   12.83
   6  -4   6   76.42    9.61
  -6  -4   7   62.87   13.29
   6  -4   7   76.57    9.11
   6  -4   7   67.21   15.56
  -6  -4   8   77.32   14.24
   6  -4   8   98.14   16.28
   6  -4   8   95.81    9.26
   6  -4   9  339.32   15.63
   6  -4   9  343.86   22.81
  -6  -4   9  290.64   21.47
   6  -4  10   29.28    7.02
   6  -4  10   45.12   16.13
  -6  -4  10   23.00   15.60
   6   4  10   12.97    4.45
  -6  -4  11   57.54   16.55
   6  -4  11   56.56   16.28
   6   4  11   27.17    6.41
   6  -4  11   38.84    6.60
   6  -4  12   67.67    6.22
   6  -4  12   69.08   16.58
  -6  -4  12   55.87   16.86
   6   4  12   39.75    7.74
  -6  -4  13   32.28   17.36
   6  -4  13   31.57   16.85
   6   4  13    9.13    8.00
  -6  -4  14   13.81   17.76
   6   4  14   48.59    9.41
   6  -4  14   38.95   17.65
  -6  -4  14   37.45   19.25
  -6  -4  15   48.53   19.60
  -6  -4  15   23.89   19.48
   6   4  15   32.86    9.03
   6   4  15   43.41   10.16
   6  -4  15   56.15   18.20
  -6  -4  16   79.76   20.79
  -6  -4  16   46.08   20.41
   6   4  16   39.73   10.29
   6   4  16   52.11   11.56
   6  -4  16   53.89   18.51
   6   4  17   48.73   11.62
  -6  -4  17   94.20   22.07
  -6  -4  17   66.41   21.22
   6  -4  17   79.63   20.31
  -6  -4  18   10.83   20.77
   6  -4  18   26.78   19.42
  -6  -4  18   25.24   21.13
  -6  -4  19   57.95   22.29
  -6  -4  19   30.81   21.96
   6  -4  19   25.42   19.42
  -6   5 -17   63.90   19.62
   6  -5 -16   19.30   19.23
  -6   5 -16   27.18   19.51
   6  -5 -15   97.25   19.31
  -6   5 -15   46.11   19.62
   6  -5 -14   -7.20   17.57
  -6   5 -14   13.08   18.50
  -6  -5 -14    9.13    7.54
  -6   5 -13   25.52   18.42
   6  -5 -13   29.50   17.10
   6  -5 -12   43.33   16.89
  -6   5 -12   47.27   18.84
   6  -5 -11   44.39   16.63
  -6   5 -11   44.95   18.35
   6  -5 -10   11.71   15.50
  -6   5 -10   26.51   18.02
  -6   5  -9   94.22   18.55
   6  -5  -9   97.85   17.58
  -6   5  -8  100.81   18.18
   6  -5  -8   99.87   17.49
   6  -5  -7  133.51   17.13
  -6   5  -7  122.96   18.58
  -6   5  -6   47.03   14.29
  -6   5  -6   26.12   16.12
   6  -5  -6   60.25   15.01
  -6   5  -5   33.60   14.01
  -6   5  -5   30.30   15.77
   6  -5  -5   20.44   13.85
  -6   5  -4   38.19   14.37
   6  -5  -4   62.75   14.65
  -6   5  -3   46.91   14.51
   6  -5  -3   32.69   13.67
  -6   5  -2   -0.80   13.85
   6  -5  -2   10.62   12.99
   6  -5  -1   84.62   13.90
  -6   5  -1   91.34   15.61
   6  -5   0   22.59   12.65
  -6   5   0   28.01   15.05
   6  -5   1   89.27   12.99
  -6   5   1   76.42   15.74
  -6  -5   2   26.16   10.29
  -6   5   2   29.04   15.24
   6  -5   2   15.09   11.35
  -6   5   3    5.31   15.31
  -6  -5   3   33.15   11.00
   6  -5   3   36.35   11.51
   6  -5   4   68.34   11.60
  -6   5   4   68.38   17.38
  -6  -5   4   54.26   12.16
   6  -5   4   32.02   15.67
   6  -5   5   40.68   10.43
   6  -5   5   37.94   16.40
  -6   5   5   26.10   16.31
  -6  -5   5   20.65   12.15
  -6  -5   6   33.56   13.15
   6  -5   6   39.84   10.63
   6  -5   6   47.67   16.66
  -6   5   6   45.96   17.44
   6  -5   7  118.46   11.84
   6  -5   7  113.64   17.80
  -6  -5   7  113.69   15.41
  -6   5   7  116.30   20.14
   6  -5   8  102.18   11.10
   6  -5   8   84.11   17.20
  -6  -5   8  126.45   16.25
   6  -5   9   79.92   10.51
   6  -5   9  120.01   17.92
  -6  -5   9  102.16   16.36
  -6  -5  10   17.26   15.38
   6  -5  10   34.85   16.17
   6  -5  10    9.08    8.93
   6  -5  11   39.67   16.92
  -6  -5  11   26.08   16.64
   6  -5  12   71.10   17.48
   6   5  12   20.15    5.49
  -6  -5  12   38.68   17.06
   6  -5  13   39.52   17.31
  -6  -5  13   51.80   17.75
   6   5  13   33.61    7.02
  -6  -5  14  -12.26   17.87
   6   5  14    6.28    4.79
   6   5  14   11.18    7.66
   6  -5  14  -11.83   17.70
   6  -5  15   71.83   19.28
  -6  -5  15   65.20   20.14
   6   5  15   36.72    9.12
   6  -5  16    8.16   18.93
  -6  -5  16   36.92   20.47
  -6  -5  17   31.78   21.33
   6  -5  17   53.10   21.12
  -6  -5  17   69.22   21.98
  -6  -5  18   23.26   21.67
   6  -5  18  -23.74   20.35
  -6  -5  18   40.09   22.31
  -6  -5  19   -1.37   23.05
  -6  -5  19   21.11   22.78
   6  -5  19   15.59   20.50
  -6   6 -18   30.23   21.13
   6  -6 -18   14.89   20.45
   6  -6 -17    9.29   19.98
  -6   6 -17   36.35   20.84
   6  -6 -16    8.01   19.11
  -6   6 -16   72.68   21.76
  -6   6 -15   21.62   20.70
   6  -6 -15   26.19   19.00
  -6   6 -14   33.36   20.95
   6  -6 -14   -2.81   18.01
  -6   6 -13   -7.65   19.23
   6  -6 -13    5.49   17.82
  -6   6 -12   13.90   18.93
   6  -6 -12    8.89   17.22
  -6   6 -11   29.15   19.49
   6  -6 -11   16.79   17.26
  -6   6 -10  145.22   21.08
   6  -6 -10  133.15   19.17
   6  -6  -9   67.75   16.73
  -6   6  -9   54.56   19.07
   6  -6  -8  176.24   19.56
  -6   6  -8  203.36   22.18
  -6   6  -7   13.22   17.14
   6  -6  -7   48.27   15.75
   6  -6  -6   65.22   15.98
  -6   6  -6   48.62   16.03
  -6   6  -6   48.87   18.89
   6  -6  -5   64.28   15.02
  -6   6  -5   65.46   16.05
  -6   6  -5   74.86   17.92
  -6   6  -4   25.84   14.86
   6  -6  -4   32.76   14.66
  -6   6  -3   72.80   16.08
   6  -6  -3   78.28   15.49
  -6   6  -2   58.63   16.06
   6  -6  -2   50.17   14.49
   6  -6  -1    8.46   13.82
  -6   6  -1   -6.27   15.21
   6  -6   0    8.18   13.35
  -6   6   0   14.58   15.77
  -6   6   1    3.69   15.02
   6  -6   1    6.23   13.13
   6  -6   2   52.53   13.68
  -6   6   2   54.11   16.09
  -6  -6   2   30.68    6.62
  -6  -6   3   62.40    8.12
  -6   6   3   33.71   16.83
   6  -6   3   64.26   13.46
  -6  -6   4   37.81   13.23
   6  -6   4   11.31   12.16
   6  -6   4   25.57   16.33
  -6   6   4   25.84   16.84
   6  -6   5   40.80   12.54
  -6   6   5   42.58   17.48
   6  -6   5   44.94   17.29
  -6  -6   5   92.31   14.46
  -6   6   6   63.79   19.01
   6  -6   6   37.99   17.09
  -6  -6   6   42.95   14.06
   6  -6   7   23.98   16.52
  -6   6   7   -2.27   18.13
  -6  -6   7   20.87   14.42
   6  -6   8  190.49   21.13
  -6  -6   8  207.90   19.20
  -6   6   8  153.93   23.06
   6  -6   9   57.07   17.98
  -6  -6   9   54.23   16.11
  -6   6   9   58.78   21.12
  -6  -6  10  111.03   18.17
   6  -6  10  165.90   20.56
  -6  -6  11   11.50   16.61
   6  -6  11   24.29   17.91
  -6  -6  12   -7.52   17.15
   6  -6  12   39.04   17.68
  -6  -6  13   12.98   17.89
   6  -6  13   11.20   17.79
  -6  -6  14   16.93   18.86
   6  -6  14   32.51   19.10
   6  -6  15   40.85   19.75
  -6  -6  15   32.50   20.13
   6  -6  16  -12.42   20.66
  -6  -6  16   30.79   20.96
   6  -6  17   25.82   20.41
  -6  -6  17   38.74   22.23
   6  -6  18   -1.34   20.94
  -6  -6  18   47.41   23.09
  -6   7 -16   47.81   22.32
   6  -7 -16   80.13   21.60
   6  -7 -15   25.50   20.34
  -6   7 -15   23.46   21.44
   6  -7 -14   -3.99   19.63
  -6   7 -14   18.22   21.06
   6  -7 -13   28.85   19.45
  -6   7 -13    9.57   20.81
   6  -7 -12    2.86   18.06
  -6   7 -12   32.68   20.67
   6  -7 -11    0.91   17.21
  -6   7 -11   -4.58   19.53
   6  -7 -10   26.49   17.45
  -6   7 -10   54.87   20.79
   6  -7  -9  119.33   18.77
  -6   7  -9  106.68   21.48
   6  -7  -8   68.66   17.92
  -6   7  -8   29.17   19.80
   6  -7  -7   11.24   16.28
  -6   7  -7   52.43   18.95
  -6   7  -6   82.38   17.49
   6  -7  -6   99.88   17.75
  -6   7  -6  113.24   21.11
  -6   7  -5  113.82   20.07
  -6   7  -5  111.37   17.59
   6  -7  -5  106.34   17.58
   6  -7  -4  255.82   20.92
  -6   7  -4  290.62   23.99
  -6   7  -4  263.70   22.06
   6  -7  -3   42.30   15.88
  -6   7  -3   25.59   16.24
   6  -7  -2   25.88   15.27
  -6   7  -2   20.11   15.48
   6  -7  -1   15.03   15.14
  -6   7  -1   41.02   17.19
   6  -7   0    4.69   14.52
  -6   7   0   30.93   16.84
   6  -7   1   28.51   15.09
  -6   7   1    5.04   16.37
   6  -7   2   21.51   14.30
  -6  -7   2   24.57    6.75
  -6   7   2   38.94   17.17
  -6  -7   3   23.10    8.53
  -6   7   3   28.06   17.26
  -6  -7   4  223.56   13.74
  -6   7   4  229.80   22.82
   6  -7   5   76.78   19.58
  -6   7   5  103.18   20.20
  -6  -7   5  101.14   11.18
  -6  -7   5  102.85   15.67
  -6  -7   6  117.57   16.69
  -6  -7   6   89.30   11.36
   6  -7   6   81.77   19.46
  -6   7   6   83.30   20.57
   6  -7   7   -1.11   17.83
  -6  -7   7   22.55   15.53
  -6   7   7   29.89   19.62
  -6   7   8   54.92   21.42
  -6  -7   8   40.26   15.94
   6  -7   8   24.40   18.13
  -6   7   9  138.77   23.64
  -6  -7   9  153.55   19.08
   6  -7   9  119.72   20.44
  -6  -7  10   45.93   17.35
  -6   7  10   -6.80   21.38
   6  -7  10   45.44   18.39
  -6   7  11   26.69   21.92
   6  -7  11    5.77   18.21
  -6  -7  11    6.56   17.81
   6  -7  12   14.11   18.10
  -6  -7  12   -1.98   18.35
   6  -7  13   21.67   18.66
  -6  -7  13   -8.34   18.68
   6  -7  14   43.30   19.84
  -6  -7  14    7.69   19.84
   6  -7  15    8.97   20.15
  -6  -7  15   15.06   19.98
   6  -7  16  100.62   23.05
  -6  -7  16  110.99   23.21
  -6   8 -15   86.96   24.28
   6  -8 -15   32.72   21.05
  -6   8 -14   27.74   22.81
   6  -8 -14   21.31   21.19
  -6   8 -13   -3.90   22.23
   6  -8 -13   35.73   20.46
  -6   8 -12   38.16   22.02
   6  -8 -12   82.21   20.29
  -6   8 -11   24.99   20.72
   6  -8 -11   72.27   19.42
   6  -8 -10   48.82   18.68
  -6   8 -10   34.28   20.61
   6  -8  -9   31.12   18.17
  -6   8  -9   18.13   20.57
   6  -8  -8  139.96   20.16
  -6   8  -8  155.84   23.15
  -6   8  -7   13.91   19.94
   6  -8  -7   -6.10   17.01
  -6   8  -6   72.85   20.91
   6  -8  -6   73.50   18.45
  -6   8  -6   85.26   18.53
   6  -8  -5  135.32   19.40
  -6   8  -5  166.87   20.52
  -6   8  -5  129.01   22.32
   6  -8  -4  619.61   33.06
  -6   8  -4  680.99   36.99
  -6   8  -4  605.52   34.32
   6  -8  -3   44.67   17.08
  -6   8  -3   27.90   17.00
  -6   8  -2   55.27   17.45
   6  -8  -2   62.81   17.20
  -6   8  -1   14.79   17.78
   6  -8  -1   25.20   16.65
   6  -8   0   32.18   16.14
  -6   8   0   29.18   18.05
   6  -8   1   13.94   16.09
  -6   8   1  -18.75   18.16
  -6   8   2   41.34   18.31
  -6   8   3   30.62   18.30
  -6  -8   3   60.56    9.65
  -6   8   4  571.18   33.98
  -6  -8   4  553.69   25.17
  -6  -8   5  124.89   12.89
   6  -8   5  145.45   22.21
  -6   8   5   94.86   21.63
   6  -8   6   84.65   20.67
  -6  -8   6   50.83   11.73
  -6   8   6   62.24   20.84
  -6  -8   7   23.03   16.72
   6  -8   7  -15.80   18.37
  -6  -8   7   -5.47   11.38
  -6   8   7   35.60   20.63
  -6  -8   8  152.74   19.47
  -6   8   8   96.32   23.16
   6  -8   8  127.48   21.15
  -6  -8   8  144.45   14.77
  -6  -8   9   57.11   19.17
  -6   8   9   55.91   22.33
  -6  -8   9   35.83   12.89
   6  -8   9   34.33   19.30
  -6   8  10   41.32   23.01
  -6  -8  10   41.53   18.53
   6  -8  10   43.67   19.79
  -6   8  11  -26.81   23.46
  -6  -8  11   49.11   18.76
   6  -8  11   27.59   19.91
  -6   8  12   37.08   23.59
   6  -8  12   48.44   19.86
  -6  -8  12   61.05   19.75
  -6   8  13   30.30   24.54
  -6  -8  13    1.09   19.90
   6  -8  13   -9.09   19.63
  -6   8  14   -4.93   24.19
  -6  -8  14   18.38   20.29
   6  -8  14   34.45   21.17
   6  -8  15   48.93   22.24
  -6  -8  15   26.63   22.10
   6  -9 -13    2.15   19.83
  -6   9 -13   19.59   23.47
   6  -9 -12  100.59   21.52
  -6   9 -12  128.10   25.25
   6  -9 -11   22.55   20.04
  -6   9 -11    1.35   22.16
  -6   9 -10    4.00   22.53
   6  -9 -10   58.12   20.03
   6  -9  -9   77.62   20.50
  -6   9  -9   11.87   21.81
   6  -9  -8  -11.56   18.60
  -6   9  -8   14.30   21.78
  -6   9  -7   58.55   22.01
   6  -9  -7   87.96   20.23
  -6   9  -6  143.65   20.36
   6  -9  -6  156.99   21.25
  -6   9  -6  159.05   23.99
  -6   9  -5   66.44   22.37
   6  -9  -5   38.21   19.11
  -6   9  -5   13.40   17.65
  -6   9  -4   81.50   22.66
  -6   9  -4   90.48   19.89
   6  -9  -4  129.22   20.64
   6  -9  -3   53.66   18.51
  -6   9  -3   41.13   21.42
  -6   9  -3   49.27   18.71
   6  -9  -2   -1.73   17.05
  -6   9  -2   11.28   17.64
   6  -9  -1    5.10   17.32
  -6   9  -1   -6.84   17.99
  -6   9   0   10.45   18.88
  -6   9   1   33.30   20.08
  -6   9   2   -4.85   19.86
  -6  -9   3   23.90   10.41
  -6   9   3   18.44   19.66
  -6  -9   4   81.98   12.23
  -6   9   4  112.46   21.89
  -6   9   5   26.62   19.98
  -6  -9   5   26.92   11.73
  -6  -9   6  120.98   14.72
  -6   9   6  133.91   23.18
   6  -9   6  134.65   23.09
  -6  -9   7   57.16   13.32
  -6   9   7   44.30   21.15
   6  -9   7   46.40   20.46
  -6   9   8    5.55   21.11
  -6  -9   8   17.14   13.09
   6  -9   8   27.88   21.39
  -6   9   9    8.69   22.08
   6  -9   9   19.99   20.66
  -6  -9   9   20.14   13.44
  -6  -9  10   31.35   19.14
   6  -9  10   32.28   21.02
  -6   9  10   -8.94   22.16
  -6  -9  10   16.12   13.90
  -6  -9  11   30.59   14.42
  -6  -9  11   11.63   19.77
   6  -9  11   49.26   21.99
  -6   9  11   12.31   23.50
  -6  -9  12   81.37   16.09
  -6  -9  12   84.47   21.82
   6  -9  12  131.03   23.15
  -6   9  12   68.91   25.64
  -6  -9  13   18.93   15.33
  -6  -9  13   44.70   22.27
  -6   9  13   13.35   25.62
   6  -9  13    4.20   21.60
   6 -10 -10   62.06   21.70
  -6  10 -10    7.21   22.88
   6 -10  -9   69.66   21.70
  -6  10  -9   65.72   25.41
   6 -10  -8   40.47   20.71
  -6  10  -8   31.07   23.85
  -6  10  -7   33.32   23.09
   6 -10  -7   22.37   19.87
  -6  10  -6   23.32   22.69
   6 -10  -6   33.15   20.10
  -6  10  -5  170.46   22.24
   6 -10  -5  202.75   23.29
  -6  10  -5  170.67   27.09
   6 -10  -4  145.64   21.98
  -6  10  -4  126.86   25.28
  -6  10  -4  136.15   21.58
   6 -10  -3   37.51   19.23
  -6  10  -3   49.45   23.08
  -6  10  -3   60.47   20.22
  -6  10  -2   40.16   19.89
   6 -10  -2    0.95   18.91
  -6  10  -1  242.13   25.62
  -6  10   0   51.05   20.94
  -6  10   1  230.42   24.86
  -6  10   2   46.80   20.83
  -6  10   3   50.42   21.25
  -6  10   4  120.87   23.60
  -6  10   5  215.17   25.96
  -6  10   6   29.17   22.36
   6 -10   6   60.32   21.90
  -6 -10   7   38.22   14.11
  -6  10   7    9.94   21.71
   6 -10   7   28.53   21.92
   6 -10   8   27.46   21.78
  -6  10   8   11.65   22.51
  -6 -10   8   27.46   14.69
  -6 -10   9   54.41   15.61
   6 -10   9   75.17   22.89
  -6  10   9   24.08   22.50
   6 -10  10   24.77   23.19
  -6  10  10   29.50   23.78
  -6 -10  10   33.92   15.45
   6 -11  -5   31.26   21.18
  -6  11  -5   76.13   24.79
  -6  11  -5   42.13   19.72
  -6  11  -4   69.92   21.17
   6 -11  -4   58.13   21.22
  -6  11  -4   87.94   26.00
  -6  11  -3   58.44   20.63
   6 -11  -3   41.87   21.32
  -6  11  -3   82.24   25.16
  -6  11  -2   35.19   20.86
  -6  11  -2   71.54   24.86
   6 -11  -2   19.63   20.33
  -6  11  -1   55.32   21.45
  -6  11   0   78.56   22.40
  -6  11   1   44.58   21.05
  -6  11   2   22.03   21.69
  -6  11   3   35.26   21.87
  -6  11   4   79.30   23.87
  -6  11   5   33.77   22.47
  -7   0  -8    8.93    8.53
  -7   0  -7    8.34    8.87
  -7   0  -6    6.53    9.16
  -7   0  -5    2.15    9.25
  -7   0  -4   10.84    9.47
  -7   0  -4   20.44    9.96
  -7   0  -3   12.20   10.18
  -7   0  -3   52.47    9.56
  -7   0  -2    6.78   10.87
  -7   0  -2   36.18   10.22
  -7   0  -1   18.79   10.77
  -7   0  -1   14.82   11.21
  -7   0   0    9.36   10.94
  -7   0   0    2.58   11.28
  -7   0   1   -6.99   11.80
  -7   0   1    7.30   11.31
  -7   0   2    4.02   12.58
  -7   0   2    0.56   11.98
  -7   0   3   -0.54   12.92
  -7   0   3   15.30   12.67
  -7   0   4   16.15   13.39
  -7   0   5    1.84   13.94
  -7   0   6   21.50   15.25
  -7   0   7   -0.69   15.02
  -7   0   8   -8.71   15.95
   7   0   8    9.08   10.73
  -7   0   9    0.76   16.95
   7   0   9    8.12   10.66
  -7   0  10   -3.20   16.67
   7   0  10   13.54   11.03
  -7   0  11    7.55   17.02
   7   0  11    8.17   11.32
   7   0  12    8.61   11.55
  -7   0  12    0.88   17.57
   7   0  13   -0.66   12.73
  -7   0  13  -26.52   18.20
  -7   0  14   35.26   19.47
   7   0  14    7.02   13.55
  -7   0  15   26.80   19.40
   7   0  15   -7.50   14.55
  -7   0  16   44.35   20.72
   7   0  16    8.75   14.78
  -7   0  17  -27.86   20.23
   7   0  17   -9.27   15.76
  -7   0  18   42.30   21.96
   7   0  18  -15.99   16.40
   7   0  19   13.22   17.29
  -7   0  19    4.62   21.04
  -7   1 -10   60.44   12.38
  -7   1  -9  125.90   13.83
  -7   1  -8  329.58   19.30
  -7   1  -7   60.25   12.40
  -7   1  -6   53.22   12.37
  -7  -1  -5  -18.23    7.56
  -7   1  -5   -5.30   11.41
  -7  -1  -4   -3.57    8.28
  -7   1  -4   37.50   11.71
  -7  -1  -4   22.43    6.41
  -7   1  -4   31.41   11.81
  -7   1  -3   68.62   12.57
  -7  -1  -3   78.22    9.91
  -7  -1  -3   38.85    8.90
  -7  -1  -3   68.58    8.25
  -7  -1  -2   42.97   10.03
  -7  -1  -2   25.00    9.45
  -7   1  -2   33.11   12.20
  -7  -1  -1   10.68   10.71
  -7   1  -1   13.57   11.79
  -7  -1  -1   12.30    9.82
  -7   1   0    6.74   11.53
  -7  -1   0    2.59   11.15
  -7   1   0   12.65   12.09
  -7  -1   0   -3.67    9.64
  -7   1   1    2.92   12.15
  -7   1   1   22.22   12.48
  -7  -1   1    4.44   10.51
  -7  -1   1   26.45   12.33
  -7   1   2    9.44   12.95
  -7  -1   2   40.22   11.73
  -7  -1   2   43.51   13.45
  -7   1   2   34.47   13.59
  -7   1   3   75.27   14.44
  -7  -1   3   73.92   14.09
  -7  -1   3   64.20   13.06
  -7   1   3   59.89   14.72
  -7   1   4   43.31   13.93
  -7   1   4   32.43   14.25
  -7  -1   4   40.49   14.14
  -7   1   5   13.82   14.65
  -7  -1   5   19.00   14.33
  -7   1   6   67.16   15.63
  -7  -1   6   40.98   15.26
  -7   1   7   77.32   16.51
   7  -1   7   51.46   12.69
  -7  -1   7   54.51   16.94
  -7  -1   8  276.18   21.84
  -7   1   8  261.95   21.94
   7  -1   8  289.94   18.84
   7   1   9   90.85   11.35
   7  -1   9  107.53   14.24
  -7   1   9   88.87   17.69
  -7  -1   9  106.54   18.01
  -7   1  10   55.60   17.70
   7  -1  10   57.72   12.95
   7   1  10   69.09   10.86
  -7  -1  10   50.27   18.00
  -7   1  11   43.65   18.08
   7  -1  11   25.11   12.77
   7   1  11   35.12   10.59
  -7  -1  11   37.13   17.77
  -7  -1  12   38.76   18.40
  -7   1  12   26.76   18.41
   7   1  12    9.35   10.45
   7  -1  12   26.18   13.78
  -7  -1  13   46.17   19.21
  -7   1  13   80.06   19.17
   7  -1  13   40.48   14.44
   7   1  13   46.82   12.03
  -7  -1  14   13.44   19.05
   7   1  14   25.59   12.18
   7  -1  14   41.21   15.36
  -7   1  14   44.55   19.81
  -7  -1  15   40.76   20.00
   7  -1  15    7.56   15.42
   7   1  15   27.66   13.44
  -7   1  15    2.01   19.39
  -7  -1  16   47.44   20.24
   7   1  16   33.14   13.97
   7  -1  16   49.66   17.15
  -7   1  16   51.32   20.37
  -7  -1  17   20.33   20.91
  -7   1  17   33.74   20.99
   7   1  17   21.03   14.91
   7  -1  17   46.70   17.52
  -7  -1  18   19.94   20.79
   7   1  18   19.27   14.86
  -7   1  18    9.03   21.58
   7  -1  18   35.30   18.60
  -7  -1  19   26.30   21.81
  -7   1  19   26.89   22.04
   7   1  19   -6.85   16.36
   7  -1  19   -3.09   18.50
  -7   2 -12  207.10   18.35
  -7   2 -11  100.29   15.70
  -7   2 -10   92.66   15.31
  -7   2  -9  232.41   18.57
  -7   2  -8   -9.37   13.71
  -7  -2  -8   -2.35    4.85
  -7  -2  -7   63.26    7.07
  -7   2  -7   41.38   13.95
  -7   2  -6   26.71   13.61
  -7  -2  -6   61.29    7.93
  -7   2  -5   44.29   13.73
  -7   2  -5   51.73   13.67
  -7  -2  -5   87.37    9.09
  -7   2  -4   34.05   13.03
  -7  -2  -4   43.17    9.10
  -7   2  -4    5.01   13.00
  -7  -2  -3   59.18    9.88
  -7   2  -3   56.06   13.68
  -7   2  -2   89.29   14.32
  -7  -2  -2   67.89   10.51
  -7  -2  -2  110.93    8.81
  -7  -2  -1  108.85   12.74
  -7   2  -1  111.06   15.13
  -7  -2  -1  117.34    9.96
  -7  -2   0   52.83   12.48
  -7  -2   0   41.48    9.17
  -7   2   0   41.51   13.85
  -7   2   1   98.58   15.32
  -7  -2   1  111.28   13.99
  -7  -2   1  109.93   11.48
  -7  -2   2  123.87   15.20
  -7   2   2  101.87   15.64
  -7  -2   2  105.75   12.39
  -7  -2   3   53.23   14.16
  -7   2   3   54.52   15.25
  -7  -2   4   12.06   13.84
  -7   2   4   12.73   14.96
  -7   2   5   39.08   16.14
  -7   2   5   43.11   15.47
  -7  -2   5   72.11   15.35
  -7   2   6    4.90   15.77
  -7  -2   6   20.22   15.15
   7  -2   7   15.85   13.50
  -7   2   7   58.93   16.47
  -7  -2   7   55.52   15.99
   7  -2   8    7.96   13.40
  -7   2   8    3.10   15.83
  -7  -2   8   -1.50   16.85
   7  -2   9  219.46   18.89
  -7   2   9  206.82   21.24
  -7  -2   9  228.08   21.67
   7   2  10   72.61    9.90
  -7  -2  10   92.06   18.09
   7  -2  10   71.33   15.32
  -7   2  10   99.50   19.11
  -7  -2  11   55.61   18.80
  -7   2  11   47.96   19.16
   7  -2  11   55.00   15.51
   7   2  11   60.10    9.97
  -7   2  12  243.69   23.08
   7   2  12  181.47   13.69
  -7  -2  12  239.88   22.81
   7  -2  12  199.84   18.98
  -7   2  13    9.66   18.87
  -7  -2  13   11.53   18.94
   7  -2  13   -5.03   15.14
   7   2  13    0.93    9.76
  -7   2  14   47.22   20.02
  -7  -2  14   75.34   20.45
   7  -2  14   68.72   17.05
   7   2  14   38.35   11.00
   7  -2  15   74.75   17.89
   7   2  15   43.87   11.76
  -7  -2  15   59.01   21.04
  -7   2  15   89.59   21.40
  -7   2  16    9.72   20.17
  -7  -2  16   12.68   19.99
   7   2  16    4.89   12.04
   7  -2  16   37.92   17.70
  -7   2  17   54.86   22.36
   7  -2  17   70.58   19.50
   7   2  17   36.29   13.20
  -7  -2  17   80.39   21.85
  -7  -2  18   38.36   21.62
   7   2  18    9.98   13.60
  -7   2  18   -4.64   22.42
   7  -2  18   25.68   19.42
  -7  -2  18   52.34   22.15
  -7  -2  19   47.55   22.38
  -7  -2  19   30.57   22.62
  -7   2  19   39.53   23.52
   7   2  19   17.02   15.07
   7  -2  19   21.29   19.73
  -7   3 -14   92.75   17.33
  -7   3 -13   45.00   16.27
  -7   3 -12    4.58   15.99
  -7   3 -11  128.40   17.92
  -7   3 -10  101.75   17.12
  -7   3  -9  170.65   18.71
  -7  -3  -9  166.30    9.17
  -7  -3  -8  160.95   10.14
  -7   3  -8  176.08   18.34
  -7  -3  -7   28.23    8.20
  -7   3  -7   24.90   15.15
  -7   3  -6  301.71   21.32
  -7   3  -5   89.23   16.33
  -7   3  -5  124.09   16.17
   7  -3  -4   39.81   13.81
  -7   3  -4   45.73   14.11
  -7   3  -4   46.31   15.10
   7  -3  -3   22.97   13.09
  -7   3  -3    4.20   13.43
  -7   3  -2   64.10   14.72
   7  -3  -2   63.20   13.43
  -7   3  -1    8.05   13.89
   7  -3  -1    2.44   11.64
   7  -3   0    3.20   11.01
  -7   3   0    8.16   13.92
  -7  -3   0    3.05    6.79
  -7   3   1   -2.26   13.94
  -7  -3   1   19.34    7.91
   7  -3   1   15.81   10.83
  -7  -3   1   11.65    7.90
  -7   3   2   78.90   15.49
  -7  -3   2   48.64    9.20
   7  -3   2   59.09   10.51
  -7  -3   2   54.74    9.96
  -7   3   3   10.69   14.79
  -7  -3   3    5.64    9.41
   7  -3   3   11.69    9.35
  -7   3   4   26.71   15.77
  -7  -3   4   39.51   10.76
  -7   3   5   63.81   17.74
  -7  -3   5  110.17   12.78
  -7  -3   6  296.58   21.37
   7  -3   6  268.05   20.88
  -7   3   6  249.86   22.60
  -7  -3   6  234.56   17.02
  -7  -3   7   21.91   16.74
  -7  -3   7   -6.64   12.07
   7  -3   7    5.74   15.58
  -7  -3   8  180.87   20.24
   7  -3   8  167.50   18.67
  -7  -3   8  157.53   15.97
  -7  -3   9  190.55   17.43
  -7  -3   9  167.13   20.78
   7  -3   9  179.63   19.02
   7  -3  10  122.17   17.77
  -7  -3  10  100.28   16.13
  -7  -3  10  101.87   19.24
   7   3  11   93.38    9.02
  -7  -3  11  146.60   20.55
  -7  -3  11  130.22   17.21
   7  -3  11  131.75   18.29
  -7  -3  12   18.71   19.00
   7   3  12   29.18    8.19
   7  -3  12   30.34   16.52
  -7  -3  12   53.86   16.44
  -7  -3  13   49.20   17.05
  -7  -3  13   16.46   19.07
   7  -3  13   61.85   17.34
   7   3  13   29.06    8.77
  -7  -3  14   91.50   19.62
  -7  -3  14  145.10   21.70
   7  -3  14   85.16   18.48
   7   3  14   81.56   10.76
   7  -3  15   97.06   19.15
  -7  -3  15   91.12   20.37
   7   3  15   76.60   11.51
  -7  -3  15   88.20   22.40
  -7  -3  16   38.59   20.23
   7   3  16   42.09   11.38
   7  -3  16   26.40   18.43
  -7  -3  16   66.42   21.57
  -7  -3  17   65.35   22.13
   7  -3  17   93.13   20.73
   7   3  17   44.53   12.12
  -7  -3  17   74.39   23.02
   7  -3  18   60.24   20.95
   7   3  18   58.78   12.83
  -7  -3  18   65.33   23.19
  -7  -3  18   65.66   22.68
  -7   4 -16   11.93   18.09
  -7   4 -15   39.76   18.42
  -7   4 -14   22.00   18.26
  -7   4 -13    9.94   17.48
  -7   4 -12  135.50   20.22
  -7   4 -11   87.26   18.76
  -7   4 -10   69.84   18.63
   7  -4 -10   63.03   17.15
  -7   4  -9  201.70   20.72
   7  -4  -9  203.28   20.04
  -7   4  -8   49.00   17.24
   7  -4  -8   33.73   15.46
   7  -4  -7  112.97   16.61
  -7   4  -7  120.50   18.43
  -7   4  -6  148.14   17.19
   7  -4  -6  113.99   16.51
  -7   4  -6  129.42   18.27
   7  -4  -5  477.13   26.41
  -7   4  -5  476.42   28.15
  -7   4  -5  497.99   27.28
  -7   4  -4  104.67   16.66
   7  -4  -4  107.71   15.26
  -7   4  -3  109.45   16.64
   7  -4  -3  106.24   15.36
   7  -4  -2  392.42   22.23
  -7   4  -2  375.79   24.42
  -7   4  -1  109.16   17.05
   7  -4  -1  130.88   14.78
  -7   4   0   27.20   15.39
   7  -4   0   13.50   11.71
  -7   4   1  126.69   17.42
  -7  -4   1  102.94    9.12
   7  -4   1  124.30   13.39
  -7  -4   2  358.60   17.27
   7  -4   2  406.15   19.25
  -7   4   2  395.45   24.26
   7  -4   3  143.86   12.79
  -7   4   3   84.53   17.58
  -7  -4   3   98.64   11.77
   7  -4   4  118.70   11.75
  -7   4   4   78.09   17.80
  -7  -4   4   74.77   12.13
  -7  -4   5  391.22   22.84
  -7   4   5  500.26   28.98
   7  -4   5  494.54   21.85
   7  -4   6  162.23   19.10
   7  -4   6  158.83   11.69
  -7  -4   6  126.67   14.65
  -7   4   6   97.78   20.00
  -7  -4   7  101.21   14.90
  -7   4   7  113.06   20.25
   7  -4   7  121.25   10.51
   7  -4   7  145.04   18.93
   7  -4   8   29.57    7.99
  -7  -4   8   30.99   14.05
   7  -4   8   37.60   16.49
   7  -4   9  249.01   12.62
   7  -4   9  251.33   21.97
  -7  -4   9  205.69   19.32
  -7  -4  10   80.67   16.53
   7  -4  10   64.56   17.47
  -7  -4  11   80.50   17.56
  -7  -4  11  147.87   21.61
   7  -4  11  115.09   18.64
   7  -4  12  149.79   20.17
  -7  -4  12  155.89   22.54
  -7  -4  12  113.67   19.13
   7  -4  13   21.27   17.48
   7   4  13    1.72    6.37
  -7  -4  13   21.52   19.77
  -7  -4  13    8.50   17.69
  -7  -4  14   -7.41   20.20
   7   4  14   -5.85    7.42
   7  -4  14   15.74   17.68
  -7  -4  14   -1.01   17.90
  -7  -4  15   40.46   21.68
  -7  -4  15   36.68   19.16
   7  -4  15   50.44   19.21
  -7  -4  16   33.29   19.74
   7  -4  16   44.57   19.93
  -7  -4  16   29.26   21.80
  -7  -4  17   70.66   22.52
  -7  -4  17  113.64   24.69
   7  -4  17   53.31   20.59
  -7  -4  18   40.87   23.15
   7  -4  18   14.88   20.59
  -7  -4  18   46.40   22.66
  -7   5 -17   12.57   19.12
  -7   5 -16   18.15   20.25
  -7   5 -15   38.94   20.00
  -7   5 -14  226.47   24.17
  -7   5 -13   48.87   19.68
   7  -5 -13   52.20   18.78
  -7   5 -12   11.06   18.65
   7  -5 -12   43.96   18.77
  -7   5 -11   65.74   19.68
   7  -5 -11   64.84   18.33
  -7   5 -10   -2.89   18.27
   7  -5 -10   15.81   16.35
   7  -5  -9   28.79   16.60
  -7   5  -9   15.98   18.25
   7  -5  -8   72.32   17.40
  -7   5  -8  114.52   19.26
  -7   5  -7  170.22   20.68
   7  -5  -7  141.11   18.16
  -7   5  -6   14.28   16.79
   7  -5  -6   20.81   14.95
  -7   5  -6   25.78   15.62
   7  -5  -5   25.72   15.29
  -7   5  -5   29.15   16.95
  -7   5  -5   19.72   15.29
   7  -5  -4   89.84   16.22
  -7   5  -4   52.32   16.41
   7  -5  -3   16.77   14.78
  -7   5  -3   38.02   15.92
   7  -5  -2   36.61   14.45
  -7   5  -2    3.49   15.49
  -7   5  -1  117.55   18.44
   7  -5  -1  125.82   15.41
  -7   5   0   41.88   16.43
   7  -5   0   35.18   13.55
   7  -5   1  111.59   14.13
  -7   5   1  112.44   18.01
   7  -5   2   27.01   12.12
  -7   5   2   -9.34   16.00
  -7  -5   2    7.90    9.80
  -7  -5   2   13.05    5.50
  -7  -5   3   14.72   10.66
  -7   5   3   19.29   15.68
   7  -5   3   15.13   11.76
  -7  -5   4   95.07   12.87
   7  -5   4   88.94   12.33
  -7   5   4   47.12   18.24
  -7  -5   5   16.45   12.14
  -7   5   5   36.55   17.83
   7  -5   5   21.92   10.63
  -7   5   6  -14.18   18.94
   7  -5   6   17.01    9.97
  -7  -5   6    7.43   13.06
   7  -5   6   25.98   17.49
   7  -5   7  151.61   20.63
  -7   5   7   78.03   21.50
  -7  -5   7  124.10   16.02
   7  -5   7  130.02   11.89
  -7  -5   8   54.41   15.10
  -7   5   8   39.40   20.43
   7  -5   8   39.72   17.84
   7  -5   8   65.56   10.21
  -7   5   9   20.96   20.10
   7  -5   9   44.10   18.08
  -7  -5   9   30.29   15.56
   7  -5   9   21.30    9.05
   7  -5  10   11.52   17.77
  -7  -5  10   20.68   16.24
   7  -5  10   43.17    8.78
   7  -5  11   82.44   18.97
  -7  -5  11   58.88   17.49
   7  -5  11   68.17    8.48
   7  -5  12   28.13   18.19
  -7  -5  12   49.27   18.06
   7  -5  12   44.16    7.38
   7  -5  13   57.52   19.26
  -7  -5  13   65.27   19.15
   7  -5  14  206.05   23.49
  -7  -5  14  221.81   23.13
   7  -5  15   41.17   20.39
  -7  -5  15   66.10   20.50
  -7  -5  15   47.58   22.85
   7  -5  16   33.05   20.29
  -7  -5  16    5.85   20.70
  -7  -5  16   51.30   22.91
   7  -5  17   34.34   21.59
  -7  -5  17   18.57   21.99
  -7  -5  17   56.30   24.34
   7  -6 -15   50.68   20.57
  -7   6 -15   85.33   22.21
  -7   6 -14   50.63   21.61
   7  -6 -14   32.97   19.99
  -7   6 -13  123.72   22.64
   7  -6 -13  105.46   20.71
   7  -6 -12  109.28   20.09
  -7   6 -12   51.30   21.17
   7  -6 -11   13.56   18.09
  -7   6 -11    2.18   20.07
   7  -6 -10   59.91   18.25
  -7   6 -10   65.16   20.67
   7  -6  -9  132.30   19.40
  -7   6  -9   57.57   20.78
   7  -6  -8  234.98   21.98
  -7   6  -8  268.95   24.49
  -7   6  -7    8.02   18.36
   7  -6  -7   54.59   17.70
   7  -6  -6   60.35   17.04
  -7   6  -6   22.25   19.12
  -7   6  -6   49.85   16.94
  -7   6  -5  379.94   25.72
   7  -6  -5  384.20   24.40
  -7   6  -5  349.39   27.08
  -7   6  -4  480.30   27.79
   7  -6  -4  438.13   26.03
  -7   6  -4  368.27   27.79
   7  -6  -3  117.50   16.92
  -7   6  -3  152.81   19.07
   7  -6  -2  132.43   16.19
  -7   6  -2  126.10   19.17
   7  -6  -1  257.87   19.34
  -7   6  -1  239.23   22.24
  -7   6   0   49.81   17.38
   7  -6   0   50.18   14.57
   7  -6   1  247.42   18.85
  -7   6   1  259.10   22.70
  -7   6   2  100.13   19.41
   7  -6   2  135.21   15.61
  -7   6   3   81.28   19.42
  -7  -6   3   85.28    8.09
   7  -6   3  161.87   15.21
  -7   6   4  434.50   28.98
   7  -6   4  439.32   22.95
  -7  -6   4  401.82   23.08
  -7   6   5  352.84   27.57
   7  -6   5  396.16   21.23
  -7  -6   5  359.98   21.73
   7  -6   6   58.97   12.66
   7  -6   6   25.21   18.14
  -7  -6   6   48.45   14.70
  -7   6   6   67.31   19.91
   7  -6   7   49.09   19.45
  -7   6   7   73.31   20.64
   7  -6   7   37.34   11.74
  -7  -6   7   82.16   15.63
  -7  -6   8  246.27   21.18
   7  -6   8  282.07   16.95
   7  -6   8  274.23   24.62
  -7   6   8  244.95   26.47
  -7  -6   9   96.92   17.37
   7  -6   9  103.16   11.92
   7  -6   9  106.09   20.34
  -7   6   9   76.74   22.76
  -7   6  10   21.92   21.83
   7  -6  10   49.12   19.33
   7  -6  10   46.73   10.63
  -7  -6  10   70.62   17.76
  -7   6  11   55.10   22.77
  -7  -6  11   12.43   16.57
   7  -6  11   -2.33   18.92
   7  -6  11   28.09   10.07
  -7  -6  12   97.29   19.51
   7  -6  12   72.04   20.73
   7  -6  12  100.38   10.78
   7  -6  13  145.67   22.08
  -7  -6  13   97.30   20.38
   7  -6  14   36.89   20.11
  -7  -6  14   23.41   19.44
   7  -6  15   69.64   22.13
  -7  -6  15   83.40   21.74
  -7   7 -14  220.07   26.78
   7  -7 -14  172.59   23.30
  -7   7 -13   72.03   23.13
   7  -7 -13   50.61   20.08
   7  -7 -12   -5.95   19.09
  -7   7 -12   23.10   22.00
   7  -7 -11  108.06   20.63
  -7   7 -11  107.71   23.40
  -7   7 -10   96.27   22.58
   7  -7 -10  115.53   20.91
  -7   7  -9   42.78   21.35
   7  -7  -9   62.63   19.61
  -7   7  -8   47.83   20.99
   7  -7  -8   89.74   18.85
  -7   7  -7   55.51   20.28
   7  -7  -7   35.69   17.78
  -7   7  -6   13.30   16.47
  -7   7  -6   58.26   21.49
   7  -7  -6   14.84   17.15
   7  -7  -5   29.44   16.93
  -7   7  -5   24.53   17.46
  -7   7  -5   24.21   19.01
  -7   7  -4  253.25   23.74
  -7   7  -4  265.74   25.43
   7  -7  -4  298.73   22.43
   7  -7  -3   54.57   16.19
  -7   7  -3   24.66   17.62
  -7   7  -2   55.84   18.41
   7  -7  -2   60.95   16.66
  -7   7  -1    6.32   17.43
   7  -7  -1   33.09   15.40
   7  -7   0  458.62   26.65
  -7   7   0  480.23   30.30
   7  -7   1   34.65   15.17
  -7   7   1   28.60   18.71
   7  -7   2   55.32   15.15
  -7   7   2   35.67   18.66
  -7   7   3   42.82   18.72
   7  -7   3   79.05   15.28
  -7  -7   3   26.49    5.04
  -7  -7   4  161.67   11.92
   7  -7   4  286.72   18.79
  -7   7   4  217.81   24.09
  -7   7   5   33.33   19.42
  -7  -7   5   21.81    9.23
   7  -7   5   21.13   14.02
  -7   7   6   29.50   20.68
  -7  -7   6    6.62   14.50
   7  -7   6    7.96   13.23
  -7  -7   6   10.48    9.83
  -7  -7   7   43.69   16.47
  -7   7   7   70.54   21.50
   7  -7   7   51.08   20.51
   7  -7   7   44.66   13.66
   7  -7   8   85.29   13.92
  -7   7   8    2.64   20.57
  -7  -7   8   60.88   16.99
   7  -7   8   77.75   21.28
  -7  -7   9   62.10   17.15
   7  -7   9   48.98   12.54
   7  -7   9   37.04   20.01
  -7   7   9   38.66   21.73
   7  -7  10   99.47   21.29
  -7   7  10   90.96   23.82
  -7  -7  10   62.24   18.33
   7  -7  10   74.21   13.03
   7  -7  11  126.65   13.71
  -7   7  11   91.80   24.98
   7  -7  11  102.25   22.39
  -7  -7  11  187.13   21.32
   7  -7  12    1.32   11.19
   7  -7  12   25.76   20.44
  -7   7  12   31.16   23.67
  -7  -7  12   33.55   18.75
   7  -7  13   86.07   21.68
  -7   7  13   33.72   24.98
  -7  -7  13   28.05   19.67
   7  -7  14  247.22   26.12
  -7  -7  14  204.79   24.63
  -7   8 -12   35.68   24.22
   7  -8 -12   17.22   21.28
  -7   8 -11   54.69   23.24
   7  -8 -11   76.76   21.30
   7  -8 -10   81.34   20.34
  -7   8 -10   88.26   23.24
   7  -8  -9  128.92   21.14
  -7   8  -9  129.10   24.92
   7  -8  -8   16.87   18.53
  -7   8  -8   22.46   21.36
   7  -8  -7  109.98   19.76
  -7   8  -7   91.35   22.91
  -7   8  -6  119.32   23.29
  -7   8  -6  132.97   20.97
   7  -8  -6  142.87   20.26
  -7   8  -5  267.87   24.88
   7  -8  -5  319.95   24.10
  -7   8  -5  278.24   27.49
   7  -8  -4   76.55   18.33
  -7   8  -4   84.32   19.68
  -7   8  -4   68.55   21.44
   7  -8  -3  155.97   19.64
  -7   8  -3  140.22   21.10
   7  -8  -2   44.99   16.65
  -7   8  -2   14.58   18.02
   7  -8  -1   72.87   17.62
  -7   8  -1   56.79   19.05
  -7   8   0  -12.77   18.53
   7  -8   0    2.29   16.27
  -7   8   1   47.47   19.62
   7  -8   1   24.60   16.56
  -7   8   2   12.06   18.93
   7  -8   2   43.70   16.43
   7  -8   3  190.11   19.49
  -7   8   3  175.05   23.49
   7  -8   4  114.14   17.86
  -7   8   4  132.64   22.76
   7  -8   5  335.77   22.57
  -7   8   5  260.65   27.13
  -7   8   6  130.22   23.05
  -7  -8   6   99.99   12.51
   7  -8   6  169.74   17.47
   7  -8   7   77.40   22.34
  -7   8   7   53.69   22.20
  -7  -8   7   84.96   12.34
   7  -8   7   86.06   16.30
   7  -8   8   20.17   15.15
  -7   8   8    9.79   22.32
   7  -8   8   26.67   20.73
  -7  -8   8   31.97   12.04
  -7  -8   8   34.57   17.37
   7  -8   9  117.68   16.39
  -7  -8   9  120.23   14.29
  -7  -8   9  141.28   20.29
  -7   8   9  158.00   25.60
   7  -8   9  150.34   24.24
  -7  -8  10  126.51   20.66
   7  -8  10  121.84   24.24
  -7   8  10   55.40   23.46
  -7  -8  11   15.49   19.02
   7  -8  11   65.34   22.94
  -7   8  11   18.77   23.61
   7  -8  12   24.93   22.14
  -7  -8  12   64.33   20.79
  -7   8  12   19.45   24.69
  -7   9  -9   54.92   24.16
   7  -9  -9   22.49   20.00
  -7   9  -8  -14.93   22.48
   7  -9  -8   58.94   20.09
  -7   9  -7   50.59   22.97
   7  -9  -7   27.38   19.09
   7  -9  -6   46.81   19.42
  -7   9  -6   73.87   23.31
  -7   9  -6   49.55   19.53
   7  -9  -5   36.50   19.02
  -7   9  -5   34.83   22.99
  -7   9  -5   11.93   18.27
   7  -9  -4    9.20   18.22
  -7   9  -4   26.37   22.30
  -7   9  -4  -20.28   18.09
   7  -9  -3   60.31   18.78
  -7   9  -3   24.89   21.98
  -7   9  -3   80.27   20.14
   7  -9  -2   36.93   18.65
  -7   9  -2   20.51   19.15
   7  -9  -1   37.13   18.50
  -7   9  -1   14.65   19.26
   7  -9   0   89.05   18.65
  -7   9   0   76.69   21.23
  -7   9   1   49.47   20.87
   7  -9   1  -10.87   17.94
  -7   9   2   51.92   21.17
   7  -9   2   39.53   18.23
  -7   9   3   89.64   22.23
   7  -9   3   94.84   18.79
  -7   9   4   42.87   21.10
   7  -9   4    3.16   17.56
  -7   9   5    2.72   20.58
   7  -9   5   -6.20   17.13
  -7   9   6   22.16   21.22
   7  -9   6   43.29   17.38
  -7   9   7  -17.07   21.42
   7  -9   8   32.92   22.49
  -7   9   8    8.80   22.07
   7  -9   9   40.70   22.48
  -7   9   9   28.80   23.25
   7 -10  -5  147.27   22.35
  -7  10  -5  121.14   22.97
  -7  10  -5  145.83   27.44
  -7  10  -4   11.53   20.22
  -7  10  -4   18.78   23.82
   7 -10  -4   23.94   19.84
  -7  10  -3   12.89   19.95
  -7  10  -3   30.14   23.56
   7 -10  -3   -2.93   19.22
  -7  10  -2  101.81   25.24
   7 -10  -2   84.81   20.40
  -7  10  -2   60.80   20.85
   7 -10  -1   26.63   19.41
  -7  10  -1   45.72   21.48
  -7  10   0  -14.51   20.27
   7 -10   0   19.81   19.81
  -7  10   1   49.75   21.74
   7 -10   1   36.95   19.47
  -7  10   2   66.14   22.75
   7 -10   2  102.61   20.91
  -7  10   3   33.82   22.41
   7 -10   3   29.57   18.95
  -7  10   4   57.43   22.96
   7 -10   4   15.02   19.21
  -7  10   5  147.08   26.04
  -8   0  -7  102.27   10.38
  -8   0  -6  112.81   11.24
  -8   0  -5   57.26   10.70
  -8   0  -4   81.35   11.83
  -8   0  -3   77.92   12.73
  -8   0  -3   70.37   11.68
  -8   0  -2  349.58   20.53
  -8   0  -2  359.56   19.22
  -8   0  -1   52.45   13.10
  -8   0  -1   40.96   12.86
  -8   0   0  549.01   27.14
  -8   0   0  548.61   27.09
  -8   0   1   60.11   14.24
  -8   0   1   76.96   13.78
  -8   0   2  310.40   21.18
  -8   0   2  348.19   21.20
  -8   0   3   62.61   14.64
  -8   0   3   95.83   16.25
  -8   0   4   62.01   15.49
  -8   0   4   90.03   15.91
  -8   0   5   79.82   16.23
  -8   0   5   60.83   16.42
  -8   0   6   86.98   17.59
  -8   0   7  117.93   18.62
  -8   0   8   42.98   17.46
  -8   0   9   99.59   19.60
   8   0  10   95.95   13.64
  -8   0  10   59.77   19.20
  -8   0  11   78.38   20.25
   8   0  11  135.25   14.65
  -8   0  12   67.21   20.73
   8   0  12   79.94   14.05
  -8   0  13   91.43   21.35
   8   0  13  113.85   15.28
  -8   0  14    7.40   20.64
   8   0  14   44.10   14.27
   8   0  15  165.72   17.33
  -8   0  15  140.83   24.37
   8   0  16  115.86   17.13
  -8   0  16   93.76   23.88
   8   0  17   22.61   16.11
  -8   0  17   10.63   22.11
  -8   1 -10  161.24   14.38
  -8   1  -9  175.81   14.97
  -8   1  -8    2.70   11.87
  -8   1  -7   29.81   12.52
  -8   1  -6  117.88   14.50
  -8   1  -5   76.69   13.64
  -8  -1  -5   64.71    8.98
  -8  -1  -4   86.20    9.97
  -8   1  -4   68.07   14.09
  -8  -1  -4   54.98    6.25
  -8   1  -4   87.95   13.71
  -8  -1  -3   82.54   10.78
  -8   1  -3   53.65   13.66
  -8  -1  -3   42.65    8.39
  -8  -1  -2   94.85   12.42
  -8   1  -2  110.39   14.63
  -8  -1  -2   86.32   11.75
  -8  -1  -1  360.56   20.28
  -8  -1  -1  380.31   20.00
  -8   1  -1  344.94   22.15
  -8  -1   0  174.04   14.96
  -8   1   0  177.89   17.35
  -8  -1   0  190.67   16.22
  -8  -1   1  345.40   20.83
  -8  -1   1  320.88   19.15
  -8   1   1  311.96   21.06
  -8   1   1  314.62   21.07
  -8   1   2   94.89   15.81
  -8  -1   2   83.36   13.49
  -8   1   2   69.79   15.56
  -8  -1   2   91.61   15.57
  -8  -1   3   93.37   16.42
  -8   1   3   46.78   15.43
  -8  -1   3   75.68   14.05
  -8   1   3   60.38   15.67
  -8  -1   4   86.34   16.13
  -8   1   4   87.89   17.49
  -8   1   4   55.25   16.51
  -8  -1   4   76.89   15.09
  -8  -1   5   94.00   17.50
  -8   1   5  114.43   18.15
  -8   1   5  101.62   18.12
  -8  -1   6  156.88   18.59
  -8   1   6  113.80   18.87
  -8  -1   7   64.51   17.75
  -8   1   7   22.07   17.37
  -8  -1   8   33.52   17.46
  -8   1   8    8.28   16.77
  -8  -1   9  107.87   19.99
  -8   1   9  144.06   20.85
   8  -1   9  139.01   16.32
  -8  -1  10  151.57   20.75
   8  -1  10  116.98   16.48
  -8   1  10   97.17   20.67
  -8  -1  11  135.79   21.04
  -8   1  11  128.03   21.09
   8  -1  11  130.81   16.39
   8   1  11  107.29   12.91
  -8  -1  12  226.56   24.29
  -8   1  12  220.67   24.52
   8   1  12  237.25   16.57
   8  -1  12  251.73   20.29
   8  -1  13   50.77   15.27
   8   1  13    3.99   11.26
  -8  -1  13   31.57   20.26
  -8   1  13   21.64   20.00
   8  -1  14  162.93   18.49
   8   1  14  124.41   14.56
  -8  -1  14  169.31   24.00
  -8   1  14  128.70   23.26
   8   1  15  320.19   20.32
   8  -1  15  356.34   23.96
  -8  -1  15  266.98   28.13
  -8   1  15  321.61   28.93
   8   1  16  157.98   16.34
   8  -1  16  213.29   20.95
  -8  -1  16  261.54   26.67
  -8   1  16  169.74   26.21
   8  -1  17  114.59   19.15
   8   1  17   85.10   14.90
  -8   1  17  137.75   25.45
  -8  -1  17   83.59   24.03
  -8   2 -12   47.32   14.39
  -8   2 -11   20.12   14.26
  -8   2 -10   39.60   14.99
  -8   2  -9  198.66   18.49
  -8   2  -8  129.04   16.44
  -8  -2  -7  301.34   14.68
  -8   2  -7  415.84   22.37
  -8  -2  -6   29.31    7.92
  -8   2  -6   41.28   14.55
  -8   2  -5  143.18   16.58
  -8  -2  -5  128.73   10.91
  -8   2  -5  147.56   16.63
  -8   2  -4  146.51   17.14
  -8   2  -4  179.71   17.14
  -8  -2  -4  144.03   11.82
  -8  -2  -3  148.27   12.81
  -8   2  -3  227.06   18.06
  -8  -2  -2   45.21   11.52
  -8   2  -2   56.80   14.99
  -8  -2  -1  101.38   14.02
  -8   2  -1   87.71   15.76
  -8  -2  -1   95.97   10.44
  -8  -2  -1   88.16    6.49
  -8  -2   0   24.97   13.76
  -8   2   0    0.74   14.26
  -8  -2   0    4.01    9.90
  -8   2   1  104.03   16.59
  -8  -2   1   90.61   11.79
  -8  -2   1  116.68   15.29
  -8  -2   2   93.91   12.70
  -8   2   2  106.84   16.87
  -8  -2   2   57.89   15.85
  -8  -2   3  175.71   18.39
  -8  -2   3  181.19   15.88
  -8   2   3  209.11   19.18
  -8  -2   4  181.46   18.73
  -8  -2   4  171.44   16.02
  -8   2   4  193.47   19.85
  -8  -2   5  161.11   19.29
  -8   2   5  128.85   19.64
  -8  -2   6   31.44   17.14
  -8   2   6    7.66   16.71
  -8  -2   7  439.16   26.98
  -8   2   7  359.75   26.30
  -8  -2   8  156.71   20.47
  -8   2   8  123.69   20.23
  -8  -2   9  207.12   22.74
  -8   2   9  210.32   22.81
   8  -2   9  188.54   19.63
   8  -2  10   45.10   16.19
  -8  -2  10   34.93   19.20
  -8   2  10   65.70   19.84
   8  -2  11   30.58   15.80
  -8  -2  11   31.31   19.86
  -8   2  11  -17.63   20.01
  -8   2  12   39.79   20.82
  -8  -2  12   40.44   21.20
   8  -2  12   55.74   16.91
  -8  -2  13    4.18   20.71
  -8   2  13  -13.79   20.50
   8  -2  13   11.63   16.19
   8   2  13   16.49    9.91
  -8  -2  14   -1.08   20.99
   8  -2  14   12.90   16.73
  -8   2  14    3.31   21.75
   8   2  14   12.53   10.34
  -8  -2  15    6.72   21.93
   8  -2  15   54.32   18.43
  -8   2  15   -7.99   22.64
   8   2  15   22.73   11.03
  -8   2  16   16.57   23.13
   8  -2  16   52.63   18.71
  -8  -2  16   46.41   23.02
  -8   3 -14   43.95   16.36
  -8   3 -13   42.69   16.78
  -8   3 -12  151.91   18.83
  -8   3 -11    6.88   16.48
  -8   3 -10  222.86   20.61
  -8   3  -9   30.04   16.11
  -8  -3  -9   16.66    4.66
  -8   3  -8   81.67   17.70
  -8  -3  -8   91.60    8.12
  -8  -3  -7  266.67   13.71
  -8   3  -7  235.52   21.46
  -8  -3  -6   65.32    9.67
  -8   3  -6   27.52   15.85
  -8  -3  -5   45.20    9.94
  -8   3  -5   17.80   15.99
  -8   3  -5    9.20   14.44
  -8   3  -4  114.24   18.12
  -8  -3  -4  197.86   13.27
  -8   3  -4  153.01   18.08
  -8  -3  -3   67.30   11.09
  -8   3  -3   59.64   16.19
  -8  -3  -2   87.52   12.45
  -8   3  -2  147.03   17.21
  -8   3  -1   81.10   16.62
  -8  -3  -1   90.17   13.72
  -8   3   0   23.17   15.53
  -8  -3   0   47.51    7.47
  -8  -3   0   17.62    4.07
  -8  -3   0   43.49   14.00
  -8  -3   1   85.86    8.27
  -8  -3   1   80.98   15.41
  -8   3   1   66.36   16.10
  -8  -3   1   88.38    9.82
  -8   3   2  125.12   18.12
  -8  -3   2  117.44   16.53
  -8  -3   2  110.39   10.78
  -8  -3   2  119.05   11.39
  -8  -3   3   30.71   11.49
  -8  -3   3   62.60   10.62
  -8  -3   3   56.43   16.42
  -8   3   3   50.66   16.41
  -8   3   4  133.83   19.21
  -8  -3   4  168.59   18.69
  -8  -3   4   88.75   12.24
  -8  -3   5   11.88   11.44
  -8  -3   5   22.56   17.34
  -8   3   5    3.89   16.93
  -8  -3   6   24.34   12.57
  -8   3   6   18.51   17.86
  -8  -3   6   60.95   17.98
  -8   3   7  215.50   23.40
  -8  -3   7  220.35   17.70
  -8  -3   7  231.26   22.29
  -8  -3   8   80.02   19.38
  -8   3   8   80.28   20.39
  -8  -3   8   79.31   14.79
  -8  -3   9   44.58   19.49
   8  -3   9   33.34   17.56
  -8  -3   9   45.33   14.63
  -8  -3  10  148.40   22.39
   8  -3  10  188.43   20.63
  -8  -3  10  175.95   18.26
  -8  -3  11   49.85   20.49
   8  -3  11   43.90   17.63
  -8  -3  11   29.82   16.19
  -8  -3  12  125.68   22.69
  -8  -3  12   88.32   18.28
   8  -3  12   93.49   19.11
  -8  -3  13   48.68   21.74
  -8  -3  13    6.57   17.24
   8  -3  13   48.02   18.38
  -8  -3  14   45.17   22.49
  -8  -3  14   79.99   19.28
   8  -3  14   14.30   18.67
  -8  -3  15   29.84   23.39
  -8  -3  15   39.08   19.53
   8  -3  15   43.42   19.01
  -8  -3  16  187.88   26.56
   8  -3  16  135.55   22.08
  -8  -3  16  113.66   23.15
  -8   4 -15   54.81   19.39
  -8   4 -14   55.62   19.35
  -8   4 -13   18.40   18.28
  -8   4 -12   36.36   18.08
  -8   4 -11   15.35   17.74
  -8   4 -10    9.77   18.40
  -8   4  -9   13.12   17.43
  -8  -4  -9   15.36    7.54
  -8   4  -8   51.70   18.21
  -8  -4  -8   80.31    9.76
  -8   4  -7   69.99   18.51
  -8  -4  -7  135.97   11.41
  -8   4  -6   27.03   15.75
  -8   4  -6   32.52   17.02
  -8   4  -5   22.17   15.93
  -8   4  -5   34.55   17.12
  -8   4  -4   46.86   15.59
   8  -4  -4   28.67   15.02
  -8   4  -4   25.72   16.95
  -8   4  -3   15.45   15.50
   8  -4  -3   -0.64   14.34
  -8   4  -2  197.70   19.45
   8  -4  -2  134.31   16.68
  -8   4  -1   16.98   16.34
   8  -4  -1   10.39   13.63
   8  -4   0  183.16   16.69
  -8   4   0  176.34   19.89
   8  -4   1   26.32   12.50
  -8   4   1   19.43   16.04
  -8  -4   1    1.34    4.16
  -8  -4   2   90.42    8.32
  -8  -4   2  101.03   10.45
   8  -4   2  175.54   14.17
  -8   4   2  122.76   18.74
  -8  -4   3   -1.44    9.98
  -8   4   3   12.56   16.79
   8  -4   3   10.42   10.96
  -8  -4   3   -0.33    8.45
  -8  -4   4   66.41   11.65
  -8   4   4   62.19   18.60
  -8  -4   5   12.70   11.88
  -8   4   5    9.43   17.15
  -8   4   6   17.50   18.29
  -8  -4   6   28.83   12.93
  -8  -4   7   53.89   13.87
  -8  -4   7   43.49   19.28
  -8   4   7   81.17   20.61
   8  -4   8   30.23   18.20
  -8  -4   8   50.62   15.14
  -8  -4   8   43.70   19.51
  -8   4   8   21.62   19.46
  -8   4   9   27.37   20.01
   8  -4   9   20.63   17.83
  -8  -4   9    2.14   14.66
  -8  -4   9   31.89   19.85
   8  -4  10    3.12   18.18
  -8  -4  10   21.56   15.88
  -8  -4  10   29.17   20.58
   8  -4  11   55.98   19.05
  -8  -4  11   -8.36   21.26
  -8  -4  11   43.26   17.23
  -8  -4  12   16.09   17.46
  -8  -4  12   15.16   21.25
   8  -4  12   47.34   19.53
   8  -4  13   16.56   19.61
  -8  -4  13   31.34   21.58
  -8  -4  13   26.82   18.37
   8  -4  14   55.21   19.94
  -8  -4  14   48.09   19.25
  -8  -4  14   68.33   23.41
  -8  -4  15   68.69   21.05
  -8  -4  15   99.67   24.51
   8  -4  15  107.70   21.21
  -8   5 -14   51.96   21.75
  -8   5 -13   -3.15   19.75
  -8   5 -12   24.92   20.00
  -8   5 -11   51.11   20.08
  -8   5 -10   31.21   19.13
   8  -5 -10   48.13   18.39
   8  -5  -9   23.28   17.78
  -8   5  -9   27.75   19.27
   8  -5  -8   27.32   17.20
  -8   5  -8   39.17   19.64
   8  -5  -7   37.43   16.96
  -8   5  -7   24.07   18.65
   8  -5  -6   55.92   17.19
  -8   5  -6   54.76   18.82
  -8   5  -6   57.69   17.01
   8  -5  -5   29.41   15.91
  -8   5  -5   24.68   18.59
  -8   5  -5   10.30   16.42
   8  -5  -4   14.12   14.97
  -8   5  -4   14.05   17.49
  -8   5  -4   21.52   16.58
  -8   5  -3   23.56   16.63
   8  -5  -3    4.73   14.94
  -8   5  -2   19.96   16.90
   8  -5  -2   34.85   15.01
  -8   5  -1  144.23   19.75
   8  -5  -1  114.32   15.85
  -8   5   0   11.95   16.81
   8  -5   0   43.70   14.31
  -8   5   1  129.90   19.04
   8  -5   1  118.88   15.56
   8  -5   2   47.21   13.45
  -8   5   2   13.33   17.24
   8  -5   3   18.76   12.38
  -8   5   3   20.84   17.55
  -8  -5   3   25.99    6.60
  -8  -5   3   24.44   10.65
   8  -5   4   12.88   11.60
  -8   5   4    9.70   17.51
  -8  -5   4   14.82   11.84
  -8  -5   5   38.60   12.82
   8  -5   5   18.66   11.09
  -8   5   5   35.66   19.15
  -8  -5   6   43.97   14.06
  -8   5   6   46.57   20.17
   8  -5   6   43.48   11.09
  -8   5   7   61.59   20.61
  -8  -5   7   21.19   13.97
   8  -5   7   38.51   10.18
  -8   5   8   16.42   20.06
   8  -5   8    8.88   18.60
   8  -5   8   30.28    9.49
  -8  -5   8   21.09   14.51
   8  -5   9   26.15   19.18
  -8   5   9   18.60   20.74
  -8  -5   9   37.59   15.99
   8  -5   9   38.90    8.86
   8  -5  10   41.37   19.83
  -8  -5  10   13.57   16.25
  -8   5  10   53.78   22.67
   8  -5  11   54.60   20.81
  -8   5  11   69.79   23.45
  -8  -5  11   67.66   17.80
  -8  -5  11   24.48   22.84
  -8  -5  12    6.41   17.09
  -8  -5  12   21.94   22.74
   8  -5  12   10.62   19.81
  -8  -5  13   27.37   22.64
   8  -5  13   13.27   20.31
  -8  -5  13   27.38   18.13
  -8  -5  14   73.59   24.62
   8  -5  14   43.18   20.57
  -8  -5  14   77.04   20.34
  -8   6 -13   47.86   22.46
   8  -6 -13   34.88   20.21
   8  -6 -12   27.90   19.93
  -8   6 -12   40.48   21.77
   8  -6 -11   24.06   19.30
  -8   6 -11   12.49   20.94
   8  -6 -10   58.64   19.46
  -8   6 -10   15.65   20.54
   8  -6  -9   35.10   19.07
  -8   6  -9   36.29   20.65
   8  -6  -8   36.44   18.01
  -8   6  -8   21.76   20.42
   8  -6  -7   12.58   17.06
  -8   6  -7   47.97   20.57
   8  -6  -6   27.63   16.67
  -8   6  -6   36.93   20.18
  -8   6  -6   -1.01   16.36
  -8   6  -5   26.46   19.39
   8  -6  -5   16.53   16.92
  -8   6  -5   36.65   17.32
  -8   6  -4   33.39   18.92
   8  -6  -4   24.33   16.40
  -8   6  -4   34.66   18.00
  -8   6  -3    9.23   17.19
   8  -6  -3   19.96   16.00
  -8   6  -2    5.16   17.41
   8  -6  -2   20.11   15.99
  -8   6  -1   50.57   18.75
   8  -6  -1   83.99   16.86
   8  -6   0   81.64   16.25
  -8   6   0   68.97   19.40
   8  -6   1   72.37   15.24
  -8   6   1   20.89   18.38
   8  -6   2   32.53   13.95
  -8   6   2   10.02   18.21
   8  -6   3   14.86   13.53
  -8   6   3   25.93   18.78
   8  -6   4   27.76   13.45
  -8   6   4    9.22   18.42
  -8  -6   4   32.44   12.42
  -8   6   5   13.11   18.68
  -8  -6   5   41.46   13.53
   8  -6   5   35.92   12.86
   8  -6   6   17.44   11.30
  -8  -6   6   18.76   14.26
  -8   6   6    8.62   19.50
  -8   6   7   16.73   20.44
  -8  -6   7  -14.32   14.92
   8  -6   7   10.04   11.00
  -8   6   8   46.55   21.40
   8  -6   8   23.89   10.84
  -8  -6   8   31.92   15.93
   8  -6   8   -8.48   19.03
   8  -6   9    3.15   10.21
   8  -6   9   22.31   20.46
  -8  -6   9   -6.12   16.04
  -8   6   9    5.54   21.54
  -8  -6  10   18.09   17.03
   8  -6  10  -11.36   20.23
  -8   6  10   29.00   22.44
   8  -6  11   45.63   21.72
  -8   6  11    7.56   23.01
  -8  -6  11    7.91   17.89
   8  -6  12   38.63   21.44
  -8  -6  12    0.94   18.16
  -8   6  12  -17.23   23.94
  -8   6  13  -24.25   24.97
   8  -6  13   23.50   21.66
  -8  -6  13   25.92   19.34
   8  -7 -11   30.12   20.52
  -8   7 -11   19.92   22.37
   8  -7 -10   32.19   19.99
  -8   7 -10   25.77   22.78
   8  -7  -9   28.51   18.71
  -8   7  -9   50.77   22.33
   8  -7  -8   71.35   19.31
  -8   7  -8   40.65   22.20
  -8   7  -7   17.62   21.09
   8  -7  -7   65.80   18.98
  -8   7  -6   50.32   18.82
  -8   7  -6   48.87   22.07
   8  -7  -6   59.43   18.75
   8  -7  -5   73.50   18.98
  -8   7  -5   52.93   19.09
  -8   7  -5   53.95   21.52
   8  -7  -4   96.42   19.10
  -8   7  -4   81.82   20.03
  -8   7  -4   37.06   20.89
  -8   7  -3   22.16   18.28
   8  -7  -3   22.18   17.14
  -8   7  -2   17.92   18.51
   8  -7  -2   48.72   16.86
  -8   7  -1   57.73   19.37
   8  -7  -1   64.96   17.07
   8  -7   0   59.94   16.62
  -8   7   0   40.50   19.46
   8  -7   1    9.63   14.95
  -8   7   1   33.19   19.83
   8  -7   2   53.62   15.36
  -8   7   2   63.66   20.25
   8  -7   3   55.55   15.24
  -8   7   3   45.23   19.95
   8  -7   4   80.40   15.21
  -8   7   4   65.53   19.92
   8  -7   5   35.98   14.30
  -8   7   5   50.66   20.63
  -8  -7   6   49.81   15.89
   8  -7   6   75.09   14.79
  -8   7   6   84.97   21.45
  -8   7   7   53.87   21.75
   8  -7   7   58.08   13.19
  -8  -7   7    9.01   15.78
   8  -7   8   38.75   12.38
  -8   7   8   47.82   23.21
  -8  -7   8   38.28   16.60
  -8  -7   9   -5.56   16.28
  -8   7   9  -20.36   23.11
   8  -7   9   29.27   11.56
   8  -7   9   29.43   22.77
  -8  -7  10   22.29   17.95
   8  -7  10    9.55   21.22
  -8   7  10   -6.02   23.07
  -8  -7  11   21.85   18.80
  -8   7  11   25.09   23.86
   8  -7  11   24.80   21.83
  -8   8  -8   33.90   23.43
   8  -8  -8   58.82   20.55
   8  -8  -7   25.30   19.40
  -8   8  -7   -2.57   22.18
  -8   8  -6   -7.61   21.53
  -8   8  -6  -12.89   18.96
   8  -8  -6   48.49   19.62
  -8   8  -5   75.85   20.33
  -8   8  -5   30.96   23.60
   8  -8  -5   27.93   18.55
  -8   8  -4   77.19   20.25
  -8   8  -4   59.68   23.39
   8  -8  -4   91.59   19.31
  -8   8  -3   25.04   18.83
   8  -8  -3   29.00   17.89
  -8   8  -3   12.62   21.68
  -8   8  -2   42.04   19.85
   8  -8  -2   61.28   17.85
  -8   8  -1   83.57   21.06
   8  -8  -1  106.29   18.72
  -8   8   0   33.29   20.37
   8  -8   0   45.50   17.68
   8  -8   1   81.28   17.44
  -8   8   1   43.02   20.83
   8  -8   2   81.20   17.74
  -8   8   2   43.97   21.50
   8  -8   3   66.66   16.89
  -8   8   3   -7.86   20.64
   8  -8   4   75.04   16.76
  -8   8   4   70.77   22.57
   8  -8   5   48.48   15.94
  -8   8   5   70.29   21.80
   8  -8   6   39.10   15.68
  -8   8   6    2.76   20.96
   8  -8   7   -5.66   14.53
  -8   8   7   44.13   22.69
   8  -8   8   59.91   15.17
  -8  -8   8   37.49   17.84
  -8   8   8   42.57   23.39
  -8   9  -3   35.74   20.54
   8  -9  -3   19.41   18.63
  -8   9  -3   19.27   23.79
   8  -9  -2   36.90   19.18
  -8   9  -2   60.41   21.02
   8  -9  -1   22.00   19.20
  -8   9  -1   29.88   21.20
   8  -9   0    1.72   18.14
  -8   9   0  -10.53   20.45
   8  -9   1   32.79   18.69
  -8   9   1   42.89   21.50
   8  -9   2   27.17   18.24
  -8   9   2   26.17   21.48
   8  -9   3   -3.22   17.43
  -8   9   3   33.69   22.33
  -9   0  -6    7.01    8.57
  -9   0  -5   11.96    9.57
  -9   0  -4   15.63   10.66
  -9   0  -3   14.53   11.19
  -9   0  -3   10.42   12.66
  -9   0  -2   15.36   12.72
  -9   0  -1   11.20   12.52
  -9   0  -1   14.78   13.23
  -9   0   0   -8.19   13.33
  -9   0   0   23.30   14.12
  -9   0   1    5.43   14.52
  -9   0   1   32.22   14.37
  -9   0   2   19.04   14.20
  -9   0   2  -23.73   15.03
  -9   0   3   -1.37   15.54
  -9   0   3   19.41   14.78
  -9   0   4  -15.96   16.71
  -9   0   4    6.15   16.00
  -9   0   5   -9.79   15.59
  -9   0   5   12.29   16.76
  -9   0   6   23.58   16.62
  -9   0   6   -8.94   17.15
  -9   0   7   28.34   17.24
  -9   0   7    6.01   18.10
  -9   0   8   26.15   19.31
  -9   0   9   39.69   19.53
  -9   0  10    1.98   19.77
  -9   0  11   26.85   20.70
  -9   0  12   37.69   21.29
   9   0  13    0.71   13.28
  -9   0  13   14.53   21.72
  -9   0  14   16.27   22.69
   9   0  14   -1.48   13.51
  -9   1  -9   39.40   11.75
  -9   1  -8   17.61   11.82
  -9   1  -7   62.29   13.23
  -9   1  -6   12.64   12.63
  -9   1  -5   72.86   14.20
  -9   1  -4  117.17   15.43
  -9   1  -4  119.59   15.81
  -9  -1  -4  130.55   11.71
  -9   1  -3   23.70   13.52
  -9  -1  -3   76.04   11.38
  -9  -1  -3   22.83    6.56
  -9   1  -3   38.82   13.97
  -9  -1  -2   79.60   12.51
  -9  -1  -2   47.40   11.72
  -9  -1  -2   32.10    9.46
  -9   1  -2   50.50   14.44
  -9  -1  -1   22.23   12.60
  -9   1  -1   -9.04   14.34
  -9  -1  -1   10.05   11.52
  -9   1   0    6.55   14.79
  -9  -1   0   -6.74   12.02
  -9  -1   0    4.97   13.60
  -9  -1   1   25.58   14.93
  -9   1   1   36.71   15.14
  -9  -1   1    5.58   12.71
  -9  -1   2   52.29   15.53
  -9  -1   2   35.31   13.73
  -9   1   2   56.00   16.02
  -9  -1   3   46.72   14.25
  -9   1   3   45.73   15.99
  -9  -1   3   25.88   15.78
  -9   1   3   24.55   16.01
  -9  -1   4  106.67   15.99
  -9   1   4  134.45   18.12
  -9   1   4   86.35   18.20
  -9  -1   4  140.62   18.71
  -9   1   5   51.53   17.78
  -9  -1   5   44.35   15.71
  -9  -1   5   60.68   17.71
  -9   1   5   23.61   17.88
  -9   1   6    2.83   16.89
  -9  -1   6    2.38   15.55
  -9   1   6   48.16   18.25
  -9  -1   6   39.77   18.20
  -9   1   7   52.86   19.20
  -9   1   7   21.12   18.84
  -9  -1   7   78.00   19.21
  -9   1   8   19.38   18.89
  -9  -1   8   31.54   19.15
  -9   1   9   19.36   19.53
  -9  -1   9    9.43   18.76
  -9   1  10   23.27   20.76
  -9  -1  10   44.40   20.45
  -9   1  11   12.66   20.60
  -9  -1  11   12.37   20.71
   9  -1  12   13.71   14.93
  -9  -1  12   19.34   21.16
  -9   1  12   -7.69   21.32
  -9  -1  13   29.06   21.71
   9  -1  13  -13.44   16.07
  -9   1  13   24.00   22.13
  -9   1  14   27.31   23.02
  -9  -1  14   17.43   22.18
  -9   2 -11    8.66   14.05
  -9   2 -10  106.28   15.82
  -9   2  -9   28.15   14.55
  -9   2  -8    9.82   14.42
  -9   2  -7   62.88   15.60
  -9   2  -6   -1.26   14.89
  -9   2  -5   40.26   15.45
  -9  -2  -5  -22.06    9.26
  -9   2  -4   98.96   16.52
  -9  -2  -4   54.07    9.83
  -9   2  -4   97.23   16.51
  -9   2  -3  124.95   17.70
  -9  -2  -3  125.23   12.56
  -9   2  -3  132.06   17.61
  -9   2  -2    2.31   14.92
  -9  -2  -2   12.79   11.79
  -9  -2  -1   23.75    9.38
  -9   2  -1    3.94   14.80
  -9  -2  -1   14.04   13.15
  -9  -2   0   51.37   10.76
  -9   2   0   42.64   16.44
  -9  -2   0   12.91    5.55
  -9  -2   0   40.74   14.40
  -9   2   1   25.04   15.70
  -9  -2   1   -6.70   11.03
  -9  -2   1   24.49   14.47
  -9  -2   1   -0.26    7.40
  -9  -2   2   17.73   14.86
  -9   2   2   28.16   16.27
  -9  -2   2   35.20   12.22
  -9   2   3  126.76   18.58
  -9  -2   3  104.39   14.24
  -9  -2   3  163.32   18.63
  -9   2   4  103.65   18.93
  -9  -2   4   93.67   14.79
  -9  -2   4  107.02   18.21
  -9   2   5   24.20   17.53
  -9  -2   5   36.21   18.02
  -9  -2   5   18.60   13.86
  -9  -2   6   13.30   17.58
  -9   2   6   25.31   18.36
  -9  -2   7   70.03   19.97
  -9   2   7   42.96   19.19
  -9   2   8   14.60   19.43
  -9  -2   8   31.25   19.32
  -9  -2   9   31.87   19.65
  -9  -2  10  108.35   22.37
  -9   2  11    8.58   21.30
  -9  -2  11   36.99   21.61
  -9   2  12   59.09   22.55
   9  -2  12  -11.21   17.71
  -9  -2  12   42.84   22.21
  -9   2  13  -19.68   21.66
   9  -2  13   19.20   17.77
  -9  -2  13    4.56   21.79
  -9   3 -12   16.50   16.94
  -9   3 -11   14.34   17.31
  -9   3 -10   68.57   18.01
  -9   3  -9   68.16   18.58
  -9   3  -8   33.77   17.60
  -9   3  -7   18.39   16.48
  -9  -3  -6  121.91   10.63
  -9   3  -6  131.05   19.13
  -9   3  -5   28.26   16.74
  -9   3  -5   25.73   15.72
  -9  -3  -5   45.06    9.72
  -9   3  -4   34.45   16.32
  -9  -3  -4   11.51   10.11
  -9   3  -4   60.08   17.69
  -9  -3  -3   51.75   11.75
  -9   3  -3  113.58   17.56
  -9  -3  -2  -33.96   13.40
  -9   3  -2   40.50   16.47
  -9  -3  -1   28.90   13.68
  -9   3  -1   18.41   15.96
  -9  -3   0   29.94    6.96
  -9  -3   0   10.94   14.39
  -9   3   0    9.97   16.80
  -9   3   1  -18.48   16.92
  -9  -3   1    2.98    8.37
  -9  -3   2   18.34    8.23
  -9  -3   2   18.62    9.62
  -9   3   2   36.74   17.04
  -9  -3   2    3.46   15.60
  -9   3   3  109.43   19.02
  -9  -3   3   89.93   11.08
  -9  -3   3   97.00   12.44
  -9  -3   3  121.68   18.39
  -9  -3   4   48.34   12.21
  -9  -3   4   23.61   10.52
  -9   3   4   27.90   17.75
  -9  -3   4   63.34   17.89
  -9  -3   5   24.77   11.63
  -9   3   5   12.51   18.11
  -9  -3   5   36.37   18.14
  -9  -3   5   12.69   12.72
  -9   3   6  113.90   20.73
  -9  -3   6  112.65   20.36
  -9  -3   6   61.55   13.23
  -9   3   7  -13.64   20.09
  -9  -3   7   31.21   19.47
  -9  -3   7   27.87   13.55
  -9   3   8   16.78   20.60
  -9  -3   8   28.67   14.39
  -9  -3   8   45.53   20.44
  -9  -3   9   70.52   21.45
  -9  -3   9   43.96   15.33
  -9   3   9   38.74   21.16
  -9  -3  10  100.48   23.10
  -9  -3  10   63.06   16.68
  -9   3  10   82.82   22.84
  -9  -3  11   25.72   22.34
  -9  -3  11   14.12   16.26
   9  -3  11   25.54   18.53
  -9  -3  12   75.28   23.88
   9  -3  12   59.03   20.13
  -9  -3  12   43.79   17.85
  -9   4 -11   32.82   18.97
  -9   4 -10   31.04   19.11
  -9   4  -9   10.87   18.53
  -9   4  -8   -0.90   18.50
  -9   4  -7  114.22   20.33
  -9   4  -6    9.75   17.93
  -9  -4  -6   35.38   10.30
  -9   4  -5   57.03   18.94
  -9   4  -5   84.53   18.03
  -9  -4  -5   91.78   11.87
  -9  -4  -4  119.11   12.78
  -9   4  -4  105.37   20.09
  -9   4  -4   98.48   18.02
  -9   4  -3  164.64   19.97
  -9  -4  -3  161.88   14.41
  -9   4  -2   18.97   16.45
  -9  -4  -2  -27.78   13.14
  -9   4  -1   53.81   17.51
  -9  -4  -1   43.90   13.91
  -9  -4   0   84.72   15.75
  -9   4   0   40.66   18.38
  -9  -4   1   76.78   16.80
  -9   4   1   23.30   18.08
  -9  -4   2   25.04   16.64
  -9   4   2   17.47   17.87
  -9  -4   3  178.05   19.88
  -9   4   3  111.48   20.19
  -9  -4   4   69.88   11.50
  -9  -4   4   53.82   10.58
  -9   4   4   90.05   19.71
  -9  -4   4  110.53   19.52
  -9  -4   5   54.59   12.34
  -9   4   5   62.14   19.67
  -9  -4   5   47.50   11.89
  -9  -4   5   58.26   19.40
  -9  -4   6    7.31   19.13
  -9  -4   6   10.25   12.45
  -9   4   6    5.82   19.60
  -9  -4   7   76.61   14.70
  -9   4   7   95.24   22.37
  -9  -4   7   76.62   21.33
  -9  -4   8  -10.99   19.86
  -9   4   8   20.17   21.10
  -9  -4   8   23.59   14.30
  -9  -4   9   27.09   21.05
  -9   4   9   27.72   21.43
  -9  -4   9   32.04   15.18
  -9  -4  10   54.47   22.87
  -9  -4  10   61.82   16.53
  -9   4  10   38.66   22.68
  -9  -4  11   17.03   22.77
  -9   4  11   11.43   22.83
   9  -4  11   39.81   20.25
  -9  -4  11    4.16   16.46
  -9   5 -10   24.99   20.42
  -9   5  -9   42.30   20.58
  -9   5  -8   95.01   21.35
  -9   5  -7   19.31   19.83
  -9   5  -6   62.01   21.10
  -9  -5  -6  169.99   13.41
  -9   5  -5   30.81   20.68
  -9   5  -5    6.08   17.65
  -9   5  -4  224.59   22.69
  -9   5  -4  209.47   23.78
  -9   5  -3   22.46   18.13
  -9   5  -2  413.29   28.25
  -9   5  -1   14.63   18.19
   9  -5  -1   45.40   15.81
   9  -5   0    0.64   14.33
  -9   5   0   51.46   18.36
   9  -5   1   52.66   14.59
  -9   5   1   13.18   18.66
  -9   5   2  379.79   28.23
  -9   5   3   10.19   18.65
  -9   5   4  185.39   23.23
  -9  -5   5    7.46   19.61
  -9   5   5   34.42   19.74
  -9  -5   6   54.36   13.54
  -9  -5   6  133.05   21.83
  -9   5   6  104.43   22.25
  -9  -5   7   12.68   14.40
  -9  -5   7   56.42   22.09
  -9   5   7   23.10   20.54
  -9   5   8   70.33   22.47
  -9  -5   8   73.16   16.43
  -9  -5   8  125.14   23.25
  -9  -5   9   82.18   23.39
  -9  -5   9   18.85   15.92
  -9   5   9   59.44   23.19
  -9  -5  10    9.23   22.52
  -9   5  10   15.90   23.39
  -9  -5  10   -3.91   16.05
   9  -6  -8   72.11   19.80
  -9   6  -8   63.93   22.02
   9  -6  -7  120.86   20.24
  -9   6  -7   67.84   22.59
   9  -6  -6   31.07   18.27
  -9   6  -6   55.48   20.96
   9  -6  -5   41.63   17.62
  -9   6  -5   26.37   19.09
  -9   6  -5   14.83   20.50
   9  -6  -4   93.97   18.75
  -9   6  -4   83.45   19.57
  -9   6  -4   86.69   21.71
  -9   6  -3  110.44   20.58
   9  -6  -3  121.37   19.02
  -9   6  -3  173.90   24.06
   9  -6  -2   17.11   16.44
  -9   6  -2   56.77   19.76
   9  -6  -1  238.83   21.14
  -9   6  -1  264.46   24.38
   9  -6   0   16.46   15.47
  -9   6   0   13.82   19.52
  -9   6   1  263.13   25.15
   9  -6   1  249.45   20.26
  -9   6   2    2.41   19.43
   9  -6   2   43.24   15.15
  -9   6   3  123.22   22.26
   9  -6   3  121.52   15.68
   9  -6   4  115.03   15.29
  -9   6   4  102.82   22.19
   9  -6   5   22.27   12.26
  -9   6   5   45.48   20.55
   9  -6   6   48.97   12.48
  -9   6   6   15.62   21.02
  -9   6   7   76.49   22.12
  -9   6   8   33.61   22.27
   9  -7  -5   27.24   18.92
  -9   7  -5   47.25   19.88
  -9   7  -5   71.40   23.75
  -9   7  -4   15.35   19.49
  -9   7  -4   19.58   21.54
   9  -7  -4   27.28   18.37
  -9   7  -3   16.63   20.13
   9  -7  -3   77.80   18.17
  -9   7  -3   44.99   22.54
  -9   7  -2  215.48   24.39
   9  -7  -2  188.76   20.98
  -9   7  -1   29.07   20.41
   9  -7  -1   63.67   17.76
  -9   7   0   28.23   20.84
   9  -7   0   40.49   17.29
  -9   7   1  -15.10   20.54
   9  -7   1   18.81   16.24
  -9   7   2  190.63   25.08
   9  -7   2  214.14   19.89
  -9   7   3   37.91   21.43
   9  -7   3   44.01   15.79
   9  -7   4    5.77   15.03
  -9   7   4   25.28   21.44
   9  -7   5   32.14   14.59
  -9   7   5   36.45   21.83
 -10   0  -2   80.76   15.11
 -10   0  -1   80.51   15.20
 -10   0   0    7.98   14.25
 -10   0   1   71.31   16.31
 -10   0   1   57.75   16.33
 -10   0   2   68.80   16.44
 -10   0   2   84.57   17.35
 -10   0   3   51.14   17.34
 -10   0   3   59.09   16.61
 -10   0   4   13.68   18.02
 -10   0   4   36.07   16.23
 -10   0   5   11.90   18.25
 -10   0   5   22.91   16.78
 -10   0   6   42.39   18.20
 -10   0   6   -0.89   19.16
 -10   0   7   48.80   18.66
 -10   0   7   59.21   20.91
 -10   0   8   15.32   18.97
 -10   0   8    0.99   20.42
 -10   0   9   22.41   20.01
 -10   0   9   37.24   21.55
 -10   1  -3   25.50   15.28
 -10   1  -2   95.14   16.91
 -10  -1  -2  101.69   13.70
 -10   1  -2   68.09   15.93
 -10  -1  -1  163.48   15.00
 -10   1  -1  122.58   17.96
 -10  -1  -1  171.08   16.36
 -10  -1   0  124.72   16.18
 -10   1   0  100.57   17.95
 -10  -1   0  118.25   14.78
 -10  -1   1  121.32   17.38
 -10   1   1  194.84   19.54
 -10  -1   1  135.34   16.03
 -10  -1   2   68.45   17.28
 -10   1   2   95.29   17.77
 -10  -1   2   71.91   15.91
 -10  -1   3   10.46   16.94
 -10  -1   3   45.52   14.48
 -10   1   3   11.19   16.78
 -10  -1   4   47.15   18.39
 -10  -1   4   19.90   15.29
 -10   1   4   23.15   17.18
 -10  -1   5   43.65   16.54
 -10   1   5   78.48   18.57
 -10  -1   5   53.24   18.59
 -10   1   6   68.86   20.65
 -10   1   6   43.45   18.90
 -10  -1   6   43.24   16.79
 -10  -1   6   50.86   20.09
 -10   1   7   84.57   20.45
 -10  -1   7   96.80   18.64
 -10  -1   7  106.17   21.45
 -10   1   7   75.49   21.14
 -10  -1   8   44.43   20.98
 -10   1   8   38.19   20.41
 -10  -1   8    7.49   17.74
 -10   1   8   37.08   20.63
 -10   1   9   38.03   20.91
 -10   1   9   14.67   21.00
 -10  -1   9   45.53   21.52
 -10   2  -5  102.94   17.60
 -10  -2  -4   62.14   11.05
 -10   2  -4   31.36   16.53
 -10   2  -4   75.84   17.23
 -10   2  -3   67.36   17.94
 -10   2  -3   73.42   17.56
 -10  -2  -3  106.99   12.90
 -10   2  -2  268.27   22.72
 -10  -2  -2  295.95   18.61
 -10   2  -1   97.80   18.83
 -10  -2  -1  132.35   15.50
 -10  -2   0   10.43   14.30
 -10   2   0   14.82   16.81
 -10  -2   1  101.23   16.93
 -10   2   1  118.75   19.07
 -10   2   2  247.24   22.34
 -10  -2   2  179.06   15.96
 -10  -2   2  212.32   20.09
 -10  -2   3   29.22   12.68
 -10   2   3   77.15   19.30
 -10  -2   3   38.75   17.81
 -10  -2   4   60.23   13.74
 -10   2   4   53.60   18.64
 -10  -2   4   49.33   18.30
 -10   2   5   75.16   20.10
 -10  -2   5   88.43   15.53
 -10  -2   5   90.82   19.91
 -10  -2   6  106.71   16.96
 -10   2   6   96.99   21.06
 -10  -2   6  113.84   21.03
 -10  -2   7   79.03   17.67
 -10  -2   7   53.27   20.69
 -10   2   7   52.22   21.03
 -10  -2   8   72.95   21.83
 -10  -2   8   13.56   16.97
 -10   2   8   52.50   20.99
 -10   3  -7   48.03   18.22
 -10   3  -6   74.91   18.84
 -10   3  -5   15.98   17.59
 -10  -3  -4  -20.73   10.85
 -10   3  -4   76.20   17.68
 -10   3  -4   44.66   18.87
 -10   3  -3   36.27   18.63
 -10  -3  -3   11.67   11.48
 -10   3  -2   43.57   18.27
 -10  -3  -2   60.35   13.21
 -10   3  -1   84.99   18.89
 -10  -3  -1   76.75   15.11
 -10   3   0   95.31   18.95
 -10  -3   0  115.68   16.50
 -10   3   1   86.89   19.64
 -10  -3   1   81.67   17.41
 -10   3   2   61.31   19.17
 -10  -3   2   68.03   17.15
 -10  -3   3   70.11   18.01
 -10   3   3   62.51   19.87
 -10  -3   4   22.62   18.29
 -10   3   4   38.16   19.54
 -10  -3   5   33.67   19.22
 -10   3   5   24.02   19.53
 -10   3   6   48.90   20.31
 -10  -3   6   85.99   21.37
 -10   3   7    5.95   20.25
 -10  -3   7   38.34   20.54
 -10   4  -5   56.30   20.14
 -10   4  -4   29.02   18.43
 -10   4  -4   11.51   20.21
 -10  -4  -4  -22.81   11.62
 -10   4  -3   51.47   18.79
 -10   4  -3   34.01   19.29
 -10  -4  -2  -41.90   14.73
 -10   4  -2   24.40   18.40
 -10  -4  -1   18.35   14.79
 -10   4  -1   16.54   18.60
 -10  -4   0   22.17   15.76
 -10   4   0   12.62   18.63
 -10  -4   1    5.17   16.56
 -10   4   1   -3.26   18.82
 -10  -4   2   36.24   17.42
 -10   4   2   16.63   18.92
 -10  -4   3   57.79   18.57
 -10   4   3    2.26   19.20
 -10   4   4   26.40   19.55
 -10  -4   4    7.08   18.22
 -10   4   5   44.55   20.51
 -10  -4   5   39.32   19.94
 -10   5  -1   49.24   19.70
 -10  -5  -1   40.39   15.42
 -10   5   0   14.76   19.88
 -10  -5   0   27.93   16.34
 -10   5   1   32.68   20.27
 -10  -5   1   36.10   17.24
   0   0   0    0.00    0.00


TITL Boranil-SI in Pca2(1)
REM Pca2(1) (#29 in standard setting)
CELL 0.71073   8.942158  11.373825  21.334233  90.0000  90.0000  90.0000
ZERR    2.00   0.000555   0.000520   0.001475   0.0000   0.0000   0.0000
LATT -1
SYMM -x,-y, z+1/2
SYMM  x+1/2,-y, z
SYMM -x+1/2, y, z+1/2
SFAC C H B N O F S
UNIT 108.00 80.00 4.00 4.00 4.00 40.00 4.00
REM  CrysAlisPro recorded range (K): Min=100.0; max=100.1; aver:100.0
TEMP -173
SIZE 0.02 0.07 0.10
TREF
HKLF 4
END
_computing_structure_solution     'SHELXT 2018/2 (Sheldrick, 2018)'
;
_shelx_hkl_checksum                87967
_olex2_diffrn_ambient_temperature_device  'Oxford Cryosystems Cryostream 1000'
_olex2_exptl_crystal_mounting_method  'Fomblin oil'
_olex2_submission_original_sample_id  LBW172-01
_olex2_submission_special_instructions  'No special instructions were received'
_oxdiff_exptl_absorpt_empirical_details
;
Empirical correction (ABSPACK) includes:
- Absorption correction using spherical harmonics
- Frame scaling
;
_oxdiff_exptl_absorpt_empirical_full_max  1.379
_oxdiff_exptl_absorpt_empirical_full_min  0.741
loop_
  _twin_individual_id
  _twin_individual_mass_fraction_refined
 1 0.6(2)
 2 0.4(2)

_vrf_PLAT340_Boranil-SI
;
PROBLEM: Low Bond Precision on  C-C Bonds ...............    0.01244 Ang.  
RESPONSE: Weak, acentric data
;
