# Supplementary material for: Three Component Thio‐ and Carboboration of Alkynes: A Modular Route to Functionalised Bicyclic Boronates
Source: Angew Chem Int Ed Engl. 2026 May 27;65(30):e9548215. doi: 10.1002/anie.9548215 (PMC13383196; doi:10.1002/anie.9548215)
Supplement: Supplementary file 2 — Supporting File 2: anie72649‐sup‐0002‐cif.zip. [file ANIE-65-e9548215-s002.zip › anie72649-sup-0002-cif/Compound 2e.cif]

data_2e
# MI25003
_audit_creation_date               2025-04-10
_audit_creation_method
;
Olex2 1.5-beta
(compiled 2025.04.05 svn.rf049d14d for OlexSys, GUI svn.r7205)
;
loop_
  _audit_author_name
  _audit_author_email
  _audit_author_address
 'Winfrey, L.' ''
;
The University of Edinburgh
School of Chemistry
Joseph Black Building David Brewster Road
Edinburgh
EH9 3FJ
;
 'Nichol, G.S.' g.s.nichol@ed.ac.uk
;
The University of Edinburgh
School of Chemistry
Joseph Black Building David Brewster Road
Edinburgh
EH9 3FJ
;

_audit_contact_author_address
;
The University of Edinburgh
School of Chemistry
Joseph Black Building David Brewster Road
Edinburgh
EH9 3FJ
;
_audit_contact_author_email        g.s.nichol@ed.ac.uk
_audit_contact_author_name         'Nichol, G.S.'
_audit_contact_author_phone        '+44 131 650 4806'
_publ_contact_author_id_orcid      0000-0002-1597-3679
_publ_section_references
;
Bourhis, L.J., Dolomanov, O.V., Gildea, R.J., Howard, J.A.K., Puschmann, H.
 (2015). Acta Cryst. A71, 59-75.

Dolomanov, O.V., Bourhis, L.J., Gildea, R.J, Howard, J.A.K. & Puschmann, H.
 (2009), J. Appl. Cryst. 42, 339-341.

Kleemiss, F., Dolomanov, O.V., Bodensteiner, M., Peyerimhoff, N., Midgley, L.,
Bourhis, L.J., Genoni, A., Malaspina, L.A., Jayatilaka, D., Spencer, J.L.,
White, F., Grundkoetter-Stock, B., Steinhauer, S., Lentz, D., Puschmann, H.,
Grabowsky, S. (2021), Chem. Sci., 12, 1675-1692.
;
_chemical_formula_moiety           'C14 H11 B O2 S'
_chemical_formula_sum              'C14 H11 B O2 S'
_chemical_formula_weight           254.132
_chemical_oxdiff_formula           C14H11BO2S
_chemical_oxdiff_usercomment       '@ 100 K '
loop_
  _atom_type_symbol
  _atom_type_scat_dispersion_real
  _atom_type_scat_dispersion_imag
  _atom_type_scat_source
  _atom_type_scat_dispersion_source
 B 0.00925 0.00394 'NoSpherA2: Chem.Sci. 2021, DOI:10.1039/D0SC05526C'
 'Brennan, Cowan, Rev. Sci. Instrum., 1992, 63, 850'
 C 0.01788 0.00908 'NoSpherA2: Chem.Sci. 2021, DOI:10.1039/D0SC05526C'
 'Brennan, Cowan, Rev. Sci. Instrum., 1992, 63, 850'
 H 0.00000 0.00000 'NoSpherA2: Chem.Sci. 2021, DOI:10.1039/D0SC05526C'
 'Brennan, Cowan, Rev. Sci. Instrum., 1992, 63, 850'
 O 0.04960 0.03234 'NoSpherA2: Chem.Sci. 2021, DOI:10.1039/D0SC05526C'
 'Brennan, Cowan, Rev. Sci. Instrum., 1992, 63, 850'
 S 0.33376 0.55840 'NoSpherA2: Chem.Sci. 2021, DOI:10.1039/D0SC05526C'
 'Brennan, Cowan, Rev. Sci. Instrum., 1992, 63, 850'

_space_group_crystal_system        'triclinic'
_space_group_IT_number             2
_space_group_name_H-M_alt          'P -1'
_space_group_name_Hall             '-P 1'
loop_
  _space_group_symop_id
  _space_group_symop_operation_xyz
 1 x,y,z
 2 -x,-y,-z

_symmetry_Int_Tables_number        2
_cell_length_a                     4.48173(15)
_cell_length_b                     11.0812(3)
_cell_length_c                     12.3982(3)
_cell_angle_alpha                  104.199(2)
_cell_angle_beta                   91.551(2)
_cell_angle_gamma                  96.291(3)
_cell_volume                       592.39(3)
_cell_formula_units_Z              2
_cell_measurement_reflns_used      5997
_cell_measurement_temperature      100.00(10)
_cell_measurement_theta_max        76.6340
_cell_measurement_theta_min        4.7850
_exptl_absorpt_coefficient_mu      2.325
_exptl_absorpt_correction_T_max    0.89572
_exptl_absorpt_correction_T_min    0.89572
_exptl_absorpt_correction_type     multi-scan
_exptl_absorpt_process_details
;
CrysAlisPro 1.171.43.144a (Rigaku Oxford Diffraction, 2024)
Spherical absorption correction
using equivalent radius and absorption coefficient.
Empirical absorption correction using spherical harmonics,
implemented in SCALE3 ABSPACK scaling algorithm.
;
_exptl_crystal_colour              'clear colourless'
_exptl_crystal_density_diffrn      1.425
_exptl_crystal_description         plate
_exptl_crystal_F_000               265.456
loop_
  _exptl_crystal_face_index_h
  _exptl_crystal_face_index_k
  _exptl_crystal_face_index_l
  _exptl_crystal_face_perp_dist
 0 0 -1 0.0042
 0 0 1 0.0093
 0 1 0 0.0386
 0 -1 0 0.0470
 2 -1 -1 0.0504
 2 0 -1 0.0516
 -2 2 1 0.0902
 -2 -4 2 0.0469

_exptl_crystal_recrystallization_method 
 'The material was recrystallised from pentane by solvent layering'
_exptl_crystal_size_max            0.14
_exptl_crystal_size_mid            0.09
_exptl_crystal_size_min            0.01
_exptl_crystal_size_rad            0.031
loop_
  _exptl_oxdiff_crystal_face_indexfrac_h
  _exptl_oxdiff_crystal_face_indexfrac_k
  _exptl_oxdiff_crystal_face_indexfrac_l
  _exptl_oxdiff_crystal_face_x
  _exptl_oxdiff_crystal_face_y
  _exptl_oxdiff_crystal_face_z
 0.0007 0.0007 -0.9995 0.1283 -0.0015 0.0004
 -0.0007 -0.0007 0.9995 -0.1283 0.0015 -0.0004
 -0.0004 0.9988 -0.0012 -0.0347 0.1135 0.0819
 0.0004 -0.9988 0.0012 0.0347 -0.1135 -0.0819
 1.9998 -0.9949 -0.9983 0.1197 -0.4563 0.5193
 1.9994 0.0039 -0.9995 0.0850 -0.3428 0.6012
 -2.0003 1.9936 0.9971 -0.1544 0.5699 -0.4374
 -2.1788 -4.1433 1.7041 -0.0269 -0.0957 -0.9950

_diffrn_reflns_av_R_equivalents    0.0471
_diffrn_reflns_av_unetI/netI       0.0372
_diffrn_reflns_Laue_measured_fraction_full  0.9940
_diffrn_reflns_Laue_measured_fraction_max  0.9734
_diffrn_reflns_limit_h_max         5
_diffrn_reflns_limit_h_min         -4
_diffrn_reflns_limit_k_max         13
_diffrn_reflns_limit_k_min         -13
_diffrn_reflns_limit_l_max         15
_diffrn_reflns_limit_l_min         -15
_diffrn_reflns_number              12190
_diffrn_reflns_point_group_measured_fraction_full  0.9940
_diffrn_reflns_point_group_measured_fraction_max  0.9734
_diffrn_reflns_theta_full          67.6840
_diffrn_reflns_theta_max           77.27
_diffrn_reflns_theta_min           3.68
_diffrn_ambient_environment        N~2~
_diffrn_ambient_temperature        100.00(10)
_diffrn_detector                   'Hybrid Pixel Array Detector'
_diffrn_detector_area_resol_mean   10.0000
_diffrn_detector_type              'HyPix-Arc 100'
_diffrn_measured_fraction_theta_full  0.9940
_diffrn_measured_fraction_theta_max  0.9734
_diffrn_measurement_details
;
List of Runs (angles in degrees, time in seconds):

  # Type    Start    End  Width  t~exp~   \w     \q     \k     \f   Frames
--------------------------------------------------------------------------
  1  \w     37.00 104.00   0.50    0.20    --  102.60-134.00 145.00  134
  2  \w    102.00 151.00   0.50    0.20    --  102.60  15.00-180.00   98
  3  \w     40.00  75.00   0.50    0.20    --  102.60 -77.00 120.00   70
  4  \w     40.00  92.00   0.50    0.20    --  102.60 -95.00-180.00  104
  5  \w    102.00 151.00   0.50    0.20    --  102.60  15.00  30.00   98
  6  \w     40.00  92.00   0.50    0.20    --  102.60 -95.00-120.00  104
  7  \w    106.00 165.00   0.50    0.20    --  102.60  77.00  30.00  118
  8  \w    102.00 151.00   0.50    0.20    --  102.60  15.00 -60.00   98
  9  \w    105.00 173.00   0.50    0.20    --  102.60  45.00 120.00  136
 10  \w     40.00  75.00   0.50    0.20    --  102.60 -77.00-180.00   70
 11  \w     40.00  92.00   0.50    0.20    --  102.60 -95.00   0.00  104
 12  \w     40.00  92.00   0.50    0.20    --  102.60 -95.00  30.00  104
 13  \w     40.00  92.00   0.50    0.20    --  102.60 -95.00  90.00  104
 14  \w    106.00 165.00   0.50    0.20    --  102.60  77.00-150.00  118
 15  \w     40.00  75.00   0.50    0.20    --  102.60 -77.00  30.00   70
 16  \w    106.00 165.00   0.50    0.20    --  102.60  77.00-180.00  118
 17  \w     40.00  92.00   0.50    0.20    --  102.60 -95.00 -60.00  104
 18  \w    105.00 173.00   0.50    0.20    --  102.60  45.00-180.00  136
 19  \w     40.00  92.00   0.50    0.20    --  102.60 -95.00 -30.00  104
 20  \w    106.00 165.00   0.50    0.20    --  102.60  77.00 120.00  118
 21  \w     40.00  92.00   0.50    0.20    --  102.60 -95.00  60.00  104
 22  \w    105.00 173.00   0.50    0.20    --  102.60  45.00-180.00  136
 23  \w    102.00 151.00   0.50    0.20    --  102.60  15.00 -30.00   98
 24  \w     40.00  92.00   0.50    0.20    --  102.60 -95.00 120.00  104
 25  \w     40.00  75.00   0.50    0.20    --  102.60 -77.00 -30.00   70
 26  \w     40.00  92.00   0.50    0.20    --  102.60 -95.00 -90.00  104
 27  \w    102.00 151.00   0.50    0.20    --  102.60  15.00 120.00   98
 28  \w    104.00 174.00   0.50    0.20    --  102.60  30.00  60.00  140
 29  \w    -98.00 -32.00   0.50    0.20    --  -95.50 118.00 131.31  132
 30  \w    -93.00 -34.00   0.50    0.20    --  -95.50  98.00  -8.52  118
 31  \w    -93.00 -34.00   0.50    0.20    --  -95.50  98.00  -8.52  118
 32  \w   -164.00 -93.00   0.50    0.20    --  -95.50 -59.00 -42.25  142
 33  \w   -164.00 -93.00   0.50    0.20    --  -95.50 -59.00 -42.25  142
 34  \w   -166.00 -98.00   0.50    0.20    --  -95.50 -45.00 -15.41  136
 35  \w    -49.00 -19.00   0.50    0.20    --  -87.42  61.00-120.00   60
 36  \w    -49.00 -19.00   0.50    0.20    --  -87.42  61.00 -90.00   60
 37  \w   -150.00 -99.00   0.50    0.20    --  -87.42 -95.00-150.00  102
 38  \w    -72.00 -25.00   0.50    0.20    --  -87.42  77.00  90.00   94
 39  \w   -148.00 -87.00   0.50    0.20    --  -87.42 -15.00-180.00  122
 40  \w   -158.00 -90.00   0.50    0.20    --  -87.42 -45.00  90.00  136
 41  \w    -49.00 -19.00   0.50    0.20    --  -87.42  61.00 -60.00   60
 42  \w    -20.00  17.00   0.50    0.05    --  -55.00  38.00 -90.00   74
 43  \w    -20.00  17.00   0.50    0.05    --  -55.00  38.00 -60.00   74
 44  \w    -20.00  17.00   0.50    0.05    --  -55.00  38.00-180.00   74
 45  \w   -125.00 -56.00   0.50    0.05    --  -55.00 -19.00   0.00  138
 46  \w    -20.00  17.00   0.50    0.05    --  -55.00  38.00 150.00   74
 47  \w   -126.00 -59.00   0.50    0.05    --  -55.00 -38.00-120.00  134
 48  \w     33.00  59.00   0.50    0.05    --   34.00  57.00 171.00   52
 49  \w     27.00  56.00   0.50    0.05    --   30.00  63.00-114.34   58
 50  \w     21.00  51.00   0.50    0.05    --   26.00  66.00 138.22   60
 51  \w     13.00  44.00   0.50    0.05    --   18.00  68.00 -25.65   62
 52  \w    -41.00  -4.00   0.50    0.05    --   -6.00 116.00 -38.57   74
;
_diffrn_measurement_device         'four-circle diffractometer'
_diffrn_measurement_device_type    'XtaLAB Synergy R, HyPix-Arc 100'
_diffrn_measurement_method         '\w scans'
_diffrn_orient_matrix_type        
 'CrysAlisPro convention (1999,Acta A55,543-557)'
_diffrn_orient_matrix_UB_11        -0.0216092000
_diffrn_orient_matrix_UB_12        -0.0349383000
_diffrn_orient_matrix_UB_13        -0.1283664000
_diffrn_orient_matrix_UB_21        -0.1709784000
_diffrn_orient_matrix_UB_22        0.1135961000
_diffrn_orient_matrix_UB_23        0.0014100000
_diffrn_orient_matrix_UB_31        0.3004505000
_diffrn_orient_matrix_UB_32        0.0821019000
_diffrn_orient_matrix_UB_33        -0.0001444000
_diffrn_oxdiff_digest_hkl
;
43d08df97149477b5a5e8b977324cb416c7237
;
_diffrn_radiation_monochromator    mirror
_diffrn_radiation_probe            x-ray
_diffrn_radiation_type             'Cu K\a'
_diffrn_radiation_wavelength       1.54184
_diffrn_source                     'Rotating-anode X-ray tube'
_diffrn_source_current             30.0
_diffrn_source_type                'PhotonJet R (Cu) X-ray Source'
_diffrn_source_voltage             40.0
_reflns_Friedel_coverage           0.0
_reflns_limit_h_max                5
_reflns_limit_h_min                -5
_reflns_limit_k_max                13
_reflns_limit_k_min                -13
_reflns_limit_l_max                15
_reflns_limit_l_min                0
_reflns_number_gt                  2136
_reflns_number_total               2455
_reflns_threshold_expression       I>=2u(I)
_computing_cell_refinement         'CrysAlisPro 1.171.43.144a (Rigaku OD, 2024)'
_computing_data_collection        
 'CrysAlisPro system (CCD 43.144a 64-bit (release 23-01-2025))'
_computing_data_reduction          'CrysAlisPro 1.171.43.144a (Rigaku OD, 2024)'
_computing_molecular_graphics      'Olex2 1.5-beta (Dolomanov et al., 2009)'
_computing_publication_material    'Olex2 1.5-beta (Dolomanov et al., 2009)'
_computing_structure_refinement   
 'olex2.refine 1.5-beta (Bourhis et al., 2015)'
_computing_structure_solution      'olex2.solve 1.5-beta (Bourhis et al., 2015)'
_refine_diff_density_max           0.3933
_refine_diff_density_min           -0.3320
_refine_diff_density_rms           0.0626
_refine_ls_d_res_high              0.7903
_refine_ls_d_res_low               12.0006
_refine_ls_goodness_of_fit_ref     1.0476
_refine_ls_hydrogen_treatment      refall
_refine_ls_matrix_type             full
_refine_ls_number_constraints      0
_refine_ls_number_parameters       262
_refine_ls_number_reflns           2455
_refine_ls_number_restraints       0
_refine_ls_R_factor_all            0.0408
_refine_ls_R_factor_gt             0.0356
_refine_ls_restrained_S_all        1.0476
_refine_ls_shift/su_max            0.0008
_refine_ls_shift/su_mean           0.0000
_refine_ls_structure_factor_coef   Fsqd
_refine_ls_weighting_details      
 'w=1/[\s^2^(Fo^2^)+(0.0675P)^2^] where P=(Fo^2^+2Fc^2^)/3'
_refine_ls_weighting_scheme        calc
_refine_ls_wR_factor_gt            0.0921
_refine_ls_wR_factor_ref           0.0954
_refine_special_details            'NoSpherA2 refinement'
_olex2_refinement_description
;
;
_olex2_refine_details
;
Refinement using NoSpherA2, an implementation of
NOn-SPHERical Atom-form-factors in Olex2.
Please cite:
F. Kleemiss et al. Chem. Sci. DOI 10.1039/D0SC05526C - 2021
NoSpherA2 implementation of HAR makes use of
tailor-made aspherical atomic form factors calculated
on-the-fly from a Hirshfeld-partitioned electron density (ED) - not from
spherical-atom form factors.

The ED is calculated from a gaussian basis set single determinant SCF
wavefunction - either Hartree-Fock or DFT using selected funtionals
- for a fragment of the crystal.
This fragment can be embedded in an electrostatic crystal field by employing cluster charges
or modelled using implicit solvation models, depending on the software used.
The following options were used:
   SOFTWARE:       ORCA 5.0
   PARTITIONING:   NoSpherA2
   INT ACCURACY:   Normal
   METHOD:         r2SCAN
   BASIS SET:      def2-TZVP
   CHARGE:         0
   MULTIPLICITY:   1
   DATE:           2025-04-10_12-29-55
;
_atom_sites_solution_primary       iterative
loop_
  _atom_site_label
  _atom_site_type_symbol
  _atom_site_fract_x
  _atom_site_fract_y
  _atom_site_fract_z
  _atom_site_U_iso_or_equiv
  _atom_site_adp_type
  _atom_site_occupancy
  _atom_site_refinement_flags_posn
 S1 S 0.47641(8) 0.15844(3) 0.58406(3) 0.02978(14) Uani 1.000000 .
 O1 O 0.2199(2) 0.38243(8) 0.92574(7) 0.0256(2) Uani 1.000000 .
 O2 O -0.0761(2) 0.50835(9) 0.85111(9) 0.0296(2) Uani 1.000000 .
 H2 H -0.111(5) 0.542(2) 0.9301(19) 0.039(5) Uani 1.000000 .
 C1 C 0.1852(3) 0.34602(13) 0.71633(11) 0.0253(3) Uani 1.000000 .
 H1 H 0.116(5) 0.370(2) 0.646(2) 0.073(8) Uani 1.000000 .
 C2 C 0.3602(3) 0.25241(12) 0.70890(10) 0.0242(3) Uani 1.000000 .
 C3 C 0.4712(3) 0.21957(12) 0.80929(11) 0.0239(3) Uani 1.000000 .
 C4 C 0.6484(3) 0.12160(13) 0.80637(12) 0.0270(3) Uani 1.000000 .
 H4 H 0.719(4) 0.0730(18) 0.7287(16) 0.043(5) Uani 1.000000 .
 C5 C 0.7430(3) 0.09194(13) 0.90294(12) 0.0291(3) Uani 1.000000 .
 H5 H 0.879(4) 0.0166(17) 0.8972(17) 0.047(5) Uani 1.000000 .
 C6 C 0.6643(3) 0.16101(14) 1.00631(12) 0.0294(3) Uani 1.000000 .
 H6 H 0.729(5) 0.136(2) 1.0796(15) 0.055(6) Uani 1.000000 .
 C7 C 0.4924(3) 0.25838(13) 1.01204(11) 0.0274(3) Uani 1.000000 .
 H7 H 0.419(5) 0.3160(19) 1.0884(15) 0.052(6) Uani 1.000000 .
 C8 C 0.3943(3) 0.28708(12) 0.91470(11) 0.0238(3) Uani 1.000000 .
 C9 C 0.3090(3) 0.21248(13) 0.47636(11) 0.0278(3) Uani 1.000000 .
 C10 C 0.4281(4) 0.32417(14) 0.45185(12) 0.0336(3) Uani 1.000000 .
 H10 H 0.616(5) 0.385(2) 0.5063(18) 0.059(7) Uani 1.000000 .
 C11 C 0.3077(4) 0.35888(14) 0.36073(13) 0.0350(3) Uani 1.000000 .
 H11 H 0.403(5) 0.4459(18) 0.3389(17) 0.049(5) Uani 1.000000 .
 C12 C 0.0727(4) 0.28136(14) 0.29349(12) 0.0336(3) Uani 1.000000 .
 H12 H -0.017(5) 0.311(2) 0.2240(17) 0.061(6) Uani 1.000000 .
 C13 C -0.0414(4) 0.16951(15) 0.31708(12) 0.0323(3) Uani 1.000000 .
 H13 H -0.225(5) 0.109(2) 0.2675(19) 0.057(6) Uani 1.000000 .
 C14 C 0.0765(3) 0.13489(14) 0.40888(11) 0.0288(3) Uani 1.000000 .
 H14 H -0.011(4) 0.0476(19) 0.4259(15) 0.044(5) Uani 1.000000 .
 B1 B 0.1038(4) 0.41519(14) 0.83268(13) 0.0255(3) Uani 1.000000 .

loop_
  _atom_site_aniso_label
  _atom_site_aniso_U_11
  _atom_site_aniso_U_22
  _atom_site_aniso_U_33
  _atom_site_aniso_U_12
  _atom_site_aniso_U_13
  _atom_site_aniso_U_23
 S1 0.0401(2) 0.0308(2) 0.01733(18) 0.01060(15) 0.00049(13) 0.00122(13)
 O1 0.0332(5) 0.0267(5) 0.0160(4) 0.0063(4) 0.0000(4) 0.0027(3)
 O2 0.0409(6) 0.0291(5) 0.0195(5) 0.0118(4) 0.0002(4) 0.0047(4)
 H2 0.064(16) 0.033(12) 0.025(12) 0.003(11) -0.011(11) 0.021(10)
 C1 0.0322(7) 0.0255(6) 0.0172(6) 0.0058(5) -0.0011(5) 0.0026(5)
 H1 0.101(18) 0.074(15) 0.088(19) 0.079(14) 0.076(15) 0.067(15)
 C2 0.0302(7) 0.0245(6) 0.0166(6) 0.0042(5) -0.0001(5) 0.0025(5)
 C3 0.0285(7) 0.0246(6) 0.0179(6) 0.0035(5) -0.0003(5) 0.0039(5)
 C4 0.0331(7) 0.0270(7) 0.0207(7) 0.0063(6) -0.0001(5) 0.0045(5)
 H4 0.054(12) 0.047(11) 0.029(11) 0.023(9) -0.003(9) 0.003(9)
 C5 0.0352(8) 0.0287(7) 0.0243(7) 0.0090(6) -0.0013(5) 0.0059(5)
 H5 0.052(12) 0.036(11) 0.050(14) 0.018(10) -0.016(10) -0.000(10)
 C6 0.0360(7) 0.0318(7) 0.0215(7) 0.0075(6) -0.0020(5) 0.0074(5)
 H6 0.082(15) 0.075(15) 0.016(10) 0.040(12) 0.005(10) 0.015(10)
 C7 0.0329(7) 0.0304(7) 0.0188(7) 0.0065(6) -0.0008(5) 0.0049(5)
 H7 0.073(15) 0.050(13) 0.015(10) -0.014(11) 0.004(10) -0.016(9)
 C8 0.0290(7) 0.0239(6) 0.0172(6) 0.0035(5) -0.0007(5) 0.0029(5)
 C9 0.0378(8) 0.0268(7) 0.0171(6) 0.0054(6) 0.0009(5) 0.0018(5)
 C10 0.0449(9) 0.0287(7) 0.0247(7) 0.0008(6) -0.0011(6) 0.0040(6)
 H10 0.083(16) 0.049(13) 0.042(14) -0.030(12) -0.030(12) 0.027(11)
 C11 0.0513(9) 0.0284(7) 0.0245(7) 0.0023(6) 0.0014(6) 0.0061(6)
 H11 0.078(15) 0.043(12) 0.035(12) 0.000(11) 0.002(11) 0.030(10)
 C12 0.0475(9) 0.0320(7) 0.0221(7) 0.0065(6) -0.0004(6) 0.0076(6)
 H12 0.073(15) 0.087(17) 0.023(11) -0.008(13) -0.008(10) 0.023(12)
 C13 0.0403(8) 0.0333(7) 0.0232(7) 0.0027(6) -0.0034(6) 0.0083(6)
 H13 0.051(13) 0.056(14) 0.058(15) -0.026(11) -0.023(11) 0.022(12)
 C14 0.0368(8) 0.0281(7) 0.0208(6) 0.0020(6) 0.0002(5) 0.0057(5)
 H14 0.048(12) 0.052(12) 0.027(11) -0.019(10) -0.009(9) 0.013(9)
 B1 0.0338(8) 0.0237(7) 0.0181(7) 0.0044(6) 0.0004(6) 0.0030(5)

loop_
  _geom_bond_atom_site_label_1
  _geom_bond_atom_site_label_2
  _geom_bond_distance
  _geom_bond_site_symmetry_2
  _geom_bond_publ_flag
 S1 C2 1.7673(13) . ?
 S1 C9 1.7722(14) . ?
 O1 C8 1.3644(16) . ?
 O1 B1 1.3958(18) . ?
 O2 H2 0.98(2) . ?
 O2 B1 1.3584(18) . ?
 C1 H1 1.02(2) . ?
 C1 C2 1.3545(19) . ?
 C1 B1 1.5326(18) . ?
 C2 C3 1.4689(18) . ?
 C3 C4 1.4076(19) . ?
 C3 C8 1.4098(18) . ?
 C4 H4 1.057(19) . ?
 C4 C5 1.385(2) . ?
 C5 H5 1.078(18) . ?
 C5 C6 1.3982(19) . ?
 C6 H6 1.057(18) . ?
 C6 C7 1.382(2) . ?
 C7 H7 1.086(18) . ?
 C7 C8 1.3933(18) . ?
 C9 C10 1.399(2) . ?
 C9 C14 1.389(2) . ?
 C10 H10 1.11(2) . ?
 C10 C11 1.393(2) . ?
 C11 H11 1.109(17) . ?
 C11 C12 1.395(2) . ?
 C12 H12 1.08(2) . ?
 C12 C13 1.389(2) . ?
 C13 H13 1.074(19) . ?
 C13 C14 1.396(2) . ?
 C14 H14 1.075(18) . ?

loop_
  _geom_angle_atom_site_label_1
  _geom_angle_atom_site_label_2
  _geom_angle_atom_site_label_3
  _geom_angle
  _geom_angle_site_symmetry_1
  _geom_angle_site_symmetry_3
  _geom_angle_publ_flag
 C9 S1 C2 104.92(6) . . ?
 B1 O1 C8 121.25(10) . . ?
 B1 O2 H2 113.8(12) . . ?
 C2 C1 H1 120.2(11) . . ?
 B1 C1 H1 122.0(11) . . ?
 B1 C1 C2 117.81(13) . . ?
 C1 C2 S1 125.70(11) . . ?
 C3 C2 S1 113.32(10) . . ?
 C3 C2 C1 120.98(11) . . ?
 C4 C3 C2 123.39(12) . . ?
 C8 C3 C2 119.22(12) . . ?
 C8 C3 C4 117.38(12) . . ?
 H4 C4 C3 118.8(10) . . ?
 C5 C4 C3 121.55(13) . . ?
 C5 C4 H4 119.6(10) . . ?
 H5 C5 C4 119.3(11) . . ?
 C6 C5 C4 119.73(13) . . ?
 C6 C5 H5 121.0(11) . . ?
 H6 C6 C5 119.5(11) . . ?
 C7 C6 C5 120.12(13) . . ?
 C7 C6 H6 120.3(11) . . ?
 H7 C7 C6 125.1(12) . . ?
 C8 C7 C6 120.06(13) . . ?
 C8 C7 H7 114.9(12) . . ?
 C3 C8 O1 121.59(12) . . ?
 C7 C8 O1 117.26(11) . . ?
 C7 C8 C3 121.15(13) . . ?
 C10 C9 S1 120.98(11) . . ?
 C14 C9 S1 118.34(11) . . ?
 C14 C9 C10 120.32(13) . . ?
 H10 C10 C9 119.3(10) . . ?
 C11 C10 C9 119.70(15) . . ?
 C11 C10 H10 121.0(10) . . ?
 H11 C11 C10 120.6(11) . . ?
 C12 C11 C10 119.93(14) . . ?
 C12 C11 H11 119.4(11) . . ?
 H12 C12 C11 118.4(12) . . ?
 C13 C12 C11 120.16(14) . . ?
 C13 C12 H12 121.5(12) . . ?
 H13 C13 C12 121.5(11) . . ?
 C14 C13 C12 120.12(15) . . ?
 C14 C13 H13 118.4(11) . . ?
 C13 C14 C9 119.76(14) . . ?
 H14 C14 C9 120.6(10) . . ?
 H14 C14 C13 119.6(10) . . ?
 O2 B1 O1 117.37(12) . . ?
 C1 B1 O1 119.11(13) . . ?
 C1 B1 O2 123.52(13) . . ?

loop_
  _geom_hbond_atom_site_label_D
  _geom_hbond_atom_site_label_H
  _geom_hbond_atom_site_label_A
  _geom_hbond_distance_DH
  _geom_hbond_distance_HA
  _geom_hbond_distance_DA
  _geom_hbond_angle_DHA
  _geom_hbond_site_symmetry_A
 O2 H2 O1 0.98(2) 1.88(2) 2.8565(14) 172.0(19) 2_567

loop_
  _geom_torsion_atom_site_label_1
  _geom_torsion_atom_site_label_2
  _geom_torsion_atom_site_label_3
  _geom_torsion_atom_site_label_4
  _geom_torsion
  _geom_torsion_site_symmetry_1
  _geom_torsion_site_symmetry_2
  _geom_torsion_site_symmetry_3
  _geom_torsion_site_symmetry_4
  _geom_torsion_publ_flag
 S1 C2 C1 B1 178.84(12) . . . . ?
 S1 C2 C3 C4 -1.02(12) . . . . ?
 S1 C2 C3 C8 -179.84(9) . . . . ?
 S1 C9 C10 C11 174.53(11) . . . . ?
 S1 C9 C14 C13 -174.12(11) . . . . ?
 O1 C8 C3 C2 -0.19(14) . . . . ?
 O1 C8 C3 C4 -179.08(13) . . . . ?
 O1 C8 C7 C6 178.59(12) . . . . ?
 O1 B1 C1 C2 2.14(15) . . . . ?
 O2 B1 O1 C8 177.76(11) . . . . ?
 O2 B1 C1 C2 -178.20(14) . . . . ?
 C1 C2 S1 C9 -1.09(13) . . . . ?
 C1 C2 C3 C4 178.66(13) . . . . ?
 C1 C2 C3 C8 -0.17(15) . . . . ?
 C1 B1 O1 C8 -2.56(16) . . . . ?
 C2 S1 C9 C10 77.05(9) . . . . ?
 C2 S1 C9 C14 -109.76(9) . . . . ?
 C2 C3 C4 C5 -178.56(13) . . . . ?
 C2 C3 C8 C7 179.43(13) . . . . ?
 C3 C2 S1 C9 178.56(10) . . . . ?
 C3 C2 C1 B1 -0.79(14) . . . . ?
 C3 C4 C5 C6 -0.59(16) . . . . ?
 C3 C8 O1 B1 1.61(16) . . . . ?
 C3 C8 C7 C6 -1.04(15) . . . . ?
 C4 C3 C8 C7 0.54(15) . . . . ?
 C4 C5 C6 C7 0.09(16) . . . . ?
 C5 C4 C3 C8 0.28(15) . . . . ?
 C5 C6 C7 C8 0.72(16) . . . . ?
 C7 C8 O1 B1 -178.02(12) . . . . ?
 C9 C10 C11 C12 -0.99(17) . . . . ?
 C9 C14 C13 C12 -0.18(16) . . . . ?
 C10 C9 C14 C13 -0.89(16) . . . . ?
 C10 C11 C12 C13 -0.08(18) . . . . ?
 C11 C10 C9 C14 1.48(17) . . . . ?
 C11 C12 C13 C14 0.67(17) . . . . ?

loop_
  _diffrn_refln_index_h
  _diffrn_refln_index_k
  _diffrn_refln_index_l
  _diffrn_refln_intensity_net
  _diffrn_refln_intensity_u
  _diffrn_refln_scale_group_code
 0 0 1 66.9185 125.652 45
 0 0 -1 420.375 142.085 47
 0 0 2 24142.9 1436.87 45
 0 0 2 23674.9 1425.44 48
 0 0 3 4808.78 521.46 45
 0 0 4 18581.3 1296.56 45
 0 0 5 256.5 412.92 45
 0 0 -5 297.92 215.945 39
 0 0 6 12046.7 1023.5 45
 0 0 -6 10197.2 709.266 39
 0 0 -7 56849.9 3423.49 9
 0 0 7 66898.3 3468.71 23
 0 0 -7 62909.5 3460.41 2
 0 0 -7 60831.8 3472.17 39
 0 0 -8 45785.8 2621.16 39
 0 0 8 42007.4 3005.39 45
 0 0 -8 43254 2562.32 20
 0 0 8 48345.3 2607.17 23
 0 0 -8 43642.2 2564.03 9
 0 0 -8 46387.2 2603.49 2
 0 0 -9 3403.54 452.888 39
 0 0 9 3807.47 762.064 45
 0 0 -9 3920.49 375.025 20
 0 0 9 4703.31 450.589 23
 0 0 -9 3193.3 412.903 2
 0 0 -9 4589.8 394.647 9
 0 0 -10 38457.7 2319.26 20
 0 0 10 39670.6 2919.26 45
 0 0 -10 42766.3 2378.34 2
 0 0 -10 38822.4 2315.31 9
 0 0 -10 41067.2 2402.33 39
 0 0 -11 3627.94 436.205 2
 0 0 11 3285.86 772.257 45
 0 0 -11 3658.69 471.959 39
 0 0 -11 2906.05 331.578 20
 0 0 -11 2999.19 390.508 18
 0 0 -11 2555.68 338.876 9
 0 0 -11 2629.71 387.831 22
 0 0 -12 21000.8 1211.22 37
 0 0 12 17942.4 1203.05 34
 0 0 -12 19549.3 1300.92 39
 0 0 -13 210.832 177.46 16
 0 0 -13 379.667 233.116 18
 0 0 -13 -48.7103 226.38 22
 0 0 13 91.3282 188.097 34
 0 0 -13 122.16 234.929 2
 0 0 13 245.031 226.444 5
 0 0 -13 810.324 296.866 39
 0 0 -13 -37.2794 185.109 37
 0 0 -14 12753.3 826.788 39
 0 0 -14 13295 799.222 22
 0 0 -14 13512.2 779.068 37
 0 0 -14 13440.3 798.98 18
 0 0 14 10547.6 739.545 34
 0 0 14 11535 759.874 5
 0 0 -14 12620.3 799.245 2
 0 0 -15 344.758 107.888 18
 0 0 -15 309.544 103.261 22
 0 0 15 358.318 110.381 5
 0 1 -15 935.098 156.526 18
 0 -1 15 1193.59 167.297 5
 0 1 -15 1116.77 161.456 22
 0 1 -14 576.523 224.18 22
 0 1 -14 821.578 189.504 37
 0 1 -14 844.606 259.796 39
 0 1 -14 624.709 228.756 2
 0 -1 14 817.276 169.879 34
 0 1 -14 301.658 202.488 18
 0 -1 14 951.865 223.685 5
 0 -1 13 13319.1 840.919 5
 0 -1 13 11386.6 817.757 34
 0 1 -13 13101.9 909.667 39
 0 1 -13 12024 864.167 18
 0 1 -13 11676 861.064 22
 0 1 -13 14328.8 837.899 37
 0 1 -13 12035.3 823.337 16
 0 1 -13 13508.2 885.478 2
 0 1 -12 207.536 251.792 18
 0 1 -12 84.1434 192.339 37
 0 1 -12 -182.982 257.789 22
 0 -1 12 607.554 283.203 5
 0 -1 12 -125.394 493.69 45
 0 1 -12 -34.8055 295.583 39
 0 1 -12 144.163 217.899 16
 0 1 -12 -180.977 265.565 2
 0 1 -11 -48.1236 218.219 9
 0 1 -11 -92.5208 197.376 20
 0 -1 11 255.734 535.251 45
 0 1 -11 -185.303 269.541 2
 0 1 -11 -62.7259 267.598 22
 0 1 -11 -90.7689 261.719 18
 0 1 -10 52226.4 2847.88 39
 0 1 -10 49250.2 2811.52 2
 0 1 -10 44701.1 2791.31 18
 0 1 -10 46682.3 2761.81 20
 0 1 -10 46774.3 2809.48 22
 0 1 -10 49155.9 2767.91 9
 0 -1 10 55374.4 3444.36 45
 0 1 -9 159411 9325.93 20
 0 -1 9 178318 9909.58 45
 0 1 -9 173538 9390.93 39
 0 1 -9 165541 9331.62 9
 0 1 -9 174172 9371.36 2
 0 -1 9 179000 9369.68 23
 0 1 -8 16732.3 1061.24 20
 0 -1 8 18730.1 1518.06 45
 0 1 -8 17267.9 1110.89 39
 0 1 -8 16566 1064.43 9
 0 -1 8 18578.8 1110.37 23
 0 1 -8 17867.5 1101.21 2
 0 1 -7 55181.1 3157.19 39
 0 -1 7 51912.7 3477.91 45
 0 -1 7 57342.8 3149.88 23
 0 1 -7 55493.1 3144.07 2
 0 -1 6 63222.5 3569.94 45
 0 1 -6 56145.8 3355.97 49
 0 1 -6 57387.5 3249.27 39
 0 -1 5 29349.3 1945.91 45
 0 1 -5 27697.7 1789.68 49
 0 1 -5 30754.4 1708.23 39
 0 1 -4 24924.5 1538.36 49
 0 -1 4 27337.3 1676.94 45
 0 1 -3 130.984 196.077 49
 0 1 -3 183.6 348.947 47
 0 -1 3 79.9048 305.408 45
 0 -1 2 48885.1 3005.33 42
 0 1 -2 56439.2 2980.1 49
 0 1 -2 54753.8 3011.11 47
 0 -1 1 215187 11876 43
 0 1 -1 220610 11875.6 47
 0 1 0 378.205 131.78 44
 0 1 0 249.227 118.804 46
 0 -1 -1 4920.35 382.862 50
 0 1 1 4927.02 378.254 50
 0 1 1 4289.15 382.882 45
 0 -1 -2 288258 15579 48
 0 1 2 284027 15569.8 50
 0 1 2 280558 15579.6 45
 0 1 3 26246.1 1633.91 50
 0 1 3 25941.6 1655 45
 0 1 4 312.565 406.884 45
 0 -1 -5 83083.5 4680.68 39
 0 1 5 89082.2 4967.73 45
 0 -1 -6 6994.18 536.547 39
 0 1 6 6508.08 822.268 45
 0 -1 -7 9081.25 692.128 39
 0 -1 -7 8781.82 624.956 9
 0 1 7 10539.2 683.914 23
 0 1 8 4709.15 466.301 23
 0 -1 -8 4791.87 417.263 9
 0 -1 -8 5328.45 472.216 2
 0 1 8 4016.24 769.893 45
 0 -1 -8 4994.47 503.701 39
 0 -1 -8 4811.55 416.626 20
 0 1 9 38593.3 2173.29 23
 0 1 9 35560.3 2679.77 45
 0 -1 -9 36776.3 2197.04 39
 0 -1 -9 35680.2 2163.7 2
 0 -1 -9 35213.5 2121.86 20
 0 -1 -9 36555.8 2122.79 9
 0 -1 -10 19373.3 1213.72 9
 0 1 10 20313.9 1227.33 34
 0 -1 -10 19674.2 1265.52 2
 0 -1 -10 19229.2 1301.99 39
 0 -1 -10 18303.8 1210.53 20
 0 1 10 19962.4 1268.46 23
 0 -1 -11 23887.6 1460.16 9
 0 -1 -11 25104.7 1557.91 39
 0 1 11 23972.9 2052.9 44
 0 -1 -11 22918.2 1453.56 20
 0 -1 -11 25020.2 1516.38 2
 0 -1 -12 9545.86 711.12 9
 0 -1 -12 13120.3 749.397 37
 0 1 12 11334.1 740.658 34
 0 -1 -12 9163.24 700.908 20
 0 1 12 11155.6 1232.11 44
 0 -1 -12 11437.6 833.107 39
 0 1 13 10122.9 697.595 5
 0 -1 -13 9893.87 725.314 18
 0 -1 -13 11424.8 744.335 22
 0 -1 -13 12472.9 722.619 37
 0 -1 -13 10597.4 775.554 39
 0 -1 -13 10776.9 744.109 2
 0 1 13 9825.3 689.354 34
 0 -1 -14 15969.2 951.326 22
 0 -1 -14 14923.9 949.185 2
 0 -1 -14 15481.8 945.819 18
 0 -1 -14 17352.2 946.284 37
 0 1 14 14504.2 916.567 5
 0 2 -15 670.701 157.684 22
 0 2 -15 720.565 156.563 18
 0 -2 15 810.922 170.789 5
 0 2 -14 966.773 250.492 22
 0 2 -14 1639.16 226.846 37
 0 -2 14 1271.78 210.61 34
 0 -2 14 1178.41 261.646 5
 0 2 -14 1948.4 304.474 39
 0 2 -14 1313.23 266.791 18
 0 2 -14 1337.78 210.382 16
 0 2 -13 734.411 278.504 2
 0 2 -13 1048.68 226.981 37
 0 2 -13 1027.13 229.798 16
 0 2 -13 778.731 276.811 18
 0 -2 13 896.278 289.702 5
 0 2 -13 491.375 307.309 39
 0 2 -13 932.037 284.202 22
 0 2 -12 7054.79 622.103 22
 0 2 -12 7383.33 629.982 2
 0 2 -12 7607.47 555.523 37
 0 -2 12 7746.27 597.872 5
 0 -2 12 6431.69 1007.18 45
 0 2 -12 6618.54 607.991 18
 0 2 -12 8014.41 669.116 39
 0 2 -12 6825.68 576.541 16
 0 2 -11 2002.88 400.085 22
 0 -2 11 2579.12 732.548 45
 0 2 -11 2976.62 394.816 2
 0 2 -11 2646.93 331.823 20
 0 2 -11 3152.83 412.131 18
 0 -2 10 98101.7 5676.06 45
 0 2 -10 89464.1 5009.67 9
 0 2 -10 93314.7 5053.39 2
 0 2 -10 85001.1 5036.32 18
 0 2 -10 96427.5 5081.97 39
 0 2 -10 91566.5 5056.95 22
 0 2 -10 83724.6 4993.37 20
 0 2 -9 251.812 226.512 18
 0 -2 9 420.074 571.886 45
 0 2 -9 -177.151 249.361 2
 0 2 -9 100.016 182.936 20
 0 2 -9 -26.1 227.825 22
 0 2 -9 -83.1753 263.521 39
 0 2 -9 375.57 209.149 9
 0 -2 8 6611.68 891.093 45
 0 2 -8 7329.91 537.051 9
 0 2 -8 7390.36 566.283 2
 0 2 -8 6987.98 556.815 18
 0 2 -8 8685.81 603.53 39
 0 2 -8 6885.45 523.237 20
 0 2 -8 7568.04 567.063 22
 0 -2 7 74.3567 444.613 45
 0 2 -7 369.032 189.731 22
 0 2 -7 265.686 192.884 18
 0 2 -7 89.7861 205.295 2
 0 2 -7 426.797 249.179 39
 0 -2 6 1940.9 506.082 45
 0 2 -6 1269.79 253.904 39
 0 -2 5 1791.55 461.819 45
 0 -2 4 6060.04 585.068 42
 0 -2 4 6219.32 639.223 45
 0 2 -4 6025.94 623.047 47
 0 -2 3 177197 9913.38 42
 0 2 -3 191209 9917.77 47
 0 -2 3 173729 9882.48 49
 0 -2 2 3642.37 341.688 43
 0 2 -2 4342.63 405.651 47
 0 2 -1 22128.3 1374.7 46
 0 2 -1 23089.5 1312.28 47
 0 2 0 417418 22069.1 44
 0 2 0 407895 22058.4 46
 0 -2 0 401219 21963.9 51
 0 2 1 105050 5695.04 44
 0 -2 -1 99219.2 5668.18 50
 0 2 2 78569.2 4357.51 44
 0 -2 -2 77041.9 4334.19 48
 0 2 2 73304.7 4314.02 50
 0 2 3 22484.3 1520.02 45
 0 -2 -3 23118.4 1518.76 48
 0 2 4 444223 23811.7 45
 0 -2 -4 437445 23806.8 48
 0 -2 -4 428072 23561.4 39
 0 2 5 842.645 450.941 45
 0 -2 -5 900.846 257.71 39
 0 -2 -6 8726.25 662.905 39
 0 2 6 9450.4 646.726 23
 0 2 7 20925.2 1688.02 45
 0 -2 -7 18577.7 1213.33 9
 0 -2 -7 19705.5 1279.41 39
 0 2 7 22982.2 1271.66 23
 0 2 8 10979.3 767.667 34
 0 -2 -8 11546.9 813.838 2
 0 -2 -8 11197.2 768.056 9
 0 2 8 11899.2 811.3 23
 0 -2 -8 11948.9 850.01 39
 0 -2 -9 6869.11 640.1 39
 0 -2 -9 6765.69 545.863 20
 0 2 9 7017.88 552.365 34
 0 2 9 6524.41 1020.74 44
 0 -2 -9 7068.87 596.18 2
 0 -2 -9 7293.75 555.427 9
 0 2 9 6854.75 596.382 23
 0 2 10 2998.84 337.584 34
 0 2 10 2551.29 729.398 44
 0 -2 -10 2512.69 319.945 20
 0 -2 -10 1788.22 304.568 9
 0 -2 -10 2109.23 378.394 2
 0 2 10 2600.89 392.367 23
 0 -2 -11 1781.12 341.552 2
 0 2 11 3410.42 759.312 44
 0 -2 -11 1985.59 390.555 39
 0 2 11 2970.39 322.4 34
 0 2 12 9973.77 664.474 34
 0 -2 -12 10568.9 713.65 22
 0 -2 -12 8750.05 642.733 20
 0 -2 -12 9163.97 642.279 9
 0 -2 -12 9930.42 748.582 39
 0 -2 -12 10173.2 714.824 2
 0 -2 -12 9302.89 691.561 18
 0 -2 -12 10180.2 671.422 37
 0 -2 -13 150.238 187.639 22
 0 -2 -13 36.502 186.619 18
 0 -2 -13 18.9887 195.403 2
 0 2 13 138.119 174.717 5
 0 2 13 133.877 146.327 34
 0 -2 -13 125.166 165.58 37
 0 -2 -14 8566.81 522.679 2
 0 -2 -14 8576.91 517.202 22
 0 -2 -14 8755.27 516.563 18
 0 2 14 7980 482.157 5
 0 3 -15 5937.98 433.678 22
 0 -3 15 6926.59 433.147 5
 0 3 -15 5799.38 431.728 18
 0 3 -14 -206.124 228.756 39
 0 3 -14 -63.3989 213.214 22
 0 3 -14 -127.722 152.833 37
 0 3 -14 -41.6201 224.727 18
 0 3 -14 147.464 175.93 16
 0 -3 14 -160.833 230.612 5
 0 3 -13 984.254 302.241 39
 0 3 -13 331.967 190.068 37
 0 3 -13 508.012 233.938 16
 0 3 -13 438.784 252.335 18
 0 3 -13 418.757 258.851 22
 0 3 -13 849.83 298.243 2
 0 -3 13 582.353 273.091 5
 0 -3 12 25157.9 1491.45 5
 0 3 -12 23842.8 1527.46 22
 0 3 -12 24240.4 1524.85 18
 0 3 -12 22480 1485.09 16
 0 3 -12 24703.2 1527.39 2
 0 3 -12 23950.2 1453.06 37
 0 -3 12 24642.6 2109.23 45
 0 3 -12 25277.1 1549.37 39
 0 -3 11 38920.4 2090.31 5
 0 3 -11 34107.6 2087.39 16
 0 3 -11 36555.4 2122.59 2
 0 3 -11 31851.9 2104.11 18
 0 -3 11 38718.3 2779.55 45
 0 3 -11 33269.1 2114.78 22
 0 3 -10 7090.18 602.418 39
 0 3 -10 5875.15 508.184 20
 0 3 -10 6063.23 571.304 22
 0 -3 10 6984.59 562.909 5
 0 3 -10 6205.34 566.689 2
 0 3 -10 7286.83 499.833 37
 0 -3 10 6090.95 991.609 45
 0 3 -10 6559.43 573.719 18
 0 3 -10 5813.62 539.988 16
 0 3 -9 26.2646 244.274 18
 0 -3 9 863.675 524.473 45
 0 3 -9 239.942 193.949 20
 0 3 -9 107.792 242.675 22
 0 3 -9 298.547 255.332 39
 0 3 -9 412.79 258.843 2
 0 -3 8 4547.91 735.758 45
 0 3 -8 3690.7 380.088 18
 0 3 -8 3519.09 336.8 20
 0 3 -8 3726.26 388.247 22
 0 3 -8 4113.35 411.235 39
 0 3 -8 3894.08 386.389 2
 0 3 -7 87793 4726.24 18
 0 3 -7 82281.4 4700.99 9
 0 3 -7 83437.7 4717.69 2
 0 3 -7 92959.9 4737.56 39
 0 -3 7 78486.8 4699.28 40
 0 3 -7 87896.8 4729.47 22
 0 3 -7 83978.8 4679.5 38
 0 3 -6 1028.01 166.581 38
 0 -3 6 964.033 462.617 45
 0 -3 6 782.324 176.147 40
 0 -3 5 260905 13490.3 45
 0 -3 5 228180 13389.7 42
 0 3 -5 242847 13389.4 47
 0 -3 4 7886.07 684.418 42
 0 3 -4 9490.94 757.953 47
 0 3 -3 4997.91 532.194 47
 0 3 -3 4949.02 416.949 52
 0 -3 3 4674.55 446.016 49
 0 -3 2 66098.3 3337.42 43
 0 3 -2 70192.8 3280.09 52
 0 3 -2 66709.4 3328.85 47
 0 3 -1 193.651 279.33 46
 0 3 -1 247.045 254.004 47
 0 3 0 93390.7 4846.85 46
 0 -3 0 83646.2 4689.62 52
 0 3 1 36471.6 2179.1 44
 0 -3 -1 35232.8 2018.53 51
 0 3 2 3385.67 522.299 44
 0 -3 -2 3217.56 410.529 51
 0 -3 -2 3914.88 515.192 50
 0 3 3 68132 3806.08 44
 0 -3 -3 68542.4 3787.5 48
 0 -3 -3 58310.5 3634.5 51
 0 -3 -4 19274.9 1220.03 39
 0 -3 -4 22476.5 1521.63 48
 0 3 4 23090.7 1560.93 44
 0 3 5 66849.4 3870.33 44
 0 3 5 62276.1 3478.22 8
 0 -3 -5 58779.1 3461.8 39
 0 3 5 61806.7 3429.84 34
 0 3 6 7213.93 534.282 23
 0 3 6 6387.1 840.273 44
 0 -3 -6 6299.97 484.737 9
 0 -3 -6 6518.92 511.843 27
 0 -3 -6 6024.02 538.921 39
 0 3 6 6343.27 482.596 34
 0 3 7 25214.7 2018.92 44
 0 3 7 26694.8 1550.76 23
 0 -3 -7 25056 1581.14 39
 0 3 7 25091.8 1516.07 34
 0 -3 -7 25031.6 1512.83 9
 0 -3 -8 394.578 220.918 9
 0 3 8 113.368 208.653 34
 0 3 8 359.209 573.344 44
 0 3 8 131.834 281.792 23
 0 -3 -8 555.033 302.425 39
 0 3 9 333.312 276.13 23
 0 -3 -9 396.098 287.962 2
 0 3 9 888.973 608.174 44
 0 3 9 48.0024 220.175 34
 0 -3 -9 349.442 308.176 39
 0 -3 -9 344.463 219.81 9
 0 -3 -9 557.945 227.802 20
 0 -3 -10 16396.9 1029.62 9
 0 -3 -10 16498.9 1119.68 39
 0 -3 -10 16472.5 1091.31 2
 0 -3 -10 15581.1 1035.63 20
 0 3 10 15717 1066.58 23
 0 3 10 15361.3 1578.54 44
 0 -3 -11 33676 2005.87 9
 0 -3 -11 33993.3 2020.18 20
 0 -3 -11 33379.3 2086.51 39
 0 3 11 34696.1 2021.77 34
 0 -3 -11 37720.4 2021.04 37
 0 3 11 32966.5 2557.26 44
 0 -3 -12 26297 1368.61 37
 0 -3 -12 23010 1379.9 18
 0 -3 -12 23911.1 1394.16 2
 0 3 12 21727.7 1343.4 34
 0 -3 -12 22014.8 1379.63 22
 0 -3 -12 20988.7 1333.84 20
 0 3 13 13033.6 863.997 5
 0 -3 -13 15280 912.453 22
 0 -3 -13 14803.6 905.648 18
 0 -3 -13 16449 901.093 37
 0 -3 -13 15604.7 917.823 2
 0 4 -15 221.638 145.294 18
 0 -4 15 359.376 161.095 5
 0 4 -15 335.793 150.244 22
 0 4 -14 2983.13 302.564 16
 0 4 -14 3191.07 341.651 18
 0 4 -14 2687.84 326.156 22
 0 4 -14 2671.43 333.055 39
 0 -4 14 2965.12 325.106 5
 0 -4 13 4351.8 401.96 5
 0 4 -13 2929.78 356.631 16
 0 4 -13 3918.63 412.771 18
 0 4 -13 3397.1 404.598 39
 0 4 -13 2942.26 311.16 37
 0 4 -13 3923.73 418.46 22
 0 4 -12 5913.29 477.852 37
 0 -4 12 6616.21 546.47 5
 0 4 -12 6522.72 582.965 39
 0 4 -12 6195.87 544.019 16
 0 -4 12 6116.98 991.159 45
 0 4 -12 6105.7 567.481 22
 0 4 -12 6443.66 573.719 18
 0 4 -11 2513.74 355.658 16
 0 4 -11 2352.45 374.915 18
 0 4 -11 1836.74 358.45 22
 0 -4 11 1523.51 333.765 5
 0 4 -11 1942.57 359.983 2
 0 4 -10 198.896 171.825 37
 0 -4 10 22.66 272.123 5
 0 4 -10 -90.327 253.274 39
 0 4 -10 -184.121 270.148 18
 0 4 -10 -28.1483 245.636 16
 0 -4 10 -125.805 556.155 45
 0 4 -10 156.33 265.501 22
 0 4 -10 -297.253 286.659 2
 0 4 -10 88.1689 197.392 20
 0 -4 9 6571.73 537.031 5
 0 4 -9 6250.62 469.655 37
 0 4 -9 6726.26 561.737 22
 0 4 -9 6271.56 558.059 39
 0 4 -9 7237.4 560.127 16
 0 -4 9 5552.46 909.094 45
 0 4 -9 6959.03 513.862 20
 0 4 -9 6323.96 557.562 2
 0 4 -9 6258.33 553.545 18
 0 -4 8 49463.9 2688.27 5
 0 4 -8 45980.2 2664.86 38
 0 4 -8 47343.9 2648.41 37
 0 4 -8 46933.4 2721.71 22
 0 4 -8 48730.7 2716.99 39
 0 4 -8 46816 2710.04 16
 0 -4 8 47615.4 3173.77 45
 0 4 -8 43172.3 2673.16 20
 0 4 -8 49463 2724.33 2
 0 4 -8 48164.2 2722.27 18
 0 4 -7 8280.23 545.678 38
 0 4 -7 8414.37 512.116 37
 0 4 -7 8056.98 592.524 18
 0 4 -7 6877.28 564.443 16
 0 4 -7 7906.6 593.818 22
 0 4 -7 7454.33 544.952 20
 0 -4 7 8381.82 566.366 5
 0 -4 7 7039.83 546.71 40
 0 4 -7 8890.02 597.792 2
 0 -4 6 112427 6674.8 42
 0 4 -6 117369 6399.83 37
 0 4 -6 119577 6431.59 38
 0 4 -6 118296 6578.68 52
 0 4 -6 118076 6682.22 47
 0 -4 6 126737 6832 45
 0 -4 6 111967 6437.53 40
 0 4 -5 13248 845.481 52
 0 4 -5 11177.1 953.45 47
 0 4 -5 11757.8 704.211 38
 0 -4 5 12271.1 927.481 42
 0 -4 5 11782.4 710.201 40
 0 -4 4 18477.3 1163.9 42
 0 4 -4 19792 1072.46 52
 0 4 -4 20393.5 1191.47 47
 0 -4 3 678.645 239.483 43
 0 4 -3 380.699 364.6 47
 0 4 -3 658.199 252.662 52
 0 4 -3 482.568 151.865 51
 0 -4 2 75062.6 4456.64 43
 0 4 -2 82671.6 4442.58 47
 0 4 -1 52241.7 3081.64 46
 0 4 -1 51958.1 2945.97 47
 0 4 0 71951.6 3929.65 46
 0 -4 0 73872 3937.62 50
 0 -4 0 64722.8 3714.22 52
 0 4 0 67664.6 3754.86 47
 0 4 1 12807.4 1073.66 44
 0 4 1 14811.6 1080.17 46
 0 -4 -1 13207.6 862.235 51
 0 -4 -1 16057.9 1084.29 50
 0 -4 -2 930.767 407.308 50
 0 -4 -2 821.389 287.402 51
 0 4 2 1296.15 492.299 44
 0 4 3 30597.3 1692.08 34
 0 -4 -3 33589.3 2038.74 48
 0 4 3 30837.4 2035.06 44
 0 -4 -3 29682.2 1708.65 39
 0 4 4 157308 8779.04 32
 0 -4 -4 179325 9225.45 48
 0 4 4 168477 8811.49 34
 0 4 4 155115 8782.15 33
 0 4 4 174713 9234.08 44
 0 -4 -4 159446 8834.86 39
 0 -4 -5 33724.4 1981.83 39
 0 4 5 34607.4 1944.15 34
 0 4 5 32102.5 1908.31 33
 0 4 5 37223.2 2008.17 8
 0 -4 -5 33073.2 1938.74 9
 0 4 5 30700.5 1901.36 32
 0 -4 -5 37386.7 1977.56 27
 0 4 5 34544.3 1963.86 23
 0 -4 -5 35682.9 2375.21 48
 0 4 5 38376.5 2453.05 44
 0 4 6 21650.9 1279.53 34
 0 4 6 19286.5 1228.78 33
 0 -4 -6 20463.9 1327.59 39
 0 4 6 22024.3 1778.82 44
 0 4 6 25122.7 1366.8 8
 0 -4 -6 20586.8 1272.24 9
 0 4 6 19531.2 1225.43 32
 0 -4 -6 22781.1 1318.9 27
 0 4 6 23674 1315.79 23
 0 -4 -7 1359.35 340.099 39
 0 4 7 2501 348.667 23
 0 4 7 1922.16 283.228 34
 0 -4 -7 2007.76 289.337 9
 0 4 7 2697.71 741.075 44
 0 -4 -8 674.098 300.795 39
 0 4 8 713.076 231.188 34
 0 4 8 514.968 283.918 23
 0 -4 -8 296.678 215.716 9
 0 4 8 1264.94 588.183 44
 0 -4 -9 3798.06 462.8 2
 0 4 9 4238.68 861.928 44
 0 4 9 4190.58 413.827 34
 0 -4 -9 4035.38 413.156 20
 0 -4 -9 4118.05 494.032 39
 0 -4 -9 4967.01 417.412 9
 0 4 9 4289.2 462.652 23
 0 -4 -10 8747.55 715.652 39
 0 4 10 8666.34 1119.66 44
 0 4 10 8865.33 638.351 34
 0 -4 -11 9278.1 652.245 2
 0 4 11 8292.34 595.75 34
 0 -4 -11 8069.56 594.305 20
 0 -4 -11 8699.64 592.51 37
 0 -4 -12 15841.7 979.838 2
 0 -4 -12 16532.4 983.706 18
 0 4 12 14035.9 954.66 29
 0 4 12 15099.4 939.58 34
 0 -4 -12 17952.8 995.692 22
 0 -4 -12 13895.5 926.155 20
 0 -4 -12 18682.8 962.546 37
 0 -4 -13 7510.84 489.123 2
 0 -4 -13 7276.62 483.387 18
 0 -4 -13 7544.48 486.844 22
 0 5 -15 14796.6 886.779 22
 0 -5 15 14867.8 872.138 5
 0 5 -15 14830.3 886.623 18
 0 5 -14 10486.9 700.597 18
 0 5 -14 9651.47 670.504 16
 0 5 -14 9725.18 692.011 22
 0 5 -14 9689.93 684.322 39
 0 -5 14 11439.1 680.981 5
 0 5 -13 -187.357 222.556 16
 0 5 -13 209.598 248.975 18
 0 5 -13 248.631 241.505 39
 0 5 -13 -132.568 229.317 22
 0 -5 13 -153.307 250.229 5
 0 5 -12 1630.5 314.725 39
 0 5 -12 1505.78 326.315 18
 0 5 -12 1245.86 335.399 22
 0 -5 12 893.758 579.233 45
 0 -5 11 2801.04 768.045 45
 0 5 -11 2669.08 391.769 39
 0 5 -11 2714.29 389.147 16
 0 5 -11 3238.3 430.58 18
 0 5 -11 2860.26 418.315 22
 0 -5 11 3595.64 398.768 5
 0 -5 10 2979.21 761.529 45
 0 5 -10 3979.99 447.869 18
 0 5 -10 3545.1 427.236 16
 0 5 -10 3019.35 407.597 39
 0 -5 10 3600.37 408.252 5
 0 5 -10 3949.44 444.629 22
 0 5 -9 9415.4 752.21 39
 0 5 -9 11468.7 785.832 16
 0 5 -9 10983.4 795.524 18
 0 5 -9 10159.8 728.623 14
 0 5 -9 10630.2 787.22 22
 0 -5 9 11643.7 761.061 5
 0 -5 9 9687.6 1200.04 45
 0 5 -8 7255.42 547.242 25
 0 -5 8 8369.6 600.781 5
 0 5 -8 7138.81 600.838 39
 0 5 -8 8351.2 627.274 16
 0 5 -8 8851.52 581.386 38
 0 5 -8 8060.08 629.411 22
 0 5 -8 7618.63 578.737 14
 0 5 -8 8059.21 627.27 18
 0 -5 8 9042.47 1052.68 45
 0 -5 7 23059.8 1815.9 45
 0 5 -7 21073.3 1361.93 14
 0 5 -7 23240.5 1404.6 22
 0 -5 7 23083.5 1376.53 40
 0 5 -7 24272.9 1402.51 16
 0 5 -7 25180.5 1372.15 38
 0 -5 7 23853.3 1365.97 5
 0 5 -7 23978.6 1581.79 52
 0 5 -7 19943.4 1338.07 25
 0 5 -7 24636.4 1411.05 18
 0 5 -6 2848.85 327.785 18
 0 5 -6 2874.58 327.458 16
 0 5 -6 3440.83 346.066 22
 0 5 -6 3944.72 317.174 38
 0 -5 6 3422.22 313.99 40
 0 5 -6 3369.61 323.666 14
 0 5 -6 2867.9 437.382 52
 0 -5 5 38772.5 2272.26 40
 0 -5 5 36178.6 2481.02 42
 0 5 -5 40474 2273.66 38
 0 5 -5 41788.1 2518.42 47
 0 5 -5 44770.6 2406.76 52
 0 -5 4 1471.51 208.187 40
 0 5 -4 1938.71 439.242 47
 0 5 -4 1351.84 284.794 52
 0 5 -4 1693.83 219.012 32
 0 5 -4 1714 217.965 33
 0 -5 3 16016.5 1116.95 43
 0 5 -3 17985.4 1182.15 47
 0 5 -2 3242.85 448.86 47
 0 -5 2 3670.83 430.996 43
 0 5 -1 10348.9 706.654 47
 0 5 -1 7499.51 811.094 46
 0 -5 0 2536.13 492.827 50
 0 5 0 2806.74 328.444 47
 0 -5 0 2104.44 232.494 52
 0 5 0 3514.8 535.441 46
 0 5 1 7358.45 612.063 47
 0 -5 -1 7579.34 575.717 52
 0 -5 -1 11166.3 918.72 50
 0 5 1 9935.63 864.527 46
 0 5 1 9774.65 572.316 34
 0 -5 -2 10059.8 935.571 50
 0 5 2 9332.53 569.611 32
 0 5 2 8210.08 911.012 44
 0 5 2 9115.46 894.503 46
 0 5 2 8600.35 589.861 34
 0 5 2 8609.96 567.771 33
 0 5 3 2553.99 252.874 33
 0 5 3 2688.95 282.134 34
 0 5 3 2445.02 247.267 32
 0 5 4 18375.6 1165.85 23
 0 5 4 19273.6 1199.5 8
 0 5 4 18777.2 1124.73 32
 0 -5 -4 18842.5 1555.25 48
 0 -5 -4 20427 1178.02 27
 0 5 4 19066.7 1130.51 33
 0 5 4 18852.3 1157.27 34
 0 5 4 18328.1 1583.82 44
 0 -5 -5 1882.52 292.186 27
 0 -5 -5 1841.39 319.428 39
 0 5 5 1925.19 226.337 33
 0 5 5 1591.7 219.293 32
 0 -5 -5 2356.14 636.555 48
 0 -5 -5 1191.12 247.11 9
 0 5 5 1846.26 321.195 8
 0 5 5 1639.81 311.718 23
 0 5 5 829.65 546.737 44
 0 5 5 2422.74 278.626 34
 0 -5 -6 2107.07 311.766 27
 0 5 6 1429.42 265.226 34
 0 5 6 1865.13 668.862 44
 0 -5 -6 1720.66 282.706 9
 0 5 6 1685.35 217.436 33
 0 5 6 1266.16 204.593 32
 0 -5 -6 1710.19 328.649 39
 0 5 6 2163.45 334.885 23
 0 -5 -7 159.265 213.978 9
 0 5 7 474.092 267.386 23
 0 5 7 543.044 192.067 3
 0 5 7 385.401 228.142 34
 0 5 7 127.256 543.223 44
 0 5 8 20445.9 1265.85 23
 0 5 8 19633.4 1827.96 44
 0 5 8 19511.9 1238.85 34
 0 -5 -8 19403.6 1231.66 9
 0 -5 -9 3317.19 415.377 2
 0 5 9 1879.45 647.15 44
 0 -5 -9 2932.11 348.088 20
 0 5 9 3506.07 388.504 23
 0 5 9 2851.14 335.223 34
 0 5 9 3569.77 756.613 46
 0 5 10 3371.74 358.35 34
 0 5 10 4260.44 409.147 23
 0 -5 -10 4165.41 378.26 20
 0 -5 -10 3775.73 337.223 37
 0 -5 -10 3585.62 402.549 2
 0 -5 -11 29.9097 153.834 20
 0 -5 -11 176.934 199.63 2
 0 5 11 -134.777 152.068 34
 0 -5 -11 -106.23 140.031 37
 0 5 11 16.4741 158.876 29
 0 -5 -12 3033.35 269.536 2
 0 -5 -12 2691.38 255.656 18
 0 5 12 2170.76 216.016 29
 0 -5 -12 2873 261.671 22
 0 6 -15 2925.71 230.437 22
 0 -6 15 2581.33 206.277 5
 0 6 -15 2476.33 224.576 18
 0 6 -14 651.308 204.229 18
 0 6 -14 646.238 151.102 12
 0 6 -14 643.878 192.931 16
 0 -6 14 698.622 198.78 5
 0 6 -14 248.73 184.861 22
 0 6 -13 22.4399 212.452 16
 0 6 -13 -73.7285 230.036 22
 0 6 -13 -24.335 238.06 18
 0 -6 13 202.138 221.689 5
 0 -6 12 6942.26 1002.26 45
 0 6 -12 7311.02 581.771 39
 0 6 -11 13883.4 913.301 22
 0 6 -11 12250.7 877.48 16
 0 -6 11 9990.75 1300.55 45
 0 6 -11 10651.1 841.404 39
 0 6 -11 12412.7 892.179 18
 0 -6 11 12682.2 837.077 5
 0 6 -10 455.145 299.622 22
 0 -6 10 263.354 551.206 45
 0 6 -10 431.124 297.017 16
 0 6 -10 27.5646 233.032 39
 0 6 -10 -32.1317 265.143 18
 0 -6 10 -178.305 267.709 5
 0 6 -9 3579.25 446.997 22
 0 6 -9 3338.12 402 39
 0 -6 9 4000.25 835.527 45
 0 6 -9 3867.83 442.901 16
 0 6 -9 4364.17 403.945 14
 0 -6 9 4729.22 426.799 5
 0 6 -9 3537.65 437.286 18
 0 6 -8 8914.74 641.265 38
 0 6 -8 9523.77 697.996 22
 0 -6 8 9893.55 1168.4 45
 0 6 -8 7618.9 648.79 39
 0 6 -8 9027.53 693.321 16
 0 6 -8 9664.78 668.101 14
 0 6 -8 9940.68 704.682 18
 0 -6 8 9039.91 646.838 5
 0 6 -7 20699.3 1336.68 22
 0 6 -7 21838.4 1307.97 38
 0 6 -7 20877.6 1323.66 14
 0 6 -7 22974.1 1348.14 16
 0 -6 7 21589.9 1293.05 5
 0 -6 7 20081.5 1733 45
 0 6 -7 22044.4 1345.51 18
 0 6 -6 2084.41 272.246 14
 0 6 -6 2536.1 309.152 22
 0 -6 6 2129.55 265.77 5
 0 6 -6 2222.56 304.6 16
 0 6 -6 2140.39 307.699 18
 0 6 -6 1955.53 255.256 1
 0 -6 6 2635.39 282.042 40
 0 6 -6 2697.14 287.09 38
 0 6 -5 12356.8 812.167 22
 0 -6 5 12548.5 793.701 40
 0 6 -5 11432.3 1064.22 47
 0 6 -5 12214.2 805.738 14
 0 6 -5 12111.8 810.115 18
 0 6 -5 12472.8 813.973 16
 0 6 -5 12906.6 797.485 38
 0 6 -5 12554.6 794.229 33
 0 6 -5 12445.1 788.884 32
 0 6 -4 36126.3 2081.4 18
 0 6 -4 36622.7 2061.36 33
 0 6 -4 37995.9 2061.24 32
 0 6 -4 37192.4 2289.75 47
 0 6 -4 34024.6 2075.67 22
 0 6 -4 35486.7 2078.24 16
 0 -6 4 34647.3 2062.16 40
 0 6 -4 37612.6 2086.97 14
 0 6 -3 4087.24 549.479 47
 0 6 -3 4564.65 394.279 14
 0 6 -3 4642.04 392.598 22
 0 6 -3 5225.33 377.644 32
 0 6 -3 4819.55 376.309 33
 0 6 -3 4764.26 396.981 18
 0 6 -2 1120.39 349.569 47
 0 6 -2 1104.23 197.405 33
 0 6 -2 850.761 189.317 32
 0 -6 2 809.588 317.654 43
 0 6 -1 87048.4 4807.04 34
 0 6 -1 89677.4 4795.94 33
 0 6 -1 86248.1 4790.06 32
 0 6 -1 79721.6 4875.6 47
 0 -6 1 97025.3 5172.2 50
 0 6 -1 84704.3 5128.03 46
 0 6 0 29585.7 1743.59 14
 0 6 0 27558.8 1728.92 34
 0 6 0 31857.2 1722.29 33
 0 6 0 30552.4 1715.16 32
 0 -6 0 34625.7 2116.87 50
 0 6 0 27058.8 2042.52 46
 0 6 1 27672.6 1503.14 32
 0 6 1 24560.3 1491.32 29
 0 -6 -1 27591.9 1907.97 50
 0 6 1 26015.5 1520.76 34
 0 6 1 26650.2 1504.77 33
 0 6 1 24823.5 1521.09 14
 0 -6 -2 16287 998.496 27
 0 6 2 15791.7 972.613 29
 0 6 2 17300.6 1002.69 34
 0 6 2 16740.8 977.066 33
 0 6 2 13895.1 998.74 8
 0 6 2 15077.6 986.19 14
 0 6 2 17222.5 964.525 1
 0 6 2 15938.3 968.819 32
 0 6 3 545.331 223.438 8
 0 6 3 385.117 500.171 44
 0 -6 -3 502.491 200.113 27
 0 6 3 274.406 206.629 23
 0 6 3 202.149 168.095 32
 0 6 3 151.953 160.185 33
 0 6 3 -89.0967 433.049 46
 0 6 3 250.416 189.879 34
 0 6 3 352.347 168.445 29
 0 6 3 476.028 175.656 1
 0 -6 -3 183.877 506.585 48
 0 6 4 678.784 203.253 29
 0 -6 -4 611.992 230.445 27
 0 6 4 674.283 246.498 23
 0 6 4 561.792 180.062 33
 0 6 4 655.714 183.844 32
 0 6 4 1286.94 546.545 46
 0 6 4 1082.78 246.477 34
 0 6 4 900.506 274.379 8
 0 6 4 321.704 514.777 44
 0 -6 -4 1549.16 612.609 48
 0 -6 -5 19633.9 1245.58 27
 0 6 5 19570.8 1241.17 23
 0 6 5 18778.7 1174.59 32
 0 6 5 19691.1 1230.06 34
 0 6 5 19159.9 1182.2 33
 0 6 5 20965.7 1296.31 8
 0 -6 -5 20704 1226.57 9
 0 -6 -5 21016 1775.65 48
 0 6 5 20458.5 1227.11 29
 0 6 5 15837.5 1707.95 44
 0 6 5 20011.3 1720.72 46
 0 6 6 7784.89 1042.21 46
 0 6 6 7512.18 567.379 34
 0 6 6 7340.44 1038.29 44
 0 -6 -6 6775.45 546.017 9
 0 6 6 6707.56 575.657 23
 0 -6 -6 6297.84 562.64 27
 0 6 7 19967.9 1821.66 46
 0 6 7 18492.9 1847.09 44
 0 6 7 21146 1320.14 34
 0 6 7 23309.2 1333.18 29
 0 6 7 21747.2 1329.73 23
 0 6 7 18953.2 1279.77 3
 0 -6 -7 21506.9 1312.01 9
 0 6 8 2002.09 661.272 46
 0 -6 -8 1661.69 270.271 9
 0 6 8 1452.39 278.593 34
 0 6 8 1982.77 317.361 23
 0 6 8 2181.77 719.667 44
 0 6 8 1206.56 263.304 29
 0 -6 -9 -53.8681 175.663 9
 0 -6 -9 -208.069 254.433 2
 0 6 9 -147.636 194.357 34
 0 -6 -9 -66.0148 202.78 20
 0 6 9 132.202 230.939 23
 0 6 9 125.54 187.382 29
 0 -6 -10 903.503 200.148 20
 0 -6 -10 513.552 220.602 2
 0 6 10 634.803 174.424 29
 0 6 10 245.169 168.094 34
 0 -6 -11 10836.3 651.791 20
 0 6 11 9915.34 639.105 29
 0 -6 -11 11485.6 686.18 2
 0 -7 15 2168.76 188.764 28
 0 7 -14 4601.77 370.804 16
 0 7 -14 5231.26 390.232 18
 0 -7 14 4589.69 342.677 5
 0 7 -14 5177 387.779 22
 0 7 -13 2572.74 318.101 16
 0 7 -13 2980.6 333.956 18
 0 7 -13 2208.6 256.83 12
 0 7 -13 2965.74 330.254 22
 0 -7 13 3082.05 290.124 5
 0 7 -12 8793.28 683.158 16
 0 7 -12 8692.78 691.553 22
 0 7 -12 9036.3 641.239 12
 0 -7 12 9519.84 644.713 5
 0 7 -12 9890.73 704.61 18
 0 7 -11 7042.89 569.661 16
 0 -7 11 5520.32 951.463 45
 0 7 -11 6217.04 559.857 22
 0 7 -11 5334.42 541.657 18
 0 7 -10 1252.22 258.758 14
 0 -7 10 827.276 269.977 5
 0 7 -10 1241.73 324.174 16
 0 7 -10 1022.15 307.537 18
 0 7 -10 1063.42 298.675 22
 0 -7 10 130.36 548.531 45
 0 -7 9 128.009 535.934 45
 0 7 -9 430.264 232.822 14
 0 -7 9 -201.52 228.875 5
 0 7 -9 428.381 278.783 16
 0 7 -9 187.848 257.23 18
 0 7 -9 251.267 204.83 38
 0 7 -9 189.505 263.352 22
 0 7 -8 35923.7 2153.35 12
 0 -7 8 36496.3 2135.04 5
 0 -7 8 41190.4 2799.11 45
 0 7 -8 35875.4 2154.28 38
 0 7 -8 37286.8 2203.08 16
 0 7 -8 37570.1 2189.63 14
 0 7 -8 38076.5 2210.75 18
 0 7 -8 37789.6 2210.59 22
 0 7 -7 56060.3 3177.93 12
 0 7 -7 56400.9 3223.9 22
 0 7 -7 57934.9 3191.79 38
 0 -7 7 54832.7 3154.2 5
 0 7 -7 60249.6 3225.3 14
 0 -7 7 57546.7 3733.14 45
 0 7 -7 51619.6 3140.66 1
 0 7 -7 61194.7 3236.15 16
 0 7 -7 55168 3219.61 18
 0 7 -6 25980.7 1544.03 16
 0 7 -6 23907.1 1491.08 12
 0 7 -6 26700 1551.56 22
 0 -7 6 23533.8 1509.67 40
 0 -7 6 24587.3 1475.48 5
 0 7 -6 26274.9 1546.16 18
 0 7 -6 26201.6 1545.65 14
 0 7 -6 24965.3 1487.03 1
 0 7 -6 27753.8 1526.83 38
 0 7 -5 11990.3 744.797 11
 0 7 -5 9597.51 720.84 12
 0 7 -5 11433.1 757.537 33
 0 7 -5 11996.7 760.135 32
 0 7 -5 10620.4 776.634 18
 0 7 -5 12234.2 770.79 38
 0 7 -5 12961.7 799.332 16
 0 7 -5 11637.9 787.987 14
 0 -7 5 12121.4 769.865 40
 0 7 -5 10907.1 780.742 22
 0 -7 4 5163.81 420.895 28
 0 7 -4 5869.57 464.773 18
 0 7 -4 5135.94 402.338 12
 0 7 -4 5266.64 413.244 11
 0 7 -4 6020.57 463.934 16
 0 -7 4 5247.27 433.436 40
 0 7 -4 4775.36 421.148 15
 0 7 -4 6201.8 465.23 14
 0 7 -4 4775.58 645.251 47
 0 7 -4 5540.44 461.924 22
 0 7 -4 4960.23 419.361 33
 0 7 -4 5580.57 427.551 32
 0 7 -3 9707 655.359 16
 0 -7 3 8576.39 612.48 28
 0 7 -3 9215.22 630.229 33
 0 7 -3 9913.46 633.274 32
 0 7 -3 9984.74 660.558 14
 0 7 -3 9443.78 637.313 15
 0 7 -3 8788.3 614.645 12
 0 -7 2 54739.6 3242.52 50
 0 7 -2 49348.9 2816.85 21
 0 7 -2 50429.6 2834.91 16
 0 7 -2 49751.7 2825.29 15
 0 7 -2 52909.9 2847.84 14
 0 7 -2 50289.5 2814.67 33
 0 7 -2 48653.4 2805.39 12
 0 7 -2 47952.1 2807.24 32
 0 7 -1 5803.69 432.711 21
 0 7 -1 5672.9 466.278 14
 0 7 -1 5508.37 452.553 15
 0 7 -1 5884.93 450.736 34
 0 7 -1 5388.2 431.495 33
 0 7 -1 5073.69 425.123 12
 0 7 -1 6036.42 438.85 32
 0 7 0 4221.8 675.635 46
 0 -7 0 3705.75 666.958 50
 0 7 0 3719.07 320.256 21
 0 7 0 3866.2 354.717 34
 0 7 0 3821.93 336.211 33
 0 7 0 3636.59 333.652 32
 0 7 0 3799.98 349.766 8
 0 7 0 3615.11 355.05 15
 0 7 0 3031.19 340.214 14
 0 -7 -1 21074.8 1321.55 27
 0 7 1 25355.3 1813.96 46
 0 -7 -1 26180.2 1846.41 50
 0 7 1 21529.6 1301.8 21
 0 7 1 20754 1297.59 13
 0 7 1 22277.2 1340.91 14
 0 7 1 22042.4 1302.33 32
 0 7 1 21076.2 1330.41 34
 0 7 1 24107.3 1315.57 33
 0 7 1 22812.8 1299.52 1
 0 7 1 20369.8 1328.19 8
 0 7 2 6883.39 451.354 1
 0 7 2 6342.84 452.514 32
 0 7 2 5495.35 446.28 33
 0 7 2 6394.37 490.628 34
 0 7 2 5086.24 451.268 23
 0 7 2 5517.33 487.409 8
 0 -7 -2 6748.62 923.305 48
 0 -7 -2 5579.39 472.079 27
 0 7 2 5004.63 422.854 13
 0 7 2 5199.59 805.92 46
 0 -7 -3 11156.5 760.532 27
 0 7 3 9761.68 771.382 8
 0 -7 -3 11668 1233.92 48
 0 7 3 10919.3 722.56 32
 0 7 3 11069.7 1203.95 46
 0 7 3 11477.5 710.449 1
 0 7 3 11535.1 771.794 34
 0 7 3 11329.9 726.877 33
 0 7 3 9928.56 742.554 23
 0 -7 -4 7034.72 555.846 27
 0 -7 -4 7775.76 1053.66 48
 0 7 4 6956.34 506.335 32
 0 7 4 6619.84 583.977 8
 0 7 4 6568.06 992.66 46
 0 7 4 7551.58 563.112 34
 0 7 4 6455.14 503.163 33
 0 7 4 6132.56 538.821 23
 0 -7 -5 18037.5 1188.65 27
 0 7 5 18387.5 1184.72 23
 0 7 5 18435.6 1128.68 32
 0 -7 -5 19098.3 1184.45 9
 0 7 5 17865.7 1225.25 8
 0 7 5 17739.2 1129.71 33
 0 7 5 20513.2 1200.92 34
 0 -7 -5 20036.4 1778.91 48
 0 7 5 21801.6 1799.52 46
 0 7 6 4647.73 438.786 23
 0 -7 -6 3604.77 406.858 9
 0 7 6 4612.56 427.819 34
 0 7 7 422.269 225.771 34
 0 7 7 718.658 492.303 46
 0 -7 -8 682.326 203.932 9
 0 7 8 601.477 233.651 23
 0 7 8 659.297 192.668 29
 0 7 8 649.784 227.676 34
 0 -7 -9 146.296 182.916 20
 0 -7 -9 183.353 204.401 2
 0 7 9 196.395 141.881 29
 0 7 9 220.251 181.631 34
 0 -7 -10 26848.4 1519.51 20
 0 -7 -10 25922.3 1529.55 2
 0 -7 -11 3774.44 271.359 22
 0 -7 -11 3683.77 268.39 18
 0 8 -14 10769.1 661.414 31
 0 -8 14 10015.4 666.723 28
 0 8 -14 9872.11 656.498 30
 0 8 -14 11865.9 664.591 15
 0 8 -14 11070.6 667.691 16
 0 8 -13 1250.88 236.11 22
 0 8 -13 923.721 227.787 18
 0 8 -13 823.478 224.037 16
 0 8 -12 2581.75 325.956 22
 0 8 -12 2515.12 334.814 16
 0 -8 12 2251.92 267.916 5
 0 8 -12 2701.15 337.537 18
 0 -8 11 15303.6 1482.58 45
 0 8 -10 181.435 264.226 16
 0 8 -10 404.101 271.594 22
 0 -8 10 124.767 491.387 45
 0 8 -10 246.306 251.84 18
 0 8 -10 225.806 206.405 14
 0 8 -9 4771.48 446.349 14
 0 8 -9 4542.38 467.018 16
 0 8 -9 3611.9 455.123 22
 0 -8 9 4718.38 891.484 45
 0 8 -9 3463.35 382.624 38
 0 8 -9 4424.9 464.154 18
 0 8 -8 61.31 263.936 18
 0 8 -8 -30.9535 256.632 22
 0 8 -8 88.695 187.412 12
 0 8 -8 -181.096 265.711 16
 0 -8 8 123.724 497.573 45
 0 8 -8 29.0993 247.102 14
 0 8 -8 24.5236 204.318 38
 0 8 -7 2362.49 358.279 18
 0 8 -7 2504.9 361.488 22
 0 8 -7 2386.72 290.143 12
 0 8 -7 2851.47 321.064 1
 0 8 -7 1891.62 346.601 16
 0 -8 7 3253.68 738.584 45
 0 8 -7 2548.42 328.567 38
 0 8 -7 2362.75 366.195 14
 0 8 -6 -129.077 227.564 1
 0 8 -6 39.1222 168.418 12
 0 8 -6 166.838 243.723 22
 0 8 -6 48.0108 201.93 38
 0 -8 6 -23.8594 187.867 40
 0 8 -6 -53.7924 256.54 16
 0 8 -6 -117.947 209.463 15
 0 8 -6 83.5288 239.723 14
 0 8 -6 27.524 240.187 18
 0 8 -5 177.027 231.369 16
 0 -8 5 70.2529 190.536 40
 0 8 -5 421.837 212.701 38
 0 8 -5 184.313 161.82 12
 0 8 -5 381.512 225.716 33
 0 8 -5 -61.1198 217.622 32
 0 8 -5 134.07 239.666 1
 0 8 -5 176.765 200.566 15
 0 8 -5 -53.2849 232.682 14
 0 -8 5 252.001 171.783 28
 0 8 -4 13277.1 835.431 16
 0 8 -4 11557.6 774.848 12
 0 8 -4 12620.6 807.546 33
 0 8 -4 12231 800.274 32
 0 -8 4 11643.3 808.966 40
 0 8 -4 13143 815.445 1
 0 -8 4 10504.7 773.062 28
 0 8 -4 11160.4 792.787 15
 0 8 -4 13149.4 845.53 14
 0 8 -3 36585 2247.53 12
 0 8 -3 39399.6 2279.38 15
 0 8 -3 40978.8 2308.5 14
 0 8 -3 38981.6 2273.35 21
 0 8 -3 38468.2 2292.49 16
 0 8 -3 45207.7 2294.22 1
 0 -8 3 43768.1 2787.81 50
 0 8 -3 39343 2274.88 33
 0 8 -3 37589.5 2263.94 32
 0 -8 2 -190.862 443.566 50
 0 8 -2 586.579 250.218 1
 0 8 -2 514.898 184.184 21
 0 8 -2 736.341 232.226 32
 0 8 -2 923.92 232.947 33
 0 8 -2 148.25 203.632 15
 0 8 -2 296.468 215.469 14
 0 8 -2 -126.054 198.133 12
 0 8 -1 7643.23 537.645 1
 0 8 -1 6931.32 519.383 33
 0 8 -1 6435.89 533.604 14
 0 8 -1 5953.35 520.966 15
 0 8 -1 6752.34 516.049 32
 0 -8 1 6271.63 903.533 50
 0 8 -1 7054.86 507.798 21
 0 -8 0 15741 1457.42 50
 0 -8 0 14420.9 972.569 27
 0 8 0 12744.6 1371.49 46
 0 8 0 15027.2 959.569 32
 0 8 0 15630 1001.87 14
 0 8 0 13721.1 954.264 13
 0 8 0 15220.2 984.5 34
 0 8 0 15988.1 968.34 33
 0 8 0 16852.4 970.357 1
 0 8 0 15413.3 957.385 21
 0 8 1 6926.38 1007.62 46
 0 8 1 8902.04 586.284 1
 0 8 1 7889.9 611.132 34
 0 8 1 8363.62 593.482 33
 0 8 1 8690.87 630.414 14
 0 8 1 8061.7 579.306 13
 0 8 1 7815.46 581.642 32
 0 -8 -1 7807.88 595.454 27
 0 8 1 7219.05 602.397 8
 0 -8 -2 6180.87 985.74 48
 0 8 2 7628.98 1044.84 46
 0 8 2 7207.96 493.312 1
 0 8 2 7017.88 504.952 32
 0 8 2 5967.58 538.308 8
 0 8 2 5662.59 473.552 13
 0 8 2 5753.39 528.346 34
 0 8 2 6357.6 499.857 33
 0 -8 -2 5950.41 510.316 27
 0 8 3 36372.5 2419.29 8
 0 8 3 40734.8 2368.98 32
 0 8 3 36821.5 2924.01 46
 0 8 3 42715.8 2380.25 33
 0 8 3 45977.6 2433.92 34
 0 -8 -3 48552 3130.67 48
 0 -8 -3 40855.9 2398.04 27
 0 8 4 24039.7 1975.71 46
 0 8 4 22423.9 1287.81 32
 0 8 4 20293.1 1360.14 8
 0 8 4 20045 1300.38 24
 0 8 4 20683 1281.87 33
 0 8 4 23899.4 1353.55 34
 0 -8 -4 19952.1 1313.48 27
 0 8 5 2773.97 755.07 46
 0 -8 -5 3550.38 384.275 9
 0 8 6 120.232 463.011 46
 0 8 6 149.077 222.636 34
 0 -8 -7 893.78 211.141 9
 0 8 7 991.577 232.393 34
 0 8 7 969.343 203.373 3
 0 8 8 386.832 181.039 34
 0 -8 -8 510.279 222.311 2
 0 -8 -9 2365.37 252.412 2
 0 -8 -9 2709.29 254.989 20
 0 8 10 477.57 108.646 4
 0 -9 14 612.669 100.815 7
 0 9 -14 798.834 117.303 16
 0 9 -13 -74.024 138.521 15
 0 -9 13 12.8646 140.525 28
 0 9 -13 -86.3515 162.873 16
 0 9 -12 10837 718.506 18
 0 9 -12 10526.7 719.067 16
 0 9 -12 10385.8 695.564 15
 0 9 -12 10784.4 718.175 22
 0 -9 12 9754.1 691.461 28
 0 9 -11 4457.81 407.304 15
 0 9 -11 3673.3 410.615 22
 0 -9 11 4604.46 412.353 28
 0 9 -11 4738.09 437.531 16
 0 9 -11 3811 415.955 18
 0 -9 10 1429.85 282.132 28
 0 9 -10 1324.61 279.683 15
 0 9 -10 1920.52 281.368 14
 0 -9 10 1363.38 595.854 45
 0 9 -9 3939.01 448.385 22
 0 9 -9 3776.96 435.492 18
 0 9 -9 3465 361.226 38
 0 9 -9 3555.37 397.34 15
 0 9 -9 4238.4 419.531 14
 0 -9 9 3309.07 394.281 28
 0 9 -9 4420.48 454.041 16
 0 -9 9 2311.54 706.436 45
 0 9 -8 -188.022 262.348 22
 0 9 -8 -50.2652 198.968 38
 0 -9 8 740.162 581.744 45
 0 -9 8 236.773 235.595 28
 0 9 -8 16.7354 211.055 1
 0 9 -8 -217.157 263.433 18
 0 9 -8 133.778 228.259 15
 0 9 -8 -148.808 239.383 14
 0 9 -8 363.665 275.914 16
 0 9 -7 18741.2 1217.32 16
 0 9 -7 18254.4 1149.25 1
 0 -9 7 16541.3 1647.67 45
 0 -9 7 18473.2 1178.34 28
 0 9 -7 18147.9 1187.3 15
 0 9 -7 20143 1229.27 14
 0 9 -6 20164.1 1252.3 14
 0 9 -6 18985.2 1200.14 15
 0 9 -6 19423.8 1185.79 1
 0 -9 6 17508.7 1178.54 28
 0 9 -6 20232.7 1237.36 16
 0 9 -6 18070.6 1206.35 38
 0 9 -5 12149.2 829.05 16
 0 9 -5 10611.2 808.834 38
 0 9 -5 10654.2 789.464 21
 0 9 -5 13036.2 804.455 1
 0 9 -5 11928.4 836.747 14
 0 9 -5 11403.9 790.432 15
 0 -9 5 10585.1 793.365 40
 0 9 -4 5878.15 523.739 16
 0 -9 4 5803.87 510.714 40
 0 9 -4 5164.68 510.451 1
 0 9 -4 6089.96 495.589 21
 0 9 -4 5678.23 495.253 15
 0 9 -4 6735.6 549.354 14
 0 9 -4 6263.33 519.159 38
 0 9 -4 6140.46 507.084 32
 0 9 -4 6249.15 515.415 33
 0 9 -3 2526.36 362.023 1
 0 9 -3 3197.66 326.028 21
 0 9 -3 2133.16 323.339 33
 0 9 -3 2777.26 338.357 32
 0 9 -3 2844.16 362.988 14
 0 9 -3 2495.28 316.327 15
 0 -9 3 2199.6 588.702 50
 0 9 -2 259.793 248.187 1
 0 9 -2 -86.3633 168.161 21
 0 9 -2 68.5149 209.624 33
 0 9 -2 -197.568 220.719 32
 0 -9 2 -224.584 460.916 50
 0 9 -2 144.272 214.433 15
 0 9 -2 398.531 265.425 14
 0 9 -1 1382.57 272.662 32
 0 9 -1 2239.43 302.904 33
 0 9 -1 2048.53 289.059 13
 0 9 -1 1728.29 318.939 14
 0 -9 1 1776.32 283.473 27
 0 9 -1 1831.43 312.901 1
 0 9 0 17088.3 1057.86 32
 0 9 0 16737.4 1095.51 14
 0 9 0 15107.1 1044.25 13
 0 9 0 17089.9 1060.81 33
 0 -9 0 15736.2 1051.87 27
 0 9 0 17799.2 1061.97 1
 0 9 1 654.34 232.878 33
 0 9 1 585.041 231.523 32
 0 9 1 715.669 234.901 1
 0 9 1 718.809 263.098 34
 0 9 1 776.782 210.667 13
 0 -9 -1 532.288 568.86 48
 0 9 2 19127.6 1777.81 46
 0 9 2 21372.5 1200.31 1
 0 9 2 17760.5 1198.88 33
 0 9 2 20306.5 1251.47 34
 0 9 2 18736.8 1198.91 32
 0 9 3 14258.5 1512.65 46
 0 9 3 15257.5 992.624 24
 0 9 4 2795.42 363.737 34
 0 -9 -4 3198.5 362.351 9
 0 9 4 2978.08 709.808 46
 0 9 5 2988.77 346.83 34
 0 -9 -5 2865.76 330.561 9
 0 -9 -6 68.2151 173.754 9
 0 9 6 20.3474 191.929 34
 0 9 6 60.5824 179.337 3
 0 9 7 4226.47 360.167 34
 0 9 7 4310.4 345.342 3
 0 -9 -7 4709.48 375.937 2
 0 -9 -8 1102.33 165.77 2
 0 -9 -8 1105.7 190.941 20
 0 10 -13 6823.37 444.563 21
 0 10 -12 3163.54 271.438 15
 0 -10 12 2716.75 261.136 28
 0 10 -12 3139.76 293.156 21
 0 10 -12 3610.57 310.689 16
 0 10 -11 68.6412 170.81 15
 0 -10 11 48.0907 160.105 28
 0 10 -11 -97.7406 189.886 21
 0 10 -11 183.637 211.883 16
 0 10 -10 2626.76 286.067 38
 0 10 -10 3250.05 336.338 15
 0 10 -10 3941.9 340.303 14
 0 -10 10 2716.17 314.881 28
 0 10 -10 2603.07 332.879 21
 0 10 -10 3591.9 381.333 16
 0 10 -9 2155.99 281.116 38
 0 10 -9 2377.39 346.194 16
 0 -10 9 1875.81 278.147 28
 0 10 -9 2413.03 322.243 14
 0 10 -9 2270.83 306.597 15
 0 10 -9 2485.62 322.336 21
 0 10 -8 3137.69 350.008 38
 0 -10 8 2900.98 719.924 45
 0 -10 7 58413.4 3688.79 45
 0 10 -7 53608.7 3011.6 1
 0 10 -7 52407.4 3076.9 14
 0 10 -7 53354 3047.56 15
 0 10 -7 54523 3078.06 16
 0 10 -7 50909.4 3042.32 38
 0 10 -7 52341.6 3053.2 21
 0 10 -6 206.93 209.74 21
 0 10 -6 21.2731 264.751 1
 0 10 -6 189.915 233.074 38
 0 10 -6 464.631 270.179 16
 0 10 -6 370.715 285.118 14
 0 10 -6 583.913 236.33 15
 0 -10 5 166.811 216.802 40
 0 10 -5 124.131 245.925 14
 0 10 -5 -50.3876 213.223 15
 0 10 -5 166.885 239.733 38
 0 10 -5 250.097 260.87 1
 0 10 -5 569.674 216.425 21
 0 10 -4 1089.31 271.338 33
 0 10 -4 832.8 273.127 32
 0 10 -4 925.39 298.645 14
 0 10 -4 549.573 231.276 15
 0 10 -4 726.512 293.433 1
 0 10 -4 353.452 201.571 21
 0 10 -3 545.391 258.452 32
 0 10 -3 197.394 232.946 33
 0 10 -3 30.5788 251.238 14
 0 10 -3 199.593 214.078 15
 0 10 -3 93.5955 261.467 1
 0 10 -3 156.43 176.262 21
 0 10 -2 5389.41 478.539 33
 0 10 -2 5460.42 483.713 32
 0 10 -2 5692.41 525.297 14
 0 10 -2 5889.62 493.224 13
 0 10 -2 4501.59 485.649 1
 0 10 -1 4771.44 456.755 33
 0 10 -1 4816.53 460.343 32
 0 10 -1 5225.83 497.45 14
 0 10 -1 4981 457.458 13
 0 10 -1 5806.66 491.251 1
 0 10 0 4558.09 415.4 13
 0 10 0 4387.13 433.432 1
 0 10 1 23806.9 1427.95 1
 0 10 2 686.228 217.122 32
 0 10 2 1001.42 225.925 33
 0 10 3 58700.3 3401.83 32
 0 10 3 58916 3404.77 33
 0 10 3 61896.7 3443.22 24
 0 -10 -3 64932.4 3449.34 9
 0 10 4 217.342 168.017 24
 0 -10 -4 247.11 202.636 9
 0 10 5 31211.4 1784.02 3
 0 -10 -5 29827.6 1747.22 9
 0 -10 -6 3233.51 295.975 2
 0 10 6 4213.85 316.899 3
 0 -10 -7 642.637 145.208 20
 0 -11 12 1630.01 153.919 7
 0 11 -12 1513.95 162.441 21
 0 11 -11 917.058 161.887 13
 0 11 -11 1068.36 175.989 21
 0 11 -11 1256.11 162.847 15
 0 11 -10 4137.7 346.452 21
 0 11 -10 3720.76 329.063 15
 0 11 -10 3563.46 320.156 14
 0 11 -9 39.4528 186.288 21
 0 11 -9 183.356 178.345 15
 0 11 -9 160.15 188.326 14
 0 11 -9 279.234 169.169 38
 0 11 -8 24586.3 1554.91 1
 0 11 -8 26406.5 1603.08 21
 0 11 -8 29395 1612.21 15
 0 11 -8 28093 1629.85 14
 0 11 -8 27828.1 1607.47 38
 0 11 -7 6175.34 498.133 1
 0 11 -7 6753.17 529.649 38
 0 11 -7 6162.57 508.316 21
 0 11 -7 6587.4 520.076 15
 0 11 -7 7111.34 564.54 14
 0 11 -6 16924.5 1031.42 1
 0 11 -6 17193 1060.28 38
 0 11 -6 15725.7 1034.25 15
 0 11 -6 15130.8 1021.91 21
 0 11 -5 5298.11 469.699 38
 0 11 -5 4480.24 406.512 21
 0 -11 4 4276.36 424.524 40
 0 11 -4 4036.72 429.469 38
 0 11 -3 17888.1 1153.48 38
 0 -11 3 17440.8 1151.05 40
 0 11 -2 12746.2 824.252 38
 0 11 -2 10600.4 770.683 33
 0 11 -2 10026.7 760.229 32
 0 -11 2 12225.8 831.144 40
 0 11 -1 5307.57 464.572 32
 0 11 -1 5481.56 464.73 33
 0 11 0 126.166 224.9 1
 0 11 0 20.8688 196.85 33
 0 11 0 40.0801 202.179 32
 0 11 0 56.7801 160.748 13
 0 11 1 -17.8707 186.743 32
 0 11 1 148.951 190.311 33
 0 11 1 94.1769 203.752 1
 0 11 1 -23.6898 215.699 24
 0 11 2 8594.3 601.324 24
 0 11 2 7815.13 552.792 32
 0 11 2 8397.04 560.879 33
 0 11 3 6555.92 505.15 38
 0 -11 -3 7756.25 515.843 9
 0 11 3 7524.95 518.347 24
 0 -11 -4 3400.7 277.224 9
 0 11 4 3957.99 333.302 3
 0 11 4 3150.92 268.446 24
 0 11 5 6493.82 439.968 3
 0 -11 -6 883.062 127.613 20
 0 12 -10 285.591 119.822 13
 0 12 -10 220.893 107.211 21
 0 12 -9 58.1934 162.052 13
 0 12 -9 -142.96 126.447 21
 0 12 -8 844.865 167.801 21
 0 12 -8 864.338 191.358 38
 0 12 -8 876.098 202.531 13
 0 12 -8 602.923 205.374 14
 0 12 -7 22939.1 1401.31 1
 0 12 -7 23527.3 1406.44 21
 0 12 -7 24623.9 1437.84 38
 0 12 -7 23934.7 1439.55 13
 0 12 -7 26536 1461.07 14
 0 12 -6 4657.62 390.987 1
 0 12 -6 4167.85 350.519 21
 0 12 -6 5317.08 418.836 38
 0 12 -6 4195.6 376.07 24
 0 12 -6 4187.03 398.382 13
 0 12 -6 4920.49 430.049 14
 0 12 -5 1704.98 265.359 1
 0 12 -5 1087.2 257.487 38
 0 12 -5 1052.9 243.606 13
 0 12 -5 1626.23 290.952 14
 0 12 -4 214.754 216.752 1
 0 -12 4 297.87 183.097 40
 0 12 -4 482.328 229.861 38
 0 12 -4 846.836 213.808 13
 0 12 -3 3392.86 345.848 1
 0 -12 3 2482.92 321.577 40
 0 12 -3 3013.38 317.336 13
 0 12 -3 3171.12 347.982 38
 0 12 -2 453.823 225.935 24
 0 12 -2 863.465 235.535 1
 0 -12 2 823.804 233.273 40
 0 12 -2 903.87 197.559 13
 0 12 -2 793.175 231.71 38
 0 12 -1 667.328 238.068 24
 0 -12 1 47.1981 206.306 40
 0 12 -1 231.024 209.269 1
 0 12 -1 196.537 153.006 13
 0 12 -1 149.878 202.319 38
 0 12 0 3939.2 333.341 1
 0 12 0 3225.29 343.327 38
 0 -12 0 3790.23 382.05 40
 0 12 0 3958.69 368.364 24
 0 12 1 1246.88 222.207 24
 0 -12 -1 869.401 184.368 9
 0 12 1 1383.95 212.354 38
 0 12 1 1070.7 187.905 1
 0 12 2 1833.05 207.937 24
 0 12 2 1879.95 238.369 3
 0 -12 -2 1320.59 184.767 9
 0 12 3 367.545 148.535 3
 0 12 3 216.026 96.4488 24
 0 12 4 -23.6838 89.1053 3
 0 13 -9 1469.5 143.868 13
 0 13 -8 4152.11 309.351 13
 0 13 -7 1022.14 169.492 1
 0 13 -7 1332.3 182.007 13
 0 13 -6 3268.37 287.523 1
 0 13 -6 3600.97 308.329 38
 0 13 -6 3534.97 304.959 13
 0 13 -5 684.659 171.236 24
 0 13 -5 920.095 192.018 38
 0 13 -5 1082.01 200.908 1
 0 13 -5 1279.1 185.806 13
 0 13 -4 294.407 164.944 24
 0 13 -4 533.849 182.447 38
 0 13 -4 632.795 181.432 1
 0 13 -4 262.805 148.358 13
 0 13 -3 46.0047 166.056 24
 0 13 -3 -35.7052 165.808 1
 0 13 -3 -46.7591 125.488 13
 0 13 -3 64.097 162.713 38
 0 13 -2 14615.8 946.417 3
 0 13 -2 16790.1 972.024 38
 0 13 -2 15035.5 922.928 13
 0 13 -2 17122.3 973.966 24
 0 13 -2 16944.4 947.589 1
 0 13 -1 1940.98 223.77 24
 0 13 -1 1834.48 209.566 38
 0 13 -1 2024.99 206.44 1
 0 13 -1 1491.08 206.325 3
 0 13 0 287.01 112.917 1
 0 13 0 317.97 141.204 3
 0 13 0 306.086 137.594 24
 0 -13 0 374.218 107.631 9
 0 13 1 206.405 98.5856 24
 0 13 1 106.216 111.609 3
 1 -13 -1 851.247 146.483 9
 -1 13 1 660.827 110.61 24
 -1 13 0 8078.2 611.989 38
 -1 13 0 9162.78 603.849 24
 -1 13 0 9841.48 583.778 1
 1 -13 0 11075.8 623.287 9
 1 -13 0 11035.7 653.169 40
 -1 13 -1 2342.73 220.539 1
 -1 13 -1 1801.01 240.273 38
 -1 13 -1 1568.8 225.814 24
 1 -13 1 2516.04 264.825 40
 1 -13 2 3056.28 259.718 27
 -1 13 -2 3147.85 297.264 38
 -1 13 -2 3105.31 286.845 1
 1 -13 2 3541.48 329.203 40
 1 -13 3 1625.67 230.65 40
 1 -13 3 1111.67 172.607 27
 -1 13 -3 1018.44 197.248 38
 -1 13 -3 1180.74 204.591 1
 1 -13 4 3045.76 289.844 40
 -1 13 -4 3250.75 283.512 38
 -1 13 -4 2591.78 267.653 1
 1 -13 4 2708.09 250.884 27
 -1 13 -5 1410.93 194.52 13
 1 -13 5 1990.72 211.202 27
 -1 13 -5 1677.74 218.727 38
 -1 13 -5 2018.17 232.892 1
 -1 13 -6 3312.5 284.359 1
 -1 13 -6 3599.44 311.88 14
 -1 13 -6 3131.81 279.035 13
 1 -13 6 3208.11 273.969 27
 -1 13 -7 1210.88 180.752 13
 -1 13 -7 1247.39 173.44 1
 1 -13 7 1433.67 165.774 27
 -1 13 -7 1407.61 205.784 14
 -1 13 -8 90.4671 111.059 13
 -1 13 -8 11.4378 129.121 14
 -1 13 -9 221.405 87.9912 13
 1 -12 -4 -51.9913 99.0233 9
 1 -12 -4 147.645 98.1429 20
 -1 12 4 192.823 92.6848 3
 1 -12 -3 3608.36 305.579 9
 1 -12 -3 4214.9 351.006 40
 1 -12 -2 3631.11 297.645 9
 -1 12 2 2972.98 271.548 32
 -1 12 2 2823.56 270.323 33
 1 -12 -2 2702.92 259.434 27
 -1 12 2 2667.25 255.841 24
 1 -12 -1 2990.38 345.081 40
 1 -12 -1 2774.54 280.743 27
 -1 12 1 3024.96 272.014 1
 -1 12 1 2272.62 278.084 24
 -1 12 1 3016.73 290.956 32
 -1 12 1 3251.87 297.624 33
 1 -12 0 1865.52 247.224 27
 -1 12 0 1423.31 241.5 1
 1 -12 0 2360.78 322.307 40
 -1 12 0 2155.33 266.995 33
 -1 12 0 1918.34 258.349 32
 1 -12 1 2766.82 291.7 27
 -1 12 -1 2891.14 301.003 1
 1 -12 1 2240.07 340.164 40
 -1 12 -1 2621.83 304.958 32
 -1 12 -1 2236.58 297.898 33
 -1 12 -2 18862.9 1078.93 1
 1 -12 2 16995.2 1082.96 27
 1 -12 2 18632.9 1143.86 40
 -1 12 -2 16101.3 1077.14 33
 -1 12 -2 16743.8 1078.02 32
 -1 12 -3 10856.9 744.445 32
 -1 12 -3 11037.1 749.115 33
 -1 12 -3 11036.9 736.979 1
 1 -12 3 12473.4 802.475 40
 -1 12 -3 10472.5 748.621 38
 -1 12 -3 11545 757.739 14
 -1 12 -3 9789.06 701.586 13
 1 -12 3 11274.8 749.544 27
 1 -12 4 716.053 251.306 40
 -1 12 -4 745.125 235.293 1
 -1 12 -4 420.54 212.068 38
 -1 12 -4 626.572 191.746 13
 -1 12 -4 510.04 225.939 14
 1 -12 4 632.189 223.255 27
 -1 12 -5 3512.88 378.138 14
 -1 12 -5 3361.41 348.152 38
 1 -12 5 3912.66 388.254 40
 -1 12 -5 3211.65 339.903 1
 -1 12 -6 5170.31 453.638 14
 -1 12 -6 5425.53 416.656 1
 1 -12 6 5004.03 441.485 40
 -1 12 -6 4527.49 407.684 38
 -1 12 -7 -12.9692 179.165 1
 -1 12 -7 -31.8387 153.59 38
 1 -12 7 174.727 176.815 40
 1 -12 7 42.9715 153.385 28
 -1 12 -7 513.866 229.892 14
 1 -12 8 170.072 124.586 7
 1 -12 8 64.6228 138.834 28
 -1 12 -8 -37.9495 193.993 14
 1 -12 9 -15.3153 116.09 7
 1 -12 9 -136.752 119.974 28
 -1 12 -9 233.354 168.948 14
 -1 12 -10 6187.33 379.743 14
 1 -12 10 4696.48 329.103 7
 1 -11 -6 24.8236 108.509 2
 1 -11 -6 -116.456 103.376 20
 1 -11 -5 874.716 173.984 9
 -1 11 5 838.419 149.695 3
 1 -11 -5 1214.37 199.271 40
 1 -11 -4 130.41 151.761 27
 -1 11 4 512.579 154.856 33
 -1 11 4 362.426 149.997 32
 1 -11 -4 533.844 193.463 9
 1 -11 -3 2495.09 291.794 27
 -1 11 3 2074.72 242.299 24
 1 -11 -3 2508.16 293.43 9
 -1 11 3 2537.49 274.702 33
 -1 11 3 2340.84 267.104 32
 1 -11 -2 2895.98 328.451 27
 -1 11 2 2402.65 327.262 8
 -1 11 2 3118.21 292.463 1
 -1 11 2 2840.07 311.528 33
 -1 11 2 2869.65 314.268 32
 -1 11 1 20.1934 218.296 32
 -1 11 1 294.621 220.816 33
 -1 11 1 360.845 236.801 8
 -1 11 1 95.5281 202.759 1
 1 -11 -1 262.716 214.141 27
 -1 11 0 -21.6274 214.556 32
 -1 11 0 -225.302 213.329 33
 1 -11 0 227.396 221.488 27
 -1 11 0 -106.19 217.962 8
 -1 11 0 -183.273 222.677 1
 -1 11 -1 22.4357 230.056 32
 -1 11 -1 -46.7368 224.555 33
 1 -11 1 233.265 268.046 40
 1 -11 2 25621.1 1472.16 40
 -1 11 -2 22186.6 1381.63 33
 -1 11 -2 21001.1 1372.28 32
 1 -11 3 4780.72 474.025 40
 -1 11 -3 4239.26 413.384 33
 -1 11 -3 3499.36 398.46 32
 -1 11 -4 3346.27 392.469 38
 1 -11 4 3575.48 417.058 40
 -1 11 -4 3298.3 374.58 33
 -1 11 -4 3626.3 379.302 32
 1 -11 5 3040.96 343.29 28
 -1 11 -5 3831.43 378.358 38
 1 -11 5 2706.13 377.482 40
 1 -11 6 57.9854 226.075 40
 -1 11 -6 -184.147 203.832 38
 1 -11 6 -183.577 195.185 28
 -1 11 -6 -569.138 264.996 1
 1 -11 7 159.937 217.775 40
 -1 11 -7 245.975 242.726 14
 1 -11 7 -214.135 179.396 7
 -1 11 -7 264.779 189.959 38
 -1 11 -7 -83.2796 223.885 1
 1 -11 7 271.316 199.092 28
 1 -11 8 4328.77 383.199 28
 1 -11 8 3496.05 335.597 7
 -1 11 -8 3845.22 402.593 14
 1 -11 8 3849.98 377.473 40
 -1 11 -8 3526.02 335.282 1
 -1 11 -9 9817.15 678.246 16
 1 -11 9 9238.46 638.787 7
 1 -11 9 10008.3 674.484 28
 -1 11 -9 10237.1 691.767 14
 -1 11 -10 2006.09 257.478 16
 1 -11 10 2222.75 234.355 7
 -1 11 -10 1705.89 206.954 21
 -1 11 -10 1884.72 252.806 14
 1 -11 10 1840.6 248.75 28
 1 -11 11 2578.1 224.656 7
 1 -11 11 2400.54 230.182 28
 -1 11 -11 2705.5 232.582 14
 1 -11 12 -138.442 101.063 7
 1 -10 -7 15614.8 927.01 9
 1 -10 -7 16100 952.461 2
 1 -10 -7 15915.5 942.667 20
 -1 10 6 14961.2 837.079 34
 1 -10 -6 15662.8 835.086 9
 -1 10 5 12155.7 829.82 34
 -1 10 5 12323.1 789.891 33
 1 -10 -5 13523.2 835.235 9
 1 -10 -5 13664.7 842.248 27
 -1 10 5 12139.1 786.558 32
 -1 10 4 121.265 207.974 23
 -1 10 4 139.296 197.634 32
 -1 10 4 -54.4786 181.454 33
 -1 10 4 -28.3853 239.982 8
 1 -10 -4 204.634 227.15 9
 1 -10 -4 48.6125 217.747 27
 -1 10 4 478.814 243.171 34
 -1 10 3 589.769 257.246 23
 -1 10 3 705.658 263.339 34
 -1 10 3 813.794 228.363 33
 -1 10 3 660.515 219.357 32
 1 -10 -3 970.886 275.124 27
 -1 10 3 868.355 290.936 8
 -1 10 2 82.0925 244.052 34
 -1 10 2 -283.289 231.211 32
 -1 10 2 22.7095 209.301 33
 -1 10 1 450.178 272.4 8
 -1 10 1 37.9039 260.059 1
 1 -10 -1 613.817 266.756 27
 -1 10 0 7460.55 637.326 8
 -1 10 0 7917.87 609.714 14
 -1 10 0 7797.13 594.993 1
 1 -10 0 7546.97 631.53 27
 -1 10 -1 22375.6 1357.67 14
 1 -10 1 21799.5 1370.75 27
 -1 10 -1 20297.2 1369.17 8
 -1 10 -1 21868.5 1340.83 33
 -1 10 -1 21193.1 1331.03 32
 -1 10 -2 10475.4 795.28 8
 -1 10 -2 10724 788.907 14
 -1 10 -2 10958.7 769.232 32
 -1 10 -2 11288.6 777.76 33
 -1 10 -3 412.004 258.744 8
 1 -10 3 598.863 234.787 28
 -1 10 -3 692.048 248.019 33
 -1 10 -3 522.691 249.484 32
 -1 10 -3 704.758 276.66 14
 -1 10 -4 -73.5317 223.166 33
 -1 10 -4 -23.5561 230.446 32
 1 -10 4 464.864 254.258 40
 1 -10 4 -102.33 212.114 28
 -1 10 -4 120.869 250.538 14
 -1 10 -5 2288.9 370.182 14
 1 -10 5 2407.44 286.739 7
 -1 10 -5 2777.3 334.491 38
 1 -10 5 2143.01 354.985 40
 1 -10 5 2313.22 323.394 28
 -1 10 -5 1908.49 314.564 33
 -1 10 -5 2020.43 321.143 32
 -1 10 -6 43247.1 2464.99 1
 -1 10 -6 41665.5 2488.54 16
 -1 10 -6 44690.4 2537 14
 1 -10 6 42618 2498.15 28
 -1 10 -6 41483.4 2477.84 38
 1 -10 6 43544.7 2530.42 40
 1 -10 7 23250.4 1431.96 40
 -1 10 -7 19988.2 1362.55 38
 -1 10 -7 21868.8 1400.76 16
 -1 10 -7 25347.6 1451.17 14
 -1 10 -7 23549.4 1369.38 1
 1 -10 7 21815.6 1953.7 45
 1 -10 7 23180.7 1416.15 28
 1 -10 8 369.366 564.795 45
 1 -10 8 867.514 260.285 40
 -1 10 -8 976.877 231.664 1
 -1 10 -9 2675.43 338.232 16
 1 -10 9 2209.5 327.786 28
 -1 10 -9 2635.39 352.638 14
 -1 10 -10 157.479 215.47 16
 -1 10 -10 67.5134 205.821 14
 1 -10 10 135.219 209.409 28
 1 -10 11 3926.12 338.464 7
 -1 10 -11 3651.36 358.151 16
 -1 10 -11 3618.07 341.697 14
 1 -10 11 4123.27 362.794 28
 -1 10 -12 9619.23 588.281 16
 -1 10 -12 7918.74 552.594 21
 1 -10 12 9159.81 557.757 7
 1 -10 12 8408.14 572.933 28
 1 -10 13 102.465 91.3994 7
 -1 10 -13 136.169 108.597 16
 1 -10 13 73.3819 97.3809 28
 1 -9 -9 63.2307 89.6747 20
 1 -9 -9 -49.4356 108.645 2
 -1 9 8 6672.38 470.715 34
 1 -9 -8 7297.53 485.038 20
 1 -9 -8 6795.81 465.227 9
 1 -9 -8 6717.69 490.011 2
 1 -9 -7 6371.14 478.136 9
 -1 9 7 5802.14 468.129 23
 -1 9 7 6673.1 487.921 34
 -1 9 6 14090.8 878.85 34
 -1 9 6 12549.7 809.588 33
 -1 9 6 11926 853.831 23
 1 -9 -6 14561.8 875.528 9
 -1 9 6 12266.3 804.013 32
 1 -9 -6 12944.8 874.415 27
 -1 9 5 5962.47 569.277 8
 -1 9 5 6977.48 546.873 34
 -1 9 5 6017.64 475.103 33
 -1 9 5 5108.46 518.632 23
 -1 9 5 6330.66 964.724 46
 -1 9 5 6108.14 474.681 32
 1 -9 -5 6839.4 554.889 27
 1 -9 -4 1695.23 302.945 9
 -1 9 4 1120.26 293.658 34
 -1 9 4 1052.97 614.736 46
 -1 9 4 948.659 322.702 8
 -1 9 4 1317.51 251.181 33
 -1 9 4 1034.44 244.898 32
 1 -9 -4 1176.44 293.021 27
 -1 9 4 1236.74 315.88 23
 1 -9 -3 26057.2 1540.57 27
 -1 9 3 22537.9 1502.55 23
 -1 9 3 24761.9 1558.52 8
 -1 9 3 24632.2 2111.46 46
 -1 9 2 21923.6 1244.58 1
 -1 9 2 20723 1294.82 34
 -1 9 2 20366.5 1261.15 33
 -1 9 2 17427.8 1303.86 8
 -1 9 2 16343.5 1771.05 46
 1 -9 -2 20417.6 1304.81 27
 -1 9 2 20148.8 1252.33 32
 1 -9 -1 5747.53 528.841 27
 -1 9 1 4027.77 852.534 46
 -1 9 1 6191.88 548.035 8
 -1 9 1 5189.4 473.37 32
 1 -9 -1 6241.02 904.914 48
 -1 9 1 5625.47 481.19 33
 -1 9 1 5924.32 518.332 34
 -1 9 1 5039.45 472.132 14
 1 -9 0 3196.55 402.253 27
 1 -9 0 2596.23 686.492 43
 -1 9 0 2763.14 352.293 14
 -1 9 0 2870.44 398.287 8
 -1 9 0 3411.18 364.098 32
 -1 9 0 2857.25 350.623 33
 -1 9 0 3415.89 389.507 34
 1 -9 0 3406.77 361.11 28
 1 -9 1 912.587 236.088 28
 -1 9 -1 798.188 273.656 8
 -1 9 -1 344.038 228.444 14
 -1 9 -1 644.133 239.921 33
 -1 9 -1 530.185 257.546 32
 1 -9 2 301.485 452.249 50
 -1 9 -2 354.292 241.69 14
 1 -9 2 296.406 224.752 28
 -1 9 -2 242.412 227.454 32
 -1 9 -2 527.633 238.207 33
 -1 9 -3 7324.73 555.551 32
 -1 9 -3 7284.38 557.298 33
 1 -9 3 6468.51 914.492 50
 -1 9 -3 7000.5 582.828 14
 1 -9 3 6804.17 555.144 28
 1 -9 3 6569.11 592.214 40
 -1 9 -4 36220.5 2091.08 32
 -1 9 -4 36534.3 2096.01 33
 1 -9 4 33694.6 2530.47 50
 -1 9 -4 32589.6 2083.66 16
 1 -9 4 36096.2 2110.49 28
 -1 9 -4 36810.7 2135.22 14
 1 -9 4 37827 2156.76 40
 1 -9 5 114.563 410.096 42
 -1 9 -5 -152.727 509.404 47
 -1 9 -5 467.621 235.024 16
 1 -9 5 450.706 237.69 28
 -1 9 -5 364.804 224.111 33
 -1 9 -5 197.3 220.7 32
 1 -9 5 -30.7979 227.824 40
 -1 9 -5 -60.3959 254.274 14
 -1 9 -6 60832.8 4115.6 47
 -1 9 -6 64907.3 3761.48 16
 1 -9 6 67171.7 3775.51 28
 -1 9 -6 66496.7 3744.27 38
 -1 9 -6 68242.7 3804.25 14
 -1 9 -7 3058.36 394.534 14
 -1 9 -7 2998.94 372.472 16
 -1 9 -7 2110.91 637.737 47
 1 -9 7 3294.67 785.814 45
 1 -9 7 3107.29 379.408 28
 -1 9 -7 2495.44 376.762 18
 -1 9 -7 2272.35 364.273 22
 -1 9 -8 41204 2434.91 22
 1 -9 8 40801.7 2419.73 40
 -1 9 -8 41329.4 2418.51 16
 1 -9 8 41314 3001.4 45
 1 -9 8 41151.5 2425.72 28
 -1 9 -8 40117.4 2430.29 18
 -1 9 -8 40866.9 2428.24 14
 -1 9 -9 616.986 261.055 14
 -1 9 -9 311.779 281.697 22
 -1 9 -9 228.369 264.255 16
 1 -9 9 -252.401 518.085 45
 1 -9 9 295.191 275.392 28
 -1 9 -9 -154.281 274.151 18
 1 -9 9 28.1138 215.474 40
 -1 9 -10 10690.7 784.203 22
 1 -9 10 10344.5 772.1 28
 -1 9 -10 10597 771.066 16
 -1 9 -10 11965.8 778.618 14
 -1 9 -10 9566.38 725.195 39
 1 -9 10 10921 1214.17 45
 -1 9 -10 10981.9 787.902 18
 -1 9 -11 3751.64 372.082 14
 -1 9 -11 4135.96 418.052 18
 1 -9 11 3901.82 400.931 28
 -1 9 -11 3874.79 412.392 22
 -1 9 -11 4498.78 416.753 16
 -1 9 -12 3642.27 357.935 18
 1 -9 12 3258.3 342.735 28
 -1 9 -12 3232.55 353.616 22
 -1 9 -12 3576.65 352.184 16
 1 -9 13 7644.12 506.267 7
 -1 9 -13 8408.04 544.945 16
 1 -9 13 8368.66 539.973 28
 1 -8 -10 1643.46 167.993 20
 1 -8 -10 1546.19 178.642 2
 1 -8 -9 9498.41 629.575 2
 -1 8 9 9504.88 610.112 34
 1 -8 -9 10838.6 629.199 20
 1 -8 -9 9745.93 601.653 9
 1 -8 -8 6225.41 458.353 9
 -1 8 8 4779.66 457.481 23
 1 -8 -8 5975.08 477.577 20
 -1 8 8 5567.15 457.897 34
 1 -8 -7 4369.77 441.334 9
 -1 8 7 5120.69 474.925 23
 -1 8 7 5028.05 389.163 32
 -1 8 7 5361.36 460.413 34
 -1 8 7 4840.76 391.597 33
 -1 8 6 892.972 597.046 46
 -1 8 6 1182.89 291.41 34
 -1 8 6 1437 242.064 32
 -1 8 6 1489.52 240.796 33
 -1 8 5 29255.4 2404.12 46
 1 -8 -5 31929.1 1845.23 27
 -1 8 5 28691.6 1817.74 23
 -1 8 5 26683.6 1844.64 8
 1 -8 -5 31980.2 1813.05 9
 -1 8 4 33483.7 2042.34 8
 -1 8 4 30767.7 1981.07 23
 1 -8 -4 34578.5 2012.6 27
 -1 8 4 32472.4 1934.47 32
 -1 8 4 34382.6 2613.57 46
 -1 8 4 33045.8 1943.29 33
 -1 8 4 34151.4 1989.66 34
 -1 8 3 45810.7 3399.1 46
 -1 8 3 49807.6 2884.71 8
 1 -8 -3 46835.1 3343.27 48
 -1 8 3 48678 2789.81 32
 -1 8 3 50906.7 2838.47 34
 -1 8 3 47089.8 2792.34 33
 1 -8 -3 49562.6 2852.6 27
 -1 8 2 51464.8 3693.58 46
 -1 8 2 54803 3098.95 32
 1 -8 -2 55573.3 3662.95 48
 1 -8 -2 53334 3120.4 28
 -1 8 2 57963.3 3148.32 34
 -1 8 2 52975.1 3101.22 33
 -1 8 2 53077.2 3174.3 8
 1 -8 -2 56437.3 3157.68 27
 -1 8 1 1639.73 599.501 46
 -1 8 1 1466.19 291.886 34
 1 -8 -1 1479.2 310.32 27
 -1 8 1 2031.28 329.134 8
 1 -8 -1 1355.62 270.725 28
 -1 8 1 1972.23 285.058 32
 -1 8 1 1793.5 278.241 33
 -1 8 1 1638.06 272.541 14
 -1 8 0 449.049 205.785 33
 -1 8 0 370.929 224.369 32
 1 -8 0 535.345 221.521 28
 -1 8 0 116.299 228.81 8
 -1 8 0 552.745 211.751 14
 -1 8 0 410.078 227.778 34
 -1 8 0 558.36 510.918 46
 -1 8 -1 8740.84 633.284 14
 1 -8 1 7857.32 921.408 50
 -1 8 -1 8593.82 606.4 33
 -1 8 -1 7801.94 609.152 34
 1 -8 1 9291.58 1073.55 43
 -1 8 -1 8977.26 606.823 32
 1 -8 1 7573.96 605.245 28
 -1 8 -2 24763.1 1527.48 14
 -1 8 -2 21443.8 1712.38 47
 1 -8 2 26098.9 1908.66 50
 -1 8 -2 26433.9 1505.86 33
 -1 8 -2 25236.2 1495.57 32
 1 -8 2 25010.5 1518.02 28
 1 -8 2 26625.3 2004.89 43
 -1 8 -3 1907.95 297.431 14
 -1 8 -3 1772.76 268.736 33
 -1 8 -3 1911.18 269.159 32
 1 -8 3 1319.25 459.407 50
 1 -8 3 2113.12 318.533 40
 1 -8 3 1677.91 278.789 28
 -1 8 -3 1657.35 510.733 47
 -1 8 -3 1701.5 260.894 16
 -1 8 -4 5394.15 456.724 14
 -1 8 -4 4128.98 401.963 32
 -1 8 -4 5273.69 423.652 33
 1 -8 4 4060.97 682.118 50
 1 -8 4 3973.49 434.32 40
 -1 8 -4 4538.44 412.532 16
 1 -8 4 4784.12 431.709 28
 -1 8 -4 4410.41 697.778 47
 -1 8 -5 29122.2 1749.28 22
 1 -8 5 26681 2182.66 42
 1 -8 5 28645.6 1757.76 40
 -1 8 -5 30377 1735.45 16
 1 -8 5 25686.3 2066.17 50
 -1 8 -5 30785.2 2098.3 47
 -1 8 -5 29473 1708.63 32
 -1 8 -5 28794.5 1710.48 33
 -1 8 -5 28319.7 1746.13 18
 -1 8 -5 30375.6 1765.45 14
 1 -8 5 27943.5 1733.87 28
 -1 8 -6 83873.4 4676.07 14
 -1 8 -6 82322.2 4666.22 18
 -1 8 -6 80667.1 4661.75 22
 -1 8 -6 83010 4621 38
 -1 8 -6 82407.2 4650.87 16
 -1 8 -6 89931.9 5054.99 47
 -1 8 -6 83200.2 4618.69 33
 -1 8 -6 82973.1 4614.22 32
 1 -8 6 83668.9 4664.71 28
 1 -8 6 81849.1 5154.21 42
 1 -8 6 78707.2 4661.44 40
 -1 8 -7 6182.72 571.816 18
 1 -8 7 6881.52 992.186 45
 -1 8 -7 6668.91 940.002 47
 -1 8 -7 6785.76 574.341 16
 -1 8 -7 6966.12 581.101 22
 -1 8 -7 6547.48 578.05 14
 1 -8 7 7047.42 588.259 28
 1 -8 7 6316.51 563.15 40
 -1 8 -8 408.959 288.317 18
 -1 8 -8 619.091 284.023 16
 1 -8 8 393.665 256.639 5
 -1 8 -8 190.624 259.02 22
 -1 8 -8 488.852 274.392 14
 1 -8 8 249.363 273.993 28
 1 -8 8 508.445 532.474 45
 -1 8 -8 179.3 579.858 47
 -1 8 -9 26120 1632.64 18
 -1 8 -9 25436.8 1613.47 16
 -1 8 -9 26214.6 1632.15 22
 1 -8 9 26698.3 2190.98 45
 1 -8 9 25797 1610.73 40
 1 -8 9 24651 1566.87 5
 -1 8 -9 28063.7 1621.44 14
 -1 8 -10 95.0978 280.398 22
 -1 8 -10 439.487 290.538 18
 -1 8 -10 195.105 249.743 14
 1 -8 10 -107.574 251.785 5
 -1 8 -10 222.511 239.623 39
 -1 8 -10 267.25 270.483 16
 1 -8 10 -252.598 508 45
 -1 8 -11 3967.84 422.133 18
 1 -8 11 3412.55 399.361 28
 -1 8 -11 4022.32 420.523 16
 1 -8 11 2921.64 362.404 5
 -1 8 -11 3372.37 412.048 22
 -1 8 -11 3833.76 382.627 14
 -1 8 -11 3232.96 379.907 39
 -1 8 -12 -167.875 238.08 18
 1 -8 12 -47.8429 209.691 5
 -1 8 -12 413.091 231.708 16
 -1 8 -12 141.775 171.177 14
 1 -8 12 45.5454 218.229 28
 -1 8 -12 169.531 232.909 22
 -1 8 -12 702.29 211.809 39
 -1 8 -13 -18.3818 192.688 22
 -1 8 -13 -34.9333 191.871 16
 1 -8 13 -105.889 144.193 7
 1 -8 13 -33.9474 176.288 28
 -1 8 -13 -109.146 199.825 18
 -1 8 -14 1411.02 183.595 22
 -1 8 -14 1208.27 178.916 16
 1 -8 14 1208.52 163.648 28
 -1 8 -14 1236.31 178.012 18
 1 -8 14 993.812 123.784 7
 1 -7 -11 8872.15 571.735 2
 1 -7 -11 9621.13 563.812 20
 -1 7 10 5233.72 381.072 34
 -1 7 10 4419.06 384.479 23
 1 -7 -10 4447.86 364.404 9
 1 -7 -10 4526.66 392.598 2
 1 -7 -10 5755.02 397.64 20
 1 -7 -9 341.979 234.358 2
 1 -7 -9 162.985 194.555 9
 -1 7 9 345.202 239.837 23
 1 -7 -9 364.244 208.818 20
 -1 7 9 365.244 201.553 34
 -1 7 8 152.761 271.916 23
 1 -7 -8 409.816 233.682 9
 -1 7 8 77.7779 152.005 33
 -1 7 8 206.869 157.583 32
 -1 7 8 166.094 217.163 34
 1 -7 -8 318.126 226.638 20
 -1 7 7 2024.32 685.961 46
 -1 7 7 2666.82 393.575 23
 -1 7 7 2594.91 290.207 32
 -1 7 7 1843.66 272.843 33
 1 -7 -7 2869.68 382.683 27
 1 -7 -7 2696.9 346.017 9
 -1 7 7 2621.05 353.515 34
 -1 7 6 4178.06 848.33 46
 -1 7 6 4764.91 504.288 23
 -1 7 6 4737.47 413.549 32
 1 -7 -6 5269.57 511.299 27
 -1 7 6 4129.2 455.552 34
 -1 7 6 4575.68 417.117 33
 1 -7 -6 5296.57 479.109 9
 -1 7 6 4339.16 520.008 8
 1 -7 -5 182.833 235.099 9
 -1 7 5 631.507 264.016 34
 -1 7 5 464.128 300.443 23
 -1 7 5 -254.856 553.625 46
 1 -7 -5 124.086 262.385 27
 -1 7 5 36.2856 288.978 8
 -1 7 5 406.168 205.114 32
 -1 7 5 -128.451 208.934 33
 -1 7 4 7037.9 571.801 34
 -1 7 4 6442.27 530.667 33
 1 -7 -4 7325.71 604.285 27
 -1 7 4 5905.21 1016.41 46
 -1 7 4 8000.15 641.812 8
 -1 7 4 6988.64 532.436 32
 1 -7 -4 5931.23 945.939 48
 1 -7 -3 55570.2 3273.05 28
 -1 7 3 57227.3 3245.31 32
 -1 7 3 59303.5 3256.59 33
 -1 7 3 59485.4 3284.88 34
 1 -7 -3 57608.3 3298.42 27
 -1 7 3 59044.2 3849.65 46
 -1 7 3 55352.7 3316.05 8
 1 -7 -3 56004.6 3735.02 48
 1 -7 -2 7730.4 578.514 28
 1 -7 -2 8636.62 954.475 48
 -1 7 2 7816.42 554.935 33
 -1 7 2 7059.91 573.587 34
 1 -7 -2 7461.21 592.543 27
 -1 7 2 6565.93 530.847 14
 -1 7 2 7559.87 987.721 46
 -1 7 2 8643.61 556.633 32
 -1 7 2 7208.35 608.108 8
 -1 7 1 15470.8 1394.1 46
 -1 7 1 15286.5 916.478 32
 -1 7 1 15307.3 978.631 8
 -1 7 1 12167.1 902.151 14
 -1 7 1 14560.1 915.052 33
 -1 7 1 15606.6 946.019 34
 1 -7 -1 15145.7 941.289 28
 -1 7 0 9957.82 661.059 33
 -1 7 0 10677.3 688.417 34
 1 -7 0 9743.89 677.903 28
 1 -7 0 8498.01 968.096 50
 -1 7 0 9448.68 665.513 14
 -1 7 0 7989.51 1044.16 46
 -1 7 0 9890.39 656.872 32
 1 -7 1 1342.12 249.45 28
 1 -7 1 1517.22 469.146 50
 -1 7 -1 1710.94 252.325 14
 -1 7 -1 1634.78 252.429 34
 -1 7 -1 1149.27 223.87 32
 -1 7 -1 1102.73 222.931 33
 1 -7 2 16840.3 1079.98 28
 1 -7 2 18460.6 1396.55 50
 -1 7 -2 17290.9 1085.94 14
 -1 7 -2 16681.1 1055.42 16
 -1 7 -2 17269.4 1056.84 33
 -1 7 -2 18584.8 1059.31 32
 1 -7 3 9018.31 659.36 28
 1 -7 3 9967.89 922.317 50
 -1 7 -3 9746.27 680.621 14
 -1 7 -3 8843.25 637.999 16
 1 -7 3 9296.26 672.36 40
 -1 7 -3 10200.9 646.702 33
 -1 7 -3 10438.6 646.319 32
 -1 7 -4 -16.6397 177.653 33
 -1 7 -4 -111.866 183.738 32
 -1 7 -4 -64.4899 191.765 22
 -1 7 -4 59.6623 448.918 47
 -1 7 -4 467.788 213.131 18
 -1 7 -4 179.307 204.954 14
 -1 7 -4 74.9162 175.379 16
 1 -7 4 375.172 201.067 28
 1 -7 4 46.0278 189.938 40
 -1 7 -5 9701.74 958.743 47
 -1 7 -5 8755.69 649.426 18
 -1 7 -5 9292.21 622.803 33
 -1 7 -5 9246.43 620.353 32
 1 -7 5 10232.4 1048.68 42
 1 -7 5 8878.81 661.475 40
 -1 7 -5 8794.17 641.996 16
 -1 7 -5 8892.26 655.336 22
 1 -7 5 9040.2 661.144 28
 -1 7 -5 8834.82 660.021 14
 1 -7 6 7245.43 570.003 5
 -1 7 -6 7569.5 940.111 47
 -1 7 -6 7756.03 606.955 18
 -1 7 -6 8103.52 564.925 33
 -1 7 -6 7842.77 556.709 32
 -1 7 -6 7956.03 555.501 38
 -1 7 -6 7728.95 602.424 22
 -1 7 -6 8312.29 608.532 16
 -1 7 -6 7617.29 607.414 14
 1 -7 6 7903.7 607.131 40
 1 -7 6 6456.47 911.159 42
 1 -7 7 11762.7 797.689 5
 -1 7 -7 11930.8 831.386 22
 1 -7 7 11827.5 1227.55 42
 -1 7 -7 11120.2 825.553 18
 -1 7 -7 12036.2 825.897 16
 -1 7 -7 11983.3 1224.42 47
 1 -7 7 11344.6 1249.33 45
 -1 7 -7 11219.2 819.953 14
 1 -7 7 11374.8 819.413 40
 1 -7 8 271.948 240.043 40
 -1 7 -8 491.12 272.123 18
 -1 7 -8 494.175 262.17 16
 -1 7 -8 372.081 268.915 22
 1 -7 8 424.798 283.258 5
 1 -7 8 736.896 588.224 45
 -1 7 -8 -88.9393 588.977 47
 -1 7 -8 226.507 248.967 14
 -1 7 -9 1107.92 329.777 18
 -1 7 -9 1294.85 333.648 16
 -1 7 -9 1481.15 344.799 22
 1 -7 9 1346.66 318.848 5
 1 -7 9 1038.9 597.751 45
 -1 7 -9 1351.61 291.016 14
 1 -7 10 3739.84 411.781 40
 -1 7 -10 2910.25 421.871 39
 -1 7 -10 4273.17 469.117 18
 -1 7 -10 4056.67 446.286 16
 1 -7 10 3714.96 429.746 5
 1 -7 10 4054.1 869.634 45
 -1 7 -10 4017.92 426.335 14
 -1 7 -10 3751.57 461.804 22
 1 -7 11 246.948 538.123 45
 -1 7 -11 954.172 285.202 39
 -1 7 -12 21768 1325.95 18
 -1 7 -12 23487.9 1331.08 16
 -1 7 -12 21636.7 1324.86 22
 -1 7 -12 19983.8 1299.39 39
 1 -7 12 21606.3 1278.66 5
 -1 7 -12 18425.2 1255.56 14
 -1 7 -13 5953.11 488.202 22
 -1 7 -13 7095.45 503.328 18
 -1 7 -13 5892.2 477.233 16
 -1 7 -13 4915.61 451.873 39
 1 -7 13 5704.03 453.564 5
 1 -7 13 5650.92 472.92 28
 1 -7 14 5841.03 423.43 28
 -1 7 -14 6131.8 443.83 22
 -1 7 -14 5925.69 441.962 18
 -1 7 -14 5993.83 434.382 16
 1 -6 -12 14423 839.217 2
 1 -6 -11 1242.3 215.504 2
 1 -6 -11 1187.11 193.049 20
 -1 6 11 1002.65 180.538 34
 1 -6 -11 1073.07 174.957 9
 1 -6 -10 1806.82 291.187 2
 1 -6 -10 2072.43 283.506 20
 -1 6 10 1967.23 303.3 23
 -1 6 10 1926.37 263.022 34
 1 -6 -10 2022.33 267.845 9
 -1 6 9 2562.99 365.635 23
 1 -6 -9 2824.69 343.037 20
 -1 6 9 2209.9 244.046 32
 1 -6 -9 2260.33 314.286 9
 -1 6 9 2746.18 260.016 33
 -1 6 9 2804.73 335.737 34
 -1 6 8 8318.62 1119.1 46
 1 -6 -8 9211.01 655.955 9
 -1 6 8 9408.28 696.981 23
 -1 6 8 7771.3 588.865 32
 -1 6 8 10830.8 1205.58 44
 -1 6 8 8204.55 597.524 33
 -1 6 7 20297.9 1385.28 8
 1 -6 -7 22670.7 1323.61 9
 -1 6 7 21031.4 1348.65 23
 -1 6 7 21065.2 1891.58 44
 -1 6 7 19755.1 1854.41 46
 1 -6 -7 19805.5 1340.02 27
 -1 6 7 19609 1263.48 33
 -1 6 7 21038.9 1318.12 34
 -1 6 7 21521.1 1268.39 32
 -1 6 6 24728.7 1577.22 8
 1 -6 -6 24028.8 1504.12 9
 -1 6 6 24246.4 1532.13 23
 -1 6 6 22459.8 2045.56 46
 -1 6 6 22178 2031.26 44
 1 -6 -6 24922.9 1540.84 27
 -1 6 6 25699.9 1518.16 34
 -1 6 6 25200.6 1473.18 33
 -1 6 6 23777 1461.41 32
 -1 6 5 21904.9 1505.02 8
 1 -6 -5 22315.6 1448.91 9
 -1 6 5 23263.3 1480.62 23
 -1 6 5 24194.4 1425.52 32
 -1 6 5 23901.2 1986.24 44
 -1 6 5 23425.5 1993.39 46
 1 -6 -5 25382.1 1496.09 27
 -1 6 5 24506.5 1432.8 33
 -1 6 5 24962.3 1471.06 34
 -1 6 4 1539.49 290.648 34
 1 -6 -4 1571.47 510.71 48
 -1 6 4 1380.41 237.082 32
 -1 6 4 1833.75 259.127 33
 -1 6 4 1351.18 539.792 46
 -1 6 4 1748.01 330.446 8
 1 -6 -4 1607.76 297.734 27
 -1 6 3 12535.5 803.915 33
 -1 6 3 12556 827.027 34
 -1 6 3 12468.4 1238.89 46
 -1 6 3 11542.4 849.922 8
 -1 6 3 12165 794.954 32
 1 -6 -3 12423.3 1185.64 48
 1 -6 -3 12895.4 825.008 28
 1 -6 -3 12992.9 845.247 27
 -1 6 2 18505.7 1096.16 34
 -1 6 2 17703 1071.14 33
 -1 6 2 16520.5 1472.82 46
 -1 6 2 18283.3 1069.15 32
 1 -6 -2 18384.1 1423.26 48
 -1 6 2 16262.9 1113.4 8
 1 -6 -2 17455.2 1106.31 27
 1 -6 -2 17548.2 1091.9 28
 1 -6 -1 113653 6394.02 28
 -1 6 1 114770 6370.3 32
 -1 6 1 118495 6427.93 8
 -1 6 1 119299 6396.12 34
 -1 6 1 113707 6374.44 33
 -1 6 0 14622.3 1074.02 47
 1 -6 0 14820.6 1148.54 50
 -1 6 0 12908.3 838.152 33
 -1 6 0 14663.8 862.177 34
 -1 6 0 13071.4 835.89 32
 -1 6 -1 4097.91 578.342 47
 1 -6 1 3865.68 587.273 50
 -1 6 -1 5450.71 371.014 33
 -1 6 -1 4019.04 367.746 34
 -1 6 -1 4340.24 674.128 46
 -1 6 -1 4612.5 356.61 32
 -1 6 -2 11117.8 681.286 33
 -1 6 -2 10471.9 685.112 34
 -1 6 -2 10462.7 701.488 14
 1 -6 2 10302.3 906.101 50
 -1 6 -2 10744.7 914.608 47
 -1 6 -2 10833.4 675.271 32
 1 -6 2 10090.7 999.688 43
 -1 6 -3 8334.11 595.295 18
 -1 6 -3 8083.75 595.412 22
 1 -6 3 6899.05 841.274 43
 1 -6 3 9518.61 619.861 40
 -1 6 -3 9245.17 580.218 33
 -1 6 -3 8967.22 601.138 14
 -1 6 -3 9651.13 848.261 47
 -1 6 -3 8930.45 572.723 32
 1 -6 3 8207.72 595.702 28
 -1 6 -4 9551.98 630.642 18
 1 -6 4 8675.24 910.468 43
 1 -6 4 9767.44 646.688 40
 -1 6 -4 9543.88 598.859 33
 -1 6 -4 7877.06 619.133 14
 -1 6 -4 9299.48 630.757 22
 -1 6 -4 9337.1 595.707 32
 1 -6 4 8623.77 600.386 5
 -1 6 -4 8818.97 611.981 16
 -1 6 -5 18228.6 1072.02 16
 -1 6 -5 18153.3 1081.29 22
 -1 6 -5 17330.7 1033.82 32
 -1 6 -5 16867.8 1035.02 33
 -1 6 -5 16375.1 1068.94 18
 1 -6 5 17259.9 1078.22 40
 1 -6 5 16388.2 1042.42 5
 -1 6 -6 40731.7 2506.19 22
 -1 6 -6 41453.9 2508.78 18
 -1 6 -6 45636.1 2512.82 16
 1 -6 6 44487.8 2483.14 5
 -1 6 -6 47943.2 2858.52 47
 -1 6 -6 43148.2 2462.3 38
 1 -6 6 45444.9 2527.26 40
 1 -6 6 40512.5 2915.76 42
 -1 6 -7 16798.3 1057.01 22
 -1 6 -7 16541.3 1054.55 18
 1 -6 7 16595.8 1480.8 42
 1 -6 7 14819.5 1039.7 40
 1 -6 7 15693.8 1465.63 45
 -1 6 -7 15205.4 1382.27 47
 -1 6 -7 16184.5 1043.37 16
 1 -6 7 15752.7 1015.1 5
 1 -6 8 -115.227 543.768 42
 -1 6 -8 690.987 273.034 16
 -1 6 -8 591.519 289.017 18
 -1 6 -8 419.138 287.334 22
 1 -6 8 466.842 516.35 45
 -1 6 -8 85.9375 555.862 47
 1 -6 8 58.8033 236.128 40
 1 -6 8 623.366 291.982 5
 -1 6 -9 -192.788 271.58 18
 -1 6 -9 330.785 272.677 16
 -1 6 -9 65.1523 285.539 22
 1 -6 9 127.03 551.806 45
 1 -6 9 219.353 250.741 40
 1 -6 9 -265.304 302.233 5
 -1 6 -10 406.582 295.205 22
 1 -6 10 262.936 561.237 45
 1 -6 10 496.889 302.649 5
 -1 6 -10 265.726 227.797 14
 -1 6 -10 267.81 294.27 18
 -1 6 -10 785.029 297.006 16
 -1 6 -11 18693.2 1245.77 22
 -1 6 -11 19449.4 1247.17 18
 -1 6 -11 18398.4 1227.96 16
 -1 6 -11 17953.7 1179.03 14
 1 -6 11 18986.8 1765.82 45
 1 -6 11 20784.6 1213.27 5
 -1 6 -11 17281.1 1222.31 39
 -1 6 -12 382.7 262.859 18
 -1 6 -12 111.776 246.368 16
 -1 6 -12 148.765 256.521 22
 1 -6 12 115.802 494.15 45
 1 -6 12 278.06 258.41 5
 -1 6 -12 257.239 260.569 39
 -1 6 -12 307.472 181.733 14
 -1 6 -13 9101.46 657.914 39
 -1 6 -13 8562.71 656.309 22
 -1 6 -13 8904.02 657.72 16
 -1 6 -13 8741.89 658.641 18
 1 -6 13 9019.23 632.083 5
 -1 6 -14 193.135 179.709 16
 1 -6 14 12.0612 185.238 5
 1 -6 14 -71.0965 153.535 28
 -1 6 -14 67.9579 185.029 18
 -1 6 -14 -97.0287 175.117 39
 -1 6 -14 85.7186 181.873 22
 -1 6 -15 572.566 117.568 22
 -1 6 -15 461.062 110.914 16
 -1 6 -15 398.569 111.346 18
 1 -5 -12 1300.11 167.279 9
 1 -5 -12 1714.18 199.178 20
 -1 5 12 1577.96 187.783 34
 1 -5 -12 1543.09 215.84 2
 1 -5 -11 1907.52 240.577 9
 1 -5 -11 1539.01 213.637 37
 -1 5 11 1879.4 253.455 34
 1 -5 -11 1914.85 277.803 2
 -1 5 11 2181.2 290.665 23
 1 -5 -11 2030.22 260.368 20
 1 -5 -10 23442.3 1388.71 9
 1 -5 -10 24941.4 1409.4 20
 -1 5 10 23659 1415.83 23
 1 -5 -10 22318 1410.14 2
 1 -5 -10 20673.3 1348.16 37
 -1 5 10 23040.8 1385.26 34
 -1 5 9 731.609 539.163 44
 1 -5 -9 220.949 230.061 9
 -1 5 9 50.3173 221.768 34
 -1 5 9 350.318 179.949 33
 -1 5 9 115.966 168.598 32
 1 -5 -9 20.183 185.585 37
 1 -5 -9 420.43 238.528 20
 -1 5 9 423.902 289.978 23
 -1 5 8 1964.38 326.399 34
 -1 5 8 2374.18 386.956 23
 -1 5 8 1532.85 667.551 44
 -1 5 8 2467.63 289.93 32
 -1 5 8 2634.11 298.191 33
 1 -5 -8 2591.85 353.527 9
 1 -5 -7 12182.6 854.322 27
 -1 5 7 10892.9 1300.61 44
 -1 5 7 11308.9 875.824 8
 1 -5 -7 11196.1 806.756 9
 1 -5 -7 11289.2 764.557 37
 -1 5 7 12986.4 864.256 23
 -1 5 7 12374.6 823.832 34
 -1 5 7 11712.5 774.413 33
 -1 5 7 10373.1 755.023 32
 -1 5 6 21666.1 1277.31 34
 -1 5 6 20993.5 1240.9 33
 -1 5 6 18552.4 1731.42 44
 1 -5 -6 19011.8 1258.62 9
 -1 5 6 20732.8 1337.73 8
 1 -5 -6 21172 1300.9 27
 -1 5 6 20800.1 1299.86 23
 1 -5 -6 20131.9 1220.62 37
 -1 5 6 19125.4 1223.53 32
 -1 5 5 216.875 216.616 34
 -1 5 5 299.388 498.336 44
 1 -5 -5 167.306 206.756 9
 1 -5 -5 58.2154 143.408 37
 1 -5 -5 24.854 219.772 27
 -1 5 5 -53.9937 179.773 33
 -1 5 5 85.1351 194.213 32
 -1 5 5 352.597 247.142 23
 -1 5 5 -288.457 235.635 8
 -1 5 4 2009.12 267.681 34
 -1 5 4 2265.08 566.547 44
 1 -5 -4 1413.78 266.143 27
 -1 5 4 1807.11 248.1 32
 -1 5 4 1697.8 248.565 33
 -1 5 4 1559.01 294.164 8
 1 -5 -4 2218.43 537.566 48
 1 -5 -3 12259.3 794.24 27
 -1 5 3 11559.2 769.97 34
 -1 5 3 12002.8 763.067 33
 1 -5 -3 11785.4 1073.06 48
 -1 5 3 11608.8 812.79 8
 -1 5 3 11840.5 756 32
 1 -5 -3 13084.4 790.128 28
 -1 5 2 70658.4 3753.07 34
 -1 5 2 63532.9 3729.87 33
 -1 5 2 68062 3730.83 32
 1 -5 -2 66229.2 3759.72 27
 1 -5 -2 69036.5 4032.19 48
 -1 5 2 70164 4101.52 46
 -1 5 1 879.694 180.202 32
 -1 5 1 834.524 181.867 33
 -1 5 1 799.23 182.563 34
 -1 5 1 739.476 413.45 46
 -1 5 0 5677.19 405.437 33
 -1 5 0 6852.86 430.409 34
 -1 5 0 5041.75 395.721 32
 1 -5 0 6642.63 641.626 50
 -1 5 0 5759.84 696.261 46
 -1 5 -1 93135.3 5112.61 33
 -1 5 -1 92403.9 5390.2 46
 -1 5 -1 96346.4 5300.15 47
 1 -5 1 94320 5326.35 50
 -1 5 -1 91716.6 5108.14 32
 -1 5 -2 137716 7183.63 47
 1 -5 2 122154 7159.61 50
 1 -5 2 121066 7282.58 43
 1 -5 3 6679.44 467.82 40
 1 -5 3 6957.89 732.517 43
 -1 5 -3 6091.76 431.918 33
 -1 5 -3 7541.03 713.389 47
 -1 5 -3 6213.84 429.287 32
 -1 5 -4 104422 5543.04 47
 1 -5 4 94837.7 5318.41 40
 1 -5 4 96693.3 5634.1 43
 -1 5 -4 95400.4 5278.91 33
 -1 5 -4 95292.1 5276.24 32
 -1 5 -5 12271.4 760.919 32
 -1 5 -5 13442.9 769.561 33
 -1 5 -5 10735.3 780.838 16
 -1 5 -5 12732.4 805.007 18
 1 -5 5 12626.1 784.433 5
 1 -5 5 13152 1149.45 42
 1 -5 5 12858.8 814.386 40
 -1 5 -5 11920.7 799.607 22
 1 -5 6 2918.84 319.743 40
 -1 5 -6 2591.49 302.263 16
 -1 5 -6 2445.52 315.145 18
 1 -5 6 2855.5 317.221 5
 -1 5 -6 2993.62 648.521 47
 -1 5 -6 2080.82 296.459 22
 -1 5 -7 24.8626 235.385 22
 1 -5 7 -203.878 535.835 42
 -1 5 -7 156.861 216.886 16
 -1 5 -7 122.224 233.164 18
 1 -5 7 -101.17 215.78 40
 1 -5 7 19.0921 248.806 5
 1 -5 7 96.4962 468.645 45
 -1 5 -7 72.3196 537.605 47
 1 -5 8 16514.9 988.418 5
 -1 5 -8 14142.9 994.955 18
 -1 5 -8 14914.8 983.827 16
 1 -5 8 15066 1003.81 40
 -1 5 -8 13156.3 989.553 22
 -1 5 -8 15041.2 1405.69 47
 1 -5 8 15703.8 1467.95 45
 1 -5 9 10568 719.089 5
 1 -5 9 8073.03 1113.22 45
 1 -5 9 9005.69 710.805 40
 -1 5 -9 9018.82 700.821 16
 -1 5 -9 9198.39 733.566 18
 -1 5 -9 8688.38 730.546 22
 1 -5 10 16689 1119.68 5
 1 -5 10 18575.7 1700.11 45
 1 -5 10 16047.6 1127.48 40
 -1 5 -10 15993.6 1119.73 16
 -1 5 -10 17271.7 1156.19 18
 -1 5 -10 18810.6 1178.15 22
 1 -5 11 7037.5 577.593 5
 -1 5 -11 5726.25 589.768 39
 -1 5 -11 5922.57 566.279 16
 -1 5 -11 6825.15 598.809 18
 -1 5 -11 6559.04 597.363 22
 1 -5 11 5070.82 944.85 45
 1 -5 12 962.893 562.172 45
 -1 5 -12 1156.75 319.016 39
 -1 5 -13 2387.63 368.296 39
 -1 5 -13 2508.4 349.166 16
 1 -5 13 2881.55 351.278 5
 -1 5 -13 3141.97 377.821 18
 -1 5 -13 3622.92 392.834 22
 -1 5 -14 2181.19 282.592 39
 -1 5 -14 2094.35 285.219 18
 -1 5 -14 2035.93 269.119 16
 -1 5 -14 2343.66 293.584 22
 1 -5 14 1988.93 270.197 5
 -1 5 -15 3748.8 275.421 16
 -1 5 -15 4266.51 288.641 22
 -1 5 -15 3809.01 282.779 18
 1 -4 -13 -10.6686 126.323 2
 -1 4 13 91.9391 117.857 5
 1 -4 -13 -31.5749 100.196 20
 -1 4 13 -143.24 112.196 34
 1 -4 -12 3764.2 311.415 9
 1 -4 -12 3046.76 297.78 37
 1 -4 -12 3582.82 320.422 20
 -1 4 12 3745.91 318.635 34
 1 -4 -12 3288.29 334.322 2
 1 -4 -11 11820.1 808.032 2
 1 -4 -11 12048.6 793.127 20
 -1 4 11 13052.8 827.442 23
 -1 4 11 11982.3 785.147 34
 1 -4 -11 11818.7 779.534 9
 1 -4 -11 10455.6 760.401 37
 -1 4 10 2086.78 639.295 44
 -1 4 10 2323.97 302.974 34
 -1 4 10 1643.84 231.883 32
 -1 4 10 1808.38 237.944 33
 1 -4 -10 1880.22 275.211 37
 -1 4 9 1965.62 386.225 23
 -1 4 9 2627.01 722.873 44
 1 -4 -9 2416.18 296.397 37
 -1 4 9 2432.87 338.085 34
 1 -4 -9 2313.28 342.455 20
 -1 4 9 2665.77 293.035 32
 -1 4 9 2133.63 282.722 33
 1 -4 -9 2356.81 332.481 9
 1 -4 -8 9394.07 677.009 37
 -1 4 8 8884.2 1165.51 44
 -1 4 8 9700.27 723.959 34
 1 -4 -8 10156.5 720.063 9
 -1 4 8 10271.2 766.456 23
 -1 4 7 17695.8 1682.36 44
 1 -4 -7 20308.6 1256.45 27
 1 -4 -7 19122.9 1169.8 37
 -1 4 7 19401.9 1240.93 23
 -1 4 7 18653.2 1206.87 34
 -1 4 7 19663.2 1284.02 8
 1 -4 -7 18916.5 1210.42 9
 -1 4 6 6174.71 574.854 8
 1 -4 -6 6412.33 532.167 9
 1 -4 -6 6531.44 489.831 37
 1 -4 -6 7609.3 576.764 27
 -1 4 6 7569.18 962.232 44
 -1 4 6 7225.79 581.812 23
 -1 4 6 7252.27 548.451 34
 1 -4 -6 6703.92 599.879 39
 1 -4 -5 29166.6 1704.36 37
 -1 4 5 29959.3 1786.08 8
 1 -4 -5 27128.2 1731.21 9
 1 -4 -5 32315.3 1774.68 27
 -1 4 5 31328.3 1747.09 34
 -1 4 4 24165 1720.59 44
 1 -4 -4 21740.4 1324.73 37
 -1 4 4 23816.9 1404.49 8
 -1 4 4 23746.7 1366.7 34
 1 -4 -4 24229.8 1386.62 27
 1 -4 -4 22398.2 1645.72 48
 -1 4 3 45646.1 2893.77 44
 1 -4 -3 46324.2 2848.41 48
 1 -4 -3 45660.1 2556.18 37
 -1 4 3 46663.6 2590.61 34
 -1 4 2 14193.7 1048.09 44
 1 -4 -2 11587.3 718.33 52
 -1 4 1 1030.36 401.616 46
 -1 4 0 212.783 328.763 46
 -1 4 0 526.585 265.824 51
 1 -4 0 642.875 300.297 50
 -1 4 -1 46576.9 2800.07 46
 1 -4 2 6883.36 715.342 43
 -1 4 -2 6903.06 671.487 47
 1 -4 3 19260.4 1445.3 43
 1 -4 3 20853.2 1209.62 40
 -1 4 -3 20395.7 1382.96 47
 1 -4 4 1312.82 227.397 40
 -1 4 -4 1093.25 458.752 47
 1 -4 4 2149.12 463.039 43
 1 -4 4 1610.46 458.597 42
 1 -4 5 2176.9 270.908 40
 1 -4 5 1931.34 469.486 42
 -1 4 -5 2262.88 531.243 47
 1 -4 6 3478.08 338.747 40
 1 -4 6 2904.97 328.171 5
 1 -4 6 2280.82 555.788 42
 -1 4 -6 3733.67 343.958 22
 1 -4 6 2860.38 297.885 36
 -1 4 -6 3489.7 346.29 18
 1 -4 7 13376.4 1205.97 45
 1 -4 7 11300 808.527 40
 1 -4 7 12486.2 791.553 5
 -1 4 -7 12371.2 822.002 2
 -1 4 -7 10970.7 801.554 22
 -1 4 -7 10799.1 1121.22 47
 -1 4 -7 11901.9 809.92 18
 1 -4 8 12133.1 1259.27 45
 1 -4 8 11587.1 858.184 40
 1 -4 8 12450.9 844.777 5
 -1 4 -8 11888.2 1229.03 47
 -1 4 -8 13819.1 889.193 22
 -1 4 -8 12399.4 863.442 18
 -1 4 -8 12328 868.301 2
 1 -4 9 8786.77 631.724 5
 -1 4 -9 7683.31 638.015 18
 1 -4 9 7242.05 1021.12 45
 -1 4 -9 7966.39 640.07 22
 1 -4 9 6680.32 612.263 40
 -1 4 -9 7022.89 631.967 2
 -1 4 -10 10270.3 816.905 16
 -1 4 -10 11047.2 854.169 18
 -1 4 -10 11788 870.288 22
 -1 4 -10 11769.8 885.505 39
 1 -4 10 13047.3 851.879 5
 1 -4 10 11878 1346.33 45
 -1 4 -11 752.334 298.972 16
 1 -4 11 1165.35 339.111 5
 -1 4 -11 1161 339.933 39
 -1 4 -11 729.979 307.986 18
 1 -4 11 904.849 611.314 45
 -1 4 -11 574.899 285.471 22
 1 -4 12 4154.82 805.353 45
 -1 4 -12 2587.06 414.067 39
 -1 4 -13 1448.12 319.394 39
 -1 4 -13 1253.78 307.611 18
 -1 4 -13 1120.22 286.218 16
 -1 4 -13 1679.56 312.851 22
 1 -4 13 1938.07 311.861 5
 1 -4 14 23286.9 1294.51 5
 -1 4 -14 20756.7 1315.86 18
 -1 4 -14 21319.9 1303.98 16
 -1 4 -14 21541.5 1328.9 39
 -1 4 -14 21803.5 1323.16 22
 -1 4 -15 2130.3 221.017 22
 -1 4 -15 2175.65 224.637 18
 -1 4 -15 2052.82 201.28 16
 1 -4 15 1896.22 198.48 5
 1 -3 -13 18937 1134.97 9
 -1 3 13 20448.4 1150.1 34
 1 -3 -13 18381.8 1143.95 37
 1 -3 -13 19605 1143.9 20
 1 -3 -13 20599.6 1165.85 2
 1 -3 -12 19524.8 1192.66 9
 1 -3 -12 19721.5 1196.22 18
 1 -3 -12 19402.6 1198.71 37
 -1 3 12 20066 1200.35 34
 1 -3 -12 18791.4 1195.88 22
 1 -3 -12 20408.1 1205.88 20
 1 -3 -12 20878.8 1225.31 2
 1 -3 -11 6220.9 496.298 9
 -1 3 11 5885.41 487.573 34
 1 -3 -11 5342.77 471.605 37
 1 -3 -11 5903.91 498.612 20
 1 -3 -10 1207.53 276.44 9
 1 -3 -10 1365.77 260.793 37
 1 -3 -10 1229.86 306.936 2
 -1 3 10 627.953 314.678 23
 1 -3 -10 951.358 270.448 20
 -1 3 10 844.277 563.199 44
 1 -3 -9 3924.57 427.967 9
 1 -3 -9 4094.16 433.142 20
 -1 3 9 4316.96 487.86 23
 -1 3 9 4493.89 434.015 34
 1 -3 -8 5337.85 462.764 37
 -1 3 8 6393.29 566.124 23
 1 -3 -8 5352.77 590.437 39
 -1 3 8 6629.34 950.875 44
 -1 3 8 5777.16 513.385 34
 1 -3 -8 6410.14 516.35 9
 1 -3 -8 6072.95 509.285 20
 1 -3 -7 6234.84 467.512 37
 -1 3 7 5767.11 562.229 8
 1 -3 -7 6375.66 508.417 9
 -1 3 7 5700.12 882.665 44
 -1 3 7 6329.79 549.114 23
 1 -3 -7 5168.37 570.97 39
 1 -3 -7 6462.65 549.696 27
 -1 3 7 6806.76 516.277 34
 -1 3 6 21087.1 1260.4 34
 -1 3 6 20071.2 1289.16 8
 1 -3 -6 19719.1 1243.45 9
 1 -3 -6 20515 1306.82 39
 1 -3 -6 20350.4 1214.36 37
 -1 3 6 21433.9 1690.33 44
 1 -3 -6 21676.6 1277.83 27
 -1 3 6 20002.8 1274.02 23
 -1 3 5 35258.2 2341.15 44
 1 -3 -5 37170.3 2004.14 27
 -1 3 5 32038.2 1971.14 34
 -1 3 5 36259.1 2021.44 8
 1 -3 -5 32335 1969.75 9
 1 -3 -5 35414.5 2027.93 39
 1 -3 -4 5017.82 438.385 39
 1 -3 -4 5190.7 479.668 52
 -1 3 4 4961.06 658.638 44
 -1 3 4 4865.28 395.297 34
 1 -3 -4 5257.05 356.7 37
 -1 3 3 191.562 374.144 44
 1 -3 -3 684.758 239.454 52
 -1 3 2 2377.92 434.186 44
 1 -3 -2 1901.73 240.88 52
 1 -3 -2 1992.72 369.27 48
 -1 3 1 1530.01 381.336 44
 -1 3 1 1909.25 406.206 46
 -1 3 1 1837.46 359.109 51
 -1 3 0 3155.34 432.814 46
 -1 3 0 3864.57 406.984 51
 1 -3 0 3266.77 383.23 50
 -1 3 -1 21593.4 1424.29 46
 -1 3 -1 22773.8 1250.78 52
 1 -3 1 21156.4 1340.65 50
 -1 3 -2 26542.3 1727.56 47
 1 -3 2 30780.8 1847.75 43
 -1 3 -3 67428.1 3864.22 47
 1 -3 3 66880.1 3979.16 43
 -1 3 -4 23517.8 1444.26 47
 1 -3 4 20577.1 1503.18 42
 1 -3 4 20421.4 1235.77 40
 1 -3 5 178972 10142.1 36
 1 -3 5 193989 10521.5 42
 1 -3 5 201728 10465.3 45
 -1 3 -5 197021 10372.5 47
 1 -3 5 184666 10172.6 40
 -1 3 -6 28621.1 1928.87 47
 1 -3 6 29164.6 1994.69 45
 1 -3 6 28157 1643.55 36
 1 -3 6 27755 1676.87 40
 1 -3 6 28478.3 1648.27 5
 1 -3 6 31543.9 2089.54 42
 1 -3 7 185.517 210.271 40
 -1 3 -7 -21.6733 228.546 2
 -1 3 -7 168.687 204.083 18
 1 -3 7 -82.5003 165.345 36
 -1 3 -7 130.182 218.148 22
 1 -3 7 -155.912 222.6 5
 1 -3 8 1148.74 286.694 5
 -1 3 -8 978.319 284.597 2
 -1 3 -8 967.911 262.681 22
 -1 3 -8 693.155 262.746 18
 1 -3 8 1093.75 272.914 40
 1 -3 8 292.351 482.634 45
 1 -3 9 1452.53 332.202 5
 -1 3 -9 1161.4 299.033 2
 1 -3 9 1049.46 254.524 35
 -1 3 -9 1194.18 312.559 18
 1 -3 9 1337.03 623.12 45
 -1 3 -9 466.948 278.363 22
 -1 3 -9 1354.04 328.155 39
 -1 3 -10 3616.37 438.846 2
 -1 3 -10 3636.81 456.554 22
 -1 3 -10 2665.35 412.247 18
 1 -3 10 4095.93 453.941 5
 1 -3 10 3187.18 770.962 45
 -1 3 -10 4253.72 481.315 39
 -1 3 -11 3731.1 457.746 2
 1 -3 11 5156.95 484.358 5
 -1 3 -11 3698.53 462.387 18
 -1 3 -11 4911.83 518.176 39
 -1 3 -11 3215.77 457.761 22
 1 -3 11 3819.44 798.96 45
 -1 3 -12 3453.68 473.406 39
 1 -3 12 3770.72 857.039 45
 -1 3 -13 4092.87 455.36 18
 -1 3 -13 4626.48 437.669 16
 -1 3 -13 4781.97 376.961 37
 -1 3 -13 5072.92 495.453 39
 -1 3 -13 4003.5 458.386 22
 1 -3 13 5090.92 443.236 5
 -1 3 -14 21.8921 221.055 39
 1 -3 14 217.604 203.359 5
 -1 3 -14 259.837 185.122 16
 -1 3 -14 255.199 218.815 18
 -1 3 -14 119.622 212.991 22
 -1 3 -15 4955.91 344.569 22
 -1 3 -15 4453.31 324.973 16
 1 -3 15 4184.99 318.479 5
 -1 2 14 6991.92 458.873 34
 -1 2 14 7105.97 462.599 5
 1 -2 -14 7640.79 474.934 2
 1 -2 -13 9415.09 617.093 9
 1 -2 -13 8901.14 614.92 20
 1 -2 -13 10357.8 649.544 2
 1 -2 -13 9176.49 630.568 37
 -1 2 13 9320.04 623.529 34
 1 -2 -12 6275.68 481.443 9
 1 -2 -12 5795.76 472.555 18
 1 -2 -12 6106.18 481.173 20
 1 -2 -12 5392.94 469.626 22
 1 -2 -12 5999.67 501.539 2
 1 -2 -12 5513.92 472.344 37
 -1 2 12 5999.02 477.009 34
 -1 2 11 2969.73 397.051 23
 -1 2 11 3655.44 753.192 44
 1 -2 -11 2868.13 353.055 9
 1 -2 -11 3333.88 438.296 39
 1 -2 -11 2490.85 338.58 37
 1 -2 -11 2461.84 373.693 2
 -1 2 11 2581.75 331.108 34
 1 -2 -11 2590.42 347.488 20
 1 -2 -10 5468.85 479.67 9
 -1 2 10 5131.22 875.807 44
 1 -2 -10 5164.36 508.955 2
 -1 2 10 4583.04 462.555 34
 1 -2 -10 4154.69 458.803 20
 -1 2 10 5933.78 539.253 23
 -1 2 9 13956.5 986.625 23
 1 -2 -9 13901.6 945.971 9
 1 -2 -9 14639.6 923.233 37
 1 -2 -9 13585.6 1022.09 39
 -1 2 9 14154.9 950.277 34
 -1 2 9 14338.5 1468.94 44
 1 -2 -9 14360.8 980.801 2
 1 -2 -9 14097.1 955.629 20
 1 -2 -8 1016.15 345.069 39
 -1 2 8 1093.7 570.667 44
 1 -2 -8 1217.4 267.493 9
 -1 2 8 823.294 328.313 23
 1 -2 -8 943.89 221.02 37
 1 -2 -8 1172.71 264.477 20
 1 -2 -7 13495.7 983.19 39
 -1 2 7 14809.4 954.788 23
 -1 2 7 16151.1 1414.1 44
 -1 2 7 15029.7 984.777 8
 1 -2 -7 13596.3 911.79 9
 1 -2 -7 14883.8 888.234 37
 1 -2 -7 13263 907.633 20
 1 -2 -7 14060.4 951.129 27
 -1 2 6 118.429 234.171 23
 1 -2 -6 24.5349 259.934 39
 -1 2 6 381.828 233.931 8
 1 -2 -6 337.968 222.571 27
 1 -2 -6 333.946 194.161 9
 -1 2 6 791.42 459.645 44
 -1 2 5 28244.4 1910.58 44
 1 -2 -5 26755.6 1614.72 39
 -1 2 4 113216 6199.62 44
 1 -2 -4 106337 5969.9 39
 1 -2 -3 296291 16423 52
 -1 2 3 313689 16563.2 44
 1 -2 -3 298976 16389.6 39
 -1 2 2 430006 23187 44
 1 -2 -2 423869 23084.6 52
 1 -2 -2 406164 23142.3 48
 -1 2 2 413995 23190.9 50
 -1 2 2 445038 23151.3 51
 -1 2 1 134796 7294.61 44
 -1 2 1 126302 7275.54 50
 1 -2 -1 124795 7201.66 52
 -1 2 0 5676.16 464.461 46
 -1 2 0 5293 371.466 52
 1 -2 1 5402.23 558.19 43
 1 -2 1 4061.48 322.283 50
 1 -2 2 28813.8 1706.92 43
 -1 2 -2 24803.2 1611.17 49
 -1 2 -2 25214.7 1584.46 47
 1 -2 3 2899.25 499.607 42
 -1 2 -3 3744.97 505.927 47
 1 -2 4 174688 9130.95 42
 -1 2 -4 157474 8966.04 47
 -1 2 -4 161754 9022.46 49
 1 -2 4 158812 8838.47 40
 1 -2 4 163682 9026.05 45
 1 -2 5 173822 9288.58 42
 1 -2 5 166153 9182.38 45
 1 -2 5 162494 8913.94 36
 -1 2 -5 164185 9155.7 49
 -1 2 -5 157604 9097.66 47
 1 -2 5 160993 8935.01 40
 1 -2 6 11218.3 1016.73 45
 1 -2 6 10692 732.146 40
 -1 2 -6 10054.4 942.593 49
 -1 2 -6 11220.2 987.838 47
 1 -2 6 10976.5 705.78 36
 -1 2 -7 53252.3 3034.41 18
 1 -2 7 51401.6 3008.72 5
 -1 2 -7 55740.8 3041.56 2
 1 -2 7 52357.7 3046.35 40
 -1 2 -7 57775.6 3350.2 49
 -1 2 -7 53424.7 3038.22 22
 -1 2 -8 12468.7 1108.91 49
 1 -2 8 13166.8 1244.75 45
 -1 2 -8 10754.5 808.022 18
 1 -2 8 12449.3 815 5
 -1 2 -8 11650.1 827.07 22
 -1 2 -8 13755.2 875.897 39
 1 -2 8 12180.8 816.32 35
 -1 2 -8 12172 835.303 2
 1 -2 9 14556.7 1341.82 45
 -1 2 -9 11306.3 833.605 22
 -1 2 -9 11507.2 824.764 18
 1 -2 9 12033.2 815.311 5
 -1 2 -9 14025.5 892.652 39
 -1 2 -9 10398.8 820.708 2
 1 -2 9 10824.7 795.096 35
 -1 2 -10 1776.95 374.739 2
 -1 2 -10 2966.63 397.51 18
 -1 2 -10 3029.42 432.835 39
 1 -2 10 2634.16 710.137 45
 -1 2 -10 2651.84 396.105 22
 1 -2 10 3206.79 397.642 5
 -1 2 -11 23142.9 1497.35 22
 -1 2 -11 23204.5 1486.52 2
 1 -2 11 21869.6 1984.84 45
 -1 2 -11 22623.9 1486.67 18
 -1 2 -11 23956.8 1521.42 39
 1 -2 11 24356.9 1454.06 5
 1 -2 12 2744.7 709.212 45
 -1 2 -12 2822.65 435.003 39
 -1 2 -13 1035.3 292.626 22
 1 -2 13 235.49 244.398 5
 -1 2 -13 807.388 279.947 18
 -1 2 -13 1033.8 197.749 37
 -1 2 -13 473.606 226.435 16
 -1 2 -13 796.772 307.078 39
 -1 2 -14 12647.5 853.058 18
 -1 2 -14 13456 862.794 22
 -1 2 -14 14015.3 811.3 37
 1 -2 14 13358.4 820.539 5
 -1 2 -14 14338 889.346 39
 -1 2 -14 12096.7 829.246 16
 -1 2 -15 1055.75 140.842 16
 -1 2 -15 1688.93 176.668 18
 1 -2 15 1411.1 151.469 5
 -1 2 -15 1454.24 173.499 22
 1 -1 -14 6767.57 466.235 20
 1 -1 -14 7849.37 504.801 2
 -1 1 14 7917.01 495.015 5
 1 -1 -14 7422.21 497.256 37
 -1 1 14 7006.72 486.005 34
 -1 1 13 1404.39 227.025 34
 1 -1 -13 1398.45 251.072 2
 1 -1 -13 1274.29 237.525 37
 1 -1 -13 1383.27 227.68 20
 1 -1 -13 1122.59 215.603 22
 1 -1 -13 911.586 205.686 18
 1 -1 -13 1289.47 226.332 9
 1 -1 -12 2312.22 297.739 9
 1 -1 -12 1964.94 282.616 22
 -1 1 12 1880.27 285.677 34
 1 -1 -12 1586.74 305.451 2
 1 -1 -12 1840.96 288.627 37
 1 -1 -12 1978.08 288.886 20
 1 -1 -12 1514.48 344.268 39
 1 -1 -12 1798.27 285.54 18
 -1 1 11 7816.84 1011.82 44
 1 -1 -11 6721.78 561.464 2
 1 -1 -11 6383.64 522.918 37
 1 -1 -11 5881.17 520.405 18
 -1 1 11 6174.38 568.09 23
 1 -1 -11 6530.02 541.234 9
 1 -1 -11 6089.95 598.218 39
 1 -1 -11 5823.39 528.327 20
 1 -1 -11 6413.68 535.453 22
 1 -1 -10 25602.7 1580.21 20
 1 -1 -10 24244.3 1590.05 2
 1 -1 -10 25851.5 1578.62 9
 -1 1 10 27426.8 1618.04 23
 -1 1 10 26628.3 2148.8 44
 1 -1 -9 19361.8 1366.25 2
 1 -1 -9 22801.9 1344.23 37
 1 -1 -9 21728.3 1367.03 20
 -1 1 9 24181.2 1406.67 23
 1 -1 -9 23061.2 1371.75 9
 1 -1 -9 20986.7 1422.79 39
 1 -1 -8 45673.9 2729.14 20
 1 -1 -8 49415.3 2762.35 2
 -1 1 8 47595.4 2755.83 23
 1 -1 -8 48891.8 2711.88 37
 1 -1 -8 46784.1 2788.98 39
 -1 1 8 48114.8 3272.48 45
 1 -1 -8 47419.6 2732.87 9
 1 -1 -7 5189.47 446.642 9
 1 -1 -7 5382.54 405.311 37
 -1 1 7 5172.72 471.023 23
 1 -1 -7 5798.42 444.087 20
 -1 1 7 5311.06 837.3 45
 1 -1 -7 4048.25 483.209 39
 1 -1 -6 10220.3 725.851 27
 1 -1 -6 11585.4 761.836 39
 1 -1 -6 10583.8 706.01 9
 1 -1 -6 10757.9 707.545 20
 -1 1 6 12163.7 1103.05 45
 -1 1 5 37811.4 2449.05 45
 1 -1 -5 37813.7 2177.52 39
 1 -1 -4 46873.6 2532.1 37
 1 -1 -4 42498.6 2634.83 52
 1 -1 -4 44559.7 2571.14 39
 -1 1 4 48219.8 2804.86 45
 1 -1 -3 42833.5 2459.01 52
 -1 1 3 43005 2568.88 45
 -1 1 2 189040 9788.09 51
 1 -1 -2 175663 9739.03 52
 -1 1 2 170690 9773.65 44
 -1 1 1 389943 20256.9 52
 1 -1 -1 356273 20293.9 49
 1 -1 -1 362602 20251.9 52
 -1 1 1 374139 20260.9 44
 -1 1 0 24375.5 1303.73 52
 -1 1 0 20974.5 1250.71 50
 -1 1 0 22814.6 1352.35 49
 1 -1 0 22581.6 1367.93 49
 -1 1 0 23162.1 1288.02 46
 1 -1 1 8260.77 643.642 43
 -1 1 -1 5605.45 539.138 49
 1 -1 2 109379 5738.48 42
 1 -1 2 117657 5771.55 43
 -1 1 -2 94584.8 5616.42 47
 -1 1 -2 94006.7 5675.23 49
 -1 1 -3 40902.8 2549.23 47
 1 -1 3 43828.8 2589.69 45
 -1 1 -4 15325.8 1151.61 47
 -1 1 -4 15774.2 1215.56 49
 1 -1 4 17028.9 1010.01 40
 1 -1 4 16617.3 1192.1 45
 -1 1 -5 152127 9134.19 47
 -1 1 -5 168410 9261.43 49
 1 -1 5 172159 8994.25 36
 1 -1 5 167229 9241.2 45
 1 -1 5 157624 9003.89 40
 -1 1 -6 16993.5 1249.26 49
 -1 1 -6 12899.6 1119.14 47
 1 -1 6 14685.7 944.618 40
 1 -1 6 16396.3 1238.94 45
 1 -1 7 29211.4 1750.28 35
 -1 1 -7 27886.8 1749.31 2
 -1 1 -7 33173.4 1791.91 39
 -1 1 -7 30893.4 2086.37 49
 -1 1 -8 15033.8 1373.34 49
 1 -1 8 16436.3 1085.6 35
 1 -1 8 19324.7 1536.16 45
 -1 1 -8 16565.6 1096.3 2
 -1 1 -8 19678.9 1145.83 39
 -1 1 -9 44739.4 3105.56 49
 1 -1 9 49093.6 2735.18 5
 -1 1 -9 46300.1 2761.26 2
 1 -1 9 53197.3 3307.67 45
 -1 1 -9 52094.3 2813.44 39
 -1 1 -9 47006.8 2773.94 22
 1 -1 9 46293.5 2745.62 35
 -1 1 -9 45638.3 2761.68 18
 -1 1 -10 17105.2 1155.13 22
 -1 1 -10 16415.2 1136.52 18
 -1 1 -10 16550.1 1167.46 39
 1 -1 10 17735.7 1102.29 5
 -1 1 -10 17286.9 1139.7 2
 1 -1 10 18482.6 1663.04 45
 -1 1 -11 1231.11 331.149 22
 -1 1 -11 564.954 289.708 18
 1 -1 11 1348.58 598.983 45
 -1 1 -11 1651.55 340.356 2
 1 -1 11 1299.18 300.651 5
 -1 1 -11 1467.64 356.21 39
 -1 1 -12 14730.5 1033.56 39
 1 -1 12 13990.1 1441.26 45
 -1 1 -13 2157.91 319.275 2
 -1 1 -13 2080.04 321.334 22
 -1 1 -13 2858.7 374.911 39
 1 -1 13 1833.26 280.531 5
 -1 1 -13 1708.68 237.062 37
 -1 1 -13 1675.31 274.365 16
 -1 1 -13 1860.78 314.09 18
 1 -1 14 5866.82 419.802 5
 -1 1 -14 6551.08 467.951 18
 -1 1 -14 6595.39 493.652 39
 -1 1 -14 5883.31 463.553 22
 -1 1 -14 5123.59 427.395 16
 -1 1 -14 6407.62 419.767 37
 -1 1 -15 520.668 117.313 22
 -1 1 -15 513.104 119.436 18
 -1 0 15 4516.47 301.805 5
 1 0 -14 2890.88 305.275 37
 -1 0 14 3695.69 308.542 34
 -1 0 14 4045.47 325.695 5
 1 0 -14 3554.48 289.43 20
 1 0 -14 3736.95 322.088 2
 1 0 -13 14535 894.518 2
 1 0 -13 13009 862.181 18
 1 0 -13 12872.8 858.82 20
 -1 0 13 14336.6 879.872 34
 1 0 -13 12354.1 865.657 37
 1 0 -13 14283.6 935.093 39
 1 0 -13 13508.6 867.646 22
 -1 0 12 2859.91 696.588 44
 1 0 -12 3084.79 358.223 37
 -1 0 12 2880.8 348.479 34
 1 0 -12 3680.87 439.132 39
 1 0 -11 103.494 302.482 39
 1 0 -11 209.758 243.65 9
 1 0 -11 312.691 218.295 18
 1 0 -11 -56.8815 245.002 2
 1 0 -11 80.6509 219.733 22
 1 0 -11 291.949 233.052 37
 1 0 -11 187.5 241.01 20
 -1 0 11 -27.6703 276.457 23
 1 0 -10 8646.59 711.52 39
 1 0 -10 8911.32 640.93 9
 -1 0 10 8567.45 666.212 23
 1 0 -10 8865.45 623.651 37
 1 0 -10 8543.85 651.728 2
 1 0 -10 7664.72 624.583 20
 1 0 -10 7112.26 614.152 22
 -1 0 10 6723.29 1053.96 45
 1 0 -10 7183.45 612.192 18
 1 0 -9 502.246 291.271 39
 1 0 -9 336.669 236.318 9
 1 0 -9 437.633 226.784 37
 1 0 -9 644.371 261.834 2
 -1 0 9 114.589 489.309 45
 -1 0 9 285.289 267.719 23
 1 0 -9 391.943 236.449 20
 1 0 -8 2539.61 396.234 39
 1 0 -8 3095.71 348.521 9
 1 0 -8 3276.87 319.171 37
 1 0 -8 3072.19 357.323 2
 -1 0 8 3712.1 701.821 45
 -1 0 8 2858.15 374.377 23
 1 0 -8 2252.74 322.374 20
 1 0 -7 259.288 259.403 39
 1 0 -7 489.36 207.877 9
 1 0 -7 210.704 209.247 2
 1 0 -7 164.725 190.752 20
 -1 0 7 138.584 225.203 23
 1 0 -7 441.776 365.257 52
 1 0 -7 447.886 183.336 37
 1 0 -6 16683.4 1215.23 52
 -1 0 6 15877.1 1387.96 45
 1 0 -6 18356.1 1101.69 39
 1 0 -6 17713.8 1041.81 37
 1 0 -5 175646 10496.6 52
 -1 0 5 202149 10678.6 45
 1 0 -5 188041 10404.5 39
 1 0 -5 193466 10367 37
 1 0 -4 154623 6695.09 37
 1 0 -4 140594 6818.76 52
 -1 0 4 153527 6961.94 45
 -1 0 3 11070 734.641 51
 1 0 -3 8750.67 562.71 49
 1 0 -3 10613.9 689.703 52
 -1 0 3 8230.04 719.178 45
 1 0 -2 203076 11284.1 52
 -1 0 2 221811 11317 51
 -1 0 2 196291 11296.5 45
 -1 0 1 5664.33 418.341 49
 -1 0 1 5754.98 452.524 52
 -1 0 0 104752 5792.68 48
 -1 0 0 109974 5889.56 49
 1 0 0 114340 5923.67 43
 1 0 0 100790 5882.77 42
 1 0 1 10471.7 786.49 42
 1 0 1 10734.4 670.876 45
 1 0 2 118842 6451.84 42
 -1 0 -2 112900 6304.56 47
 1 0 2 113998 6284.75 50
 1 0 2 113819 6337.24 45
 1 0 3 5848.63 676.634 42
 1 0 3 5649.07 558.007 45
 -1 0 -3 5223.97 522.342 47
 1 0 3 5927.55 495.634 50
 1 0 4 19849 1107.95 36
 1 0 4 18432.2 1291.3 45
 1 0 4 19644.1 1119.81 40
 1 0 5 28059.1 1581.88 35
 1 0 5 28136 1833.89 45
 -1 0 -5 24251.6 1702.86 47
 -1 0 -6 17932.6 1101.22 39
 1 0 6 18528.6 1396.6 45
 1 0 6 17254.9 1089.76 35
 1 0 7 1060.79 244.443 35
 -1 0 -7 924.828 246.269 2
 -1 0 -7 988.962 276.927 39
 -1 0 -8 21185.4 1290.25 39
 1 0 8 19391.2 1246.35 35
 -1 0 -8 19521.9 1254.24 2
 1 0 8 21189.4 1685.9 45
 -1 0 -8 20639.6 1660.78 49
 -1 0 -9 47016.7 2732.15 39
 1 0 9 46566.9 2690 35
 -1 0 -9 46058.8 2702.91 2
 1 0 9 44765.9 3175.75 45
 -1 0 -9 46849.4 3121.14 49
 1 0 10 21246.9 1239.43 5
 1 0 10 23462.8 1851.25 45
 1 0 10 17630.4 1196.61 34
 -1 0 -10 21009.8 1287.87 2
 -1 0 -11 9628.59 763.032 18
 -1 0 -11 10286.8 779.542 22
 -1 0 -11 11583.5 829.401 39
 1 0 11 10173.8 725.084 5
 -1 0 -11 9911.44 769.256 2
 1 0 11 10340.4 1216.64 45
 -1 0 -12 5532.33 502.82 18
 -1 0 -12 5481.48 512.571 22
 -1 0 -12 5538.69 536.44 39
 1 0 12 5053.68 446.574 5
 -1 0 -12 5406.31 502.534 2
 1 0 12 5597.49 884.084 44
 -1 0 -13 6558.01 572.924 39
 1 0 13 6192.26 488.714 5
 -1 0 -13 7853.87 563.649 22
 -1 0 -13 6993.04 541.006 2
 -1 0 -13 7389.43 497.449 37
 -1 0 -13 6872.32 545.311 18
 -1 0 -14 -59.4238 160.493 18
 -1 0 -14 80.6742 132.558 16
 -1 0 -14 166.624 166.452 22
 -1 0 -14 322.282 195.015 39
 -1 0 -14 75.6158 118.427 37
 1 0 14 146.263 129.109 5
 1 0 14 48.9031 134.754 29
 -1 -1 15 3021.66 255.186 34
 -1 -1 15 4288.02 275.773 5
 1 1 -14 33270.9 2031.21 37
 -1 -1 14 35896.6 2040.2 34
 1 1 -14 33460.5 2016.15 20
 -1 -1 14 40848.6 2042.53 5
 1 1 -14 35865.7 2042.85 2
 1 1 -13 2895.56 334.612 18
 1 1 -13 3134.89 357.394 2
 1 1 -13 3345.63 402.64 39
 1 1 -13 3324.01 342.954 22
 -1 -1 13 3131.58 350.195 34
 1 1 -13 3344.27 341.209 20
 -1 -1 13 4153.25 385.087 5
 1 1 -13 3350.42 352.64 37
 1 1 -12 3429.58 432.777 39
 1 1 -12 3133.83 366.27 37
 -1 -1 11 879.748 601.615 45
 1 1 -11 100.092 286.01 39
 1 1 -11 427.29 251.944 9
 1 1 -11 -26.823 228.907 18
 1 1 -11 112.576 239.059 2
 1 1 -11 98.2758 229.151 37
 1 1 -11 -134.743 244.421 20
 1 1 -11 137.572 222.533 22
 -1 -1 10 242.609 554.471 45
 1 1 -10 32.255 277.767 39
 1 1 -10 129.422 253.272 9
 1 1 -10 -77.1452 242.599 18
 1 1 -10 -135.072 250.961 2
 -1 -1 10 -26.0673 249.616 23
 1 1 -10 256.726 222.679 37
 1 1 -10 -395.476 282.252 20
 1 1 -10 -424.416 272.035 22
 -1 -1 9 47537.4 3211.19 45
 1 1 -9 46795.2 2683.4 39
 1 1 -9 49111 2649.04 9
 1 1 -9 41408.2 2605.77 16
 1 1 -9 46663.5 2647.93 2
 -1 -1 9 46362.7 2646.21 23
 1 1 -9 47918 2627.26 37
 1 1 -9 42757.3 2627.53 18
 1 1 -9 45228.9 2639.66 22
 1 1 -9 47836 2651.55 20
 -1 -1 8 31364.1 2272.23 45
 1 1 -8 33343.8 1846.84 39
 1 1 -8 27798.2 1770.76 16
 1 1 -8 31547 1803.78 9
 1 1 -8 32440.8 1813.43 2
 1 1 -8 30092.7 1802.2 20
 1 1 -8 31267.4 1805.69 22
 1 1 -8 33704.3 1796.11 37
 1 1 -8 28830.5 1790.25 18
 -1 -1 8 28751.1 1798.73 23
 1 1 -7 53480 2857.57 39
 1 1 -7 50159.9 2826.31 20
 1 1 -7 48218.7 2819.48 2
 1 1 -7 49992.1 2823.9 9
 -1 -1 7 47569.4 2823.73 23
 1 1 -7 49532.4 2803.83 37
 1 1 -7 53746 3067.41 52
 -1 -1 6 2251.92 531.983 45
 1 1 -6 3424.65 494.747 52
 1 1 -6 3426.73 277.443 37
 1 1 -6 2443.68 314.693 39
 -1 -1 5 31933.5 2052.36 45
 1 1 -5 30568.5 1931.93 52
 1 1 -5 32419.8 1777.48 37
 1 1 -5 30480.5 1803.12 39
 -1 -1 4 6977.97 657.157 45
 1 1 -4 6069.55 627.691 51
 1 1 -4 6809.3 598.882 52
 -1 -1 3 47278.1 2956.91 45
 1 1 -3 51914.1 2939.79 52
 -1 -1 3 54877.5 2953.37 51
 -1 -1 2 5741.87 482.223 45
 -1 -1 2 7228.44 542.795 51
 -1 -1 2 6352.43 412.479 49
 -1 -1 2 6360.17 503.99 52
 1 1 -2 7196.4 536.332 52
 -1 -1 1 339088 18259.4 52
 1 1 -1 333925 18236.3 42
 1 1 -1 330907 18251.6 43
 1 1 0 433517 23595.6 44
 1 1 1 160577 9135.73 45
 -1 -1 -1 171437 9208.44 48
 -1 -1 -1 180018 9173.9 50
 -1 -1 -1 163556 9120.05 47
 1 1 2 1861.4 310.82 45
 -1 -1 -2 1737.06 271.61 47
 -1 -1 -2 1503.78 382.827 48
 1 1 3 732.651 327.427 45
 -1 -1 -3 680.929 290.712 47
 1 1 3 1378.82 305.045 50
 -1 -1 -4 10554.9 724.475 39
 1 1 4 13057 759.483 35
 1 1 4 11495.6 928.382 45
 -1 -1 -5 4534.96 393.121 39
 1 1 5 4485.85 618.755 45
 1 1 5 4877.19 411.775 35
 1 1 6 6349.27 777.737 45
 1 1 6 7066.75 517.178 23
 -1 -1 -6 6019.58 494.12 2
 -1 -1 -6 6358.18 513.815 39
 1 1 6 7162.15 522.73 35
 1 1 7 22.8062 223.907 35
 1 1 7 -85.86 398.731 45
 1 1 7 43.533 237.076 23
 -1 -1 -7 -144.759 237.694 39
 -1 -1 -7 148.204 225.971 2
 1 1 7 146.912 148.654 3
 1 1 8 176.084 233.866 35
 1 1 8 70.684 165.099 34
 -1 -1 -8 283.307 262.306 39
 -1 -1 -8 270.355 253.831 2
 -1 -1 -9 267417 14823.2 2
 1 1 9 267031 14769.3 34
 -1 -1 -9 271350 14853.6 39
 -1 -1 -9 274389 15324.7 49
 1 1 9 287563 15403.4 45
 1 1 10 -40.581 235.595 5
 -1 -1 -10 261.75 277.43 2
 -1 -1 -11 33.4819 294.757 39
 1 1 11 247.709 547.533 44
 -1 -1 -11 282.615 264.53 2
 -1 -1 -11 116.899 248.17 18
 -1 -1 -11 -274.032 268.049 22
 -1 -1 -12 210.832 240.333 22
 -1 -1 -12 489.375 242.271 2
 1 1 12 348.552 201.541 5
 -1 -1 -12 87.5174 271.294 39
 -1 -1 -12 101.657 230.851 18
 -1 -1 -13 2316.75 321.979 39
 -1 -1 -13 2761.18 263.689 37
 -1 -1 -13 2587.14 300.863 2
 -1 -1 -13 2216.98 296.865 18
 1 1 13 2138.09 245.13 5
 -1 -1 -13 3034.85 315.768 22
 -1 -1 -14 -60.6588 136.587 22
 1 1 14 -10.2559 122.044 29
 -1 -1 -14 -107.049 145.843 18
 -1 -2 15 3903.64 319.108 34
 -1 -2 15 5460.17 332.461 5
 -1 -2 14 855.041 224.565 5
 1 2 -14 512.788 169.679 30
 1 2 -14 745.734 170.37 31
 -1 -2 14 688.494 203.011 34
 1 2 -14 614.759 186.797 37
 1 2 -13 6690.41 537.809 20
 1 2 -13 7379.92 588.405 39
 -1 -2 13 8258.63 561.542 5
 1 2 -13 7469.08 551.532 18
 1 2 -13 6844.16 533.891 37
 1 2 -13 7409.23 563.574 2
 1 2 -13 5844.95 530.281 22
 1 2 -12 12191.1 881.892 39
 -1 -2 12 10939.7 1295.09 45
 1 2 -12 12479.3 834.918 37
 1 2 -11 9642.05 743.157 9
 1 2 -11 10349.4 755.293 2
 1 2 -11 10324.5 748.106 18
 1 2 -11 9836.4 737.161 20
 1 2 -11 10590.4 751.306 22
 -1 -2 11 8917.95 1198.92 45
 1 2 -10 17027.5 1076.64 20
 1 2 -10 15769.3 1067.92 22
 -1 -2 10 15561.8 1556.07 45
 1 2 -10 15622 1065.75 2
 1 2 -10 17611.9 1058.29 37
 1 2 -10 15578 1062.08 18
 1 2 -10 15979.7 1026.15 25
 1 2 -10 16330.5 1104.53 39
 1 2 -10 16537.1 1069.69 9
 1 2 -10 16501.3 1050.31 16
 -1 -2 9 52976.4 3603.14 45
 1 2 -9 53559.2 3125.29 39
 1 2 -9 58230.2 3114.38 9
 1 2 -9 52947.1 3090.7 16
 1 2 -9 53526.1 3100.7 2
 1 2 -9 58115.5 3095.17 37
 1 2 -9 51618.3 3099.93 18
 1 2 -9 57272 3114.28 20
 1 2 -9 50301.7 3098.03 22
 -1 -2 8 11645.5 1205.12 45
 1 2 -8 13969.3 882.933 39
 1 2 -8 13238.2 853.371 20
 1 2 -8 11291.2 840.592 22
 -1 -2 8 12533.9 843.579 23
 1 2 -8 13390.9 852.365 9
 1 2 -8 13904.2 839.854 37
 1 2 -8 14530.6 866.182 2
 1 2 -8 12773.8 838.901 16
 1 2 -8 11740.2 842.305 18
 1 2 -7 656.73 212.996 20
 1 2 -7 1080.32 228.224 9
 1 2 -7 1032.96 240.867 39
 1 2 -7 1210.97 213.559 37
 -1 -2 7 685.583 445.539 45
 1 2 -7 1678.6 470.95 52
 1 2 -6 298.319 190.813 39
 1 2 -6 -12.1518 149.724 37
 1 2 -6 42.4631 341.583 52
 -1 -2 6 62.1677 414.638 45
 1 2 -5 2849.69 251.248 37
 1 2 -5 2926.15 272.659 38
 1 2 -5 3211.53 439.815 52
 -1 -2 5 1931.09 456.704 45
 1 2 -4 55981.9 3175.35 38
 1 2 -4 59785.5 3301.05 52
 -1 -2 4 58160.3 3362.23 45
 1 2 -3 32139.4 1881.1 52
 -1 -2 3 30596 1854.35 51
 -1 -2 3 31754.6 1902.84 45
 1 2 -2 562.457 306.557 52
 -1 -2 2 507.16 222.903 52
 -1 -2 2 437.277 218.903 45
 -1 -2 1 831805 45278.1 52
 1 2 0 999999 54334.1 46
 1 2 0 997496 54349.5 44
 1 2 1 2520.18 364.055 44
 1 2 1 2055.17 299.743 46
 1 2 2 93483.5 5333.6 44
 -1 -2 -2 94265.2 5358.57 48
 1 2 3 83800.7 4547.72 45
 1 2 3 77049.4 4376.15 35
 1 2 4 3811.94 351.788 35
 1 2 4 4146.43 571.422 45
 -1 -2 -4 3225.79 319.465 39
 1 2 5 160.949 240.292 35
 -1 -2 -5 267.302 197.826 39
 1 2 5 383.593 356.218 45
 1 2 6 -28.2238 140.49 34
 1 2 6 181.574 233.48 35
 1 2 6 58.1594 210.553 23
 -1 -2 -6 -21.7543 228.021 39
 -1 -2 -6 -58.2043 211.916 2
 1 2 6 258.583 169.847 3
 1 2 7 6985.06 501.114 3
 1 2 7 6587.18 486.428 34
 1 2 7 6819.54 549.052 23
 -1 -2 -7 7122.25 543.943 2
 -1 -2 -7 6079.88 553.057 39
 1 2 7 8013.89 912.668 45
 -1 -2 -8 46129.1 2703.04 39
 -1 -2 -8 48132 2682.06 2
 1 2 8 48189.4 3265.94 44
 1 2 8 44569.4 2620.14 34
 1 2 9 44665.8 3125.44 44
 -1 -2 -9 42509.4 2505.43 2
 -1 -2 -9 42458.6 2534.51 39
 1 2 10 2326.46 308.55 5
 -1 -2 -10 2454.24 397.653 39
 -1 -2 -10 3270.07 405.612 2
 -1 -2 -11 42052.7 2342.31 39
 1 2 11 43767.7 2895.28 44
 1 2 11 37295.9 2232.49 5
 -1 -2 -12 1438.81 268.647 18
 -1 -2 -12 1667.74 297.4 39
 -1 -2 -12 2055.95 289.412 2
 1 2 12 1124.15 178.824 4
 1 2 12 1273.3 202.322 5
 -1 -2 -12 1585.45 273.177 22
 -1 -2 -13 -96.3003 181.137 18
 -1 -2 -13 -115.645 178.896 22
 -1 -2 -13 24.4812 134.064 37
 1 2 13 29.7154 155.242 29
 -1 -2 -13 169.026 171.896 2
 -1 -2 -14 14509 807.777 22
 -1 -2 -14 13180.4 801.962 18
 -1 -3 15 247.065 127.281 34
 -1 -3 15 278.359 129.006 5
 1 3 -14 -168.493 165.482 30
 1 3 -14 165.049 166.571 31
 -1 -3 14 -205.363 192.12 5
 1 3 -14 -156.782 157.059 37
 1 3 -13 7883.77 626.991 18
 1 3 -13 8173.91 613.368 37
 1 3 -13 9380.66 663.973 39
 1 3 -13 8135.55 622.939 20
 1 3 -13 8465.22 636.07 22
 -1 -3 12 1280.93 579.689 45
 1 3 -12 1821.67 285.157 37
 1 3 -12 1300.48 312.337 39
 -1 -3 11 241.569 505.609 45
 1 3 -11 313.978 257.791 22
 1 3 -11 28.0542 238.271 18
 1 3 -11 -75.248 227.48 16
 1 3 -11 327.596 262.352 2
 1 3 -11 -26.9593 234.262 20
 1 3 -10 133261 7813.05 25
 1 3 -10 140821 7841.8 37
 1 3 -10 142916 7869.97 22
 1 3 -10 141626 7875.26 39
 -1 -3 10 144080 8433.52 45
 1 3 -10 145405 7864.97 20
 1 3 -10 143615 7857.79 16
 1 3 -10 144189 7863.01 2
 1 3 -10 144803 7869.56 18
 1 3 -9 11261.6 783.318 22
 1 3 -9 10131.1 781.812 39
 1 3 -9 11102.3 746.932 25
 1 3 -9 11295 777.262 9
 1 3 -9 11952.3 788.579 20
 1 3 -9 9129.68 757.323 18
 1 3 -9 11899.4 763.279 37
 -1 -3 9 12228.5 1215.48 45
 1 3 -9 11507.3 778.131 16
 1 3 -9 11686.9 783.472 2
 1 3 -8 930.249 219.204 25
 1 3 -8 826.415 226.231 2
 1 3 -8 760.441 242.959 9
 1 3 -8 720.105 179.641 19
 1 3 -8 1240.24 253.832 20
 1 3 -8 831.042 242.789 39
 1 3 -8 782.004 211.929 37
 -1 -3 8 179.96 439.163 45
 1 3 -8 994.61 232.801 18
 1 3 -8 713.836 214.845 16
 1 3 -8 573.415 220.84 22
 1 3 -7 3654.18 544.938 52
 1 3 -7 2904.91 316.651 2
 1 3 -7 3348.35 335.533 20
 1 3 -7 3120.91 329.646 9
 1 3 -7 3217.3 296.406 19
 1 3 -7 3420.52 326.083 18
 1 3 -7 3563.33 330.387 22
 1 3 -7 2975.38 315.294 16
 1 3 -7 2942.03 271.002 17
 1 3 -7 3965.4 316.176 37
 1 3 -7 3202.74 327.995 38
 1 3 -7 2778.95 322.95 39
 1 3 -6 1514.32 403.795 52
 1 3 -6 780.606 211.975 9
 1 3 -6 1176.53 207.128 39
 1 3 -6 1412.33 219.366 38
 1 3 -6 1569.47 206.387 37
 -1 -3 6 1758.15 472.419 45
 1 3 -6 1700.56 222.084 20
 -1 -3 5 10066.5 955.894 45
 1 3 -5 12788 717.023 37
 1 3 -5 11026.5 733.112 38
 1 3 -5 10759.1 892.185 52
 -1 -3 4 1741.53 386.021 45
 1 3 -4 1805.86 223.159 38
 1 3 -4 1895.25 385.776 52
 1 3 -3 6300.45 580.252 52
 1 3 -3 6865.66 443.636 38
 -1 -3 3 5897.65 566.606 45
 -1 -3 2 69563.3 3930.31 52
 -1 -3 1 113186 6296.53 52
 -1 -3 0 30482.5 1804.15 52
 1 3 0 29643.1 1821.51 46
 -1 -3 -1 14872.8 1076.33 50
 1 3 1 15716.6 1044.72 46
 1 3 1 14891.5 1077.61 44
 -1 -3 -2 52835.2 3149.02 48
 -1 -3 -2 53835.3 3103.25 50
 1 3 2 51009.5 3102.4 44
 1 3 2 49830.3 3043.23 46
 -1 -3 -3 16814.1 1309.82 48
 1 3 3 16517.7 1262.05 44
 -1 -3 -4 88558.8 4689.24 48
 1 3 4 79163.9 4608.05 44
 -1 -3 -4 74007.3 4251.29 39
 1 3 5 5689.77 435.299 23
 1 3 5 5417.8 428.649 3
 -1 -3 -5 5298.54 443.899 39
 1 3 5 5015.22 397.669 13
 1 3 5 4776.13 383.427 34
 1 3 6 36705.5 2170.58 34
 -1 -3 -6 36964.6 2221.6 39
 1 3 6 37350 2656.21 44
 1 3 6 39525.3 2210.31 23
 1 3 6 39760 2204.8 3
 1 3 7 10922.7 774.803 34
 -1 -3 -7 11191.5 850.991 39
 1 3 7 14020.6 1335.7 44
 1 3 7 13234.8 810.909 3
 1 3 7 13695.3 842.56 23
 -1 -3 -7 11718.4 829.314 2
 1 3 8 2258.59 286.076 3
 -1 -3 -8 2429.63 359.495 2
 1 3 8 2819.31 293.73 34
 -1 -3 -8 2938.05 386.763 39
 1 3 9 5907.52 952.488 44
 -1 -3 -9 4948.9 490.742 2
 1 3 10 839.005 523.098 44
 -1 -3 -10 961.111 300.164 39
 -1 -3 -11 133.815 210.466 2
 -1 -3 -11 126.366 229.268 39
 -1 -3 -12 213.643 188.184 2
 1 3 12 189.287 129.667 4
 1 3 12 126.707 177.362 29
 -1 -3 -12 176.627 202.123 22
 -1 -3 -12 292.358 153.669 37
 -1 -3 -12 75.6791 191.757 18
 1 3 13 19840 1214.23 29
 -1 -3 -13 18888.5 1193.99 2
 -1 -3 -13 23407.3 1234.3 22
 -1 -3 -13 24011.3 1234 18
 -1 -4 15 213.375 124.201 34
 1 4 -15 294.957 126.271 12
 1 4 -14 4532.86 400.589 31
 1 4 -14 4730.39 398.703 30
 -1 -4 14 5308.56 387.372 5
 1 4 -13 4002.93 358.17 37
 1 4 -13 3221.11 368.323 18
 1 4 -13 4409.15 388.033 22
 -1 -4 13 4519.99 388.704 5
 -1 -4 12 1560.64 586.432 45
 1 4 -12 300.448 203.019 37
 1 4 -11 14349.6 992.199 18
 1 4 -11 14700.1 943.494 25
 1 4 -11 14928 961.789 11
 -1 -4 11 16198.7 975.576 5
 -1 -4 11 13207.9 1419.35 45
 1 4 -11 13488.1 953.302 37
 1 4 -11 15267.1 992.475 16
 1 4 -11 15195.3 993.785 20
 1 4 -11 14649 995.965 22
 1 4 -10 30822.7 1796.07 18
 1 4 -10 28708.8 1739.38 25
 1 4 -10 28966.7 1755.04 11
 -1 -4 10 30531.1 1747.23 5
 -1 -4 10 29178.6 2281.72 45
 1 4 -10 28429.9 1747.2 37
 1 4 -10 29971.8 1783.66 16
 1 4 -10 29406.1 1780.38 20
 1 4 -10 30141 1793.62 22
 1 4 -10 28441.3 1770.12 2
 -1 -4 9 6103.4 875.598 45
 1 4 -9 6367.13 517.66 39
 1 4 -9 6181.3 494.724 25
 1 4 -9 5745.8 485.733 11
 -1 -4 9 6152.6 497.417 5
 1 4 -9 6242.37 534.412 20
 1 4 -9 5947.24 524.099 22
 1 4 -9 6371.72 531.661 18
 1 4 -9 6030.63 510.316 2
 1 4 -9 6598.2 496.193 37
 1 4 -9 5595.11 519.697 16
 1 4 -8 1222.92 254.429 25
 1 4 -8 918.056 233.98 18
 1 4 -8 572.521 231.96 16
 1 4 -8 659.977 218.287 39
 1 4 -8 541.115 191.879 11
 1 4 -8 932.655 236.053 22
 1 4 -8 538.873 201.044 37
 1 4 -8 653.111 224.423 38
 1 4 -8 722.391 231.214 2
 1 4 -8 1097.64 256.88 20
 1 4 -8 445.427 173.522 19
 -1 -4 8 1368.11 514.765 45
 1 4 -7 3877.57 358.115 11
 1 4 -7 4661 392.554 16
 1 4 -7 3703.18 342.888 19
 1 4 -7 4201.51 381.971 18
 1 4 -7 4420.94 390.913 20
 1 4 -7 4021.16 378.507 22
 1 4 -7 3921.22 368.964 25
 1 4 -7 4155.14 374.383 38
 1 4 -7 4051.06 346.339 37
 1 4 -7 4304.89 372.841 2
 1 4 -6 16254.6 958.202 25
 1 4 -6 18591.7 1203.07 52
 1 4 -6 15489.8 964.077 20
 1 4 -6 16646.4 968.879 16
 1 4 -6 13921.2 921.893 17
 1 4 -6 15136.5 950.904 11
 1 4 -6 14979.1 943.655 19
 1 4 -6 16605.6 973.245 38
 1 4 -6 15487 932.006 37
 -1 -4 6 13427.7 1236.42 45
 1 4 -5 7585.39 509.941 37
 1 4 -5 7849.02 545.891 38
 -1 -4 5 8951.56 821.048 45
 1 4 -5 8441.93 731.152 52
 1 4 -4 1400.49 172.285 37
 1 4 -4 1273.37 210.003 38
 1 4 -4 1159.25 191.856 29
 -1 -4 4 830.25 346.625 45
 1 4 -4 707.484 348.374 52
 1 4 -3 132021 7247.96 38
 1 4 -2 88193.4 4642.65 38
 -1 -4 2 75654.5 4724.67 52
 -1 -4 1 31476.7 1935.98 51
 -1 -4 1 40486.6 2064.65 52
 1 4 0 436.671 289.958 46
 -1 -4 0 796.23 368.47 50
 -1 -4 0 782.704 303.009 52
 -1 -4 -1 198.012 349.719 50
 1 4 1 170.128 294.366 46
 1 4 1 214.314 158.618 29
 1 4 1 48.7578 325.323 44
 1 4 2 37468 2188.35 29
 -1 -4 -2 39378.1 2459.69 50
 -1 -4 -2 41343.1 2525.76 48
 1 4 2 39741.7 2415.07 46
 1 4 2 37853.1 2456.75 44
 1 4 3 20828.5 1245.64 34
 1 4 3 21316.9 1590.65 44
 1 4 3 21387.3 1527.62 46
 -1 -4 -3 23104.1 1659.66 48
 1 4 3 21908.3 1271.99 21
 -1 -4 -4 115826 6396.92 48
 1 4 4 104914 5899.78 13
 1 4 4 111591 5911.37 24
 1 4 4 103661 5891.2 34
 1 4 5 2446.94 297.964 23
 1 4 5 2643.47 272.984 24
 1 4 5 2437.24 606.176 44
 1 4 5 2646.85 310.368 3
 1 4 5 2612.45 274.125 13
 -1 -4 -5 2455.65 308.183 39
 1 4 5 2124.81 267.604 34
 1 4 6 455.223 188.458 34
 1 4 6 107.146 440.03 44
 1 4 6 422.13 195.28 3
 -1 -4 -6 368.857 231.507 39
 1 4 6 -167.248 218.25 23
 1 4 7 19.6539 178.477 34
 -1 -4 -7 254.923 232.298 2
 1 4 7 179.139 183.163 3
 1 4 7 118.842 525.462 44
 -1 -4 -7 443.72 254.721 39
 1 4 7 182.951 230.134 23
 1 4 8 213.189 180.565 3
 -1 -4 -8 238.433 250.142 2
 1 4 8 124.696 579.182 44
 1 4 9 11511.1 1279.4 44
 -1 -4 -9 10534.4 815.384 39
 1 4 9 11605.4 1174.26 46
 -1 -4 -9 12260.8 819.514 2
 1 4 10 4787.98 453.77 29
 -1 -4 -10 4378.21 439.203 39
 -1 -4 -10 5301.63 448.042 2
 1 4 11 6144.81 477.795 29
 -1 -4 -11 5409.28 446.079 2
 1 4 12 11088.8 691.406 4
 -1 -4 -12 10177.8 697.684 2
 -1 -4 -12 13033.4 748.545 22
 1 4 12 11525.4 727.265 29
 -1 -4 -12 12455.6 706.204 37
 -1 -4 -12 12119.1 737.393 18
 1 5 -15 2979.89 246.51 31
 -1 -5 15 3072.11 243.679 34
 1 5 -15 3228.63 240.329 12
 1 5 -15 3108.62 247.888 30
 -1 -5 14 1445.87 191.888 5
 1 5 -14 1427.84 224.445 31
 1 5 -14 1181.5 223.508 30
 1 5 -13 11090.6 750.792 18
 1 5 -13 11363.4 755.335 22
 1 5 -13 10726.7 732.033 16
 -1 -5 13 12258.4 741.77 5
 1 5 -12 805.86 250.942 22
 -1 -5 12 208.275 447.25 45
 -1 -5 12 992.514 244.183 5
 1 5 -12 1211.96 265.395 16
 1 5 -12 1097.59 259.403 18
 -1 -5 11 18805.3 1104.79 5
 1 5 -11 18159.2 1143.93 16
 1 5 -11 15879 1128.74 18
 -1 -5 11 16561 1571.75 45
 1 5 -11 18999.9 1155.51 22
 1 5 -11 16278.5 1085.7 25
 1 5 -10 39055 2358.93 22
 -1 -5 10 44367.5 2322.32 5
 1 5 -10 41173.3 2367.73 16
 1 5 -10 39154.3 2359.08 18
 -1 -5 10 38525.7 2835.28 45
 1 5 -10 37364.1 2318.15 11
 1 5 -10 39347.4 2317.27 25
 1 5 -9 38531.8 2275.28 22
 -1 -5 9 36625.5 2217 5
 1 5 -9 42326.5 2293.98 16
 -1 -5 9 37560.5 2719.37 45
 1 5 -9 37882.8 2246.67 11
 1 5 -9 37674.2 2269.1 18
 1 5 -9 40241.9 2247.8 25
 1 5 -8 24350.2 1493.68 11
 1 5 -8 25355.8 1518.68 22
 1 5 -8 26334.6 1526.92 16
 1 5 -8 24819.3 1472.82 19
 1 5 -8 25708.7 1518.18 18
 1 5 -8 25909.8 1515.18 38
 1 5 -8 21804.2 1453.09 37
 -1 -5 8 24142.2 1910.63 45
 1 5 -8 27003.8 1501.51 25
 1 5 -7 5939.28 479.345 11
 -1 -5 7 4959.28 746.313 45
 1 5 -7 6214.7 494.654 22
 1 5 -7 7215.58 517.889 16
 1 5 -7 5642.01 437.83 37
 1 5 -7 6979.9 508.772 38
 1 5 -7 6535.34 496.529 25
 1 5 -7 6326.94 498.031 18
 1 5 -7 5420.81 458.021 19
 1 5 -6 50381 2821.09 22
 1 5 -6 52147.4 2829.11 38
 1 5 -6 46718 2771.65 37
 1 5 -6 47420.5 2801.15 19
 1 5 -6 50839.5 2820.79 18
 1 5 -6 46133.2 2771.38 1
 1 5 -6 53866.1 2821.48 25
 1 5 -6 51212 2818.1 11
 1 5 -6 51192.8 3049.29 52
 1 5 -6 52851.7 2831.34 16
 1 5 -5 6928.39 523.157 11
 -1 -5 5 7810.67 789.142 45
 1 5 -5 6522.96 684.741 52
 1 5 -5 8452.62 546.505 19
 1 5 -5 8181.61 545.894 38
 1 5 -5 7677.4 536.18 25
 1 5 -5 6781.95 532.903 16
 1 5 -4 3194.94 296.243 12
 1 5 -4 2694.63 287.926 11
 1 5 -4 3272.13 302.841 25
 1 5 -4 3804.38 314.589 19
 1 5 -4 2959.58 301.212 16
 1 5 -4 2766.68 277.695 17
 1 5 -4 3128.18 308.009 38
 1 5 -4 3434.54 297.005 29
 1 5 -3 21579 1275.23 38
 1 5 -3 21560.4 1266.16 29
 1 5 -2 6283.82 443.175 38
 1 5 -2 5961.76 421.645 32
 1 5 -2 6110.87 425.802 33
 1 5 -2 5991.11 430.663 29
 1 5 -1 25264.9 1390.27 29
 -1 -5 1 20862.9 1501.3 52
 -1 -5 0 1861.04 471.371 50
 -1 -5 0 1699.19 343.789 52
 1 5 0 1728.65 205.894 34
 1 5 0 1717.56 221.854 29
 1 5 1 15428.2 867.093 21
 1 5 1 13142.5 1103.57 46
 1 5 1 13153.3 837.744 34
 -1 -5 -1 16142.3 1214.99 50
 -1 -5 -1 12055.5 991.947 52
 1 5 1 13526.6 863.155 12
 1 5 1 14608.3 863.795 29
 1 5 1 13267.1 848.368 13
 1 5 2 1327.41 224.833 29
 1 5 2 1807.1 241.523 24
 1 5 2 1575.85 401.93 46
 -1 -5 -2 1933.67 487.679 50
 -1 -5 -2 1660.33 548.75 48
 1 5 2 1539.54 205.951 13
 1 5 2 1239.76 201.877 34
 1 5 2 1336.23 211.996 21
 1 5 3 73722.7 4163.19 21
 1 5 3 77155.6 4165.47 24
 1 5 3 72036.8 4141.72 34
 1 5 3 72766.4 4558.99 44
 1 5 3 72494.3 4117.23 1
 1 5 3 79077.1 4176.53 29
 1 5 3 73801 4148.76 13
 -1 -5 -3 83716.9 4676.48 48
 1 5 4 42170.9 2344.16 24
 1 5 4 39969.3 2719.19 46
 1 5 4 39908.6 2799.18 44
 1 5 4 39377.6 2328.49 34
 1 5 4 44452.3 2375.66 29
 -1 -5 -4 42938.2 2873.31 48
 1 5 4 38690.7 2324.93 13
 1 5 5 1900.88 260.844 34
 1 5 5 2127.79 650.607 44
 1 5 5 2242.6 297.475 3
 1 5 5 2086.44 537.285 46
 1 5 5 1699.65 298.801 29
 1 5 5 1945.89 258.217 24
 1 5 5 1995.86 255.282 13
 1 5 6 1492.83 535.656 46
 1 5 6 1482.84 268.135 3
 1 5 6 2467.5 700.285 44
 1 5 6 1403.14 255.744 23
 1 5 6 1458.11 242.077 34
 1 5 6 1558.78 311.128 29
 1 5 7 18068.4 1103.74 3
 1 5 7 19173.1 1151.16 29
 -1 -5 -7 16674.5 1119.16 2
 1 5 7 16033.9 1086.64 23
 1 5 7 15445.1 1609.2 44
 1 5 7 17334.4 1545.52 46
 -1 -5 -8 6695.74 567.208 2
 1 5 8 8166.56 1060.97 44
 1 5 8 7281.26 535.014 3
 1 5 8 6358.49 881.072 46
 1 5 9 14254.8 891.449 29
 1 5 9 14335.1 1387.85 44
 -1 -5 -9 11815.9 852.716 2
 1 5 10 5043.22 418.057 29
 -1 -5 -10 4319.04 385.74 2
 -1 -5 -11 469.062 147.292 2
 -1 -5 -11 485.05 132.15 37
 1 5 11 380.106 152.048 4
 1 5 11 299.154 166.778 29
 -1 -5 -12 108.939 118.135 22
 -1 -5 -12 9.57741 113.706 18
 1 6 -15 6103.87 389.295 15
 1 6 -14 67.6855 143.754 12
 1 6 -14 108.744 166.401 30
 1 6 -14 198.263 166.219 31
 1 6 -13 490.437 183.693 22
 1 6 -13 -17.3522 175.753 18
 1 6 -13 329.251 172.204 16
 1 6 -13 472.136 198.418 12
 1 6 -12 2056.48 295.798 16
 1 6 -12 2103.78 294.247 22
 1 6 -12 1946.17 291.393 18
 1 6 -11 4225.71 422.585 22
 1 6 -11 4022.15 428.853 16
 1 6 -11 4082.33 422.268 18
 -1 -6 11 3362.2 687.086 45
 -1 -6 10 539.802 477.978 45
 1 6 -10 395.369 230.272 25
 1 6 -10 795.594 263.122 22
 1 6 -10 666.85 274.694 16
 1 6 -10 475.474 198.423 11
 1 6 -10 169.058 237.319 18
 1 6 -9 9858.71 729.304 38
 -1 -6 9 7735.2 1032.31 45
 1 6 -9 11060 722.508 25
 1 6 -9 10947.6 761.07 16
 1 6 -9 9635.26 704.347 11
 1 6 -9 10226.3 739.24 22
 1 6 -9 9012.01 726.617 18
 1 6 -8 1316.11 279.414 25
 1 6 -8 1063.35 264.883 22
 -1 -6 8 1264.74 501.378 45
 1 6 -8 824.14 246.437 38
 1 6 -8 700.091 262.817 16
 1 6 -8 1157.57 272.795 18
 1 6 -8 1151.66 232.169 19
 1 6 -8 506.577 220.715 11
 1 6 -7 23914.5 1461.86 25
 1 6 -7 23280.9 1455.18 11
 -1 -6 7 21494.3 1799.08 45
 1 6 -7 26741.1 1488.51 38
 1 6 -7 24400.5 1473.51 18
 1 6 -7 23948.5 1449.1 19
 1 6 -7 25374.8 1459.35 14
 1 6 -7 24696.1 1482.66 16
 1 6 -7 21849.5 1408.76 1
 1 6 -7 26402.9 1483.6 22
 1 6 -6 30629.2 1710.69 25
 1 6 -6 28339.1 1708.52 12
 1 6 -6 30093.5 1706.32 11
 -1 -6 6 29535.3 2077.76 45
 1 6 -6 29034.5 1711.78 22
 1 6 -6 29016.9 1719.59 16
 1 6 -6 29005.3 1714.1 38
 1 6 -6 27860.6 1693.16 19
 1 6 -6 27821.6 1704.95 18
 1 6 -6 28210.8 1667.98 1
 1 6 -6 28727.3 1702.36 14
 1 6 -5 38372.6 2168.49 14
 1 6 -5 39310.6 2165.98 25
 1 6 -5 38116.4 2169.63 12
 1 6 -5 36828.9 2161.15 11
 1 6 -5 35549.4 2162.3 22
 1 6 -5 37452.3 2141.43 1
 1 6 -5 37465.3 2177.96 16
 1 6 -5 36372.2 2161.75 19
 1 6 -5 35838.4 2162.99 18
 1 6 -5 40867.8 2186.62 38
 1 6 -4 1291.68 241.839 25
 1 6 -4 1206.99 232.38 38
 1 6 -4 1594.62 231.138 29
 1 6 -4 1285.09 232.71 14
 1 6 -4 1209.04 203.278 31
 1 6 -4 1512.15 208.883 30
 1 6 -4 1536.59 247.204 1
 1 6 -4 1355.58 217.929 11
 1 6 -4 1439.17 232.772 12
 1 6 -4 1404.31 238.828 16
 1 6 -4 1636.13 248.062 19
 1 6 -3 63.9968 170.109 29
 1 6 -3 202.264 189.478 15
 1 6 -3 91.0836 179.813 14
 1 6 -3 209.379 208.663 1
 1 6 -3 51.4378 157.778 12
 1 6 -3 117.099 167.452 11
 1 6 -3 145.104 183.926 38
 1 6 -3 509.755 186.332 21
 1 6 -3 274.784 190.538 19
 1 6 -3 452.126 207.795 16
 1 6 -3 185.317 122.504 30
 1 6 -3 325.613 135.301 31
 1 6 -2 8355.85 560.203 38
 1 6 -2 7296.63 525.821 32
 1 6 -2 6944.47 526.545 33
 1 6 -2 8540.71 549.049 29
 1 6 -2 7702.04 556.308 1
 1 6 -2 8625.71 566.994 21
 1 6 -2 7725.65 541.519 11
 1 6 -2 7268.36 541.359 12
 1 6 -2 8602.87 568.36 14
 1 6 -2 7650.47 559.513 15
 1 6 -1 1199.19 219.008 13
 1 6 -1 1518.1 225.804 12
 1 6 -1 974.825 210.94 11
 1 6 -1 1461.69 230.314 21
 1 6 -1 1821.8 215.095 33
 1 6 -1 1269.4 206.011 32
 1 6 -1 1835.81 251.169 1
 -1 -6 1 2225.89 554.613 50
 1 6 -1 1265.87 210.417 29
 1 6 -1 1354.52 235.662 15
 1 6 -1 1468.74 242.841 14
 1 6 0 17413.5 1014.88 12
 -1 -6 0 15966.7 1375.42 50
 1 6 0 14694.1 990.846 21
 1 6 0 15733.5 973.522 32
 1 6 0 15877.8 976.115 33
 1 6 0 16804.1 996.968 1
 1 6 0 15899.5 986.886 34
 1 6 0 16529.1 1004.23 13
 1 6 0 17645 1023.26 15
 1 6 0 16291.8 998.485 29
 -1 -6 -1 44200.6 2570.31 50
 1 6 1 36882.2 2066.99 21
 1 6 1 33192.4 2024.09 32
 1 6 1 32718.4 2025.88 33
 1 6 1 34252.7 2046.44 34
 1 6 1 35957.6 2058.48 13
 1 6 1 39461.2 2047.5 1
 1 6 1 36543.7 2063.65 29
 1 6 1 38970.3 2082.79 12
 1 6 2 30698.1 1874.22 24
 1 6 2 30226.3 1854.78 34
 1 6 2 28475 2199.74 46
 1 6 2 34859.3 1845.41 1
 -1 -6 -2 35342.3 2354.23 50
 -1 -6 -2 32590 2371.26 48
 1 6 2 33142.4 1880.52 29
 1 6 2 31288.4 1858.57 13
 1 6 2 31988 1869.28 21
 1 6 3 14639.7 1290.79 46
 1 6 3 13281.8 891.25 34
 1 6 3 14313.3 865.857 1
 1 6 3 12396.7 881.134 13
 1 6 3 14284.2 912.523 24
 1 6 3 15668.8 925.944 29
 1 6 4 6101.4 871.248 44
 1 6 4 4376.94 405.414 13
 1 6 4 5313.59 461.643 29
 1 6 4 4786.5 751.766 46
 1 6 4 4597.2 419.857 34
 1 6 4 5187.88 429.104 24
 1 6 5 1161.7 229.626 24
 1 6 5 1419.89 609.417 44
 1 6 5 1466.9 227.786 13
 1 6 5 789.154 270.004 29
 1 6 5 893.315 233.684 34
 1 6 5 924.465 450.013 46
 1 6 5 914.335 254.144 3
 1 6 6 4370.44 427.156 3
 1 6 6 5192.02 452.698 29
 1 6 6 3419.96 379.204 34
 1 6 6 3835.71 735.163 46
 1 6 6 4848.47 894.847 44
 1 6 7 1252.03 544.311 46
 -1 -6 -7 1831.53 287.868 2
 1 6 7 2172.83 288.104 3
 1 6 7 1238.71 609.985 44
 1 6 8 4828.8 833.05 44
 -1 -6 -8 5041.32 446.789 2
 1 6 8 5533.65 440.076 3
 1 6 8 6187.91 492.169 29
 -1 -6 -9 4149.74 359.336 2
 1 6 9 4255.14 383 29
 -1 -6 -10 -49.9505 127.005 2
 1 6 10 541.124 166.635 29
 -1 -6 -11 54.4168 129.842 18
 -1 -6 -11 11.3584 130.936 22
 1 6 11 126.562 101.879 4
 1 7 -14 4492.08 328.575 30
 1 7 -14 4484.47 330.669 15
 1 7 -14 4859.93 335.237 31
 1 7 -14 4011.53 307.727 12
 1 7 -13 5807.2 431.382 12
 1 7 -13 5380.69 415.359 16
 1 7 -13 5670.33 453.574 31
 1 7 -13 5414.18 451.043 30
 1 7 -12 5865.86 474.385 22
 1 7 -12 5768.77 483.487 12
 1 7 -12 5787.66 484.565 16
 1 7 -12 6200.13 480.895 18
 1 7 -11 -203.04 223.485 22
 1 7 -11 50.2788 224.235 18
 1 7 -10 6215.74 562.444 12
 1 7 -10 6851.46 578.335 22
 1 7 -10 7254.58 580.492 18
 1 7 -10 7428.32 602.469 16
 1 7 -9 21610.2 1265.65 12
 1 7 -9 18541.9 1211.56 11
 1 7 -9 18605.7 1247.72 22
 1 7 -9 20156.5 1267.35 16
 1 7 -9 19327.9 1253.37 18
 1 7 -8 6564.3 556.961 16
 1 7 -8 6177.6 535.534 22
 -1 -7 8 6503.98 869.648 45
 1 7 -8 6072.64 502.275 11
 1 7 -8 6306.29 528.091 12
 1 7 -8 5498.28 523.136 18
 1 7 -8 5786.26 527.084 38
 1 7 -7 9766.64 711.796 14
 1 7 -7 10403.3 745.898 16
 1 7 -7 10020.4 732.725 38
 1 7 -7 9415.79 674.37 1
 -1 -7 7 10031.3 1072.52 45
 1 7 -7 10225.6 704.762 11
 1 7 -7 10363.5 723.971 12
 1 7 -7 10239.7 728.484 18
 1 7 -7 9458.75 717.967 22
 1 7 -6 20355.1 1271.27 14
 -1 -7 6 17870.8 1578.11 45
 1 7 -6 21145.1 1239.26 1
 1 7 -6 20158.7 1286.9 16
 1 7 -6 20302.1 1276.19 18
 1 7 -6 21249.6 1274.82 12
 1 7 -6 20606.5 1263.56 11
 1 7 -6 20488.3 1280 38
 1 7 -6 19886.8 1273.68 22
 1 7 -5 1127.8 261.962 15
 1 7 -5 859.603 229.453 14
 1 7 -5 1774.75 274.441 1
 1 7 -5 1421.53 217.685 31
 1 7 -5 1097.29 208.157 30
 1 7 -5 1322.42 270.938 38
 1 7 -5 1374.56 247.573 11
 1 7 -5 1250.18 250.118 12
 1 7 -5 1260.11 280.424 16
 1 7 -4 6191.91 514.69 16
 1 7 -4 6117.18 501.838 21
 1 7 -4 6290.67 498.15 14
 1 7 -4 5927.42 501.078 15
 1 7 -4 6774.25 493.907 1
 1 7 -4 6126.27 474.841 29
 1 7 -4 6683.37 516.785 38
 1 7 -4 5508.29 477.893 12
 1 7 -4 5876.78 470.601 11
 1 7 -3 3818.17 380.183 21
 1 7 -3 4628.28 402.788 15
 1 7 -3 4476.24 402.771 14
 1 7 -3 4149.79 400.725 1
 1 7 -3 4175.99 371.445 29
 1 7 -3 3701.93 367.056 11
 1 7 -3 3804.94 372.689 12
 1 7 -3 4627.01 408.93 38
 1 7 -2 13776.9 892.358 11
 1 7 -2 13582.6 890.359 12
 1 7 -2 15784 920.2 38
 1 7 -2 14586.8 905.668 21
 1 7 -2 14228.4 887.548 29
 1 7 -2 12930.6 869.013 32
 1 7 -2 12592.2 869.772 33
 -1 -7 2 14114.4 1309.41 50
 1 7 -2 13833.9 912.066 14
 1 7 -2 13230.7 888.936 13
 1 7 -2 14688.4 915.688 15
 1 7 -2 14482.5 898.364 1
 1 7 -1 912.808 229.312 15
 1 7 -1 700.822 224.489 14
 1 7 -1 671.82 196.82 33
 1 7 -1 447.057 187.451 32
 1 7 -1 562.276 211.275 21
 1 7 -1 569.321 200.543 29
 -1 -7 1 570.393 462.931 50
 1 7 -1 713.032 194.378 13
 1 7 -1 409.971 202.657 12
 1 7 -1 781.095 239.127 1
 1 7 0 3019.55 324.57 13
 1 7 0 2874.84 337.831 15
 -1 -7 0 2788.52 673.421 50
 1 7 0 3724.84 336.717 1
 1 7 0 3140.62 333.424 12
 1 7 0 2683.32 307.347 29
 1 7 0 2985.09 299.273 32
 1 7 0 2529.58 293.157 33
 1 7 0 2995.9 319.064 21
 1 7 1 269.512 430.084 46
 -1 -7 -1 315.516 525.218 50
 1 7 1 359.075 200.691 34
 1 7 1 -16.2514 201.57 1
 1 7 1 -41.4961 176.327 13
 1 7 1 62.6155 179.025 29
 1 7 1 33.2814 155.916 33
 1 7 1 223.888 169.8 32
 1 7 1 328.977 194.874 21
 1 7 2 756.977 225.482 29
 1 7 2 804.16 218.816 34
 -1 -7 -2 704.859 546.822 48
 1 7 2 976.169 225.213 21
 1 7 2 518.543 231.179 24
 1 7 2 384.45 433.775 46
 1 7 2 356.311 190.623 13
 1 7 2 931.925 232.443 1
 1 7 3 2576.93 300.961 13
 1 7 3 2562.7 629.866 46
 -1 -7 -3 2647.16 739.006 48
 1 7 3 3052.87 342.434 29
 1 7 3 2451.78 316.387 34
 1 7 3 2328.15 319.461 24
 1 7 3 3110.46 305.219 1
 1 7 4 3270.51 346.577 24
 1 7 4 3126.07 342.172 34
 1 7 4 2534.15 304.8 13
 1 7 4 2984.88 352.195 29
 -1 -7 -4 3196.87 773.824 48
 1 7 4 2150.75 649.859 46
 1 7 5 3979.17 389.599 34
 1 7 5 3345.77 407.66 3
 1 7 5 3660.1 373.354 24
 1 7 5 3717.84 721.757 46
 1 7 5 5078.04 442.059 29
 1 7 6 3846.01 374.482 3
 1 7 6 2496.26 338.287 29
 1 7 6 2321.59 609.361 46
 1 7 7 1176.71 239.28 3
 1 7 7 1689.24 272.587 29
 1 7 8 8973.38 574.256 29
 1 7 8 6899.18 527.546 3
 1 7 9 990.857 177.869 29
 1 7 10 4312.04 315.208 4
 1 8 -14 300.574 96.5874 21
 1 8 -14 458.909 115.735 15
 1 8 -13 1833.71 224.337 31
 1 8 -13 1958.8 226.109 30
 1 8 -13 1423.02 200.248 16
 1 8 -13 1722.76 206.354 12
 1 8 -13 1493.84 221.198 21
 1 8 -13 1819.5 231.181 15
 1 8 -12 1324.37 243.002 30
 1 8 -12 1730.63 257.858 31
 1 8 -12 1310.92 249.023 16
 1 8 -12 1118.44 220.116 12
 1 8 -11 483.926 206.427 12
 1 8 -11 426.974 225.616 18
 1 8 -11 375.021 218 31
 1 8 -11 835.717 236.26 30
 1 8 -11 658.236 220.878 22
 1 8 -11 534.003 235.939 16
 1 8 -10 262.467 224.36 30
 1 8 -10 257.448 218.048 31
 1 8 -9 6812.66 581.606 18
 1 8 -9 7753.97 582.691 12
 1 8 -9 6740.28 579.063 22
 1 8 -9 6966 598.666 16
 1 8 -9 6655.22 568.321 38
 1 8 -8 14789.7 983.166 30
 1 8 -8 15739.2 997.41 12
 1 8 -8 13975.6 962.143 11
 1 8 -8 14253.4 978.936 31
 1 8 -8 16393.7 1037.7 16
 1 8 -7 664.763 238.343 1
 1 8 -7 410.467 268.741 16
 1 8 -7 479.313 264.72 15
 1 8 -7 592.128 242.022 14
 1 8 -7 509.945 206.416 30
 1 8 -7 545.392 209.223 31
 1 8 -7 510.726 225.005 12
 1 8 -7 847.337 236.37 11
 1 8 -6 137.059 240.319 38
 1 8 -6 54.3029 238.038 15
 1 8 -6 -135.86 241.332 14
 1 8 -6 142.337 229.031 21
 1 8 -6 72.3196 193.965 11
 1 8 -6 244.769 214.602 12
 1 8 -6 255.981 267.289 16
 1 8 -6 157.677 241.673 1
 1 8 -5 1143.75 277.23 38
 1 8 -5 1393.9 284.459 14
 1 8 -5 498.347 258.715 15
 1 8 -5 805.095 264.871 1
 1 8 -5 1161.66 292.303 16
 1 8 -5 1148.37 268.284 21
 1 8 -5 1277.95 249.422 11
 1 8 -5 750.648 229.447 12
 1 8 -4 4813.32 451.391 38
 1 8 -4 5278.79 448.565 1
 1 8 -4 4400.28 434.31 21
 1 8 -4 4159.86 434.084 14
 1 8 -4 4866.5 449.043 15
 1 8 -4 4346.06 414.504 11
 1 8 -4 4824.17 424.976 12
 -1 -8 3 6871.82 906.241 50
 1 8 -3 6019.53 508.72 21
 1 8 -3 6385.58 514.714 38
 1 8 -3 4803.71 461.291 29
 1 8 -3 5646.49 491.519 1
 1 8 -3 5741.99 485.191 12
 1 8 -3 5760.89 500.643 15
 1 8 -3 6317.9 505.858 13
 1 8 -3 5920.17 510.426 14
 1 8 -2 17430.8 1127.26 32
 1 8 -2 17116.7 1127.05 33
 -1 -8 2 18999.4 1650.27 50
 1 8 -2 19388 1167.26 21
 1 8 -2 19962.9 1177.3 38
 1 8 -2 17513.3 1139.99 12
 1 8 -2 18356.5 1141.11 1
 1 8 -2 17515.2 1130.36 29
 1 8 -2 18587.2 1169.8 14
 1 8 -2 19355.1 1174.88 15
 1 8 -2 17782.4 1149.86 13
 1 8 -1 25.916 235.013 15
 1 8 -1 -199.453 237.298 1
 1 8 -1 -197.337 214.329 21
 1 8 -1 25.5147 213.629 38
 1 8 -1 -85.4408 197.638 29
 1 8 -1 -256.888 223.598 12
 1 8 -1 284.937 214.444 13
 -1 -8 1 340.01 501.047 50
 1 8 -1 61.2563 195.507 33
 1 8 -1 -137.347 200.561 32
 -1 -8 0 -118.459 476.544 50
 1 8 0 247.409 232.028 1
 1 8 0 297.555 198.459 33
 1 8 0 343.145 199.534 32
 1 8 0 317.386 215.249 21
 1 8 0 426.023 220.989 13
 1 8 0 -109.725 200.951 29
 1 8 1 24137.6 1481.22 29
 1 8 1 26248 1468.97 1
 1 8 1 22199.9 1473.8 13
 1 8 1 23671 1490.07 21
 -1 -8 -1 28577.9 2157.9 48
 1 8 1 25849.6 1517.36 24
 1 8 2 47242.5 2666.84 29
 1 8 2 47833.3 2630.42 1
 -1 -8 -2 45677.3 3317.45 48
 1 8 2 45903 2679.59 24
 1 8 2 43560.2 2651.73 13
 1 8 3 14632.9 934.784 13
 1 8 3 15120.5 955.126 29
 1 8 3 13218 934.268 34
 1 8 3 14238 952.204 24
 1 8 3 15493.7 1435.88 46
 1 8 4 5343.92 834.402 46
 1 8 4 5538.97 499.521 3
 1 8 4 4881.85 455.349 24
 1 8 5 102.957 431.083 46
 1 8 5 102.722 164.696 34
 1 8 5 346.229 205.209 29
 1 8 6 537.168 208.655 3
 1 8 6 1337.26 236.59 29
 1 8 7 5952.25 437.211 3
 1 8 7 5005.72 419.535 29
 1 8 8 356.541 166.405 4
 1 8 8 141.999 121.896 3
 -1 -8 -8 72.906 125.913 20
 1 8 8 116.138 132.349 29
 1 8 9 3356 264.478 4
 1 9 -13 375.766 131.862 21
 1 9 -13 711.314 153.854 15
 1 9 -12 4046.65 337.863 15
 1 9 -12 3106.66 288.422 12
 1 9 -12 3751.98 335.044 21
 1 9 -11 6240.06 467.123 16
 1 9 -11 6140.4 470.839 21
 1 9 -11 5914.03 461.589 15
 1 9 -11 4666.95 413.514 12
 1 9 -11 4744.39 408.76 30
 1 9 -11 4959.77 412.946 31
 1 9 -10 1288.96 288.373 16
 1 9 -10 666.699 247.713 15
 1 9 -10 779.032 197.077 13
 1 9 -10 842.447 221.135 12
 1 9 -10 468.689 188.556 31
 1 9 -10 514.761 197.853 30
 1 9 -10 575.715 242.068 21
 1 9 -9 3209.45 360.798 38
 1 9 -9 2489.28 294.294 31
 1 9 -8 473.335 282.524 16
 1 9 -8 562.814 265.892 15
 1 9 -8 394.886 216.248 12
 1 9 -8 386.12 256.105 21
 1 9 -8 821.868 256.97 38
 1 9 -7 2073.28 332.938 38
 1 9 -7 1966.07 293.488 11
 1 9 -7 1323.23 270.821 12
 1 9 -7 1762.89 314.795 15
 1 9 -7 1923.71 315.908 14
 1 9 -7 1448.66 281.609 1
 1 9 -7 2075.91 352.916 16
 1 9 -7 1458.78 309.61 21
 1 9 -6 5433.06 459.734 11
 1 9 -6 4478.3 444.324 12
 1 9 -6 5162.64 473.238 1
 1 9 -6 5533.6 506.431 14
 1 9 -6 4326.26 474.015 15
 1 9 -6 5530.83 496.365 21
 1 9 -5 25765.5 1565.93 21
 1 9 -5 22216.5 1528.81 24
 1 9 -5 27353 1573.53 14
 1 9 -5 26239.3 1566.56 15
 1 9 -5 26350.4 1534.63 1
 1 9 -5 24154.2 1523.09 12
 1 9 -4 4418.69 421.224 12
 1 9 -4 4307.75 448.722 1
 1 9 -4 4120.92 436.207 13
 1 9 -4 4046.89 451.516 14
 1 9 -4 5141.94 463.633 15
 1 9 -4 4889.21 463.903 21
 1 9 -3 22395.5 1375.75 21
 1 9 -3 19701 1341.24 12
 1 9 -3 23360.9 1372.86 1
 1 9 -3 22248.3 1385.72 38
 1 9 -3 22588.1 1377.27 13
 1 9 -3 21872.7 1383.71 14
 1 9 -3 21815.1 1380.22 15
 1 9 -2 12968.7 906.863 21
 1 9 -2 12765.8 895.811 12
 1 9 -2 13809.9 914.568 1
 1 9 -2 14922.4 941.325 15
 1 9 -2 13121 911.621 13
 1 9 -2 13503.6 933.442 38
 1 9 -1 3787.02 377.539 21
 1 9 -1 2890.29 385.596 24
 1 9 -1 2731.38 362.372 1
 1 9 -1 2912.95 358.565 13
 1 9 0 2722.28 373.639 24
 1 9 0 2303.22 307.744 32
 1 9 0 2671.56 315.336 33
 1 9 0 3226.24 350.845 1
 1 9 0 2725.84 334.244 21
 1 9 0 2442.44 338.373 13
 1 9 1 9422.13 600.329 1
 1 9 1 8279.7 606.838 21
 1 9 1 7004.41 595.975 38
 1 9 1 7461.12 620.649 24
 1 9 1 7219.03 588.298 13
 1 9 2 13192.7 946.816 24
 1 9 2 15834.6 917.416 1
 1 9 2 15660.4 948.025 13
 1 9 2 12581.6 915.173 38
 1 9 3 13111.2 890.606 29
 1 9 3 14923.4 955.029 3
 1 9 4 7459.27 540.281 29
 1 9 4 7247.11 550.579 4
 1 9 4 8125.25 595.749 3
 1 9 4 6750.94 556.361 24
 1 9 5 2060.94 259.943 4
 1 9 5 1491.9 223.746 24
 1 9 5 1763.72 235.698 29
 1 9 5 2001.03 284.096 3
 1 9 6 3359.63 302.299 4
 1 9 6 2898.95 306.861 3
 -1 -9 -7 578.412 135.435 20
 1 9 7 699.978 153.28 4
 1 9 7 600.29 143.913 3
 1 9 8 213.534 92.0056 4
 1 10 -12 5662.32 394.359 21
 1 10 -12 5306.49 391.04 15
 1 10 -11 2480.08 245.481 12
 1 10 -11 3258.23 306.27 21
 1 10 -11 3274.3 306.622 15
 1 10 -10 -125.486 163.894 12
 1 10 -10 125.453 152.862 13
 1 10 -10 -122.256 202.804 15
 1 10 -10 171.25 207.18 21
 1 10 -9 271.177 196.164 13
 1 10 -9 339.587 186.813 12
 1 10 -9 460.017 221.056 38
 1 10 -9 490.35 232.387 15
 1 10 -9 244.31 204.425 21
 1 10 -8 484.538 199.099 12
 1 10 -8 -49.0415 216.237 13
 1 10 -8 173.228 222.901 38
 1 10 -8 529.582 217.298 1
 1 10 -8 -50.8217 220.141 15
 1 10 -8 271.446 208.828 14
 1 10 -8 211.386 223.685 21
 1 10 -7 4065.72 422.618 14
 1 10 -7 4437.41 434.451 38
 1 10 -6 414.19 236.766 13
 1 10 -6 445.707 246.381 38
 1 10 -6 388.479 236.826 21
 1 10 -6 519.063 261.656 15
 1 10 -5 5069.33 459.388 15
 1 10 -5 4161.94 442.869 13
 1 10 -5 4701.84 471.396 14
 1 10 -5 4397.69 446.371 1
 1 10 -5 3702.22 415.906 24
 1 10 -5 4888.3 448.329 21
 1 10 -5 3901.14 398.126 12
 1 10 -5 4408.49 455.416 38
 1 10 -4 2734.45 364.436 15
 1 10 -4 2679.92 371.116 1
 1 10 -4 2561.92 360.792 24
 1 10 -4 2927.19 380.189 38
 1 10 -4 2863.06 335.356 12
 1 10 -4 2830.05 360.741 13
 1 10 -4 2654.33 347.357 21
 1 10 -3 1630.29 315.567 15
 1 10 -3 1890.48 337.343 24
 1 10 -3 2151.97 329.614 38
 1 10 -3 1939.78 337.417 1
 1 10 -3 1950.92 301.024 21
 1 10 -3 1390.07 269.301 12
 1 10 -3 2270.93 329.485 13
 1 10 -2 1944.54 331.373 24
 1 10 -2 1609.5 319.807 38
 1 10 -2 1278.92 306.091 1
 1 10 -2 1545.68 282.886 21
 1 10 -2 2007.07 298.392 13
 1 10 -1 56.6629 238.325 24
 1 10 -1 193.104 230.948 38
 1 10 -1 24.1697 185.072 21
 1 10 -1 84.2763 247.039 1
 1 10 -1 -153.568 223.355 13
 1 10 0 9050.88 713.782 24
 1 10 0 10434 720.424 38
 1 10 1 223.429 203.78 38
 1 10 2 635.307 208.385 1
 1 10 2 596.665 254.562 3
 1 10 2 585.312 191.079 13
 1 10 2 304.745 223.019 24
 1 10 3 7982.86 586.98 24
 1 10 3 8097.01 605.85 3
 1 10 4 1858.83 265.509 3
 1 10 4 1686.3 235.63 24
 1 10 5 1971.08 241.878 3
 1 10 5 1571.22 177.186 24
 1 10 6 2016.04 203.654 3
 1 11 -11 1290.14 178.854 15
 1 11 -11 1439.94 180.795 21
 1 11 -10 1504.32 216.665 15
 1 11 -10 933.799 194.37 21
 1 11 -9 3276.99 285.594 12
 1 11 -9 3329.38 323.633 38
 1 11 -9 3455.9 315.307 13
 1 11 -9 3821.53 342.663 15
 1 11 -9 3916.71 345.275 21
 1 11 -8 11426 721.987 12
 1 11 -8 10748.5 753.645 38
 1 11 -8 10732.5 709.577 1
 1 11 -8 12078.9 767.174 15
 1 11 -8 12282.2 762.637 13
 1 11 -8 10755.5 756.029 21
 1 11 -7 2184.44 257.03 12
 1 11 -7 1788.74 284.78 13
 1 11 -7 2220.79 303.844 38
 1 11 -7 1509.45 264.402 1
 1 11 -7 2655.49 309.18 15
 1 11 -7 1958.2 290.019 21
 1 11 -6 985.291 254.009 15
 1 11 -6 1103.38 260.902 1
 1 11 -6 556.027 178.473 24
 1 11 -6 1217.87 266.369 38
 1 11 -6 1078.04 209.822 12
 1 11 -6 1048.62 251.119 13
 1 11 -6 1011.1 235.813 21
 1 11 -5 3807.49 394.697 24
 1 11 -5 5044.17 445.006 38
 1 11 -5 5129.33 436.915 1
 1 11 -5 4784.39 434.757 13
 1 11 -5 4939.38 433.6 15
 1 11 -5 3643.59 394.955 21
 1 11 -4 6708.68 546.129 24
 1 11 -4 6879.11 528.03 21
 1 11 -4 6687.14 541.287 1
 1 11 -4 6548.64 541.447 13
 1 11 -4 6585.1 550.054 38
 1 11 -3 2512.27 334.502 1
 1 11 -3 2231.43 291.02 3
 1 11 -3 2484.99 337.892 38
 1 11 -3 2705.73 341.098 24
 1 11 -3 2386.87 295.233 21
 1 11 -3 2658.97 319.832 13
 1 11 -2 485.326 240.818 1
 1 11 -2 23.5197 203.636 3
 1 11 -2 380.428 242.982 24
 1 11 -2 -124.751 218.89 38
 1 11 -2 142.89 175.203 21
 1 11 -2 276.064 211.354 13
 1 11 -1 5708.32 463.217 13
 1 11 -1 5874.49 488.8 24
 1 11 -1 5556.74 471.263 38
 1 11 -1 5021.47 469.33 3
 1 11 -1 5533.53 437.162 21
 1 11 -1 5369.21 449.87 1
 1 11 0 -68.1971 212.777 24
 1 11 0 360.018 207.599 1
 1 11 0 -256.781 217.657 3
 1 11 0 39.0685 177.129 13
 1 11 0 -120.454 179.786 38
 1 11 1 4759.44 403.805 3
 1 11 1 4248.65 392.305 24
 1 11 1 3509.18 339.683 1
 1 11 1 4247.21 354.122 13
 1 11 2 24652.5 1409.62 3
 1 11 2 22341 1352.06 13
 1 11 2 24311.7 1397.62 24
 1 11 3 2042.69 251.828 3
 1 11 3 1937.02 229.878 24
 1 11 4 50.3809 134.022 3
 1 11 4 -56.1996 94.6026 24
 1 11 5 1778.38 167.863 3
 1 12 -10 2318.72 188.517 21
 1 12 -9 -10.9193 120.932 21
 1 12 -9 -19.0666 113.952 13
 1 12 -8 14702.4 917.849 38
 1 12 -8 15067 914.275 21
 1 12 -8 15569.7 918.214 13
 1 12 -7 8541.94 606.14 1
 1 12 -7 10538.2 649.783 38
 1 12 -7 9349.77 626.581 21
 1 12 -7 10604.7 646.609 13
 1 12 -6 1058.82 219.426 13
 1 12 -6 1329.06 221.725 38
 1 12 -6 893.27 191.49 21
 1 12 -6 978.757 213.447 1
 1 12 -5 599.825 165.612 21
 1 12 -5 684.178 182.12 24
 1 12 -5 626 204.687 13
 1 12 -5 567.758 214.288 38
 1 12 -5 783.666 218.948 1
 1 12 -4 2014.37 234.276 21
 1 12 -4 1838.58 265.102 1
 1 12 -4 2140.24 260.301 24
 1 12 -4 2007.72 264.497 13
 1 12 -4 2028.44 278.771 38
 1 12 -3 7572.85 549.338 13
 1 12 -3 7495.95 554.384 24
 1 12 -3 8595.73 569.562 38
 1 12 -3 7315.61 517.743 21
 1 12 -3 7702.12 542.574 1
 1 12 -2 1573.71 238.448 1
 1 12 -2 1325.47 228.587 38
 1 12 -2 1283.82 245.204 24
 1 12 -2 1412.93 220.02 13
 1 12 -1 98.5482 170.433 1
 1 12 -1 62.6269 158.997 3
 1 12 -1 87.6746 151.275 13
 1 12 -1 -61.5719 145.747 38
 1 12 -1 52.6849 181.228 24
 1 12 0 58.0875 123.14 13
 1 12 0 94.361 168.029 24
 1 12 0 305.53 159.779 1
 1 12 0 195.148 156.085 3
 1 12 1 12936.3 657.501 24
 1 12 1 11662.8 652.745 3
 1 12 2 8287.94 513.535 3
 1 12 2 7602.91 497.916 24
 1 12 3 6200.61 392.714 3
 1 13 -7 10040.8 605.494 13
 1 13 -6 1402.38 166.663 13
 1 13 -6 850.312 149.32 1
 1 13 -5 5746.81 351.894 13
 1 13 -5 4004.17 332.971 1
 1 13 -4 957.614 139.567 24
 1 13 -4 965.879 155.815 13
 1 13 -4 693.225 162.147 1
 1 13 -3 30.3309 118.272 24
 1 13 -3 58.8235 116.092 13
 1 13 -3 25.7984 136.174 1
 1 13 -2 10.0759 120.477 24
 1 13 -2 21.9224 125.587 1
 1 13 -2 109.811 95.1238 13
 1 13 -1 314.743 116.806 24
 2 -13 0 617.08 122.345 27
 2 -13 0 456.706 127.182 9
 2 -13 1 1512.19 185.415 27
 2 -13 1 1410.3 181.067 9
 -2 13 -1 1703.26 170.76 1
 2 -13 2 2424.6 237.081 27
 2 -13 2 2088.8 224.306 9
 -2 13 -2 2581.69 226.423 1
 -2 13 -3 692.578 166.774 1
 2 -13 3 734.752 169.887 27
 -2 13 -4 38.6875 146.307 1
 2 -13 4 447.152 153.948 27
 -2 13 -5 747.422 166.395 1
 2 -13 5 1273.81 186.199 27
 -2 13 -6 1983.86 199.239 1
 2 -13 6 2291.41 221.418 27
 -2 13 -6 2393.06 209.188 14
 2 -13 7 401.904 119.07 27
 -2 13 -7 207.02 107.643 14
 2 -12 -3 291.736 126.465 27
 2 -12 -3 470.303 132.392 9
 -2 12 2 1680.27 224.301 8
 2 -12 -2 2568.8 237.471 9
 -2 12 2 2125.85 224.8 32
 -2 12 2 2306.36 230.131 33
 2 -12 -2 2218.24 241.762 27
 2 -12 -1 10016.6 621.595 40
 2 -12 -1 9130.08 581.2 27
 2 -12 -1 8226.92 558.762 9
 -2 12 1 7910.34 570.842 8
 -2 12 1 7942.27 554.256 32
 -2 12 1 8325.2 556.868 33
 -2 12 1 7752.8 516.658 1
 2 -12 0 5285.52 447.231 40
 2 -12 0 4572.76 404.746 27
 -2 12 0 4697.03 390.441 32
 -2 12 0 4534.71 388.299 33
 -2 12 0 5804.82 378.545 1
 -2 12 0 4358.63 404.523 8
 2 -12 0 4973.01 396.1 9
 -2 12 -1 2397.36 271.135 1
 2 -12 1 2640.64 310.922 27
 -2 12 -1 2663.57 303.543 8
 -2 12 -1 2382.3 281.065 33
 -2 12 -1 1956.98 275.368 32
 2 -12 2 615.774 252.016 40
 -2 12 -2 366.588 200.188 1
 2 -12 2 398.805 168.589 28
 2 -12 2 345.788 214.393 27
 -2 12 -2 487.942 210.357 8
 -2 12 -2 438.06 197.404 33
 -2 12 -2 356.252 199.367 32
 -2 12 -3 200.644 190.63 33
 -2 12 -3 321.395 198.737 32
 2 -12 3 542.109 242.893 40
 -2 12 -3 304.805 177.707 38
 2 -12 3 365.402 178.763 28
 -2 12 -3 121.864 195.583 8
 -2 12 -3 122.421 190.538 1
 2 -12 3 291.62 217.354 27
 -2 12 -3 63.8687 156.728 14
 2 -12 4 177.799 223.647 40
 -2 12 -4 114.701 156.93 38
 2 -12 4 -41.7738 203.649 27
 2 -12 4 138.222 173.768 28
 -2 12 -4 98.2241 187.427 8
 -2 12 -4 -52.4147 178.619 14
 -2 12 -4 136.347 195.505 1
 -2 12 -5 3501.05 321.13 1
 2 -12 5 3125.05 364.498 40
 -2 12 -5 2968.64 284.084 38
 2 -12 5 3612.12 361.276 27
 -2 12 -5 3422.78 331.278 14
 2 -12 5 3401.95 324.5 28
 -2 12 -6 1772.83 256.264 14
 -2 12 -6 2049.34 247.78 1
 2 -12 6 1873.01 277.843 40
 2 -12 6 2315.5 262.98 28
 -2 12 -7 1188.82 218.058 14
 2 -12 7 980.541 141.224 7
 -2 12 -7 701.946 176.957 1
 2 -12 7 971.268 198.719 28
 2 -12 7 986.762 222.083 40
 2 -12 8 597.52 124.157 7
 -2 12 -8 609.21 183.869 14
 2 -12 8 462.095 157.391 28
 -2 12 -9 4915.96 370.438 14
 2 -12 9 5250.62 359.36 28
 2 -11 -5 198.294 135.156 9
 -2 11 4 3420.48 293.519 33
 2 -11 -4 3861.91 325.887 27
 -2 11 4 3531.63 294.013 32
 2 -11 -4 3719.51 319.734 9
 -2 11 3 4409.08 365.316 33
 2 -11 -3 4297.65 391.976 27
 -2 11 3 3966.61 394.503 8
 2 -11 -3 4142.93 370.422 9
 2 -11 -3 4596.11 406.389 40
 -2 11 3 4654.44 370.389 32
 -2 11 3 4270.69 374.019 23
 -2 11 2 -48.6656 230.509 8
 2 -11 -2 722.993 238.222 27
 2 -11 -2 462.222 236.67 40
 -2 11 2 604.268 226.508 23
 -2 11 2 603.659 208.271 33
 -2 11 2 255.654 211.44 32
 -2 11 2 337.381 168.401 1
 2 -11 -2 355.951 205.166 9
 2 -11 -1 5043.07 481.097 40
 -2 11 1 5021.17 392.984 1
 -2 11 1 5374.79 467.925 8
 -2 11 1 3813.38 402.835 33
 2 -11 -1 4901.39 445.292 27
 -2 11 1 4769.15 418.352 32
 -2 11 0 276.276 238.018 8
 2 -11 0 126.285 232.889 27
 2 -11 0 187.772 190.907 28
 2 -11 0 30.8311 249.414 40
 -2 11 0 83.128 215.961 33
 -2 11 0 199.511 213.711 32
 -2 11 -1 141.348 241.179 8
 2 -11 1 339.852 250.278 27
 2 -11 1 351.504 286.164 40
 -2 11 -1 -149.574 226.006 33
 -2 11 -1 -20.5156 215.024 32
 2 -11 1 -156.974 198.277 28
 -2 11 -2 4926.66 423.669 14
 2 -11 2 4969.9 450.171 28
 2 -11 2 6127.54 544.263 40
 2 -11 2 5387.63 481.902 27
 -2 11 -2 4587.69 436.327 32
 -2 11 -2 4665.02 439.693 33
 -2 11 -2 5226.37 495.434 8
 -2 11 -3 20806.9 1366.86 14
 2 -11 3 23953.8 1458.81 40
 2 -11 3 25047.5 1427.14 27
 -2 11 -3 21038.5 1360.36 32
 -2 11 -3 21828.4 1370.46 33
 2 -11 3 24346.1 1402.66 28
 -2 11 -3 23040 1425.37 8
 -2 11 -4 285.921 216.551 33
 -2 11 -4 687.139 235.894 32
 -2 11 -4 702.285 269.48 8
 -2 11 -4 661.319 233.967 14
 2 -11 4 760.949 244.604 28
 2 -11 4 1364.54 309.336 40
 2 -11 5 319.529 232.727 28
 2 -11 5 -184.446 262.284 40
 -2 11 -5 56.8418 171.136 38
 -2 11 -5 122.227 216.168 14
 2 -11 6 3439.44 305.445 7
 -2 11 -6 2864.09 356.718 14
 2 -11 6 2567.37 377.518 40
 2 -11 6 3568.35 368.886 28
 2 -11 7 3943.61 378.201 28
 2 -11 7 2629.53 295.285 7
 -2 11 -7 3510.3 371.7 14
 -2 11 -7 3053.25 317.517 1
 2 -11 7 3226.08 374.773 40
 2 -11 8 1045.03 209.3 7
 -2 11 -8 1398.22 259.181 14
 2 -11 8 1563.32 255.12 28
 2 -11 8 879.964 249.007 40
 2 -11 9 3233.58 289.081 7
 -2 11 -9 3547.08 335.346 14
 2 -11 9 3404.09 333.004 28
 2 -11 9 3153.38 315.403 40
 2 -11 10 5153.25 373.659 7
 -2 11 -10 5801.41 412.364 14
 2 -11 10 5545.88 407.417 28
 2 -11 11 18154 1054.01 7
 2 -11 11 18451.4 1075.51 28
 -2 11 -11 19669.1 1076.86 14
 2 -10 -7 56.7033 101.55 9
 2 -10 -7 55.2515 115.924 2
 -2 10 6 1813.27 237.885 23
 2 -10 -6 2336.4 239.805 9
 2 -10 -6 1852.36 208.039 20
 -2 10 6 2159.36 207.87 33
 -2 10 6 2329.23 211.066 32
 -2 10 5 3764.76 324.952 32
 -2 10 5 3854.85 366.173 23
 2 -10 -5 4084.73 376.659 27
 2 -10 -5 3842.76 324.756 20
 2 -10 -5 3914.65 351.818 9
 -2 10 5 4259.59 402.65 8
 -2 10 5 3454.97 322.246 33
 -2 10 5 3523.04 344.061 34
 -2 10 4 8168.67 610.475 8
 2 -10 -4 6802.25 533.722 9
 -2 10 4 6458.4 554.433 23
 -2 10 4 7100.65 521.273 32
 2 -10 -4 7394.03 574.442 27
 2 -10 -4 7556.62 570.87 40
 -2 10 4 6696.98 531.238 34
 -2 10 4 7014.87 522.331 33
 -2 10 3 2721.12 327.397 34
 -2 10 3 2617.73 354.269 23
 -2 10 3 3160.09 398.225 8
 2 -10 -3 2945.31 376.01 40
 2 -10 -3 2437.11 326.491 9
 2 -10 -3 2717.21 368.13 27
 -2 10 3 3135.29 335.797 33
 -2 10 3 2285.05 308.153 32
 -2 10 2 128.839 263.187 8
 -2 10 2 132.819 234.946 33
 -2 10 2 -21.2408 230.119 32
 2 -10 -2 354.79 256.808 40
 2 -10 -2 113.852 249.58 27
 -2 10 1 3959.06 403.006 32
 -2 10 1 4125.25 409.977 33
 2 -10 -1 5169.27 499.928 40
 2 -10 -1 4158.64 848.088 43
 -2 10 0 3231.86 362.204 33
 -2 10 0 2624.15 353.548 32
 2 -10 0 2884.51 422.456 40
 2 -10 0 3268.89 409.136 27
 -2 10 0 3566.57 441.217 8
 -2 10 -1 -399.215 263.37 8
 2 -10 1 165.861 239.086 28
 2 -10 1 60.3142 251.251 27
 2 -10 1 136.044 473.821 43
 -2 10 -1 -92.0191 238.879 32
 -2 10 -1 359.312 235.152 33
 2 -10 1 -70.9526 282.359 40
 -2 10 -2 53914.8 3239.44 14
 2 -10 2 54360.1 3264.81 28
 2 -10 2 60173 3333.97 40
 -2 10 -2 62041.5 3323.01 8
 -2 10 -3 3300.83 373.738 14
 2 -10 3 2689.21 378.059 28
 -2 10 -3 3312.66 648.802 47
 2 -10 3 3453.42 438.374 40
 2 -10 4 17898.8 1659.17 42
 2 -10 4 15849.2 1062.13 40
 -2 10 -4 15934 1010.33 14
 2 -10 4 14037.5 928.257 7
 2 -10 4 16176.3 1024.67 28
 -2 10 -4 14615.7 969.814 32
 -2 10 -4 14643.6 973.283 33
 -2 10 -4 14234.3 1353.55 47
 2 -10 5 2400.76 712.946 42
 2 -10 5 3100.49 400.904 40
 2 -10 5 1989.53 341.334 28
 -2 10 -5 2314.55 631.651 47
 -2 10 -5 2503.01 358.534 14
 -2 10 -5 2269.75 300.778 33
 -2 10 -5 2406.46 300.822 32
 -2 10 -5 2359.46 288.864 38
 -2 10 -6 8738.56 994.787 47
 2 -10 6 7870.35 678.359 40
 2 -10 6 9016.11 1115.36 42
 -2 10 -7 7824.43 616.151 14
 2 -10 7 7107.43 551.701 7
 2 -10 7 7208.63 622.406 40
 2 -10 7 6055.01 938.928 45
 2 -10 7 7914.15 612.117 28
 2 -10 8 4355.05 419.69 28
 2 -10 8 3269.53 355.152 7
 -2 10 -8 4182.72 418.221 14
 -2 10 -8 3586 328.754 1
 2 -10 8 3489.2 405.28 40
 -2 10 -9 6983.54 538.865 14
 2 -10 9 6576.18 489.931 7
 2 -10 9 6391.9 528.274 28
 2 -10 9 6675.77 530.436 40
 -2 10 -9 5901.96 471.924 16
 -2 10 -10 891.804 227.925 14
 2 -10 10 1598.67 222.111 7
 2 -10 10 1666.89 259.744 28
 2 -10 10 1017.81 216.924 40
 -2 10 -10 949.072 225.232 39
 -2 10 -10 1267.31 202.822 16
 -2 10 -11 796.112 147.421 16
 2 -10 11 808.716 173.37 7
 -2 10 -11 1473.58 211.803 14
 2 -10 11 1369.9 209.613 28
 2 -10 12 727.972 118.195 7
 -2 10 -12 638.426 124.212 14
 2 -10 12 813.259 141.286 28
 -2 9 8 985.895 173.633 23
 -2 9 8 734.704 143.697 34
 2 -9 -8 829.776 165.225 2
 2 -9 -8 861.453 140.841 20
 2 -9 -8 803.47 149.805 9
 2 -9 -7 24497.9 1391.23 20
 -2 9 7 21638.4 1402.42 23
 -2 9 7 24729.7 1373.85 33
 -2 9 7 23440.1 1397.13 34
 2 -9 -7 26084.6 1408.41 9
 -2 9 7 22854.4 1366.21 32
 2 -9 -6 4175.53 363.92 20
 -2 9 6 4060.42 433.252 8
 2 -9 -6 3815.49 381.481 9
 -2 9 6 3619.87 416.797 23
 -2 9 6 4121.96 353.443 32
 2 -9 -6 4532.89 424.521 27
 -2 9 6 4408.74 359 33
 -2 9 6 4319.6 390.937 34
 2 -9 -5 1004.43 251.025 40
 2 -9 -5 1210.83 275.359 9
 -2 9 5 1742.44 325.872 23
 2 -9 -5 1719.91 324.383 27
 -2 9 5 899.782 258.514 34
 -2 9 5 1255.28 241.468 33
 -2 9 5 1214.78 248.232 32
 -2 9 5 1721.42 335.099 8
 2 -9 -4 3140.58 886.137 43
 -2 9 4 2993.03 368.282 34
 -2 9 4 2903.01 696.187 46
 -2 9 4 3422.84 364.49 33
 -2 9 4 3284.07 354.365 32
 -2 9 3 240.362 514.229 46
 2 -9 -3 844.809 721.851 43
 2 -9 -3 933.699 271.486 9
 2 -9 -3 781.358 298.629 27
 -2 9 3 1119.3 323.137 8
 -2 9 3 564.777 240.787 33
 -2 9 3 628.311 241.446 32
 -2 9 3 758.822 260.9 34
 -2 9 2 218.21 302.375 8
 2 -9 -2 293.429 269.19 28
 2 -9 -2 666.999 293.555 27
 2 -9 -2 833.814 627.756 43
 -2 9 1 1374.73 287.06 34
 2 -9 -1 1209.98 326.941 40
 -2 9 1 1339.22 288.513 33
 -2 9 1 1327.41 284.57 32
 2 -9 -1 1151.6 300.877 28
 -2 9 1 1474.79 341.959 8
 2 -9 -1 1585.22 340.205 27
 2 -9 -1 1449.09 715.519 43
 -2 9 0 9394.2 693.335 33
 -2 9 0 7810.21 984.307 47
 2 -9 0 10599.4 1308.15 43
 -2 9 0 10426.4 777.338 8
 2 -9 0 9374.28 744.511 27
 2 -9 0 9547.86 727.505 28
 -2 9 0 9330.95 689.044 32
 -2 9 -1 32202 1788.23 8
 -2 9 -1 30959.6 1696.82 32
 -2 9 -1 22564.6 1966.9 47
 2 -9 1 28402.5 1725.95 28
 -2 9 -1 28295.5 1690.65 33
 -2 9 -1 25206.8 1670.51 14
 2 -9 1 29464.8 2397.18 43
 -2 9 -2 6034.99 492.991 32
 -2 9 -2 5485.99 490.955 33
 -2 9 -2 6298.56 848.714 47
 2 -9 2 6652.63 544.553 28
 -2 9 -2 5682.22 498.651 14
 -2 9 -3 2906.65 366.806 14
 2 -9 3 3022.37 323.256 7
 2 -9 3 4397.22 822.027 43
 -2 9 -3 3216.54 730.644 47
 -2 9 -3 3071.1 354.797 33
 -2 9 -3 3829.91 372.355 32
 2 -9 3 2864.6 383.488 28
 -2 9 -4 848.134 270.168 14
 2 -9 4 981.263 226.687 7
 2 -9 4 280.94 518.051 42
 -2 9 -4 1376.72 562.817 47
 2 -9 4 828.29 274.876 28
 -2 9 -4 907.76 238.619 33
 -2 9 -4 979.134 245.231 32
 -2 9 -5 105.463 200.86 33
 -2 9 -5 304.226 200.217 32
 -2 9 -5 981.964 613.264 47
 2 -9 5 181.137 260.252 28
 2 -9 5 392.724 228.905 7
 -2 9 -5 148.822 232.165 14
 2 -9 5 -275.042 492.26 42
 2 -9 5 379.675 277.925 40
 -2 9 -6 1467.65 675.667 47
 2 -9 6 1693.72 322.303 28
 2 -9 6 1291.52 264.882 7
 -2 9 -6 462.662 269.79 14
 2 -9 6 811.822 487.145 42
 2 -9 6 687.95 277.593 40
 2 -9 7 4421.67 814.668 45
 -2 9 -7 4612.76 839.927 47
 -2 9 -7 3907.29 464.895 14
 2 -9 7 4386.08 425.512 7
 2 -9 7 4644.66 473.348 28
 2 -9 7 4598.29 834.934 42
 2 -9 7 4651.53 489.47 40
 -2 9 -8 3131.75 359.155 16
 2 -9 8 4532.26 784.912 45
 -2 9 -8 2602.59 733.747 47
 2 -9 8 3841.21 776.331 42
 2 -9 8 3586.55 424.401 40
 -2 9 -9 1945 288.463 16
 2 -9 9 2188.03 311.124 7
 2 -9 9 2631.08 362.155 28
 -2 9 -9 2247.59 349.089 14
 2 -9 9 1858.02 329.048 40
 -2 9 -10 6089.39 514.707 16
 2 -9 10 7946.63 526.09 7
 2 -9 10 8268.66 580.404 28
 -2 9 -10 7091.08 556.9 14
 -2 9 -10 6333.54 548.292 39
 2 -9 10 6266.94 544.66 40
 -2 9 -11 12100 808.125 16
 2 -9 11 13547.7 803.106 7
 2 -9 11 13682.3 844.52 28
 -2 9 -11 14370.5 848.313 14
 -2 9 -11 11099 826.453 39
 -2 9 -12 1155.58 183.128 14
 2 -9 12 1272.12 174.445 7
 2 -9 12 1300.02 209.888 28
 -2 9 -12 1100.91 171.831 16
 2 -8 -9 1521.2 197.756 2
 -2 8 9 1136.54 180.965 34
 2 -8 -9 1619.53 190.04 20
 2 -8 -9 1364.55 190.117 9
 -2 8 9 1791.79 217.398 23
 -2 8 8 39024.9 2391.67 23
 -2 8 8 43468.8 2386.68 34
 -2 8 8 40229.7 2348.77 33
 2 -8 -8 44343.6 2382.22 20
 -2 8 8 41145.7 2346.85 32
 2 -8 -8 44168.8 2390.15 9
 -2 8 7 1280.94 306.687 23
 2 -8 -7 991.861 237.557 20
 -2 8 7 1522.59 263.51 34
 2 -8 -7 1447.17 272.058 9
 -2 8 7 1399.81 221.271 32
 -2 8 7 1210.04 219.113 33
 2 -8 -6 463.963 247.439 9
 -2 8 6 138.048 293.313 8
 -2 8 6 194.454 280.484 23
 2 -8 -6 288.724 210.61 20
 -2 8 6 304.617 211.193 32
 -2 8 6 20.0429 199.854 33
 2 -8 -6 321.034 277.601 27
 -2 8 6 122.761 226.564 34
 -2 8 5 11482.5 742.482 32
 -2 8 5 10696.2 740.908 33
 -2 8 5 10100.4 760.566 34
 2 -8 -4 728.327 276.119 9
 -2 8 4 1140.74 362.358 8
 2 -8 -4 1196.76 319.523 27
 -2 8 4 744.399 531.75 46
 -2 8 3 6727.05 1036.23 46
 -2 8 3 8601.01 649.135 33
 -2 8 3 8835.42 664.086 34
 -2 8 3 7654.58 708.123 8
 2 -8 -3 8774.32 710.197 27
 2 -8 -3 7971.98 681.132 28
 -2 8 3 9914.54 660.703 32
 -2 8 2 1219.93 272.732 34
 -2 8 2 686.251 487.581 47
 2 -8 -2 696.05 283.574 28
 -2 8 2 953.012 255.153 32
 -2 8 2 1169.59 269.307 33
 2 -8 -2 947.588 301.207 27
 -2 8 2 1353.34 352.649 8
 -2 8 2 -237.365 570.426 46
 -2 8 1 3770.05 764.43 46
 -2 8 1 4516.52 437.378 34
 -2 8 1 5619.88 455.141 33
 -2 8 1 4597.32 740.338 47
 2 -8 -1 4941.66 995.058 43
 -2 8 1 3997.25 492.444 8
 -2 8 1 4578.85 434.06 32
 2 -8 -1 5253.89 491.476 28
 2 -8 -1 4547.96 490.971 27
 2 -8 0 895.762 614.054 43
 2 -8 0 843.34 297.931 40
 -2 8 0 664.561 241.862 34
 -2 8 0 685.832 303.139 8
 -2 8 0 1229.56 579.527 47
 -2 8 0 719.898 238.342 33
 -2 8 0 622.429 255.333 32
 2 -8 0 720.716 265.412 28
 2 -8 1 2382.19 685.227 43
 2 -8 1 2509.66 367.749 40
 -2 8 -1 3015.33 662.254 47
 -2 8 -1 2450.54 312.448 14
 2 -8 1 2398.44 359.277 28
 -2 8 -1 2829.22 334.465 33
 -2 8 -1 2644.03 324.805 32
 -2 8 -2 7841.04 577.429 32
 -2 8 -2 6666.38 923.909 47
 -2 8 -2 8566.49 592.251 33
 -2 8 -2 7812.93 590.325 14
 2 -8 2 7105.09 539.921 7
 2 -8 2 7979.13 1085.85 43
 2 -8 2 8991.21 667.107 40
 2 -8 2 7318.13 622.24 28
 -2 8 -3 21502 1296.25 32
 -2 8 -3 21488.3 1705.4 47
 -2 8 -3 22527.4 1306.68 33
 2 -8 3 21323.9 1351.56 28
 2 -8 3 20540.2 1276.04 7
 -2 8 -3 19959.8 1320.8 14
 2 -8 3 23993.3 1948.72 43
 2 -8 3 22456 1382.17 40
 -2 8 -4 35348.7 2287.38 47
 -2 8 -4 31007.8 1795.41 32
 -2 8 -4 30560.5 1798.93 33
 2 -8 4 29231.5 1849.53 28
 2 -8 4 30096 1789.8 7
 2 -8 4 31268.7 1881.82 40
 2 -8 4 32897.5 2470.75 42
 2 -8 4 28275.1 2377.45 43
 -2 8 -4 30633.1 1845.16 14
 2 -8 5 1609.6 337.292 40
 -2 8 -5 2384.79 346.682 14
 2 -8 5 2547.73 317.433 7
 -2 8 -5 2356.81 286.34 33
 -2 8 -5 2209.64 282.768 32
 2 -8 5 1456.84 618.087 42
 2 -8 5 2961.16 375.124 28
 -2 8 -5 2810.46 749.271 47
 -2 8 -6 63628.5 3731.57 22
 -2 8 -6 62807.5 3726.38 18
 -2 8 -6 73187.1 4219.05 47
 -2 8 -6 62592.1 3742 14
 2 -8 6 68233.2 3699.22 7
 2 -8 6 68277.7 3762.27 28
 2 -8 6 63480.3 4357.91 42
 2 -8 7 19675.7 1800.94 45
 -2 8 -7 20319.7 1320.89 22
 2 -8 7 21458 1351.04 28
 2 -8 7 22103.2 1292.32 7
 -2 8 -7 19403.1 1321.93 14
 -2 8 -7 22326 1810.52 47
 2 -8 7 18199.7 1831.15 42
 -2 8 -7 20733.4 1321.42 18
 -2 8 -7 20639.8 1294.94 16
 -2 8 -8 2667.36 372.713 14
 2 -8 8 2768.3 351.74 7
 2 -8 8 4166.26 808.626 42
 2 -8 8 3276.66 404.309 28
 -2 8 -8 2355.28 360.773 22
 -2 8 -8 1988.16 331.565 16
 2 -8 8 2745.49 388.584 40
 2 -8 8 3716.03 788.228 45
 -2 8 -8 3052.89 772.974 47
 -2 8 -8 2679.35 366.198 18
 2 -8 9 3565.13 426.838 40
 2 -8 9 3814.89 741.781 45
 -2 8 -9 3121.3 781.361 47
 -2 8 -10 5275.08 489.104 16
 -2 8 -10 5024.58 491.108 22
 -2 8 -10 6535.77 531.522 14
 2 -8 10 6856.51 487.794 7
 -2 8 -10 5631.53 507.736 18
 2 -8 10 5978.64 530.675 28
 2 -8 10 6041.76 523.029 40
 -2 8 -11 5361.43 477.214 16
 -2 8 -11 5697.33 483.377 22
 -2 8 -11 6645.97 508.671 14
 2 -8 11 6139.2 457.906 7
 -2 8 -11 5912.93 486.273 18
 -2 8 -11 5987.84 517.864 39
 2 -8 11 6737.15 510.736 28
 -2 8 -12 -31.5849 170.048 18
 -2 8 -12 180.815 172.302 14
 -2 8 -12 204.457 180.313 16
 -2 8 -12 -15.9537 168.253 22
 -2 8 -12 -221.169 202.446 39
 2 -8 12 320.334 180.478 28
 2 -8 12 -10.7757 142.938 7
 -2 8 -13 187.823 122.397 16
 2 -8 13 104.141 89.9173 7
 2 -8 13 30.5624 116.321 28
 2 -7 -10 5966.44 392.177 9
 -2 7 10 5245.84 383.768 34
 2 -7 -10 5166.62 388.505 2
 2 -7 -10 5919.13 391.26 20
 -2 7 10 5215.07 404.423 23
 2 -7 -9 18476.5 1044.54 9
 -2 7 9 16217 1053.39 23
 -2 7 9 17879.8 1040.13 34
 -2 7 9 16221.2 997.272 33
 2 -7 -9 15768.8 1037.44 2
 -2 7 9 16807.1 996.797 32
 2 -7 -9 17450.4 1038.49 20
 -2 7 8 3539.14 429.625 23
 -2 7 8 3524.8 326.621 32
 -2 7 8 3650.79 335.996 33
 -2 7 8 4289.84 387.24 34
 2 -7 -8 3650.53 373.208 20
 2 -7 -8 3967.67 388.677 9
 -2 7 7 799.424 255.006 34
 -2 7 7 1156.14 572.261 46
 -2 7 7 1028.76 236.715 32
 -2 7 7 1024.36 233.053 33
 2 -7 -7 1325.86 267.539 20
 2 -7 -6 5564.37 503.861 9
 -2 7 6 4678.8 881.029 46
 -2 7 6 5839.67 508.579 34
 -2 7 6 5124.13 464.662 33
 -2 7 6 5138.15 540.296 23
 2 -7 -6 5341.37 525.921 27
 -2 7 6 4601.52 543.973 8
 -2 7 5 12453.3 1389.41 46
 -2 7 5 14186.3 974.509 23
 -2 7 5 13944.3 909.581 33
 -2 7 5 13108.9 918.63 34
 2 -7 -5 13033.9 922.743 9
 -2 7 5 12915.6 992.064 8
 -2 7 5 13471.8 900.271 32
 2 -7 -5 14247.7 977.094 27
 2 -7 -4 2987.08 384.936 9
 -2 7 4 3219.29 728.368 46
 2 -7 -4 3130.33 422.539 27
 -2 7 4 3974.7 393.538 33
 -2 7 4 3462.38 387.43 34
 -2 7 4 3108.02 450.964 8
 -2 7 4 3182.68 369.283 32
 -2 7 3 100493 5984.93 8
 -2 7 3 109965 5910.01 32
 -2 7 3 96144.4 6421.26 46
 -2 7 3 112096 5921.5 33
 -2 7 3 104790 5923.98 34
 2 -7 -3 103427 5958.12 27
 2 -7 -3 106259 5961.57 28
 -2 7 2 3616.01 388.341 32
 -2 7 2 4378.85 403.384 33
 -2 7 2 4035.29 403.246 34
 -2 7 2 3741.71 740.937 46
 -2 7 2 4056.05 482.833 8
 2 -7 -2 3898.05 436.756 28
 2 -7 -2 4547.61 450.243 27
 -2 7 1 354.897 214.247 32
 -2 7 1 62.2823 207.472 33
 -2 7 1 -74.6752 527.394 47
 -2 7 1 -110.617 201.56 34
 -2 7 1 -202.14 439.101 46
 -2 7 1 292.776 293.85 8
 2 -7 -1 525.915 268.964 27
 2 -7 -1 191.037 245.535 28
 2 -7 0 15061.2 1553.85 43
 -2 7 0 17001.9 960.366 32
 -2 7 0 15142.3 1318.26 47
 2 -7 0 16148.4 1005.85 28
 -2 7 0 15314.8 954.624 33
 -2 7 0 14212.7 955.824 34
 2 -7 0 13600.2 902.777 7
 2 -7 1 16838.3 1656.1 43
 2 -7 1 19902.9 1205.12 40
 -2 7 -1 19756 1143.6 32
 -2 7 -1 20652.7 1556.84 47
 2 -7 1 19744.6 1195.43 28
 2 -7 1 18988.9 1113.24 7
 -2 7 -1 17073.8 1136.51 34
 -2 7 -1 19065.5 1141.8 33
 -2 7 -1 16615.2 1133.77 14
 2 -7 2 21977.6 1953.24 43
 2 -7 2 25077.2 1500.54 40
 -2 7 -2 26058.7 1438.55 32
 -2 7 -2 26026.8 1831.42 47
 2 -7 2 23690.7 1482.04 28
 2 -7 2 23484 1415.3 7
 -2 7 -2 25786.8 1441.74 33
 -2 7 -2 21261.8 1439.37 14
 2 -7 3 4796.61 825.379 43
 2 -7 3 5720.02 504.1 40
 -2 7 -3 5773.74 438.521 32
 -2 7 -3 4379.39 774.351 47
 2 -7 3 5514.04 430.746 7
 -2 7 -3 5801.17 440.481 33
 2 -7 3 5941.2 504.501 28
 -2 7 -3 5094.52 456.9 14
 -2 7 -4 5719.69 427.025 33
 2 -7 4 6448.54 891.567 43
 2 -7 4 4651.4 480.407 40
 2 -7 4 5411.55 868.348 42
 -2 7 -4 4729.66 447.337 14
 2 -7 4 5027.7 430.211 7
 -2 7 -4 6877.59 861.136 47
 2 -7 4 5771.18 492.651 28
 -2 7 -4 5132.62 415.161 32
 -2 7 -5 50667.4 2903.34 32
 -2 7 -5 50508.4 2906.24 33
 -2 7 -5 50445.7 2956.79 22
 -2 7 -5 49752.9 2953.39 18
 2 -7 5 53524.8 3573.91 42
 2 -7 5 52863.4 3003.83 40
 -2 7 -5 52696.6 3341.28 47
 2 -7 5 54236.2 2930.87 7
 -2 7 -5 49158.9 2965.48 14
 2 -7 5 55461.2 2988.93 28
 -2 7 -6 12036.5 812.609 22
 -2 7 -6 10994.6 802.822 18
 -2 7 -6 12132.6 1224.67 47
 2 -7 6 10845.4 839.995 40
 2 -7 6 12242.5 789.073 7
 -2 7 -6 11043.9 786.55 16
 2 -7 6 12083.5 840.578 28
 2 -7 6 10390.7 1263.29 42
 2 -7 7 45112.1 3354.29 45
 -2 7 -7 49412.7 2890.89 22
 -2 7 -7 48760.4 2887.81 18
 2 -7 7 49853.9 3520.62 42
 2 -7 7 50892 2930.12 40
 -2 7 -7 52629.2 3354.77 47
 2 -7 7 52861.4 2923.42 28
 -2 7 -7 48575.9 2872.9 16
 2 -7 8 -119.604 471.008 45
 -2 7 -8 -383.867 630.343 47
 2 -7 8 -139.672 486.585 42
 -2 7 -8 -59.2257 257.51 18
 -2 7 -8 416.507 257.122 16
 2 -7 8 393.324 300.209 5
 2 -7 8 349.252 267.311 28
 2 -7 8 241.288 242.515 7
 -2 7 -8 269.126 255.35 22
 2 -7 9 7874.41 1076.52 45
 -2 7 -9 10012.4 1139.33 47
 2 -7 9 9370.45 701.962 5
 -2 7 -9 9337.27 710.238 18
 -2 7 -9 9352.12 700.528 16
 2 -7 9 9310.05 721.623 28
 2 -7 9 8929.82 659.316 7
 2 -7 9 8468.13 712.93 40
 -2 7 -9 8810.4 700.859 14
 -2 7 -9 8439.45 694.134 22
 2 -7 10 2355.94 655.383 45
 2 -7 10 2125.55 346.31 40
 -2 7 -11 1889.05 291.201 14
 2 -7 11 1526.34 244.195 7
 -2 7 -11 1671.51 289.906 22
 -2 7 -11 1968.16 303.933 18
 -2 7 -11 1756.56 301.407 16
 -2 7 -11 1715.25 327.75 39
 2 -7 11 1569.17 317.948 5
 2 -7 11 1919.01 306.187 28
 -2 7 -12 200.904 227.566 39
 -2 7 -12 175.042 195.077 16
 -2 7 -12 206.817 197.841 14
 2 -7 12 -74.8749 183.953 28
 -2 7 -12 150.876 192.938 18
 -2 7 -12 304.675 190.362 22
 2 -7 12 184.445 152.536 7
 -2 7 -13 2956.24 274.383 22
 -2 7 -13 3292.89 282.163 18
 -2 7 -13 3243.64 289.036 16
 -2 7 -13 3115.17 303.621 39
 2 -7 13 2964.07 266.473 28
 -2 6 11 5932.54 405.18 34
 2 -6 -11 5772.93 402.137 2
 2 -6 -11 6214.76 413.766 9
 -2 6 11 5580.15 419.252 23
 2 -6 -11 6805.2 420.885 20
 2 -6 -10 115.733 179.435 2
 -2 6 10 375.284 229.472 23
 2 -6 -10 527.265 188.782 20
 -2 6 10 172.939 173.091 34
 2 -6 -10 -189.1 190.941 9
 -2 6 10 194.745 133.846 32
 -2 6 10 367.654 136.031 33
 2 -6 -9 6064.97 489.779 20
 -2 6 9 5944.44 446.434 32
 -2 6 9 5711.64 531.716 23
 -2 6 9 6116.38 452.256 33
 -2 6 9 6469.8 500.683 34
 2 -6 -9 6669.04 504.4 9
 2 -6 -9 5446.66 492.422 2
 -2 6 8 2887.76 362.053 34
 -2 6 8 3331.59 331.012 32
 -2 6 8 2792.21 322.854 33
 -2 6 7 6104.68 996.637 46
 2 -6 -7 7303.69 591.817 20
 2 -6 -7 7586.27 637.682 27
 -2 6 7 6373.65 649.71 8
 2 -6 -7 8541.52 621.749 9
 -2 6 7 7216.17 654.297 23
 -2 6 6 23102.9 2140.01 46
 -2 6 6 26645.9 1713.02 23
 -2 6 6 28864.4 1686.7 34
 -2 6 6 27318.4 1659.68 33
 2 -6 -6 28028.1 1720.07 27
 -2 6 6 29849.5 1662.38 32
 -2 6 6 26460.2 1746.01 8
 2 -6 -6 26359.4 1677.31 9
 -2 6 5 19911.1 1211.69 32
 -2 6 5 19236.4 1717.32 46
 -2 6 5 18869.3 1221.58 34
 -2 6 5 20469.3 1222.71 33
 2 -6 -5 19294.5 1263.35 27
 -2 6 5 20357 1306.79 8
 2 -6 -5 17377.1 1215.52 9
 -2 6 4 95892.6 5244.68 32
 2 -6 -4 89351.1 5281.61 27
 -2 6 4 92824.5 5764.31 46
 -2 6 4 98929 5264.96 34
 -2 6 4 96104.3 5252.95 33
 -2 6 4 89174.5 5315.23 8
 2 -6 -4 92697.2 5259 9
 -2 6 3 99.1006 215.241 32
 -2 6 3 104.915 199.397 33
 2 -6 -3 80.7808 236.014 27
 -2 6 3 43.6042 200.102 34
 -2 6 3 -392.178 433.432 46
 2 -6 -3 -135.601 239.784 28
 -2 6 3 -160.278 277.245 8
 -2 6 2 25456.2 1577.91 8
 -2 6 2 25726.3 1502.73 32
 -2 6 2 23041 1897.66 46
 -2 6 2 26622 1516 34
 -2 6 2 27310.6 1515.97 33
 2 -6 -2 24140.5 1538.6 27
 2 -6 -2 22599.3 1537.19 28
 -2 6 1 1885.79 257.298 32
 -2 6 1 1793.56 259.196 33
 2 -6 -1 1743.9 206.233 7
 2 -6 -1 1975.51 311.176 28
 -2 6 1 1299.06 239.592 34
 -2 6 1 1353.54 474.826 46
 -2 6 0 8461.95 945.355 46
 2 -6 0 8988.19 588.502 7
 -2 6 0 8778.75 609.385 32
 2 -6 0 9474.76 664.594 28
 2 -6 0 8596.52 1105.72 43
 -2 6 0 9782.14 622.254 33
 -2 6 0 8567.41 613.708 34
 -2 6 -1 11053.4 756.008 14
 2 -6 1 11653 741.683 7
 -2 6 -1 12356.2 757.923 32
 -2 6 -1 13295.6 1152.25 47
 2 -6 1 13239.9 819.056 28
 2 -6 1 12532.3 807.936 40
 2 -6 1 12331.5 1246.65 43
 -2 6 -1 12034.8 761.391 33
 -2 6 -1 10816.5 754.71 34
 -2 6 -2 390.038 477.511 47
 2 -6 2 397.765 218.602 40
 -2 6 -2 237.713 164.224 33
 -2 6 -2 226.837 161.448 32
 2 -6 2 219.797 203.016 28
 2 -6 2 402.383 174.796 7
 2 -6 2 -104.884 404.091 43
 -2 6 -2 162.922 176.384 14
 2 -6 3 4579.35 381.169 7
 -2 6 -3 5890.63 757.546 47
 2 -6 3 3843.11 393.082 41
 2 -6 3 4710.99 753.882 43
 2 -6 3 4833.27 438.937 40
 -2 6 -3 5228.99 377.233 33
 2 -6 3 4916.1 431.353 28
 -2 6 -3 4830.9 368.818 32
 -2 6 -4 1781.21 221.605 33
 -2 6 -4 2199.6 234.888 32
 -2 6 -4 1759.4 263.777 22
 -2 6 -4 1803.51 597.724 47
 2 -6 4 2080.12 308.04 40
 2 -6 4 1931.96 283.183 28
 -2 6 -4 1914.77 270.36 18
 2 -6 4 2043.95 613.897 43
 2 -6 4 1720.24 259.358 41
 2 -6 4 1746.59 582.727 42
 2 -6 4 1640.31 250.214 7
 2 -6 5 1531.84 255.845 7
 -2 6 -5 1413.26 597.162 47
 2 -6 5 1389.54 583.483 42
 2 -6 5 1572.64 310.615 40
 -2 6 -5 1259.62 250.398 18
 -2 6 -5 1425.64 243.718 16
 -2 6 -5 1492.85 256.047 22
 2 -6 5 1451.44 284.179 28
 2 -6 6 82059.4 4692.24 5
 -2 6 -6 82114.8 4709.89 22
 2 -6 6 87976.6 4736.95 28
 -2 6 -6 80737.6 4693.48 16
 2 -6 6 88175.1 5369.69 42
 -2 6 -6 82646.7 4709.78 18
 2 -6 6 88416.2 4767.06 40
 -2 6 -6 91381.4 5133.84 47
 2 -6 6 81204.8 5173.01 45
 2 -6 7 202.484 256.856 28
 -2 6 -7 -25.5945 219.364 16
 2 -6 7 -22.9632 285.268 5
 2 -6 7 -330.384 478.384 45
 -2 6 -7 352.857 579.333 47
 2 -6 7 -67.0567 287.361 40
 -2 6 -7 -136.726 236.509 18
 2 -6 7 71.2241 196.84 36
 -2 6 -7 82.9176 231.391 22
 2 -6 7 538.428 541.343 42
 2 -6 8 15903.6 1048.01 28
 -2 6 -8 17282.4 1536.23 47
 2 -6 8 16499.1 1025.89 5
 -2 6 -8 15739.1 1035.19 22
 -2 6 -8 14478.9 1021.95 18
 2 -6 8 13693.7 1562.18 42
 2 -6 8 12228 1395.67 45
 -2 6 -8 14041.2 1004.75 16
 2 -6 8 14899.3 1057.19 40
 -2 6 -9 3104.06 388.361 22
 -2 6 -9 2461.99 370.671 18
 -2 6 -9 2485.37 365.925 16
 2 -6 9 2807.95 410.441 5
 2 -6 9 2761.62 711.865 45
 -2 6 -9 3262.73 800.974 47
 2 -6 9 2639.7 329.813 7
 2 -6 9 2778.12 386.519 28
 2 -6 9 2349.63 377.168 40
 -2 6 -10 1039.33 292.879 22
 -2 6 -10 499.717 259.196 18
 -2 6 -10 347.203 277.419 16
 2 -6 10 585.803 304.536 5
 2 -6 10 553.69 267.89 28
 2 -6 10 222.842 216.903 7
 2 -6 10 580.464 513.997 45
 2 -6 10 635.687 278.827 40
 2 -6 11 12437.6 780.189 5
 -2 6 -11 10502.9 770.243 18
 -2 6 -11 10846.5 775.945 22
 -2 6 -11 11362.1 784.103 16
 2 -6 11 11268.3 777.254 28
 2 -6 11 9739.93 703.46 7
 -2 6 -11 10228.5 808.325 39
 2 -6 12 11204.7 708.301 5
 -2 6 -12 11326.7 716.501 22
 -2 6 -12 9694.37 696.518 18
 -2 6 -12 9873.61 687.924 14
 2 -6 12 9794.82 683.263 28
 2 -6 12 8776.77 627.531 7
 -2 6 -12 10574.4 740.499 39
 -2 6 -12 10956.7 720.759 16
 -2 6 -13 5990.29 414.491 16
 -2 6 -13 4702.56 385.526 22
 -2 6 -13 4882.58 415.369 39
 -2 6 -13 5410.88 394.786 18
 2 -6 13 4001.53 351.395 28
 -2 6 -14 676.141 134.339 16
 2 -5 -12 4014.11 284.04 20
 2 -5 -12 3746.71 277.914 9
 2 -5 -11 142.848 165.426 9
 -2 5 11 31.653 201.695 23
 2 -5 -11 -170.67 167.576 2
 -2 5 11 85.7099 151.545 34
 2 -5 -11 15.3594 166.322 20
 -2 5 10 4891.96 386.307 32
 -2 5 10 5038.27 392.708 33
 -2 5 10 4664.8 421.957 34
 2 -5 -10 5401.85 441.974 20
 2 -5 -10 5157.96 434.04 9
 -2 5 10 4546.12 458.452 23
 2 -5 -10 5230.76 437.483 2
 2 -5 -9 3386.62 387.588 2
 -2 5 9 4131.44 400.204 34
 -2 5 9 3383.74 345.433 33
 -2 5 9 3730.08 350.541 32
 -2 5 9 3565.73 441.728 23
 2 -5 -9 3936.23 397.858 20
 2 -5 -9 3047.06 334.398 37
 2 -5 -9 3786.06 390.46 9
 2 -5 -8 23389 1449.47 9
 2 -5 -8 23865.7 1455.5 20
 -2 5 8 22933.1 1481.14 23
 -2 5 8 23081.7 2004.59 46
 -2 5 7 5829.83 604.994 8
 2 -5 -7 5642.72 533.086 9
 -2 5 7 6529.12 1027.98 46
 2 -5 -7 6267.86 535.636 20
 -2 5 7 6406.42 593.397 23
 -2 5 7 6400.88 549.452 34
 2 -5 -7 6211.43 573.497 27
 2 -5 -6 243.18 266.443 27
 -2 5 6 -341.8 494.917 46
 -2 5 6 255.254 221.771 34
 2 -5 -6 -25.879 233.701 9
 2 -5 -6 -127.777 226.933 20
 -2 5 6 250.638 295.407 8
 -2 5 6 -29.8509 315.734 23
 2 -5 -5 8489.08 666.401 27
 -2 5 5 8914.58 644.306 34
 -2 5 5 7007.48 959.764 46
 -2 5 5 9629.23 719.151 8
 2 -5 -5 8299.12 643.198 9
 -2 5 4 6232.83 850.8 46
 2 -5 -4 6724.93 542.576 28
 2 -5 -4 6902 548.81 27
 -2 5 4 6266.03 511.676 34
 2 -5 -4 5919.52 516.862 9
 -2 5 4 6905.17 570.896 8
 -2 5 3 42205.4 2808.53 46
 2 -5 -3 41575.5 2447.33 28
 -2 5 3 43823.8 2482.67 8
 -2 5 3 42659.2 2414.61 34
 2 -5 -3 40930 2440.24 27
 2 -5 -2 -21.2834 196.239 27
 -2 5 2 297.982 171.497 34
 -2 5 2 -232.548 224.583 8
 2 -5 -2 198.473 137.742 7
 -2 5 2 15.9659 183.619 32
 -2 5 2 219.381 182.339 33
 2 -5 -2 176.586 198.615 28
 -2 5 1 34972.7 2576.02 46
 -2 5 1 40756.1 2293.06 34
 -2 5 1 44055.8 2301.81 33
 2 -5 -1 39944.3 2265.78 7
 -2 5 1 35177.1 2474.14 51
 2 -5 -1 38228.2 2321.53 28
 -2 5 1 42009.6 2291.35 32
 -2 5 0 14571.4 860.699 32
 -2 5 0 14908 867.569 33
 -2 5 0 13178.9 858.884 34
 -2 5 0 13501.9 1144.66 46
 2 -5 0 13268.4 895.726 28
 -2 5 0 10757.8 1028.76 51
 2 -5 0 14474.2 897.079 40
 2 -5 0 14977.1 850.188 7
 -2 5 -1 145.905 147.047 32
 -2 5 -1 -38.4178 146.813 33
 -2 5 -1 37.6971 132.115 34
 2 -5 1 -19.1318 196.8 28
 -2 5 -1 -251.477 330.024 51
 2 -5 1 275.737 156.861 7
 2 -5 1 -173.988 179.558 40
 -2 5 -2 19347.2 1156.41 32
 -2 5 -2 19693 1162.02 33
 2 -5 2 19377.9 1166.9 7
 2 -5 2 20831.2 1225 40
 2 -5 2 21052.9 1217.56 28
 -2 5 -3 19706.5 1130.88 32
 -2 5 -3 20238.4 1479.44 47
 2 -5 3 18894.2 1180.95 28
 2 -5 3 19539.9 1206.05 40
 2 -5 3 17992.5 1177.9 41
 2 -5 3 19166.1 1149.28 7
 -2 5 -3 20226.6 1135.94 33
 -2 5 -4 15878 984.01 22
 2 -5 4 16951.2 978.536 7
 -2 5 -4 18620 1345.19 47
 -2 5 -4 15283.9 978.565 18
 2 -5 4 13756.9 1407.55 43
 2 -5 4 17933.2 1049.19 40
 2 -5 4 16478.4 1459.48 42
 2 -5 4 14908.2 997.77 41
 2 -5 4 15178.1 980.941 5
 2 -5 4 16015.4 1010.69 28
 -2 5 -5 2491.52 619.468 47
 -2 5 -5 1683.75 262.889 18
 -2 5 -5 2043.04 268.902 22
 2 -5 5 1996.68 286.901 28
 -2 5 -5 1792.15 251.105 16
 2 -5 5 2436.89 306.922 5
 2 -5 5 2107.84 313.903 40
 2 -5 5 1559.75 266.041 41
 2 -5 5 2414.23 651.781 42
 2 -5 6 2061.13 312.87 28
 2 -5 6 1963.06 553.123 45
 -2 5 -6 1573.92 567.377 47
 2 -5 6 1941.9 294.577 36
 2 -5 6 1694.98 300.935 5
 2 -5 6 2909.11 697.689 42
 2 -5 6 1683.24 332.788 40
 -2 5 -6 2470.83 298.094 16
 -2 5 -6 2102.9 287.25 22
 -2 5 -6 1752.9 284.699 18
 2 -5 7 5352.68 508.94 40
 2 -5 7 3208.91 796.675 42
 -2 5 -7 4947.94 466.29 22
 -2 5 -7 5043.84 455.749 16
 -2 5 -7 4903.46 470.27 18
 2 -5 7 3837.95 427.469 36
 2 -5 7 5041.22 791.184 45
 -2 5 -7 5938.1 864.444 47
 2 -5 7 5548.19 496.925 5
 2 -5 8 7258.18 675.95 40
 -2 5 -8 9145.85 672.6 22
 2 -5 8 8336.7 652.27 5
 -2 5 -8 8143.95 654.336 18
 -2 5 -8 7843.93 637.93 16
 2 -5 8 8436.21 1061.51 45
 -2 5 -8 9198.89 1089.89 47
 -2 5 -9 1113.69 304.727 22
 -2 5 -9 636.114 269.87 16
 2 -5 9 378.702 210.441 7
 -2 5 -9 1006.62 290.988 18
 2 -5 9 118.98 489.667 45
 -2 5 -9 759.991 639.343 47
 2 -5 9 632.424 328.324 5
 -2 5 -10 2412.82 404.877 39
 2 -5 10 1325.41 297.277 35
 2 -5 10 1501.36 251.114 7
 2 -5 10 1842.58 368.323 5
 -2 5 -10 1525.47 316.26 22
 2 -5 10 1490.91 308.652 28
 2 -5 10 1642.85 623.119 45
 -2 5 -10 1684.94 329.353 18
 -2 5 -10 1817.23 334.691 16
 2 -5 11 12401.1 1233.23 45
 2 -5 11 10421.7 705.014 7
 2 -5 11 11587.5 781.307 28
 -2 5 -11 12263.9 854.253 39
 2 -5 11 10251.6 757.092 35
 2 -5 12 206.269 186.708 28
 -2 5 -12 215.447 234.23 16
 -2 5 -12 -206.612 214.107 18
 2 -5 12 277.262 244.725 5
 -2 5 -12 55.1927 277.504 39
 -2 5 -12 69.6117 210.459 22
 -2 5 -13 711.827 215.378 16
 -2 5 -13 367.39 185.013 18
 2 -5 13 455.03 205.505 5
 -2 5 -13 714.177 248.679 39
 -2 5 -13 202.404 180.043 22
 -2 5 -14 2326.16 216.329 16
 -2 5 -14 2005.86 190.649 18
 -2 5 -14 1755.06 187.328 22
 2 -4 -12 5170.87 385.572 2
 2 -4 -12 5556.63 398.925 9
 2 -4 -12 5789.71 409.405 20
 -2 4 12 5597.27 398.689 34
 2 -4 -11 2847.26 296.023 37
 -2 4 11 3197.38 285.749 32
 2 -4 -11 2977.62 322.327 2
 2 -4 -11 3776.14 337.589 9
 -2 4 11 2960.5 350.331 23
 2 -4 -11 3471.68 342.307 20
 -2 4 11 3179.2 327.48 34
 -2 4 11 3239.49 289.341 33
 2 -4 -10 5310.62 469.652 37
 -2 4 10 5968.93 462.689 32
 2 -4 -10 7182.11 523.867 20
 -2 4 10 5512.46 528.081 23
 -2 4 10 5999.87 501.11 34
 -2 4 10 5904.91 463.058 33
 2 -4 -10 6934.7 515.57 9
 2 -4 -10 5629.89 498.54 2
 2 -4 -9 434.065 245.627 9
 2 -4 -9 349.266 213.357 37
 2 -4 -9 317.457 238.129 20
 -2 4 9 960.817 331.204 23
 -2 4 9 407.967 238.039 34
 2 -4 -9 478.184 257.321 2
 -2 4 8 2233.03 396.518 23
 2 -4 -8 1877.13 317.553 20
 -2 4 8 2452.2 340.495 34
 -2 4 8 2112.32 396.558 8
 2 -4 -8 2074.12 328.357 9
 2 -4 -8 1494.89 291.234 37
 2 -4 -7 182.763 256.916 27
 2 -4 -7 259.244 244.303 9
 -2 4 7 386.78 329.128 23
 2 -4 -7 342.292 236.536 20
 -2 4 7 412.511 240.187 34
 -2 4 7 1064.74 327.582 8
 2 -4 -7 140.961 223.21 37
 2 -4 -6 4329.12 448.711 27
 2 -4 -6 3419.34 399.125 9
 -2 4 6 4397.03 480.221 23
 2 -4 -6 3360.48 372.821 37
 -2 4 6 4245.4 405.072 34
 2 -4 -6 4689.13 420.245 20
 -2 4 6 3821.71 450.686 8
 -2 4 5 80220.3 4165.7 34
 2 -4 -5 75422.5 4186.74 27
 2 -4 -5 67718.8 4132.43 37
 2 -4 -5 76837 4166.96 9
 -2 4 5 71928 4205.12 8
 2 -4 -4 73994.1 3956.7 9
 -2 4 4 66457.6 3986.98 8
 2 -4 -4 65066.3 3923.16 37
 -2 4 4 75757.9 3950.47 34
 2 -4 -4 71077.2 3973.07 27
 2 -4 -4 71859.8 3982.01 28
 2 -4 -3 9696.24 644.769 27
 -2 4 3 9506.38 910.547 46
 2 -4 -3 8939.41 591.88 37
 2 -4 -3 8145.86 638.094 28
 -2 4 3 8711.91 605.911 34
 2 -4 -3 9433.06 577.552 7
 -2 4 3 9436.49 670.813 8
 -2 4 2 4439.67 557.967 51
 -2 4 2 2831.05 290.881 34
 -2 4 2 3800.59 549.442 46
 2 -4 -2 4206.71 361.708 28
 2 -4 -2 3437.2 278.815 37
 2 -4 -2 3368.44 328.826 27
 -2 4 1 91774.8 5359.99 46
 2 -4 -1 93632.4 5145.09 28
 -2 4 1 90851.2 5323.41 51
 2 -4 0 16374.9 1379.02 43
 2 -4 0 15103.7 948.437 40
 -2 4 0 15697.8 923.867 33
 -2 4 0 14531.1 1136.61 46
 -2 4 0 15760.6 920.665 32
 -2 4 0 15094.1 1148.72 51
 -2 4 -1 3163.98 254.267 32
 2 -4 1 3294.39 301.305 40
 -2 4 -1 2636.9 250.149 33
 -2 4 -2 114563 6319.68 47
 2 -4 2 114250 6518.64 43
 2 -4 2 107815 6088.96 40
 2 -4 3 55541.9 3121.7 28
 2 -4 3 56588.5 3095.53 7
 2 -4 3 52022.7 3128.47 41
 2 -4 3 57824.7 3151.65 40
 2 -4 4 26603.8 1721.18 41
 2 -4 4 28995 1701.49 5
 2 -4 4 31685.5 1727.84 28
 2 -4 4 29536.9 1692.84 7
 2 -4 4 31110.7 1758.65 40
 2 -4 5 4539.94 774.167 42
 -2 4 -5 3731.81 338.574 18
 2 -4 5 3081.24 337.022 28
 -2 4 -5 3578.14 630.529 47
 2 -4 5 3939 404.974 40
 -2 4 -5 3570.87 334.89 22
 2 -4 5 3118.01 344.887 5
 2 -4 6 9031.33 1122.4 42
 -2 4 -6 7558.44 584.544 18
 2 -4 6 8330.59 590.653 5
 2 -4 6 7878.91 635.781 40
 2 -4 6 8484.44 946.54 45
 -2 4 -6 8561.14 933.466 47
 2 -4 6 6871.04 580.679 36
 -2 4 -6 8604.42 602.488 22
 -2 4 -7 23436.4 1833.34 47
 2 -4 7 23331.5 2083.65 42
 2 -4 7 22332.4 1435 36
 2 -4 7 23022 1860.28 45
 -2 4 -7 23127.5 1448.01 22
 2 -4 7 24999.9 1435.72 5
 2 -4 7 24188.4 1499.12 40
 -2 4 -7 23079.5 1443.05 18
 2 -4 8 3788.35 401.846 36
 2 -4 8 4473.67 784.789 45
 -2 4 -8 3697.79 794.541 47
 2 -4 8 3842.62 454.345 5
 2 -4 8 4159.09 369.664 7
 -2 4 -8 3702.15 422.295 22
 -2 4 -8 3803.39 421.051 18
 2 -4 8 4546.33 494.58 40
 2 -4 9 6021.9 927.252 45
 -2 4 -9 5197.72 904.042 47
 2 -4 9 6228.09 545.335 5
 2 -4 9 5121.49 440.545 7
 -2 4 -9 5889.52 529.013 22
 -2 4 -9 5512.92 523.727 18
 2 -4 10 16578.3 1126.94 35
 -2 4 -10 18193.3 1148.54 18
 2 -4 10 15008.5 1030.26 7
 -2 4 -10 18155.5 1192.46 39
 2 -4 10 15939.7 1568.93 45
 2 -4 10 18721.9 1130.36 5
 -2 4 -10 18934.3 1155.48 22
 -2 4 -11 7977.19 639.777 39
 2 -4 11 5969.63 870.194 45
 2 -4 11 5784.07 528.727 35
 -2 4 -12 2787.89 389.253 39
 2 -4 12 1853.26 237.693 28
 -2 4 -12 2237.55 316.028 16
 -2 4 -12 1957.02 320.724 18
 2 -4 12 2140.02 308.713 5
 -2 4 -12 1790.48 305.209 22
 -2 4 -13 12736 860.176 39
 -2 4 -13 11378.3 815.337 18
 2 -4 13 12728.7 798.986 5
 -2 4 -13 12930.5 825 22
 -2 4 -13 14419.3 842.562 16
 -2 4 -14 2219.77 218.685 22
 -2 4 -14 2755.59 251.479 16
 -2 4 -14 2286.01 217.463 18
 -2 3 13 5605.58 383.686 34
 2 -3 -13 5817.67 389.494 20
 -2 3 12 3404.84 273.263 32
 2 -3 -12 3736.53 326.091 20
 2 -3 -12 3038.32 295.536 37
 -2 3 12 2933.12 305.759 34
 -2 3 12 3274.08 275.019 33
 2 -3 -12 3426.62 303.074 2
 2 -3 -12 3244.05 313.229 9
 2 -3 -11 38234 2023.41 9
 2 -3 -11 35899.7 2019.49 20
 2 -3 -11 35085.7 2005.54 2
 -2 3 11 31504.7 2012.29 23
 -2 3 11 35787.4 2009.44 34
 2 -3 -11 31059.6 1988.46 37
 -2 3 10 896.59 251.769 34
 2 -3 -10 775.905 246.81 37
 2 -3 -9 1336.34 280.12 37
 2 -3 -9 1381.24 295.662 2
 2 -3 -9 889.985 271.98 9
 2 -3 -9 1787.16 316.041 20
 -2 3 9 1858.51 374.862 23
 -2 3 8 148.659 294.41 23
 2 -3 -8 104.349 245.719 9
 -2 3 8 581.8 264.671 34
 2 -3 -8 452.54 237.748 37
 2 -3 -8 298.87 247.968 20
 2 -3 -7 2526.87 346.069 20
 -2 3 7 2750.41 341.905 34
 -2 3 7 2457.51 388.659 23
 2 -3 -7 3170.22 361.631 9
 -2 3 7 1913.65 361.166 8
 2 -3 -7 3073.63 380.502 27
 2 -3 -7 2320.58 320.9 37
 -2 3 6 13224 913.956 34
 2 -3 -6 15225.6 936.107 20
 2 -3 -6 14779.9 952.275 27
 -2 3 6 13400.6 960.419 8
 2 -3 -6 15953.8 938.95 9
 2 -3 -6 12329.5 897.972 37
 -2 3 6 13955 951.882 23
 -2 3 5 16558.8 1133.82 34
 2 -3 -5 18977.9 1138.94 37
 2 -3 -5 19722.3 1170.81 20
 -2 3 5 18979.5 1193.87 8
 2 -3 -5 19749 1158.3 9
 2 -3 -5 18460.6 1169.32 27
 -2 3 4 63380.2 3640.3 34
 2 -3 -4 64860.2 3666.09 27
 2 -3 -4 64631.2 3677.78 28
 -2 3 4 68203.9 3692.91 8
 2 -3 -4 67104 3654.29 9
 2 -3 -4 64099.5 3638.04 37
 -2 3 3 99822.7 5348.99 34
 2 -3 -3 92560.1 5343.71 37
 -2 3 3 113019 5634.09 51
 2 -3 -3 94447.9 5380.09 28
 -2 3 2 2114.09 471.753 51
 2 -3 -2 1533.32 192.008 37
 -2 3 2 1214.57 338.504 46
 -2 3 1 988.218 298.419 46
 -2 3 1 1011.27 434.81 51
 2 -3 -1 867.069 164.503 40
 2 -3 0 67.404 150.525 40
 -2 3 0 226.884 231.96 46
 2 -3 0 293.438 417.231 43
 -2 3 0 -379.386 245.493 52
 2 -3 1 123766 6830.51 40
 2 -3 1 126920 7214.82 43
 -2 3 -1 123789 6882.29 52
 2 -3 2 21396.5 1616.2 43
 2 -3 2 21015.6 1255.34 41
 2 -3 2 21453.8 1255.02 40
 -2 3 -2 23701.9 1484.46 47
 -2 3 -2 18665.5 1306.88 52
 2 -3 3 6931.49 516.583 40
 -2 3 -3 6767.63 739.734 47
 2 -3 3 7533.72 880.76 43
 2 -3 3 6820.44 505.253 41
 2 -3 3 6254.2 824.706 42
 2 -3 4 8763.26 642.969 41
 2 -3 4 10121.2 664.503 40
 -2 3 -4 9303.14 875.319 47
 2 -3 4 9903.6 886.661 45
 2 -3 4 8517.43 601.152 5
 2 -3 4 9274.62 596.619 7
 2 -3 5 5047.48 377.19 7
 2 -3 5 3805.51 616.306 45
 2 -3 5 4624.71 798.105 42
 2 -3 5 4726.43 443.353 40
 2 -3 5 4075.45 378.202 5
 2 -3 5 4514.38 411.723 36
 2 -3 6 11517.6 795.435 7
 2 -3 6 12491 1192.62 45
 2 -3 6 13204.4 831.729 5
 -2 3 -6 13172.1 847.569 22
 2 -3 6 14147.7 908.851 40
 -2 3 -6 11896.6 835.07 18
 2 -3 6 13113.3 818.934 10
 -2 3 -6 12765.9 1159.09 47
 2 -3 6 14894.1 1395.45 42
 2 -3 6 12360.4 850.249 36
 -2 3 -7 24443.3 1843.36 47
 2 -3 7 23741.9 1419.81 7
 2 -3 7 24104.9 1879.03 45
 2 -3 7 25544.1 1542.43 40
 2 -3 7 25326.3 1455 10
 2 -3 7 23715.6 1456.46 5
 -2 3 -7 23574.4 1478.86 18
 2 -3 7 23525.6 1482.46 36
 -2 3 -7 23945.9 1481.48 22
 2 -3 8 1249.36 324.733 40
 -2 3 -8 1544.05 298.648 18
 2 -3 8 1678.93 296.06 36
 2 -3 8 1386.18 225.733 7
 2 -3 8 1761.9 575.64 45
 -2 3 -8 1349.62 639.054 47
 -2 3 -8 747.083 279.02 22
 2 -3 8 1710.04 323.886 5
 -2 3 -9 684.41 342.458 39
 2 -3 9 335.067 301.361 5
 2 -3 9 -111.538 448.683 45
 2 -3 9 -124.918 266.621 35
 -2 3 -9 145.758 260.159 18
 -2 3 -9 387.049 255.378 22
 2 -3 9 171.015 169.624 7
 -2 3 -10 1756.51 330.439 18
 2 -3 10 1249.43 527.038 45
 2 -3 10 1535.61 328.379 35
 2 -3 10 2162.66 360.087 5
 -2 3 -10 1153.33 307.463 22
 -2 3 -10 2323.49 394.574 39
 2 -3 11 7112.74 608.76 35
 2 -3 11 8327.1 1020.73 45
 -2 3 -11 9002.34 705.86 39
 -2 3 -12 5885.91 520.88 39
 -2 3 -12 4911.3 452.942 16
 -2 3 -12 4567.85 452.102 22
 2 -3 12 5227.69 432.686 5
 -2 3 -12 4395.59 443.73 18
 -2 3 -13 6575.35 518.056 39
 -2 3 -13 5823.68 470.326 18
 2 -3 13 5558.4 432.037 5
 -2 3 -13 5760.86 467.498 22
 -2 3 -13 6675.31 485.063 16
 -2 3 -14 6375.59 418.975 16
 -2 3 -14 5701.23 393.476 22
 -2 3 -14 5726.25 392.984 18
 -2 2 13 598.894 168.551 34
 2 -2 -13 1066.1 179.167 20
 2 -2 -13 1209.03 176.208 37
 2 -2 -12 11423.4 750.132 20
 -2 2 12 11634.5 746.593 34
 2 -2 -12 11286.7 742.591 37
 2 -2 -12 11424.8 747.665 9
 2 -2 -12 10743.3 726.475 2
 2 -2 -11 590.17 220.17 2
 2 -2 -11 96.2908 225.923 20
 -2 2 11 -22.4372 223.171 34
 -2 2 11 347.028 250.347 23
 2 -2 -11 365.076 230.002 37
 2 -2 -11 426.53 219.452 9
 2 -2 -10 1139.18 282.937 20
 -2 2 10 924.406 295.63 23
 2 -2 -10 1307.34 280.158 37
 2 -2 -10 953.401 260.862 2
 2 -2 -10 912.955 272.556 9
 2 -2 -9 943.265 279.147 9
 2 -2 -9 780.765 279.221 20
 -2 2 9 803.541 274.798 34
 2 -2 -9 974.73 269.384 2
 -2 2 9 1157.59 316.465 23
 -2 2 8 26966 1684.01 34
 2 -2 -8 28926.4 1689.63 9
 2 -2 -8 27814.5 1693.63 20
 2 -2 -8 27942.4 1679.65 37
 -2 2 8 27667.8 1711.42 23
 -2 2 7 3257.41 367.521 34
 2 -2 -7 3882.93 394.829 20
 2 -2 -7 3098.96 353.033 37
 2 -2 -7 3310.05 368.555 9
 -2 2 7 3418.85 405.682 8
 -2 2 7 3062.06 404.615 23
 2 -2 -6 1041.92 255.554 27
 2 -2 -6 1856.69 271.677 20
 -2 2 6 944.989 237.932 34
 2 -2 -6 1336.42 254.874 9
 -2 2 6 823.211 263.236 8
 -2 2 6 685.461 272.815 23
 2 -2 -6 1222.93 243.51 37
 2 -2 -5 23388.2 1325.39 37
 2 -2 -5 21333.1 1522.58 52
 2 -2 -5 23018.3 1332.13 9
 -2 2 5 23641.1 1365.83 8
 2 -2 -5 20821.8 1304.43 30
 -2 2 5 23231.7 1328.02 34
 2 -2 -5 22906.9 1337.36 20
 2 -2 -5 20623.3 1300.47 31
 2 -2 -5 21193.2 1336.9 27
 2 -2 -4 30393.3 1668.74 37
 2 -2 -4 28217.6 1827.48 52
 -2 2 4 29470.8 1662.42 34
 2 -2 -4 27916.6 1655.4 30
 2 -2 -4 28100 1654.36 31
 2 -2 -3 9545.53 633.454 37
 -2 2 3 12537 922.282 51
 2 -2 -2 432.436 153.408 37
 -2 2 2 379.336 407.119 51
 -2 2 1 421.1 218.842 46
 2 -2 -1 197.333 378.435 43
 -2 2 1 204.912 416.55 51
 2 -2 0 28504 1871.81 43
 -2 2 0 25680.2 1605.83 52
 -2 2 -1 -78.5894 272.87 52
 2 -2 1 333.741 420.886 43
 2 -2 1 13.6715 168.723 40
 -2 2 -2 3714.43 569.329 47
 -2 2 -2 3864.28 599.923 49
 2 -2 2 4438.24 379.8 40
 2 -2 2 5985.43 413.582 41
 2 -2 2 4975.11 694.631 43
 2 -2 2 4579.61 647.083 42
 2 -2 3 55374.6 3424.11 45
 -2 2 -3 57956.9 3564.95 49
 -2 2 -3 56870.6 3437.89 47
 2 -2 3 58913 3282.72 40
 2 -2 3 63620.8 3685.62 42
 2 -2 3 58277.1 3284.16 41
 2 -2 4 32559.5 2226.07 42
 2 -2 4 30765.7 1784.86 41
 2 -2 4 27397.3 1955.9 45
 -2 2 -4 30320.8 2102.36 49
 -2 2 -4 28453.4 1948.74 47
 2 -2 4 30705.4 1768.86 36
 2 -2 4 30622.1 1785.36 40
 2 -2 5 12198.9 823.055 40
 2 -2 5 11593.4 1024.89 45
 2 -2 5 11337.2 740.071 7
 2 -2 5 11505.2 755.198 5
 -2 2 -5 11131.8 1132.64 49
 2 -2 5 13984.9 820.333 36
 2 -2 6 18084.7 1051.48 36
 -2 2 -6 16794.2 1022.71 22
 -2 2 -6 15573.6 1019.16 2
 2 -2 6 19017.8 1095.9 40
 2 -2 6 14240.8 960.39 7
 2 -2 6 15656 992.975 5
 -2 2 -6 16356.6 1321.19 47
 -2 2 -6 16813.5 1437.44 49
 -2 2 -6 15820.2 1010.61 18
 -2 2 -7 5230.7 461.397 22
 2 -2 7 5140.61 442.623 5
 2 -2 7 5810.86 492.675 36
 2 -2 7 4438.61 376.888 7
 2 -2 7 5005.37 512.156 40
 2 -2 7 4269.57 695.456 45
 -2 2 -7 6093.31 816.413 47
 -2 2 -7 5353.63 464.636 2
 -2 2 -7 5321.35 810.412 49
 -2 2 -7 4920.49 454.834 18
 2 -2 8 727.065 276.687 5
 2 -2 8 986.925 515.529 45
 2 -2 8 807.39 184.501 7
 -2 2 -8 1480.62 290.87 18
 -2 2 -8 1476.79 564.05 49
 -2 2 -8 1310.04 299.059 22
 -2 2 -8 1172.06 298.804 2
 2 -2 8 1175.28 307.245 35
 -2 2 -9 398.748 266.803 2
 -2 2 -9 -69.8646 300.952 39
 -2 2 -9 480.872 247.074 18
 -2 2 -9 203.294 238.65 22
 2 -2 9 -158.889 266.355 5
 2 -2 9 249.549 266.334 35
 2 -2 9 322.057 466.448 45
 -2 2 -10 12538.2 891.536 39
 2 -2 10 10438.3 817.88 35
 -2 2 -10 11033.6 823.286 22
 -2 2 -10 10894.7 821.157 18
 2 -2 10 11319.8 794.567 5
 -2 2 -11 12580.9 864.225 39
 2 -2 11 11714.4 1190.05 45
 2 -2 11 9562.23 760.429 35
 -2 2 -12 -85.8115 274.859 39
 -2 2 -12 -95.7245 212.519 22
 -2 2 -12 -23.5023 218.301 18
 2 -2 12 -31.7439 199.762 5
 2 -2 13 978.4 182.752 5
 -2 2 -13 1329.73 228.882 18
 -2 2 -13 1219.79 268.727 39
 -2 2 -13 987.12 217.863 22
 -2 2 -13 1555.22 248.01 16
 -2 2 -14 4030.43 301.137 18
 -2 2 -14 3977.02 299.83 22
 -2 1 14 2383.64 202.982 5
 2 -1 -14 2561.97 205.321 20
 -2 1 13 57.5416 149.985 34
 2 -1 -13 90.5676 159.786 37
 2 -1 -13 241.555 171.407 20
 2 -1 -12 4595.67 417.468 37
 2 -1 -12 4630.06 395.842 2
 2 -1 -12 5269.9 428.475 9
 2 -1 -12 3993.69 364.935 25
 2 -1 -12 5256.71 430.347 20
 -2 1 12 5008.03 415.153 34
 -2 1 11 9889.44 740.415 23
 2 -1 -11 10519.3 746.854 37
 2 -1 -11 10384.7 726.996 2
 -2 1 11 10984.7 745.553 34
 2 -1 -10 8494.03 655.815 20
 2 -1 -10 8471.6 645.847 9
 2 -1 -10 7054.6 602.978 2
 2 -1 -10 8669.01 644.996 37
 -2 1 10 8590.01 661.453 23
 2 -1 -9 9763.63 754.623 2
 -2 1 9 10441.8 794.038 23
 2 -1 -9 12429.2 809.413 20
 2 -1 -9 11334.6 790.665 9
 2 -1 -8 -105.296 229.739 20
 2 -1 -8 250.98 233.215 2
 -2 1 8 157.939 262.019 23
 2 -1 -8 90.4833 192.117 31
 2 -1 -8 -138.373 201.28 30
 2 -1 -8 170.073 224.795 9
 2 -1 -8 222.91 240.599 37
 -2 1 7 353.206 239.788 8
 2 -1 -7 459.49 221.77 9
 2 -1 -7 655.597 208.773 31
 2 -1 -7 689.936 212.032 30
 -2 1 7 309.917 244.477 23
 2 -1 -7 506.66 229.746 37
 2 -1 -7 546.519 238.957 20
 2 -1 -6 1445.95 260.667 27
 -2 1 6 1204.54 266.657 23
 2 -1 -6 1092.24 235.624 37
 2 -1 -6 1399.38 194.31 17
 2 -1 -6 1156.82 229.728 31
 2 -1 -6 1527.45 242.819 30
 2 -1 -6 1052.42 234.267 9
 -2 1 6 921.619 243.132 8
 2 -1 -6 1329.64 248.691 20
 2 -1 -5 29157.5 1926.48 52
 2 -1 -5 32327.4 1762.32 20
 2 -1 -5 27434.9 1745.41 27
 2 -1 -5 30179.5 1740.1 37
 2 -1 -5 30356.2 1746.94 30
 2 -1 -5 32574.5 1751.88 9
 2 -1 -5 28406.3 1736.67 31
 2 -1 -4 54118.2 3234.76 52
 -2 1 4 62332.5 3348.07 51
 2 -1 -4 52925.4 3077.37 31
 2 -1 -4 59108.7 3084.05 37
 2 -1 -4 52038.6 3077.06 30
 -2 1 3 105143 5703.21 51
 2 -1 -3 98070.2 5477.24 37
 -2 1 2 68577.6 3672.65 51
 2 -1 -2 60573.9 3433.7 37
 -2 1 1 2057.44 244.402 50
 -2 1 1 2951.27 381.148 52
 2 -1 -1 2766.65 516.423 43
 -2 1 0 -116.604 294.192 49
 -2 1 0 28.4848 272.719 52
 2 -1 0 174.465 390.786 43
 2 -1 0 -250.368 331.427 42
 -2 1 -1 185.795 328.42 49
 -2 1 -1 116.672 284.796 52
 2 -1 1 367.579 396.337 43
 2 -1 1 379.842 191.651 41
 2 -1 1 447.533 384.572 42
 2 -1 2 40060.8 2104.89 41
 2 -1 2 38962.9 2407.5 42
 2 -1 2 36563.2 2083.67 40
 -2 1 -2 36562.3 2224.72 47
 -2 1 -2 38975.7 2360.84 49
 2 -1 2 30347.9 2135.89 45
 2 -1 3 866.089 293.006 45
 2 -1 3 681.132 217.804 41
 2 -1 3 1342.7 459.99 42
 2 -1 3 640.509 207.263 36
 -2 1 -3 1118.58 414.869 47
 -2 1 -3 591.219 436.611 49
 2 -1 3 639.079 207.23 40
 2 -1 4 60659.1 3904.3 45
 2 -1 4 77256 4260.57 42
 -2 1 -4 65366.6 4102.51 49
 -2 1 -4 65852.1 3914.95 47
 2 -1 4 70448.8 3757.7 36
 2 -1 4 64890.9 3768.17 40
 -2 1 -5 13772.4 1128.84 47
 -2 1 -5 14999.6 1316.19 49
 2 -1 5 14343.4 960.543 40
 2 -1 5 15233.5 942.675 36
 2 -1 5 12940 1134.42 45
 2 -1 6 27315.6 1672.96 5
 2 -1 6 31436.4 1683.22 4
 -2 1 -6 27365.9 1701.72 22
 -2 1 -6 27067 1693.33 18
 2 -1 6 27254.2 1646.28 7
 -2 1 -6 32577.7 2223 49
 2 -1 6 34410.2 1760.53 36
 -2 1 -6 28560.7 1701.58 2
 2 -1 6 31641.6 1776.8 40
 2 -1 7 10499.1 753.908 5
 2 -1 7 11990.7 745.573 4
 -2 1 -7 10599.8 779.21 2
 2 -1 7 12490.3 836.475 35
 -2 1 -7 13376.1 1272.58 49
 -2 1 -7 11173.8 1064.96 47
 2 -1 7 11318.1 1108.3 45
 -2 1 -7 11274.4 779.291 18
 -2 1 -7 11382.2 787.226 22
 -2 1 -8 9837.05 708.497 22
 -2 1 -8 9634.99 709.08 2
 2 -1 8 9992.28 739.496 35
 2 -1 8 8106.94 664.739 5
 2 -1 8 8889.23 1016.53 45
 -2 1 -8 10727.6 763.479 39
 -2 1 -8 10860.9 1168.15 49
 -2 1 -8 9281.39 696.865 18
 2 -1 9 84.5929 250.428 5
 -2 1 -9 163.594 254.264 2
 2 -1 9 -415.861 482.817 45
 -2 1 -9 193.624 239.28 18
 -2 1 -9 257.042 234.504 22
 -2 1 -10 437.655 266.483 22
 -2 1 -10 270.754 294.793 39
 2 -1 10 573.531 249.173 5
 -2 1 -10 408.906 264.688 2
 2 -1 10 239.074 259.333 35
 2 -1 10 105.031 431.63 45
 -2 1 -10 482.023 266.237 18
 -2 1 -11 316.51 284.655 39
 -2 1 -11 -81.9586 229.843 22
 2 -1 11 17.8283 204.935 5
 -2 1 -11 159.677 251.033 18
 2 -1 12 563.465 191.975 5
 2 -1 12 371.722 172.78 29
 -2 1 -12 22.1672 206.424 18
 -2 1 -12 67.9103 214.026 22
 2 -1 12 245.838 164.171 10
 -2 1 -12 290.174 252.986 39
 -2 1 -13 10103.2 665.81 22
 -2 1 -13 10332.7 667.521 18
 -2 1 -13 9421.14 683.34 39
 -2 1 -13 10551.9 675.631 16
 -2 1 -14 16760.2 973.084 16
 -2 0 14 149.572 117.244 34
 2 0 -14 89.5067 116.935 20
 -2 0 14 29.8043 118.964 5
 2 0 -14 13.8517 81.6631 11
 2 0 -13 1889.98 254.614 37
 -2 0 13 2024.22 252.386 34
 2 0 -13 1711.41 245.792 20
 -2 0 12 2982.44 335.513 34
 2 0 -12 3095.21 348.201 20
 2 0 -12 3017.19 302.057 25
 2 0 -12 2808.45 334.269 9
 2 0 -12 3040.19 353.539 37
 2 0 -12 2991.62 300.091 2
 2 0 -11 17680.8 1137.38 37
 -2 0 11 17451 1127.23 34
 2 0 -10 14352.9 931.764 37
 2 0 -10 14135.5 920.327 9
 2 0 -10 13105.9 929.215 20
 2 0 -10 12187.7 884.103 31
 -2 0 10 12718.9 904.992 23
 2 0 -10 14388.1 908.084 30
 2 0 -10 13025.4 892.15 2
 2 0 -9 1992.93 278.738 19
 2 0 -9 1445.23 316.946 20
 2 0 -9 2028.45 328.765 37
 -2 0 9 2156.07 334.551 23
 2 0 -9 1831.02 306.562 30
 2 0 -9 2147.06 310.221 31
 2 0 -9 2225.64 294.197 2
 2 0 -9 2255.95 322.11 9
 2 0 -8 1942.51 316.314 20
 2 0 -8 2137.46 325.752 37
 2 0 -8 1547.5 267.217 2
 2 0 -8 1335.21 286.779 9
 2 0 -8 1468.6 277.061 30
 2 0 -8 1828.57 284.944 31
 -2 0 8 1708.15 300.989 23
 2 0 -7 13189.2 875.151 17
 2 0 -7 14444 936.485 9
 2 0 -7 15356.2 946.622 37
 2 0 -7 15155 945.812 31
 2 0 -7 16030.8 958.279 20
 2 0 -7 14398.7 940.991 30
 -2 0 7 13693.8 931.305 23
 2 0 -6 2835.12 259.381 26
 -2 0 6 2304.89 300.332 23
 2 0 -6 2554.08 317.812 20
 2 0 -6 2188.52 254.741 17
 2 0 -6 3016.81 308.452 9
 2 0 -6 3043.42 318.629 37
 2 0 -6 2941.08 316.54 31
 2 0 -6 3327.62 328.174 30
 2 0 -5 69092.2 3993.22 52
 2 0 -5 70046.5 3801.08 20
 2 0 -5 72449.9 3799.01 37
 2 0 -5 69650.6 3801.9 31
 2 0 -5 64179.7 3794.7 30
 2 0 -5 68847.8 3788.21 9
 2 0 -5 63930.6 3763.54 17
 2 0 -4 1837.24 241.807 30
 2 0 -4 1791.59 240.067 31
 2 0 -4 2079.12 237.963 37
 -2 0 4 1785.98 451.037 51
 2 0 -4 1380.02 367.085 52
 2 0 -3 672.68 176.115 30
 2 0 -3 875.59 188.552 31
 2 0 -3 957.762 182.987 37
 -2 0 3 689.605 411.622 51
 -2 0 2 1250.89 421.428 51
 -2 0 2 665.695 308.709 52
 2 0 -2 597.828 168.151 37
 2 0 -2 649.37 350.115 43
 2 0 -2 894.774 272.294 42
 2 0 -1 27741 1825.26 43
 2 0 -1 28265.9 1765.8 42
 -2 0 1 27105.2 1729.67 52
 2 0 0 35295.4 2304.74 43
 2 0 0 39138.2 2082.18 41
 2 0 0 34935.3 2267.84 42
 -2 0 0 32402.9 2228 49
 -2 0 0 35767.5 2201.31 52
 2 0 1 46057.9 2583.75 41
 2 0 1 43783.4 2820.17 42
 -2 0 -1 45989.6 2821.87 49
 2 0 2 217.01 192.759 36
 2 0 2 -32.1052 177.993 40
 -2 0 -2 449.09 340.67 47
 -2 0 -2 308.435 423.773 49
 2 0 2 51.5197 148.117 45
 2 0 2 -194.664 395.14 42
 2 0 2 277.319 196.32 41
 2 0 2 191.811 146.848 30
 2 0 2 290.451 155.056 31
 2 0 3 13783.8 822.92 36
 2 0 3 10893.1 871.258 45
 -2 0 -3 12749.9 1157.67 49
 -2 0 -3 12872.2 945.433 47
 2 0 3 12970.6 1185.42 42
 2 0 3 12741.5 830.364 40
 2 0 4 10924.4 699.107 24
 -2 0 -4 9286.99 850.837 47
 -2 0 -4 11311 1100.68 49
 2 0 4 9687.16 854.455 45
 2 0 4 11610.2 738.741 36
 2 0 5 67342.3 4238.79 45
 2 0 5 72936.9 3992.05 4
 -2 0 -5 64464.6 4162.2 47
 -2 0 -5 77954.9 4511.08 49
 2 0 5 72932.3 4041.16 36
 2 0 5 72950.5 4042.21 35
 2 0 6 1610.68 241.731 4
 2 0 6 1456.8 234.651 5
 2 0 6 1905.87 326.628 35
 2 0 7 111172 5802.22 4
 2 0 7 94524.9 5768.51 5
 -2 0 -7 100997 5805.46 2
 -2 0 -7 107506 5846.81 39
 2 0 7 106752 6214.37 45
 -2 0 -7 114404 6431.55 49
 2 0 7 113612 5870.66 35
 -2 0 -8 41712 2490.75 2
 -2 0 -8 44237 2534.36 39
 2 0 8 45263.4 2542.17 35
 -2 0 -8 42461.8 2502.21 18
 -2 0 -8 42313.8 2509.29 22
 -2 0 -8 45763 3090.06 49
 2 0 8 41767.2 2905.35 45
 2 0 8 38776 2447.17 5
 2 0 8 47501.7 2478.24 4
 -2 0 -9 7871.03 641.941 22
 2 0 9 9903.91 1036.14 45
 -2 0 -9 8256.51 634.6 2
 -2 0 -9 8369.46 643.014 18
 2 0 9 7411.93 588.167 5
 -2 0 -10 398.037 237.055 22
 2 0 10 108.253 197.27 5
 2 0 10 -113.603 484.674 44
 -2 0 -10 27.5375 235.113 18
 -2 0 -10 221.155 274.635 39
 -2 0 -10 277.879 238.441 2
 2 0 11 16013.7 1031.35 29
 -2 0 -11 17091.6 1066.03 22
 -2 0 -11 17888.6 1071.11 18
 -2 0 -11 17438.3 1097.62 39
 2 0 11 14655 980.594 5
 2 0 12 12830.4 758.672 10
 2 0 12 11545.3 760.519 29
 -2 0 -12 11716.8 791.481 22
 -2 0 -12 10870.6 799.373 39
 -2 0 -12 11966.8 792.512 18
 -2 0 -13 3184.08 279.021 22
 2 0 13 3035.46 227.662 10
 2 0 13 2643.14 240.47 29
 -2 0 -13 3111.68 276.579 18
 2 1 -14 9542.15 633.963 11
 -2 -1 14 11626 648.789 5
 2 1 -14 11355.1 670.555 37
 -2 -1 14 11065.3 668.253 34
 -2 -1 13 4008.77 352.737 34
 2 1 -13 3421.55 318.245 11
 2 1 -13 3864.85 345.187 37
 -2 -1 13 3693.05 333.779 5
 2 1 -13 3040.93 280.191 25
 2 1 -13 4314.7 355.191 20
 -2 -1 12 2332.24 320.988 34
 2 1 -12 2663.96 332.502 20
 2 1 -12 2537.01 291.226 25
 2 1 -12 3128.86 346.316 37
 2 1 -12 2199.88 285.661 30
 2 1 -12 2868.04 307.52 31
 2 1 -11 566.466 246.155 20
 2 1 -11 913.704 286.456 37
 2 1 -11 890.4 246.536 30
 2 1 -11 800.768 231.147 31
 2 1 -11 1313.28 279.091 9
 2 1 -10 397.633 256.855 20
 2 1 -10 52.0749 237.466 9
 2 1 -10 327.203 238.353 30
 2 1 -10 293.817 231.438 31
 2 1 -9 -194.074 256.499 20
 2 1 -9 -128.24 203.118 19
 2 1 -9 164.111 254.043 37
 2 1 -9 -50.1177 223.472 9
 2 1 -9 -192.779 227.218 30
 2 1 -9 242.717 221.4 31
 2 1 -8 10980 761.1 37
 2 1 -8 9744.59 736.575 9
 2 1 -8 10476.2 681.592 17
 2 1 -8 10355.7 757.78 39
 2 1 -8 11229.8 769.468 20
 2 1 -8 10793.9 730.045 19
 2 1 -7 755.476 248.616 37
 2 1 -7 1073.38 195.807 17
 2 1 -7 1008.25 239.319 9
 2 1 -7 543.578 233.918 39
 2 1 -7 1166.2 258.069 20
 2 1 -6 43320.7 2361.72 26
 2 1 -6 43668.8 2405.55 37
 2 1 -6 42146.4 2417.34 31
 2 1 -6 40906.6 2417.94 30
 2 1 -6 39421.7 2391.7 9
 2 1 -6 42907.8 2374.95 17
 2 1 -6 40630.1 2408.62 20
 2 1 -5 4145.01 346.433 17
 2 1 -5 4607.81 369.731 37
 2 1 -5 4447.82 376.365 6
 2 1 -5 4399.36 342.632 26
 2 1 -5 4814.76 397.948 30
 2 1 -5 4437.3 551.201 52
 2 1 -5 4608.31 389.131 31
 2 1 -5 3926.39 366.246 20
 2 1 -4 30313.4 1625.24 37
 -2 -1 4 28855.2 1845.49 51
 2 1 -4 26940.5 1628.29 31
 2 1 -4 27522.4 1803.75 43
 2 1 -4 26959.1 1630.21 30
 2 1 -3 7166.59 466.829 37
 2 1 -3 7062.52 470.133 29
 2 1 -3 6159.75 472.859 31
 2 1 -3 6425.14 608.463 43
 2 1 -3 6117.69 473.459 30
 -2 -1 3 7886.12 706.364 51
 2 1 -2 3381.97 283.586 31
 2 1 -2 3051.73 350.074 42
 2 1 -2 3559.93 437.254 43
 2 1 -2 3017.78 279.631 30
 -2 -1 2 3747.77 537.146 51
 -2 -1 2 3022.06 359.764 49
 -2 -1 2 3185.87 459.829 52
 2 1 -1 47287.2 2463.43 41
 2 1 -1 47677.2 2624.52 42
 -2 -1 1 39256.7 2432.97 48
 -2 -1 1 47012.9 2628.17 52
 2 1 0 15732.4 936.648 41
 2 1 0 16875.2 1156.03 42
 2 1 0 15403 926.457 36
 -2 -1 0 13994.1 952.961 50
 -2 -1 0 17031 1171.01 49
 -2 -1 0 13721.3 1081.92 52
 2 1 1 92463.1 5169.96 36
 2 1 1 88350.3 5168.18 35
 -2 -1 -1 89016.4 5232.69 47
 2 1 1 93819.3 5180.71 41
 2 1 1 96848.2 5153.32 31
 2 1 1 97266.6 5153.88 30
 2 1 2 15103.5 890.027 36
 2 1 2 13546.4 888.646 35
 2 1 2 11593.1 929.208 44
 2 1 2 16161.2 866.881 31
 2 1 2 15027.7 860.503 30
 2 1 2 13134.3 848.08 29
 -2 -1 -2 11846.3 932.962 47
 2 1 3 10903 705.883 3
 2 1 3 10013.1 849.851 44
 2 1 3 10955.1 683.412 29
 2 1 3 9709.02 701.324 36
 2 1 3 10380.2 725.789 35
 2 1 4 107877 5989.48 24
 2 1 4 102971 5987.26 29
 2 1 4 111076 6021.21 36
 2 1 4 111632 6025.58 35
 2 1 4 110652 5983.52 4
 2 1 4 106794 5999.12 3
 2 1 5 7399.38 565.001 3
 2 1 5 7277.52 534.769 24
 -2 -1 -5 7389.38 552.641 39
 2 1 5 7876.24 610.045 35
 2 1 6 12121.1 823.279 3
 2 1 6 13185.2 885.292 35
 -2 -1 -6 12099.1 831.479 39
 2 1 7 1105.02 305.548 35
 -2 -1 -7 478.838 532.219 49
 -2 -1 -7 1138.3 281.016 39
 -2 -1 -8 5655.29 939.796 49
 2 1 8 6716.61 954.532 44
 -2 -1 -8 7495.8 616.059 39
 2 1 8 8147.74 640.576 35
 2 1 8 7287.89 561.515 4
 -2 -1 -9 -178.062 256.714 39
 2 1 9 189.684 194.264 4
 2 1 10 2610.36 334.793 29
 -2 -1 -10 2365.77 356.801 39
 2 1 10 2454.72 628.006 44
 -2 -1 -11 5049.33 449.627 22
 -2 -1 -11 5209.82 445.938 18
 -2 -1 -11 4573.43 441.139 39
 2 1 11 4690.85 416.484 29
 -2 -1 -12 636.422 199.028 22
 -2 -1 -12 241.672 180.467 18
 2 1 12 261.43 161.052 29
 2 1 12 378.907 164.498 10
 -2 -1 -12 493.041 191.469 39
 -2 -1 -13 178.37 116.775 18
 2 1 13 8.71673 100.102 29
 -2 -1 -13 153.229 119.378 22
 2 1 13 124.751 86.8636 10
 -2 -2 14 1905.86 211.742 34
 2 2 -14 1579.41 166.454 11
 -2 -2 14 2019.85 182.38 5
 2 2 -13 564.261 165.705 25
 -2 -2 13 1102.06 206.936 5
 2 2 -13 1162.12 195.815 30
 2 2 -13 971.376 195.574 31
 -2 -2 13 1151.77 222.778 34
 2 2 -13 1216.7 229.913 20
 2 2 -13 903.903 189.526 11
 2 2 -13 936.695 208.663 37
 2 2 -12 1208.76 244.712 30
 2 2 -12 1211.39 249.088 31
 2 2 -12 1619.16 278.102 37
 2 2 -12 998.514 235.583 25
 2 2 -12 1452.98 279.137 20
 2 2 -12 979.166 243.694 11
 -2 -2 12 1368.46 249.423 5
 2 2 -11 982.118 282.722 20
 2 2 -11 1337.25 276.761 25
 2 2 -11 1265.1 282.133 31
 2 2 -11 1318.07 274.598 30
 2 2 -11 1425.7 308.868 37
 2 2 -10 7895.28 606.149 9
 2 2 -10 6761.94 543.626 19
 2 2 -10 8790.84 634.785 31
 2 2 -10 7148.09 608.816 20
 2 2 -10 6890.44 578.796 25
 2 2 -10 7375.7 607.292 30
 2 2 -9 6355.02 556.077 9
 2 2 -9 6093.38 517.666 19
 2 2 -9 7904.77 595.251 20
 2 2 -9 7581.28 587.026 37
 2 2 -8 9677.72 659.682 9
 2 2 -8 8314.93 590.515 17
 2 2 -8 8106.73 628.257 19
 2 2 -8 9292.13 669.899 20
 2 2 -8 8748.93 655.841 37
 2 2 -7 3133.45 345.493 9
 2 2 -7 3041.25 335.365 19
 2 2 -7 2866.25 297.383 17
 2 2 -7 3204.39 345.504 37
 2 2 -7 4165.05 375.719 20
 2 2 -6 2679.61 322.227 19
 2 2 -6 2995.63 329.633 20
 2 2 -6 3119.2 335.014 30
 2 2 -6 3396.8 324.317 37
 2 2 -6 3455.16 303.527 17
 2 2 -6 3372.35 345.145 31
 2 2 -6 2635.82 311.437 9
 2 2 -6 3621.38 315.286 26
 2 2 -5 148908 8420.57 6
 2 2 -5 147461 8427.92 30
 2 2 -5 148584 8624.89 52
 2 2 -5 156642 8423.02 19
 2 2 -5 144883 8395.87 17
 2 2 -5 150115 8427.3 31
 2 2 -5 152507 8413.74 37
 2 2 -5 157266 8425.25 20
 2 2 -5 165716 8391.12 26
 -2 -2 4 553.337 365.904 51
 2 2 -4 664.325 191.084 19
 2 2 -4 559.882 182.874 37
 2 2 -4 463.291 192.682 6
 2 2 -4 412.019 189.601 30
 2 2 -4 598.146 187.478 31
 2 2 -4 388.614 185.301 26
 2 2 -4 558.507 173.598 17
 2 2 -3 27510 1444.26 37
 2 2 -3 25777.7 1453.07 38
 -2 -2 3 24197.7 1621.89 51
 2 2 -3 24034 1441.71 31
 2 2 -3 23652.1 1444.67 30
 2 2 -3 23067.6 1439.33 29
 2 2 -2 811.22 181.706 38
 -2 -2 2 868.586 379.493 51
 -2 -2 2 541.692 222.867 49
 -2 -2 2 526.808 320.811 52
 2 2 -2 815.176 180.172 30
 2 2 -2 897.76 184.913 31
 2 2 -2 841.63 172.933 41
 2 2 -2 720.044 184.078 29
 2 2 -1 27894.2 1566.82 38
 2 2 -1 25923.7 1567.42 36
 2 2 -1 28959.6 1569.86 31
 2 2 -1 29175.2 1570.31 30
 -2 -2 1 22973 1723.1 52
 2 2 -1 25518.1 1568.47 41
 2 2 -1 27859.6 1571.64 29
 2 2 0 26534.8 1415.17 30
 2 2 0 26379.4 1414.93 31
 -2 -2 0 24714 1544.94 48
 -2 -2 0 22949 1593.19 52
 2 2 0 22038.1 1419.98 36
 2 2 0 23060.9 1420.57 35
 2 2 0 24200.1 1413.34 29
 2 2 1 4230.67 414.28 36
 2 2 1 5403.44 385.726 30
 2 2 1 5125.78 390.135 29
 2 2 1 5866.9 391.313 31
 2 2 1 5353.1 427.086 35
 2 2 2 19526.7 1503.86 44
 2 2 2 21271.7 1406.08 24
 2 2 2 23389.3 1440.01 35
 2 2 2 23051.8 1434.12 36
 2 2 2 22838.2 1393.71 4
 2 2 2 24277.6 1424.17 3
 2 2 2 23386.3 1404.46 29
 2 2 2 28954.4 1412.56 31
 2 2 2 29107.1 1413.4 30
 -2 -2 -2 22733.9 1622.85 48
 2 2 2 22467 1407.95 13
 2 2 3 144.533 268.398 44
 2 2 3 105.322 181.367 13
 2 2 3 377.975 191.164 24
 2 2 3 241.715 221.123 35
 2 2 3 -31.377 170.622 4
 2 2 3 235.201 200.531 3
 2 2 3 189.593 165.867 29
 2 2 4 -60.2479 192.355 29
 2 2 4 227.223 189.201 24
 2 2 4 212.199 195.63 3
 2 2 4 418.786 254.269 35
 2 2 4 -252.301 339.595 44
 2 2 5 1128.7 225.552 24
 2 2 5 705.443 227.426 3
 2 2 5 558.11 224.992 29
 2 2 6 1724.05 315.12 29
 2 2 6 1688.05 256.242 24
 2 2 6 1287.4 498.97 44
 2 2 6 2209.39 292.93 3
 2 2 6 1828.33 348.66 35
 2 2 7 826.064 488.857 44
 2 2 7 683.882 282.861 35
 2 2 7 862.856 235.63 3
 2 2 8 23952.2 1435.31 4
 2 2 8 23367 1925.15 44
 2 2 8 22869.6 1468.66 29
 2 2 9 88021.5 4886.85 4
 2 2 9 84596.2 5422.02 44
 2 2 10 7356.2 542.323 4
 -2 -2 -10 7194.03 583.896 18
 -2 -2 -10 8660.68 614.668 22
 2 2 10 7270.93 582.073 29
 2 2 11 3730.15 308.904 4
 -2 -2 -11 4002.2 369.486 18
 -2 -2 -11 4133.5 372.128 22
 2 2 11 3654.21 359.399 29
 2 2 12 163.796 141.186 10
 -2 -2 -12 188.772 159.364 18
 2 2 12 -39.9213 149.1 29
 -2 -2 -12 124.343 153.121 22
 -2 -2 -13 472.046 106.935 16
 2 3 -14 3527.99 275.456 30
 2 3 -14 4382.32 305.785 12
 2 3 -14 4026.2 286.405 31
 -2 -3 14 4414.72 310.097 34
 2 3 -13 6060.6 431.794 37
 2 3 -13 5273.38 426.796 30
 2 3 -13 5585.54 412.156 11
 2 3 -13 4641.9 378.963 25
 2 3 -13 5812.82 433.719 31
 2 3 -12 17040.8 1088.02 31
 2 3 -12 17375.4 1078.75 37
 2 3 -12 17693.3 1095.67 30
 2 3 -12 18105.8 1096.92 20
 2 3 -12 15740.3 1044.98 25
 2 3 -12 16785.3 1069.53 11
 2 3 -11 9176.32 661.687 37
 2 3 -11 8042.29 665.276 30
 2 3 -11 9364.35 671.857 20
 2 3 -11 7784.71 639.179 11
 2 3 -11 8852.83 673.378 31
 2 3 -10 28287.2 1679.25 20
 2 3 -10 25553 1609.27 19
 2 3 -10 27293.6 1662.4 37
 2 3 -10 27756.9 1686.33 30
 2 3 -10 28262.4 1684.76 31
 2 3 -10 27265.7 1644.68 25
 2 3 -9 97.0873 166.686 17
 2 3 -9 28.1291 251.002 20
 2 3 -9 309.584 203.968 19
 2 3 -9 447.39 243.633 37
 2 3 -9 -47.9823 251.608 25
 2 3 -8 2127.89 326.553 25
 2 3 -8 1820.77 296.648 37
 2 3 -8 2391.89 331.257 20
 2 3 -8 1735.53 282.23 19
 2 3 -8 1824.5 254.636 17
 2 3 -7 2874.13 354.508 25
 2 3 -7 2552.36 302.852 17
 2 3 -7 3109.89 332.424 37
 2 3 -7 3212.32 342.416 19
 2 3 -7 3206.99 358.906 20
 2 3 -6 12200.6 775.179 19
 2 3 -6 10740.4 776.404 31
 2 3 -6 12143.9 779.319 20
 2 3 -6 12164.1 743.497 26
 2 3 -6 11914.7 771.973 25
 2 3 -6 12526 768.093 37
 2 3 -6 12448.8 750.364 17
 2 3 -6 9618.82 719.65 1
 2 3 -6 10945.9 778.318 30
 2 3 -5 2211.13 292.191 31
 2 3 -5 2218.18 288.313 30
 2 3 -5 2423.21 263.601 17
 2 3 -5 2110.43 268.122 26
 2 3 -5 2166.27 276.514 11
 2 3 -5 2525.42 293.118 25
 2 3 -5 2104.1 272.584 1
 2 3 -5 2623.35 296.235 38
 2 3 -5 2259.47 269.615 37
 2 3 -5 2608.9 288.508 20
 2 3 -5 2390.52 287.815 19
 2 3 -4 56825.2 3281.77 37
 2 3 -4 60235 3308.7 38
 2 3 -4 61405.1 3306.32 30
 2 3 -4 61798.9 3304.81 6
 2 3 -4 58137.7 3297.52 31
 2 3 -4 58085 3302.21 29
 2 3 -4 58908.6 3265.95 26
 2 3 -4 59603.4 3287.24 25
 2 3 -4 60986.3 3303.76 11
 2 3 -4 58670.5 3295.51 12
 -2 -3 4 47477.3 3432.54 51
 2 3 -4 60683.2 3297.1 20
 2 3 -4 57026.2 3292.87 19
 2 3 -4 62652.2 3283.53 17
 2 3 -4 53525.4 3271.3 1
 2 3 -3 223.97 167.438 17
 2 3 -3 143.035 179.605 26
 2 3 -3 621.632 209.489 1
 2 3 -3 317.775 183.713 38
 2 3 -3 91.8457 164.442 6
 2 3 -3 341.738 168.789 11
 -2 -3 3 190.871 302.535 51
 2 3 -3 226.265 162.061 19
 2 3 -3 183.583 164.824 31
 2 3 -3 310.215 171.877 30
 2 3 -3 286.249 180.493 29
 2 3 -2 53066.6 2968.13 31
 2 3 -2 52224.8 2975.42 29
 2 3 -2 54944 2971.64 30
 -2 -3 2 44912.6 3093.22 51
 2 3 -2 55157.1 2978.62 38
 2 3 -1 342.818 192.04 29
 2 3 -1 320.179 155.617 31
 2 3 -1 455.948 165.452 30
 2 3 -1 266.051 161.602 38
 2 3 0 190760 10928.2 38
 2 3 0 194909 10947.1 29
 2 3 0 215411 10942.5 30
 2 3 0 207058 10938.7 31
 -2 -3 0 206197 11141.7 50
 2 3 0 191366 10936.9 1
 -2 -3 -1 3789.01 543.985 48
 -2 -3 -1 4735.09 504.214 50
 2 3 1 3378.23 323.215 13
 2 3 1 3075.78 304.23 21
 2 3 1 3737.83 308.458 31
 2 3 1 3587.34 309.358 30
 2 3 1 3942.07 338.278 29
 2 3 1 4309.9 366.49 3
 2 3 1 3074.84 306.849 4
 2 3 1 3400.74 359.512 35
 2 3 1 3465.77 345.571 24
 2 3 1 3850.53 340.52 1
 2 3 2 17490.6 1150.18 13
 2 3 2 19206.5 1164.05 21
 2 3 2 19251.3 1140.91 6
 2 3 2 20308.7 1177.23 24
 2 3 2 17462.8 1187.29 35
 2 3 2 19150.4 1147.94 4
 2 3 2 21984.8 1193.8 3
 2 3 2 19522 1137.66 1
 2 3 2 14526.8 1283.4 44
 -2 -3 -2 22622.6 1487.48 48
 2 3 2 19432 1164.53 29
 2 3 3 6954.14 500.778 29
 2 3 3 7163.76 517.473 3
 2 3 3 5877.18 513.569 35
 2 3 3 5511.63 451.242 1
 2 3 3 6603.9 503.376 24
 2 3 3 5868.21 666.098 44
 2 3 3 5902.13 486.381 13
 2 3 4 5061.25 436.287 3
 2 3 4 4721 438.009 29
 2 3 4 4479.58 471.586 35
 2 3 4 4588.45 417.76 24
 2 3 4 4171.18 403.504 13
 2 3 5 6610.14 521.061 24
 2 3 5 7682.3 556.37 3
 2 3 5 6519.77 551.708 29
 2 3 6 5855.72 481.829 24
 2 3 6 5637.26 532.441 29
 2 3 6 4775.09 786.881 44
 2 3 6 7109.37 527.529 3
 2 3 7 5874.11 542.537 29
 2 3 7 6924.88 528.278 3
 2 3 8 76719 5244.33 44
 2 3 8 87328.3 4778.23 4
 2 3 9 25573.8 1518.33 29
 2 3 9 21439.1 1890.46 44
 2 3 10 50.1423 160.624 4
 2 3 10 -88.1693 203.939 29
 -2 -3 -10 132.415 201.761 22
 -2 -3 -10 127.033 202.711 18
 2 3 11 343.562 137.01 4
 -2 -3 -11 326.204 172.338 22
 2 3 11 165.615 169.603 29
 -2 -3 -11 426.217 173.757 18
 2 3 12 4713.39 347.648 29
 -2 -3 -12 4663.15 332.053 22
 -2 -3 -12 4677.48 331.596 18
 2 4 -14 2358.77 230.762 12
 2 4 -14 2553.25 226.303 30
 2 4 -14 2064.76 218.082 31
 -2 -4 14 2011.38 217.542 34
 2 4 -13 3377.46 342.446 30
 2 4 -13 3565.08 304.445 25
 2 4 -13 4035.6 358.311 31
 2 4 -13 4115.42 363.294 12
 2 4 -13 3830.06 314.007 11
 2 4 -12 3525.09 373.236 31
 2 4 -12 3247.76 367.665 30
 2 4 -12 3344.5 332.784 25
 2 4 -12 3131.81 333.974 37
 2 4 -12 3650.74 343.195 11
 2 4 -11 43010.8 2449.23 30
 2 4 -11 40212.6 2401.88 37
 2 4 -11 41535.1 2440.47 31
 2 4 -10 14564.6 976.915 20
 2 4 -10 13805.2 952.052 11
 2 4 -10 14368.4 945.647 25
 2 4 -10 14242.2 943.332 37
 2 4 -10 13823.7 913.153 19
 2 4 -9 5932.28 556.368 31
 2 4 -9 6089.95 535.162 20
 2 4 -9 5825.07 515.006 11
 2 4 -9 5648.32 545.244 30
 2 4 -9 5693.75 514.323 25
 2 4 -9 5620.13 495.999 37
 2 4 -9 5502.6 476.222 19
 2 4 -8 11241 758.12 19
 2 4 -8 10891.8 719.241 17
 2 4 -8 11286.7 799.74 31
 2 4 -8 10219.8 758.879 25
 2 4 -8 9296.54 750.831 11
 2 4 -8 11810.8 794.381 20
 2 4 -8 10420.4 743.215 37
 2 4 -8 11523.7 808.7 30
 2 4 -7 2227.97 322.078 30
 2 4 -7 1611.05 308.853 31
 2 4 -7 1870.07 309.136 25
 2 4 -7 1824.92 286.956 11
 2 4 -7 1328.52 263.044 19
 2 4 -7 1546.62 288.439 20
 2 4 -7 2223.09 280.92 37
 2 4 -7 1801.51 262.455 17
 2 4 -6 89.0578 162.194 16
 2 4 -6 169.52 188.28 17
 2 4 -6 14.4088 196.534 1
 2 4 -6 244.684 216.982 25
 2 4 -6 180.732 193.648 11
 2 4 -6 -147.034 208.374 19
 2 4 -6 164.047 219.374 38
 2 4 -6 -74.6954 193.932 37
 2 4 -6 -45.8102 207.711 31
 2 4 -6 116.909 205.861 30
 2 4 -5 100.887 192.476 31
 2 4 -5 -143.966 193.997 30
 2 4 -5 123.407 204.035 11
 2 4 -5 49.9978 152.988 13
 2 4 -5 141.86 193.318 12
 2 4 -5 14.0882 205.932 26
 2 4 -5 220.742 207.622 25
 2 4 -5 274.728 190.627 19
 2 4 -5 152.828 176.754 21
 2 4 -5 -199.786 164.6 16
 2 4 -5 128.833 180.321 17
 2 4 -5 107.783 197.077 38
 2 4 -5 -14.8448 205.749 1
 2 4 -4 4057.99 334.653 17
 2 4 -4 3823.71 361.168 6
 2 4 -4 3494.61 338.493 12
 2 4 -4 3425.33 337.086 11
 2 4 -4 3769.1 347.939 31
 2 4 -4 3333.58 336.22 30
 2 4 -4 3517.47 355.554 29
 2 4 -4 3950.66 332.307 13
 2 4 -4 3435.1 331.906 25
 2 4 -4 3959.87 334.467 26
 2 4 -4 3855.43 360.176 38
 2 4 -4 3646.86 347.84 1
 2 4 -4 4389.41 359.939 19
 2 4 -4 3204.5 336.077 21
 2 4 -4 2924.66 299.106 4
 2 4 -3 158.264 172.626 17
 2 4 -3 452.909 172.551 24
 2 4 -3 432.792 175.901 30
 2 4 -3 674.354 186.978 31
 2 4 -3 269.95 170.448 15
 2 4 -3 241.274 170.077 21
 2 4 -3 231.401 187.906 29
 2 4 -3 338.265 183.285 25
 2 4 -3 409.842 193.444 26
 2 4 -3 497.158 196.044 38
 2 4 -3 504.258 219.505 1
 2 4 -3 605.545 202.304 6
 2 4 -3 819.001 192.169 11
 2 4 -3 371.479 168.989 13
 2 4 -3 435.259 183.295 12
 2 4 -3 383.387 181.379 19
 2 4 -2 11747.8 795.637 6
 2 4 -2 12306.8 809.933 24
 2 4 -2 12697.1 785.22 17
 2 4 -2 12319.8 800.908 12
 2 4 -2 13472.7 806.554 11
 2 4 -2 12537.2 793.66 31
 2 4 -2 12169.4 791.646 30
 2 4 -2 12777.1 807.289 29
 2 4 -2 12969.5 810.069 13
 2 4 -2 11647.6 789.927 15
 2 4 -2 13021.8 784.31 25
 2 4 -2 12597.6 774.52 26
 2 4 -2 13266.5 810.515 38
 2 4 -2 13147.6 809.15 1
 2 4 -2 13554.9 801.059 19
 2 4 -2 12100.4 800.046 21
 2 4 -2 11897.4 783.085 4
 2 4 -1 407611 22369.9 6
 2 4 -1 411198 22395.2 24
 2 4 -1 395074 22350.8 17
 2 4 -1 422355 22381.6 12
 2 4 -1 428347 22381.1 11
 2 4 -1 415225 22369.3 30
 2 4 -1 412030 22368.3 31
 2 4 -1 420105 22390.1 29
 2 4 -1 435003 22391 13
 2 4 -1 408722 22372.2 15
 2 4 -1 377006 22337.1 26
 2 4 -1 414743 22382.9 21
 2 4 -1 412731 22365.7 19
 2 4 -1 411377 22378.9 38
 2 4 -1 406798 22368 4
 2 4 -1 421423 22385.7 3
 2 4 -1 410115 22374.3 1
 2 4 0 25094.8 1443.27 6
 2 4 0 24459.4 1465.46 21
 -2 -4 0 25779.9 1728.28 50
 2 4 0 23028 1415.87 17
 2 4 0 23774.5 1437.16 31
 2 4 0 24522.6 1438.87 30
 2 4 0 25435.3 1468.35 29
 2 4 0 24983.6 1458.63 12
 2 4 0 24743.3 1449.21 11
 2 4 0 27871.2 1468.21 1
 2 4 0 24115 1432.21 19
 2 4 0 25757.9 1483.79 24
 2 4 0 24518.7 1440.88 38
 2 4 0 26186.9 1469.46 13
 2 4 0 23209.5 1447.61 15
 2 4 0 25649.9 1479.82 3
 2 4 0 24669.9 1446.64 4
 2 4 1 3657.84 306.32 30
 2 4 1 3853.25 350.675 29
 2 4 1 3254.93 297.862 31
 2 4 1 2747.66 297.372 6
 2 4 1 3549.8 325.583 12
 2 4 1 3317.45 307.344 11
 2 4 1 3654.58 357.389 24
 -2 -4 -1 4114.89 604.353 48
 -2 -4 -1 3563.39 525.183 50
 2 4 1 3171.72 363.025 3
 2 4 1 3368.17 319.691 4
 2 4 1 3447.94 337.507 13
 2 4 1 2964.37 324.065 21
 2 4 1 3825.62 306.555 19
 2 4 1 3516.38 337.711 1
 2 4 2 603.103 226.891 24
 -2 -4 -2 556.306 408.441 48
 2 4 2 565.094 209.343 4
 2 4 2 446.42 168.631 6
 2 4 2 370.778 204.309 1
 2 4 2 617.697 218.496 3
 2 4 2 573.417 208.598 13
 2 4 2 431.977 215.533 29
 2 4 2 727.285 215.397 21
 2 4 3 851.956 267.193 3
 2 4 3 357.751 201.797 1
 -2 -4 -3 719.658 431.894 48
 2 4 3 774.677 219.288 13
 2 4 3 825.474 235.218 29
 2 4 3 545.488 176.272 6
 2 4 3 533.089 233.053 24
 2 4 4 3076.71 368.642 29
 2 4 4 2231.08 522.834 44
 2 4 4 2727.53 326.52 24
 2 4 4 2384.89 307.473 13
 2 4 4 2606.72 333.077 3
 2 4 5 5256.51 479.644 24
 2 4 5 6357.11 542.152 29
 2 4 5 6305.59 833.046 44
 2 4 5 6298.14 520.169 3
 2 4 6 22645.6 1459.92 29
 2 4 6 23562.7 1412.19 24
 2 4 6 22134 1862.84 44
 2 4 6 23679.2 1443.79 3
 2 4 7 11587.7 1277.51 44
 2 4 7 13295.5 906.252 3
 2 4 7 14745.8 961.746 29
 2 4 8 553.875 260.697 29
 2 4 8 408.602 436.62 44
 2 4 9 9494.33 687.178 29
 2 4 9 9538.58 654.354 4
 -2 -4 -10 687.248 196.269 22
 -2 -4 -10 540.777 184.365 18
 2 4 10 874.229 182.145 4
 2 4 10 506.036 196.054 29
 2 4 11 16678.1 925.155 29
 2 4 11 15981.6 896.692 4
 -2 -4 -11 13601.8 900.603 18
 -2 -4 -11 14176.6 903.364 22
 2 4 11 16922.5 924.308 10
 2 5 -14 3879.89 294.521 30
 2 5 -14 4376.88 302.246 12
 2 5 -14 3355.97 286.83 31
 -2 -5 14 3703.14 285.073 34
 2 5 -13 3407.85 327.283 31
 2 5 -13 3720.44 334.16 30
 2 5 -13 3076.92 277.285 11
 2 5 -13 3818.31 337.759 12
 2 5 -12 8195.08 620.009 31
 2 5 -12 8433.2 578.589 25
 2 5 -12 7725.34 616.332 30
 2 5 -12 7841.07 574.035 11
 2 5 -12 8766.55 620.486 12
 2 5 -11 2144.92 309.34 25
 2 5 -11 2326.63 298.568 11
 2 5 -11 1698.04 268.371 21
 2 5 -11 1800.24 321.742 31
 2 5 -11 2176.7 346.633 30
 2 5 -10 69833.6 3778.71 11
 2 5 -10 60769.7 3732.43 37
 2 5 -10 66231.4 3735.21 19
 2 5 -10 70685 3766.94 25
 2 5 -9 301.265 229.62 11
 2 5 -9 24.8258 259.691 25
 2 5 -9 274.3 209.325 19
 2 5 -9 475.305 278.014 30
 2 5 -9 62.1131 267.681 31
 2 5 -8 2412.22 336.945 11
 2 5 -8 1953.93 328.789 12
 2 5 -8 1969.56 334.622 25
 2 5 -8 2223.06 320.13 19
 2 5 -8 2097.98 349.124 30
 2 5 -8 2202.78 356.216 31
 2 5 -7 3758.46 380.95 25
 2 5 -7 3188.78 359.861 19
 2 5 -7 3223.4 385.365 31
 2 5 -7 3094.52 384.264 30
 2 5 -7 3581.73 391.911 38
 2 5 -7 3104.24 367.137 12
 2 5 -7 3079.01 353.534 11
 2 5 -7 2722.08 319.65 1
 2 5 -7 2689.26 332.422 16
 2 5 -7 2960.11 329.093 17
 2 5 -6 4744.33 435.526 30
 2 5 -6 4109.12 426.676 31
 2 5 -6 5039.09 447.853 12
 2 5 -6 4683.08 442.805 11
 2 5 -6 5340.76 452.146 25
 2 5 -6 4683.24 435.016 19
 2 5 -6 4938.26 430.948 21
 2 5 -6 4917.98 447.984 38
 2 5 -6 4750.7 400.757 13
 2 5 -6 4189.99 404.002 1
 2 5 -6 4646.59 417.554 16
 2 5 -6 5073.39 413.327 17
 2 5 -5 7014.41 560.448 30
 2 5 -5 7431.15 565.78 31
 2 5 -5 8605.41 587.221 12
 2 5 -5 7828.7 575.441 11
 2 5 -5 7393.17 556.77 13
 2 5 -5 6920.29 566.813 25
 2 5 -5 7973.45 579.629 19
 2 5 -5 8055.72 585.399 21
 2 5 -5 8132.23 591.36 38
 2 5 -5 7014.33 553.394 1
 2 5 -5 7800.44 554.904 17
 2 5 -4 3355 341.767 17
 2 5 -4 3760.15 336.127 24
 2 5 -4 3715.35 355.835 31
 2 5 -4 3454.02 349.331 30
 2 5 -4 3472.27 368.523 29
 2 5 -4 3326.09 352.781 13
 2 5 -4 3536.19 361.305 15
 2 5 -4 3933.07 370.6 25
 2 5 -4 4334.22 362.404 26
 2 5 -4 3610.11 367.736 19
 2 5 -4 3529.08 361.593 21
 2 5 -4 4150.84 387.651 38
 2 5 -4 3988.65 371.541 1
 2 5 -4 4721.5 389.385 11
 2 5 -4 4015.99 380.759 12
 2 5 -3 5034.39 434.332 38
 2 5 -3 5400.9 408.06 17
 2 5 -3 4819.57 416.315 6
 2 5 -3 5429.55 423.483 24
 2 5 -3 5469.85 416.895 31
 2 5 -3 4627.35 403.431 30
 2 5 -3 5014.36 435.664 29
 2 5 -3 4673.32 413.505 13
 2 5 -3 5295.19 423.168 15
 2 5 -3 4807.82 399.714 26
 2 5 -3 5583.19 417.999 25
 2 5 -3 4465.1 385.807 4
 2 5 -3 5013.91 433.104 21
 2 5 -3 5221.83 423.405 11
 2 5 -3 5495.33 436.318 12
 2 5 -3 4607.68 422.276 1
 2 5 -3 5503.42 428.115 19
 2 5 -2 50351.8 2805.41 17
 2 5 -2 49762 2844.43 24
 2 5 -2 48610.6 2816.17 6
 2 5 -2 48582.1 2827.81 11
 2 5 -2 50904.7 2839.76 12
 2 5 -2 49345.5 2813.14 30
 2 5 -2 47958.9 2812.18 31
 2 5 -2 47996.9 2837.97 29
 2 5 -2 52637.5 2840.57 13
 2 5 -2 51977 2834.33 15
 2 5 -2 46634.5 2786.31 26
 2 5 -2 52404.5 2812.1 25
 2 5 -2 53192.8 2841.33 38
 2 5 -2 49802.8 2837.98 21
 2 5 -2 53423.5 2830.54 19
 2 5 -2 45463.8 2814.87 3
 2 5 -2 48999.2 2808.48 4
 2 5 -2 52468.7 2830.38 1
 2 5 -1 109.413 177.832 38
 2 5 -1 -94.8422 150.962 17
 -2 -5 1 143.79 359.041 50
 2 5 -1 64.4286 155.417 6
 2 5 -1 151.727 212.843 24
 2 5 -1 187.81 149.371 31
 2 5 -1 156.819 145.74 30
 2 5 -1 238.614 197.98 29
 2 5 -1 37.7598 194.886 15
 2 5 -1 245.991 183.537 26
 2 5 -1 60.4664 171.231 21
 2 5 -1 97.3458 156.547 4
 2 5 -1 -17.3453 212.221 1
 2 5 -1 140.11 185.243 3
 2 5 -1 -32.9702 166.925 19
 2 5 -1 167.937 169.964 11
 2 5 -1 237.2 188.609 13
 2 5 -1 -19.5484 194.636 12
 2 5 0 922.773 198.624 38
 2 5 0 1035.83 169.633 17
 2 5 0 886.572 187.248 6
 2 5 0 887.163 173.342 31
 2 5 0 908.56 174.876 30
 2 5 0 1083.93 225.679 15
 -2 -5 0 962.157 406.055 50
 2 5 0 954.162 217.85 12
 2 5 0 851.208 235.211 13
 2 5 0 1168.65 218.421 11
 2 5 0 992.027 204.008 19
 2 5 0 683.204 240.615 1
 2 5 0 1043.55 246.158 3
 2 5 0 558.384 164.787 10
 2 5 0 756.278 218.597 21
 2 5 0 1082.59 245.74 24
 2 5 0 1107.79 225.097 29
 2 5 0 893.865 202.697 4
 2 5 1 9518 677.618 29
 2 5 1 8795.4 665.315 13
 2 5 1 9839.87 661.872 1
 2 5 1 9344.38 676.26 21
 -2 -5 -1 10195.5 1021.22 48
 -2 -5 -1 10057.3 993.481 50
 2 5 1 9671.1 672.185 12
 2 5 1 9805.14 696.954 3
 2 5 1 10656.2 672.62 4
 2 5 1 8859.49 647.545 10
 2 5 1 10547.1 704.546 24
 2 5 2 3195.15 324.998 1
 2 5 2 3233.61 372.621 3
 2 5 2 2594.17 318.044 21
 -2 -5 -2 3214.04 642.193 48
 2 5 2 2753.99 325.887 13
 2 5 2 2630.94 341.502 29
 2 5 2 3397.5 341.982 4
 2 5 2 3552.76 366.446 24
 2 5 3 371.923 241.768 3
 2 5 3 713.427 217.75 1
 2 5 3 771.75 218.077 13
 -2 -5 -3 1044.62 508.686 48
 2 5 3 642.348 248.339 4
 2 5 3 847.25 247.797 24
 2 5 3 641.123 253.6 29
 2 5 4 24470.8 1540.56 29
 2 5 4 24574.1 1515.49 24
 2 5 4 26659.6 1547.17 3
 2 5 4 24290.8 1508.71 13
 2 5 5 600.536 238.446 3
 2 5 5 645.571 278.775 29
 2 5 5 611.048 224.997 24
 2 5 6 4037.26 433.622 4
 2 5 6 4364.25 428.82 3
 2 5 6 4296.68 739.913 44
 2 5 6 4114.1 447.628 29
 2 5 6 4176.63 389.82 24
 2 5 7 5149.24 449.841 4
 2 5 7 3925.77 441.393 29
 2 5 8 6166.11 485.567 4
 2 5 8 5620.53 500.286 29
 2 5 9 198.955 197.695 29
 2 5 9 228.918 170.194 4
 2 5 10 -151.293 147.652 10
 2 5 10 -71.7389 154.476 29
 -2 -5 -10 11.4057 127.013 18
 2 5 10 104.163 138.016 4
 -2 -5 -10 -23.8168 132.971 22
 2 5 11 154.531 93.8118 10
 2 6 -14 493.943 115.412 12
 2 6 -13 490.28 163.976 15
 2 6 -13 8.50185 99.5145 11
 2 6 -13 -59.8549 155.914 12
 2 6 -13 -31.2689 170.313 31
 2 6 -13 94.8444 168.739 30
 2 6 -12 361.103 155.156 11
 2 6 -12 307.887 206.74 12
 2 6 -12 97.4775 150.216 21
 2 6 -12 87.2933 209.291 30
 2 6 -12 322.962 221.813 31
 2 6 -11 54084 2993.37 30
 2 6 -11 51271 2940.09 25
 2 6 -11 45610.5 2938.86 21
 2 6 -11 52824.4 2946.3 11
 2 6 -11 55020.2 2979.66 12
 2 6 -11 53969.5 2990.17 31
 2 6 -10 8230.29 651.603 30
 2 6 -10 7606.77 639.271 31
 2 6 -9 818.94 284.015 25
 2 6 -9 1015.32 265.471 11
 2 6 -9 955.02 290.654 12
 2 6 -9 1190.36 255.236 19
 2 6 -9 715.885 263.635 21
 2 6 -8 97.1255 219.295 19
 2 6 -8 54.5303 215.881 11
 2 6 -8 -85.7149 240.37 12
 2 6 -8 225.879 206.065 16
 2 6 -8 50.4155 258.488 25
 2 6 -8 -114.662 226.964 21
 2 6 -8 289.186 253.499 31
 2 6 -8 29.3766 236.314 30
 2 6 -7 -53.3941 221.344 31
 2 6 -7 27.1253 222.679 30
 2 6 -7 148.118 215.427 16
 2 6 -7 -24.6313 217.781 19
 2 6 -7 255.078 238.412 38
 2 6 -7 -189.23 216.027 1
 2 6 -7 -27.6067 226.631 21
 2 6 -7 -26.736 219.482 11
 2 6 -7 -27.4157 239.244 12
 2 6 -7 -245.967 281.242 25
 2 6 -6 186.506 246.721 25
 2 6 -6 157.069 223.489 21
 2 6 -6 72.7342 225.332 19
 2 6 -6 162.448 223.527 38
 2 6 -6 25.1206 224.169 15
 2 6 -6 -73.0335 223.483 1
 2 6 -6 234.148 237.013 12
 2 6 -6 178.606 229.603 11
 2 6 -6 202.441 195.599 13
 2 6 -6 363.637 225.312 31
 2 6 -6 270.718 229.62 30
 2 6 -5 3196.61 359.723 30
 2 6 -5 3651.28 370.701 1
 2 6 -5 3525.61 369.898 13
 2 6 -5 3254.86 379.921 15
 2 6 -5 4209.53 399.556 25
 2 6 -5 3480.49 359.867 17
 2 6 -5 3664.41 377.487 21
 2 6 -5 4436.71 396.522 19
 2 6 -5 3342.31 395.342 38
 2 6 -5 3760.55 379.382 11
 2 6 -5 3266.27 377.639 12
 2 6 -5 3463.01 362.735 31
 2 6 -4 20040.9 1290.28 31
 2 6 -4 20889.1 1296.93 30
 2 6 -4 20270.1 1307.8 13
 2 6 -4 22546.1 1328.11 15
 2 6 -4 23587.4 1327.09 19
 2 6 -4 19977 1309.42 29
 2 6 -4 21923.4 1312.46 25
 2 6 -4 19944.6 1292.61 24
 2 6 -4 22538.9 1293.89 17
 2 6 -4 22800 1310.8 1
 2 6 -4 21929.4 1326.23 21
 2 6 -4 21450.3 1326.54 38
 2 6 -4 20993.8 1315.1 11
 2 6 -4 21110.9 1320.94 12
 2 6 -3 631.037 243.838 29
 2 6 -3 1336.06 265.889 15
 2 6 -3 1273.23 258.474 38
 2 6 -3 1296.04 257.199 11
 2 6 -3 1225.53 256.097 12
 2 6 -3 1520.3 265.92 13
 2 6 -3 1359.93 246.905 24
 2 6 -3 1366.13 255.457 21
 2 6 -3 1371.97 276.872 1
 2 6 -3 1287.22 232.02 17
 2 6 -3 1149.92 249.268 19
 2 6 -3 1338.09 222.377 30
 2 6 -3 1291.96 226.873 31
 2 6 -2 6940.13 525.296 30
 2 6 -2 7387.17 534.229 31
 2 6 -2 7958.28 579.878 29
 2 6 -2 7549.8 566.988 1
 2 6 -2 7840.15 558.858 19
 2 6 -2 7312.44 562.81 11
 2 6 -2 8498.35 594.14 12
 2 6 -2 7291.73 583.088 24
 2 6 -2 7778.14 578.399 21
 -2 -6 2 6420.79 813.436 50
 2 6 -2 7582.98 559.698 3
 2 6 -2 7369.02 529.983 4
 2 6 -2 7300.33 569.928 13
 2 6 -2 7008.41 567.716 15
 2 6 -2 8384.64 581.168 38
 2 6 -1 37753.4 2067.12 29
 2 6 -1 33582.2 2049.09 13
 2 6 -1 36323.2 2063.97 15
 2 6 -1 34792.2 2071.91 24
 -2 -6 1 39045.4 2498.81 50
 2 6 -1 33598.2 2058.25 3
 2 6 -1 32342.5 2018.99 4
 2 6 -1 34779.2 2047.94 38
 2 6 -1 36668.8 2067.58 12
 2 6 -1 34270.1 2051.03 11
 2 6 -1 36798.6 2050.05 1
 2 6 -1 36623 2070.82 21
 2 6 0 22934.1 1402.91 29
 2 6 0 23043.9 1395.53 13
 2 6 0 23798.3 1419.96 24
 -2 -6 0 25151.9 1832.31 50
 -2 -6 0 22029.3 1776.59 48
 2 6 0 24040.8 1420.53 3
 2 6 0 21978.1 1371.55 4
 2 6 0 20582.8 1366.79 38
 2 6 0 23339.7 1407.08 21
 2 6 0 23567.3 1405.17 12
 2 6 0 24051.5 1384.31 1
 2 6 1 10258 715.176 24
 -2 -6 -1 10181.5 1098.12 48
 -2 -6 -1 8964.67 1010.41 50
 2 6 1 10023.4 693.237 21
 2 6 1 9900.87 669.833 1
 2 6 1 9421.52 709.34 3
 2 6 1 8969.17 666.847 4
 2 6 1 9550.95 682.768 13
 2 6 1 9195.15 691.864 29
 2 6 2 4876.57 463.097 24
 -2 -6 -2 4210.35 785.697 48
 2 6 2 4970.28 454.527 21
 2 6 2 5390.62 434.406 1
 2 6 2 4790.15 448.779 4
 2 6 2 5004.27 479.499 3
 2 6 2 5146.03 447.302 13
 2 6 2 5427.93 481.867 29
 2 6 3 35023.6 2059.39 3
 2 6 3 37741.5 2057.83 4
 2 6 3 35120.6 2043.89 24
 2 6 3 33876.2 1983.49 1
 2 6 3 31177.5 2018.64 13
 -2 -6 -3 31314.3 2517.64 48
 2 6 3 35947.4 2064.55 29
 2 6 4 2713.15 341.839 13
 2 6 4 3354.95 393.21 29
 2 6 4 3822.97 394.94 4
 2 6 4 3256.02 362.663 24
 2 6 4 2600.3 360.495 3
 2 6 5 2691.61 356.705 4
 2 6 5 2220.45 308.906 24
 2 6 5 3125.12 363.43 3
 2 6 6 7537.75 610.323 29
 2 6 7 10423.2 735.599 29
 2 6 7 10098.4 710.735 4
 2 6 7 10258 706.409 3
 2 6 8 10264 753.475 29
 2 6 8 12756.3 760.152 4
 2 6 9 448.24 162.92 4
 2 6 9 122.555 150.667 10
 2 6 9 705.339 175.7 29
 2 6 10 122.507 96.0039 4
 2 6 10 7.95743 98.9112 10
 2 7 -13 3555.5 290.764 31
 2 7 -13 3326.11 287.585 30
 2 7 -13 3022.12 274.207 15
 2 7 -13 3885.53 292.484 12
 2 7 -12 4528.44 365.837 12
 2 7 -12 3520.82 304.343 11
 2 7 -12 4604.45 369.766 31
 2 7 -12 4819.14 378.478 30
 2 7 -12 3625.53 344.611 15
 2 7 -12 3315.57 318.365 21
 2 7 -11 -45.7072 208.913 31
 2 7 -11 -277.362 214.67 30
 2 7 -11 109.849 201.643 15
 2 7 -11 42.332 184.705 21
 2 7 -11 -35.6872 165.077 11
 2 7 -11 353.981 211.022 12
 2 7 -10 -104.435 234.794 31
 2 7 -10 132.332 234.008 30
 2 7 -10 -25.4875 227.288 15
 2 7 -10 25.8792 213.511 21
 2 7 -10 -229.973 222 12
 2 7 -10 22.1181 194.719 11
 2 7 -9 412.804 255.443 12
 2 7 -9 246.849 235.988 31
 2 7 -9 500.629 243.593 30
 2 7 -8 11647.4 850.007 38
 2 7 -8 12030.1 847.767 15
 2 7 -8 10831.2 830.12 25
 2 7 -8 12385.2 863.56 21
 2 7 -8 12023.8 833.235 11
 2 7 -8 12422.5 854.232 12
 2 7 -8 12739.3 833.127 19
 2 7 -7 83.8067 241.868 12
 2 7 -7 187.746 228.024 11
 2 7 -7 331.831 208.956 13
 2 7 -7 145.785 244.348 21
 2 7 -7 275.231 221.144 1
 2 7 -7 276.886 259.154 25
 2 7 -7 254.462 239.347 19
 2 7 -7 230.255 217.534 31
 2 7 -7 -25.9103 209.783 30
 2 7 -7 304.86 242.106 15
 2 7 -6 39035.9 2254.14 1
 2 7 -6 37491.5 2265.68 31
 2 7 -6 36109.3 2263.19 30
 2 7 -6 38564.1 2299.17 21
 2 7 -6 39002.8 2284.59 19
 2 7 -6 40242.7 2286.68 13
 2 7 -6 40381 2301.41 15
 2 7 -6 39215.1 2290.88 11
 2 7 -6 41246.9 2303.81 12
 2 7 -5 1615 276.226 11
 2 7 -5 1782.44 305.349 12
 2 7 -5 989.239 261.351 13
 2 7 -5 992.482 273.241 21
 2 7 -5 1634.34 304.577 19
 2 7 -5 1474.03 293.8 38
 2 7 -5 855.117 271.828 1
 2 7 -5 1020.5 223.109 30
 2 7 -5 1692.48 254.773 31
 2 7 -5 1327.31 290.361 15
 2 7 -4 99.5357 205.305 11
 2 7 -4 26.0109 231.959 12
 2 7 -4 -126.083 216.131 13
 2 7 -4 189.088 228.315 21
 2 7 -4 70.0083 191.58 24
 2 7 -4 -24.249 232.155 19
 2 7 -4 43.2594 234.9 1
 2 7 -4 241.659 230.139 38
 2 7 -4 -26.1437 238.997 15
 2 7 -4 49.9128 218.752 29
 2 7 -4 142.432 166.211 30
 2 7 -4 -121.334 175.699 31
 2 7 -3 961.993 257.638 24
 2 7 -3 668.88 244.839 29
 2 7 -3 985.886 255.217 21
 2 7 -3 828.832 245.613 38
 2 7 -3 1040.13 262.65 15
 2 7 -3 1070.44 280.496 1
 2 7 -3 1021.44 255.8 11
 2 7 -3 745.674 250.214 12
 2 7 -3 921.949 241.919 13
 -2 -7 3 1046.52 444.574 50
 2 7 -2 398.728 234.327 24
 2 7 -2 148.782 224.251 29
 2 7 -2 317.413 232.164 21
 2 7 -2 299.145 213.021 38
 2 7 -2 25.9842 248.141 15
 2 7 -2 476.574 249.261 1
 2 7 -2 234.676 198.719 3
 2 7 -2 231.061 228.295 12
 2 7 -2 -72.3532 212.667 11
 2 7 -2 297.119 212.558 13
 -2 -7 2 585.734 424.235 50
 2 7 -1 13962.5 929.087 12
 2 7 -1 13993.5 939.176 24
 -2 -7 1 12973.1 1306.99 50
 2 7 -1 15101.6 916.388 1
 2 7 -1 13911.5 912.11 38
 2 7 -1 13104.6 914.249 29
 2 7 -1 13571.6 918.728 13
 2 7 -1 15092.4 937.888 21
 2 7 -1 14021.5 927.06 3
 2 7 -1 12255.1 866.666 4
 2 7 0 34046.9 1941.85 12
 2 7 0 31408.9 1941.27 24
 -2 -7 0 33333.2 2388.11 48
 2 7 0 37405 1917.21 1
 2 7 0 33646.4 1939.21 21
 2 7 0 33118.6 1931.35 29
 2 7 0 32313.4 1925.39 13
 2 7 0 31819.6 1939.92 3
 2 7 0 30979.2 1889.97 4
 2 7 0 28448.4 1886.81 38
 -2 -7 -1 13787.3 1383.99 48
 2 7 1 14352.9 989.5 3
 2 7 1 14173.7 947.696 4
 2 7 1 16019.4 950.36 1
 2 7 1 14453 975.95 21
 2 7 1 14020.8 962.053 29
 2 7 1 14952.4 990.195 24
 2 7 1 14398.5 966.264 13
 2 7 2 29519.3 1808.81 13
 2 7 2 31818.5 1775.87 1
 2 7 2 30615.6 1823.97 24
 2 7 2 30084.5 1821.12 29
 -2 -7 -2 29246.2 2316.54 48
 2 7 2 27167.3 1818.17 3
 2 7 2 31844.2 1818.22 4
 2 7 3 1182.99 260.034 13
 2 7 3 1237.23 286.22 24
 2 7 3 1354.98 292.036 3
 2 7 3 1078.87 282.968 29
 2 7 4 16684.5 1087.75 10
 2 7 4 18979.6 1123.11 4
 2 7 4 17724.8 1118.5 3
 2 7 4 17759 1099.23 24
 2 7 4 14977.9 1068.14 13
 2 7 5 233.087 232.269 29
 2 7 6 2732.87 317.613 4
 2 7 6 2188.66 296.556 3
 2 7 6 2461.87 325.864 29
 2 7 6 2750.89 282.989 24
 2 7 6 3200.55 317.823 10
 2 7 7 -37.7091 183.791 29
 2 7 7 -85.1497 163.634 3
 2 7 7 33.9345 177.283 4
 2 7 7 65.2609 156.193 10
 2 7 8 764.964 167.786 29
 2 7 8 459.078 151.715 10
 2 7 8 718.206 173.807 4
 2 7 9 530.733 113.45 4
 2 8 -13 1240.34 142.086 12
 2 8 -13 1221.45 144.026 15
 2 8 -12 913.105 173.164 31
 2 8 -12 798.861 164.234 30
 2 8 -12 634.01 152.743 21
 2 8 -12 833.816 176.007 12
 2 8 -12 901.692 188.706 15
 2 8 -11 263.391 176.558 31
 2 8 -11 106.028 173.488 30
 2 8 -11 -129.565 171.249 21
 2 8 -11 207.774 144.746 11
 2 8 -11 -55.0488 182.026 12
 2 8 -11 -244.586 185.995 15
 2 8 -10 315.905 198.463 30
 2 8 -10 20.8703 201.839 31
 2 8 -10 409.303 219.813 15
 2 8 -10 336.345 185.338 11
 2 8 -10 110.766 203.893 12
 2 8 -10 538.339 220.445 21
 2 8 -9 4874.82 427.502 30
 2 8 -9 4715.12 431.007 31
 2 8 -9 4403.63 436.809 12
 2 8 -9 4486.77 417.672 11
 2 8 -9 5375.96 470.74 21
 2 8 -9 5019.43 460.59 15
 2 8 -8 737.471 228.552 31
 2 8 -8 813.023 223.903 30
 2 8 -8 771.516 254.366 38
 2 8 -7 22606.2 1297.35 1
 2 8 -7 19706.9 1333.97 38
 2 8 -7 21383.5 1322.82 13
 2 8 -7 20713.3 1335.84 15
 2 8 -7 19494.9 1292.84 31
 2 8 -7 22056.9 1326.44 11
 2 8 -7 23006.3 1347.78 12
 2 8 -7 19884.2 1296.61 30
 2 8 -7 22196.5 1355.76 21
 2 8 -6 3991.9 422.343 1
 2 8 -6 4124.71 446.691 38
 2 8 -6 3981.45 425.802 13
 2 8 -6 4514.41 443.238 15
 2 8 -6 4419.03 433.999 11
 2 8 -6 3942.51 434.49 12
 2 8 -6 5017.64 466.289 21
 2 8 -5 2673.78 357.82 1
 2 8 -5 1915.19 339.605 38
 2 8 -5 2781.63 362.055 15
 2 8 -5 2794.09 347.621 11
 2 8 -5 2293.19 344.596 12
 2 8 -5 2209.53 328.386 13
 2 8 -5 2982.28 376.11 21
 2 8 -4 682.557 235.535 24
 2 8 -4 763.085 271.238 1
 2 8 -4 84.4623 233.95 15
 2 8 -4 729.748 236.032 11
 2 8 -4 570.981 261.794 12
 2 8 -4 510.299 235.002 13
 2 8 -4 316.124 245.632 21
 2 8 -3 6147.48 565.994 24
 2 8 -3 7682.74 569.948 1
 2 8 -3 6334.38 551.497 29
 2 8 -3 5372.19 543.921 13
 2 8 -3 7270.45 581.876 15
 2 8 -3 7514.93 579.744 12
 2 8 -3 6360.84 549.07 11
 2 8 -3 8143.04 588.298 21
 2 8 -2 312.109 244.292 24
 2 8 -2 91.5037 242.681 1
 2 8 -2 -75.0784 212.513 3
 2 8 -2 -77.7979 233.204 29
 2 8 -2 -84.8177 249.973 15
 2 8 -2 -136.007 244.614 12
 2 8 -2 105.347 232.857 13
 2 8 -2 84.967 232.503 21
 2 8 -1 1486.24 306.67 1
 2 8 -1 1417.66 284.552 3
 2 8 -1 1428.71 302.778 24
 2 8 -1 1460.48 279.75 29
 2 8 -1 1504.89 301.832 12
 2 8 -1 1259.99 283.08 13
 2 8 -1 1319.29 282.214 21
 2 8 0 2058.9 316.776 1
 2 8 0 2127.34 331.206 3
 2 8 0 1973.59 331.876 24
 2 8 0 2335.76 319.734 29
 2 8 0 1827.23 300.413 13
 2 8 0 2138.82 332.26 21
 2 8 1 329.303 239.785 21
 2 8 1 -109.261 242.858 24
 2 8 1 399.7 237.793 1
 2 8 1 427.107 246.572 3
 2 8 1 25.7227 213.616 13
 2 8 1 338.937 195.587 4
 2 8 2 83.0853 222.763 3
 2 8 2 -33.9847 212.472 1
 2 8 2 99.2287 209.669 13
 2 8 2 25.9635 223.545 24
 2 8 2 -44.329 195.125 4
 2 8 3 6314.52 526.732 29
 2 8 4 1859.44 287.318 3
 2 8 4 1268.52 251.588 24
 2 8 4 1948.89 276.072 4
 2 8 4 1563.27 282.451 29
 2 8 5 1183.9 217.714 24
 2 8 5 1593.59 251.386 3
 2 8 5 1670.56 251.153 4
 2 8 5 1535.78 251.817 29
 2 8 6 199.284 128.201 24
 2 8 6 123.488 171.547 4
 2 8 6 283.413 166.063 3
 2 8 6 -149.769 167.998 29
 2 8 7 1267.31 180.784 4
 2 8 7 1049.95 170.383 29
 2 8 8 1614.84 153.895 4
 2 9 -12 3488.37 267.98 15
 2 9 -12 3920.72 265.257 12
 2 9 -11 4233.92 339.032 15
 2 9 -11 3693.31 320.782 21
 2 9 -11 3813.98 323.751 12
 2 9 -10 3003.85 316.049 15
 2 9 -10 2777.01 315.535 21
 2 9 -10 2776.22 307.901 12
 2 9 -10 3006.1 272.716 11
 2 9 -9 287.663 207.921 15
 2 9 -9 -208.403 198.791 12
 2 9 -9 237.647 174.377 11
 2 9 -9 -161.968 200.133 21
 2 9 -8 13.8339 186.951 1
 2 9 -8 -24.5707 219.108 38
 2 9 -8 195.775 216.37 15
 2 9 -8 19.5922 175.451 13
 2 9 -8 -185.292 212.579 12
 2 9 -8 -128.479 184.364 11
 2 9 -8 333.295 229.593 21
 2 9 -7 1741.73 283.773 1
 2 9 -7 1377.06 292.552 38
 2 9 -7 1456.7 291.868 12
 2 9 -7 1541.98 277.535 13
 2 9 -7 1366.76 268.095 11
 2 9 -7 2108.39 315.947 15
 2 9 -7 1411.01 288.188 21
 2 9 -6 7718.84 621.317 38
 2 9 -5 614.858 283.606 1
 2 9 -5 565.557 266.424 38
 2 9 -5 1407.89 289.2 15
 2 9 -5 506.48 252.77 21
 2 9 -5 834.974 262.514 12
 2 9 -5 449.627 254.237 13
 2 9 -4 3059.23 357.592 24
 2 9 -4 2669.33 371.065 1
 2 9 -4 2746.03 369.056 38
 2 9 -4 2655.29 367.317 15
 2 9 -4 2507.24 361.687 21
 2 9 -4 3076.96 362.467 12
 2 9 -4 2714.99 354.844 13
 2 9 -3 3690.66 401.638 24
 2 9 -3 3636.6 398.04 38
 2 9 -3 3646.46 414.442 1
 2 9 -3 3588.32 390.775 13
 2 9 -3 3589.35 404.754 21
 2 9 -3 3461.84 399.568 12
 2 9 -2 334.73 248.783 24
 2 9 -2 -133.634 250.731 1
 2 9 -2 -156.154 216.874 38
 2 9 -2 -98.2546 216.286 29
 2 9 -2 -221.265 231.587 21
 2 9 -2 -104.453 221.787 13
 2 9 -1 -165.579 229.926 24
 2 9 -1 -117.381 197.49 38
 2 9 -1 41.6671 244.283 1
 2 9 -1 77.0657 216.099 13
 2 9 -1 -121.827 220.032 29
 2 9 -1 189.589 235.309 21
 2 9 0 9256.13 672.728 29
 2 9 1 13181.1 864.909 1
 2 9 1 13886 898.956 29
 2 9 2 4364.51 400.016 1
 2 9 2 5145.7 443.415 29
 2 9 2 5208.92 444.383 13
 2 9 2 5707.56 461.942 24
 2 9 2 5414.23 414.69 4
 2 9 2 5162.4 459.17 3
 2 9 3 2730.57 325.292 3
 2 9 3 2927.35 323.388 24
 2 9 3 3413.22 310.927 4
 2 9 3 2703.23 308.66 29
 2 9 4 260.027 169.341 24
 2 9 4 343.291 170.802 4
 2 9 4 224.184 183.296 3
 2 9 4 202.196 172.229 29
 2 9 5 330.724 135.653 24
 2 9 5 301.709 163.209 3
 2 9 5 366.78 150.739 4
 2 9 5 183.605 148.491 29
 2 9 6 147.824 111.107 4
 2 10 -11 448.349 126.825 15
 2 10 -11 582.726 108.526 12
 2 10 -11 335.585 115.678 21
 2 10 -10 1670.52 226.033 15
 2 10 -10 1398.47 195.675 12
 2 10 -10 1975.68 224.506 21
 2 10 -9 365.174 195.188 15
 2 10 -9 218.207 163.953 12
 2 10 -9 215.21 179.048 21
 2 10 -8 2510.36 296.336 15
 2 10 -8 1701.54 272.81 21
 2 10 -8 1859.45 259.579 12
 2 10 -8 1862.67 240.869 13
 2 10 -7 2449.12 301.856 1
 2 10 -7 2524.84 310.847 12
 2 10 -7 2716.42 306.648 13
 2 10 -7 3331.93 345.645 15
 2 10 -7 3485.79 351.532 38
 2 10 -7 3130.52 343.942 21
 2 10 -6 7962.73 589.153 1
 2 10 -6 7626.32 586.772 12
 2 10 -6 7810.47 595.114 13
 2 10 -6 8424.03 614.642 15
 2 10 -6 8287.21 613.03 21
 2 10 -6 8001.75 611.404 38
 2 10 -5 5912.95 513.343 38
 2 10 -5 5846.86 491.351 1
 2 10 -5 5050.24 444.257 24
 2 10 -5 5953.47 495.66 13
 2 10 -5 6900.17 521.62 15
 2 10 -5 5800.75 488.697 12
 2 10 -5 7298.26 529.987 21
 2 10 -4 1568.46 284.267 38
 2 10 -4 1021.51 250.009 24
 2 10 -4 1554.56 270.517 12
 2 10 -4 1142.32 258.173 13
 2 10 -4 1388.19 287.121 1
 2 10 -4 1426.5 278.133 21
 2 10 -3 287.155 224.279 38
 2 10 -3 426.227 244.807 1
 2 10 -3 545.468 238.741 13
 2 10 -3 462.628 220.148 21
 2 10 -3 403.107 222.264 24
 2 10 -2 8377.24 589.81 21
 2 10 -2 7307.36 559.984 38
 2 10 -2 8004.06 573.952 1
 2 10 -2 7594.99 576.055 13
 2 10 -2 6730.98 576.719 24
 2 10 -2 7001.68 538.297 3
 2 10 -1 117.728 209.996 24
 2 10 -1 158.122 215.406 1
 2 10 -1 84.195 190.888 3
 2 10 -1 -115.448 186.261 29
 2 10 -1 66.9688 200.774 13
 2 10 -1 205.776 199.554 21
 2 10 0 3213.74 345.378 1
 2 10 0 4046.14 348.718 29
 2 10 0 4227.19 377.256 13
 2 10 0 3717.49 371.75 3
 2 10 0 3681.77 381.9 24
 2 10 1 2475.6 281.849 13
 2 10 1 2269.7 261.342 29
 2 10 1 2076.05 291.55 24
 2 10 1 2378.61 290.014 3
 2 10 1 2164.77 261.17 1
 2 10 2 -69.2594 178.246 24
 2 10 2 318.96 159.398 29
 2 10 2 90.0968 175.174 3
 2 10 3 433.531 166.809 24
 2 10 3 253.274 132.353 29
 2 10 3 277.276 163.293 3
 2 10 4 3699.84 283.18 24
 2 10 4 3783.29 302.174 3
 2 11 -9 1057.49 167.976 21
 2 11 -8 3433.44 279.713 12
 2 11 -8 3097.06 292.902 21
 2 11 -7 635.41 170.173 13
 2 11 -7 743.325 178.537 1
 2 11 -7 832.418 201.709 21
 2 11 -6 1091.75 220.105 21
 2 11 -6 1274.31 223.473 1
 2 11 -6 1024.8 219.947 38
 2 11 -6 1235.16 217.505 13
 2 11 -5 146.341 174.111 21
 2 11 -5 88.2475 204.071 1
 2 11 -5 411.143 196.117 38
 2 11 -5 90.3461 184.342 13
 2 11 -4 680.747 208.673 38
 2 11 -4 604.478 220.254 1
 2 11 -4 553.521 201.438 21
 2 11 -4 334.774 197.801 13
 2 11 -4 46.6247 162.707 24
 2 11 -3 6829.99 513.587 1
 2 11 -3 8016.83 529.946 21
 2 11 -3 7631.88 531.041 13
 2 11 -3 6519.66 503.415 38
 2 11 -3 6791.99 515.172 24
 2 11 -2 1105.4 214.123 24
 2 11 -2 974.359 214.323 13
 2 11 -2 734.145 209.319 1
 2 11 -1 1916.11 244.154 24
 2 11 -1 1122.11 219.191 1
 2 11 -1 1609.72 234.766 13
 2 11 0 4115.17 349.415 24
 2 11 0 3887.22 321.876 3
 2 11 0 3936.17 318.652 1
 2 11 0 4306.09 338.717 13
 2 11 1 26.5725 154.689 24
 2 11 1 123.705 134.789 3
 2 11 2 258.117 132.366 24
 2 11 2 426.821 128.421 3
 2 12 -7 93.797 98.8775 21
 2 12 -6 -109.554 105.694 21
 2 12 -6 -47.4864 115.148 13
 2 12 -6 20.6774 117.908 1
 2 12 -5 2044.36 193.029 21
 2 12 -5 1517.77 201.426 1
 2 12 -5 1823.43 202.993 13
 2 12 -4 3146.37 288.777 1
 2 12 -4 4459.49 308.533 13
 2 12 -3 -144.817 113.589 24
 2 12 -3 -17.7389 136.554 1
 2 12 -3 -147.494 135.116 13
 2 12 -2 995.272 153.779 24
 2 12 -2 974.25 159.853 1
 2 12 -2 1431.82 165.383 13
 2 12 -1 -8.54682 93.4077 13
 2 12 -1 153.828 102.179 24
 2 12 0 1693.74 158.833 24
 3 -12 -1 3174.04 243.796 27
 -3 12 0 4646.59 341.26 23
 -3 12 0 5077.82 370.398 8
 3 -12 0 5033.98 356.715 27
 -3 12 -1 10348.9 626.237 1
 -3 12 -1 9323.3 639.057 23
 3 -12 1 11357.5 661.685 27
 -3 12 -1 10794.4 671.057 8
 3 -12 2 3192.37 281.174 27
 -3 12 -2 3050.5 297.26 8
 -3 12 -2 2584.74 253.151 1
 3 -12 3 341.087 167.242 27
 -3 12 -3 422.849 155.414 1
 -3 12 -3 385.021 185.86 8
 3 -12 3 477.697 156.735 28
 3 -12 4 8310.91 515.076 27
 -3 12 -4 7557.18 521.777 8
 3 -12 4 8300.62 508.454 28
 3 -12 5 12661.7 735.213 27
 -3 12 -5 12826.3 742.652 8
 3 -12 5 13558.6 737.545 28
 3 -12 6 10.5505 125.29 27
 -3 12 -6 48.996 108.507 1
 3 -12 6 96.2884 131.815 28
 -3 12 -6 181.352 123.927 8
 3 -11 -3 -252.312 147.071 27
 -3 11 3 -83.5239 120.225 33
 -3 11 3 80.1634 116.999 32
 -3 11 3 171.163 151.605 23
 3 -11 -3 7.446 98.001 9
 -3 11 3 -28.1715 155.573 8
 3 -11 -2 11336.4 695.883 27
 -3 11 2 10065.4 665.948 33
 -3 11 2 11434.4 671.492 32
 -3 11 2 10764.8 693.918 23
 -3 11 2 11955.6 728.359 8
 3 -11 -2 9917 652.391 9
 3 -11 -1 1703.94 198.84 9
 -3 11 1 1557.23 268.277 8
 3 -11 -1 1932.1 253.945 27
 -3 11 1 1839.47 262.142 23
 -3 11 1 1344.09 193.176 1
 -3 11 1 1812.59 217.577 33
 -3 11 1 1592.17 212.095 32
 3 -11 0 208.573 191.619 40
 3 -11 0 237.141 194.858 27
 -3 11 0 -13.6175 151.874 33
 -3 11 0 340.013 168.251 32
 -3 11 0 44.2172 206.311 8
 -3 11 -1 151.105 164.782 33
 -3 11 -1 132.042 158.038 32
 3 -11 1 444.293 222.362 40
 3 -11 1 -18.8441 186.456 28
 3 -11 1 19.3251 201.461 27
 -3 11 -1 303.56 234.914 8
 -3 11 -2 26.4678 149.768 33
 -3 11 -2 12.7234 152.814 32
 3 -11 2 -24.8569 220.731 40
 3 -11 2 59.3255 194.142 28
 3 -11 2 239.435 201.956 27
 -3 11 -2 -24.018 223.082 8
 -3 11 -3 635.179 161.453 32
 -3 11 -3 516.54 158.145 33
 -3 11 -3 460.825 246.679 8
 3 -11 3 523.81 214.76 27
 3 -11 3 970.84 232.803 28
 3 -11 3 380.682 236.885 40
 -3 11 -4 573.876 243.888 8
 3 -11 4 250.115 230.707 40
 3 -11 4 297.915 207.512 27
 3 -11 4 606.887 222.133 28
 -3 11 -5 1603.18 216.084 14
 -3 11 -5 1508.29 286.114 8
 3 -11 5 1627.68 192.473 7
 3 -11 5 1978.61 295.289 40
 3 -11 5 1633.76 263.342 27
 3 -11 5 1905.69 278.845 28
 -3 11 -6 259.015 158.997 14
 -3 11 -6 292.809 222.592 8
 3 -11 6 -95.3636 134.089 7
 3 -11 6 21.9237 194.732 40
 3 -11 6 191.533 199.148 27
 3 -11 6 73.433 194.23 28
 -3 11 -7 201.332 154.765 14
 -3 11 -7 17.9599 182.464 8
 3 -11 7 35.8372 129.84 7
 3 -11 7 153.279 185.533 40
 3 -11 7 224.675 168.25 27
 3 -11 7 48.6663 174.752 28
 3 -11 8 3757.35 309.959 28
 3 -11 8 3576.3 271.28 7
 -3 11 -8 4072.2 321.944 8
 3 -11 8 3605.15 296.812 27
 -3 11 -8 3515.52 294.757 14
 3 -11 9 3956.3 284.994 28
 -3 10 5 2695.32 227.596 32
 3 -10 -5 2280.67 215.88 9
 -3 10 5 3072.91 265.387 23
 -3 10 5 2779.96 229.694 33
 3 -10 -4 657.859 198.751 27
 -3 10 4 673.347 227.4 23
 -3 10 4 649.709 173.655 32
 -3 10 4 801.978 177.56 33
 3 -10 -4 655.507 155.856 9
 -3 10 4 878.115 233.653 8
 3 -10 -3 364.285 177.381 9
 3 -10 -3 358.072 202.97 27
 -3 10 3 245.185 234.358 23
 3 -10 -3 508.691 198.646 41
 -3 10 3 443.329 247.074 8
 -3 10 3 493.402 188.305 33
 -3 10 3 445.115 186.242 32
 -3 10 2 318.592 187.678 32
 -3 10 2 298.541 187.589 33
 3 -10 -2 319.386 190.762 41
 3 -10 -2 550.367 224.643 27
 3 -10 -2 346.681 184.322 9
 -3 10 2 208.954 247.961 8
 3 -10 -1 205.729 223.659 27
 3 -10 -1 185.27 184.007 9
 -3 10 1 -33.8098 195.328 32
 -3 10 1 -158.399 192.274 33
 3 -10 -1 413.856 203.142 41
 3 -10 -1 319.246 213.398 40
 -3 10 1 -393.901 262.373 8
 3 -10 0 2839.95 357.594 28
 3 -10 0 2679.26 354.961 40
 3 -10 0 2300.83 337.081 27
 -3 10 0 2887.91 307.638 33
 -3 10 0 2791.29 302.453 32
 3 -10 0 3032.21 301.726 9
 -3 10 0 2710.88 381.482 8
 -3 10 -1 10757.5 728.306 33
 3 -10 1 10080.7 715.944 9
 -3 10 -1 11967.8 828.519 8
 3 -10 1 11651.1 812.583 40
 3 -10 1 11674.4 782.319 27
 3 -10 1 11665.6 792.325 28
 -3 10 -1 10794.4 726.09 32
 3 -10 2 15775.3 983.848 40
 -3 10 -2 16341.2 998.32 8
 3 -10 2 14239.1 938.238 28
 -3 10 -2 13349.4 870.756 32
 -3 10 -2 12297.1 866.222 33
 3 -10 2 13919 933.11 27
 3 -10 3 4148.65 448.069 40
 3 -10 3 3726.35 403.176 27
 -3 10 -3 3920.4 436.625 8
 3 -10 3 3677.45 312.544 7
 -3 10 -3 3381.82 320.468 32
 -3 10 -3 3550.6 330.438 33
 3 -10 3 3371.05 406.833 28
 3 -10 4 420.393 178.785 7
 -3 10 -4 38.8189 181.534 14
 3 -10 4 646.379 263.782 28
 3 -10 4 122.52 240.29 40
 3 -10 5 3603.93 381.052 36
 3 -10 5 4601.96 359.043 7
 3 -10 5 4435.96 448.308 40
 3 -10 5 4478.92 433.803 28
 -3 10 -5 3690.66 376.531 14
 3 -10 6 3043.49 295.028 7
 3 -10 6 2645.48 354.522 40
 3 -10 6 3275.68 366.629 28
 -3 10 -6 2187.18 301.545 14
 3 -10 7 573.161 198.183 7
 3 -10 7 809.06 243.245 40
 3 -10 7 969.647 262.614 28
 -3 10 -7 975.218 239.018 14
 3 -10 8 10994.8 676.222 7
 3 -10 8 9563.91 722.097 40
 3 -10 8 11508.6 729.18 28
 -3 10 -8 10357.6 704.698 14
 3 -10 9 1101.74 174.809 7
 3 -10 9 1034.79 199.47 40
 -3 10 -9 727.966 182.023 14
 3 -10 9 969.659 196.338 28
 -3 10 -10 3187.65 258.547 14
 3 -10 10 2944.47 251.534 28
 3 -10 10 3294.87 237.574 7
 -3 9 7 5519.96 377.068 23
 -3 9 6 5602.44 390.368 33
 3 -9 -6 5080.9 377.57 9
 -3 9 6 5067.35 423.133 23
 -3 9 6 5918.39 391.914 32
 -3 9 5 12074.2 821.64 8
 3 -9 -5 11722.3 752.843 9
 -3 9 5 12915.8 760.88 32
 -3 9 5 12533.5 762.451 33
 -3 9 5 11525.3 802.563 23
 3 -9 -5 10781.5 779.187 27
 -3 9 4 2976.99 384.564 23
 -3 9 4 3250.86 319.254 32
 3 -9 -4 2775.1 304.303 9
 -3 9 4 2416.08 368.787 8
 3 -9 -4 3490.88 356.368 27
 -3 9 4 3311.74 319.867 33
 -3 9 3 1925.02 278.16 33
 -3 9 3 2467.32 285.996 32
 -3 9 3 2062.3 347.872 8
 3 -9 -3 1332.85 286.743 27
 3 -9 -3 1990.38 274.064 9
 -3 9 2 1803.61 273.56 33
 -3 9 2 1531.42 266.167 32
 -3 9 2 1378.93 331.933 8
 3 -9 -2 1656.56 306.854 27
 3 -9 -2 1568.29 273.379 40
 3 -9 -2 1349.84 248.458 9
 3 -9 -1 13441.1 1603.29 43
 3 -9 -1 16665.2 1082.04 40
 3 -9 -1 15403.4 1014.49 9
 3 -9 -1 15732.4 1065.46 27
 -3 9 1 17456.8 1027.39 32
 -3 9 1 16138.9 1022.09 33
 3 -9 -1 16102.7 1079.85 28
 3 -9 0 1844.93 717.542 43
 3 -9 0 1101.26 278.149 41
 3 -9 0 1049.91 235.965 9
 -3 9 0 1471.48 581.718 47
 3 -9 0 1570.01 303.6 40
 -3 9 0 1401.03 258.139 33
 -3 9 0 1503.69 257.04 32
 3 -9 1 7892.83 638.201 40
 3 -9 1 7088.18 1101.52 43
 3 -9 1 7643.07 597.197 41
 -3 9 -1 6214.2 532.542 33
 -3 9 -1 7127.29 945.096 47
 -3 9 -1 7914.46 554.192 32
 3 -9 2 9403.68 1293.49 43
 3 -9 2 12457.9 841.972 40
 3 -9 2 11036.5 1359.47 42
 -3 9 -2 10679.4 726.745 32
 -3 9 -2 10293.6 1136.99 47
 -3 9 -2 10634.8 729.612 33
 3 -9 3 304.214 279.062 40
 3 -9 3 146.243 523.403 42
 -3 9 -3 -88.9507 575.063 47
 3 -9 4 -143.09 512.138 42
 3 -9 4 101.12 275.539 40
 -3 9 -4 269.679 571.717 47
 -3 9 -4 308.772 204.799 14
 -3 9 -5 5912.41 498.28 14
 -3 9 -5 5555.87 897.565 47
 3 -9 5 5143.29 449.37 7
 3 -9 5 5975.91 545.028 40
 3 -9 5 5267.89 924.885 42
 3 -9 6 5200.5 488.043 36
 3 -9 6 6837.44 575.826 40
 -3 9 -6 5992.96 518.977 14
 3 -9 6 6411.25 486.028 7
 3 -9 6 6531.87 549.617 28
 3 -9 7 446.119 265.4 40
 -3 9 -7 24.7772 225.799 14
 3 -9 7 175.261 203.71 7
 3 -9 7 156.644 242.676 28
 3 -9 8 53.4466 225.867 40
 -3 9 -8 68.1831 211.092 14
 3 -9 8 142.451 200.038 7
 3 -9 8 -139.198 220.468 28
 3 -9 9 134.191 200.301 40
 -3 9 -9 -136.525 197.412 14
 3 -9 9 -53.0698 176.986 7
 3 -9 9 325.192 201.118 28
 -3 9 -10 307.827 187.61 39
 3 -9 10 160.015 143.782 7
 -3 9 -10 247.114 172.317 14
 3 -9 10 125.907 155.728 28
 3 -9 11 22040.8 1230.29 7
 -3 9 -11 21637.4 1259.21 14
 3 -8 -8 4144.89 298.404 9
 -3 8 8 4655.56 303.004 33
 -3 8 8 4115.6 296.913 32
 -3 8 8 4538.96 334.706 23
 3 -8 -7 6293.01 467.339 9
 -3 8 7 6901.94 520.958 23
 -3 8 7 7529.7 476.286 33
 -3 8 7 6911.68 468.748 32
 3 -8 -6 883.635 202.725 9
 -3 8 6 1159.44 290.902 8
 -3 8 6 414.296 266.826 23
 3 -8 -6 886.267 240.511 27
 -3 8 6 980.5 185.214 34
 -3 8 6 982.316 209.523 33
 -3 8 6 797.539 205.175 32
 -3 8 5 -38.1875 200.117 33
 -3 8 5 18.1531 196.007 32
 3 -8 -5 -18.9395 187.22 9
 -3 8 5 205.513 287.61 23
 3 -8 -5 -73.3408 224.377 27
 -3 8 5 -91.8005 277.461 8
 -3 8 5 16.8114 173.473 34
 3 -8 -4 431.909 248.819 27
 3 -8 -4 292.494 217.481 9
 -3 8 4 744.048 310.015 8
 -3 8 4 358.194 221.348 33
 -3 8 4 460.768 228.442 32
 -3 8 3 2404.94 319.393 33
 -3 8 3 2223.77 311.498 32
 -3 8 3 2053.21 601.264 47
 3 -8 -3 3377.81 875.062 43
 3 -8 -2 5462.45 492.915 28
 -3 8 2 4379.21 405.224 32
 3 -8 -2 4077.76 974.722 43
 3 -8 -2 4018.15 424.06 40
 -3 8 2 4241.8 791.105 47
 3 -8 -2 3317.89 439.034 27
 -3 8 2 4484.87 412.624 33
 -3 8 2 4926.88 525.022 8
 3 -8 -1 4604.63 455.824 40
 3 -8 -1 4844.4 967.163 43
 -3 8 1 4488.65 506.463 8
 3 -8 -1 3353.25 377.221 9
 3 -8 -1 3971.9 440.573 27
 -3 8 1 4375.47 818.231 47
 3 -8 -1 5303.39 489.925 28
 3 -8 0 2441.54 772.654 43
 3 -8 0 2778.13 392.886 28
 3 -8 0 3252.94 398.093 40
 3 -8 0 3021.9 392.743 27
 -3 8 0 3647.54 769.178 47
 3 -8 0 2881.77 295.495 7
 -3 8 0 2825.57 437.568 8
 3 -8 1 15891.9 1035.88 7
 3 -8 1 17400.3 1125.14 27
 -3 8 -1 16702.7 1527.62 47
 3 -8 1 19378.8 1157.89 28
 3 -8 1 17245.4 1781.92 43
 3 -8 1 14980.2 1121.54 41
 3 -8 1 19021.5 1164.04 40
 -3 8 -2 23469.2 1935.73 47
 3 -8 2 24369.1 1461.63 7
 3 -8 2 25163.5 1548.1 28
 3 -8 2 25473.9 2221.08 43
 3 -8 2 25755.4 1570.16 40
 3 -8 2 24396.1 1540.58 41
 3 -8 2 22361.7 2139.06 42
 3 -8 3 794.771 282.607 28
 3 -8 3 1222.4 243.183 7
 -3 8 -3 377.361 586.76 47
 3 -8 3 996.09 308.926 40
 3 -8 3 898.471 565.465 43
 3 -8 3 448.077 550.529 42
 -3 8 -3 808.957 227.215 14
 -3 8 -4 6036.09 505.71 14
 3 -8 4 5529.93 467.64 7
 -3 8 -4 6093.14 907.431 47
 3 -8 4 5627.41 552.012 40
 3 -8 4 5576.79 535.537 28
 3 -8 4 5919.07 983.452 42
 -3 8 -5 7773.78 639.046 14
 3 -8 5 6672.79 934.037 45
 -3 8 -5 9071.31 1092.14 47
 3 -8 5 8794.51 698.502 40
 3 -8 5 8626.88 1186.43 42
 3 -8 5 8428.69 609.859 7
 3 -8 5 8117.99 657.511 28
 3 -8 6 1238.39 327.167 40
 3 -8 6 714.19 529.106 42
 3 -8 6 1416.66 283.84 36
 3 -8 6 1392.32 508.177 45
 -3 8 -6 1605.12 679.379 47
 3 -8 7 140.077 209.094 36
 -3 8 -7 55.5246 242.289 14
 -3 8 -7 -637.424 629.889 47
 3 -8 7 131.956 262.583 40
 3 -8 7 113.297 241.663 28
 3 -8 7 -136.423 513.222 42
 3 -8 8 108.275 208.454 7
 3 -8 8 -243.563 254.881 40
 3 -8 8 77.2185 239.991 28
 -3 8 -8 78.1036 236.064 14
 3 -8 9 12939.6 790.508 7
 3 -8 9 11902.8 853.288 40
 3 -8 9 12430.7 827.93 28
 -3 8 -9 11881.9 832.722 14
 3 -8 10 13493.6 932.51 35
 3 -8 10 15376.3 939.694 28
 -3 8 -10 14794.2 975.436 39
 -3 8 -10 15076.5 956.715 14
 3 -8 10 16405.3 912.031 7
 -3 8 -11 1378.01 225.646 39
 -3 8 -11 1436.52 205.268 14
 3 -8 11 1038.65 155.268 7
 -3 7 9 2445.74 233.228 23
 -3 7 9 2154.72 193.263 32
 3 -7 -9 2297.93 203.518 9
 -3 7 9 2298.96 196.774 33
 -3 7 8 20387.9 1232.41 23
 -3 7 8 21641.8 1194.68 32
 3 -7 -8 20262.4 1198.97 9
 -3 7 8 21826.9 1199.41 33
 -3 7 8 18476.4 1179.31 34
 -3 7 7 1285.34 305.303 23
 -3 7 7 1217.57 227.227 32
 -3 7 7 1548.55 237.552 33
 3 -7 -7 1070.29 225.807 9
 -3 7 7 943.577 210.009 34
 3 -7 -6 607.786 251.624 27
 3 -7 -6 896.875 184.853 20
 3 -7 -6 1084.54 245.737 9
 -3 7 6 758.028 234.404 32
 -3 7 6 758.612 233.058 33
 -3 7 6 1100.78 318.222 8
 -3 7 6 592.664 311.163 23
 -3 7 6 704.673 205.588 34
 3 -7 -5 1338.79 702.595 43
 3 -7 -5 1064.27 256.684 9
 -3 7 5 883.027 251.222 32
 -3 7 5 841.617 236.286 33
 3 -7 -5 784.637 273.699 27
 -3 7 5 1171.47 237.802 34
 -3 7 5 1295.48 347.964 8
 -3 7 4 6148.92 511.982 32
 -3 7 4 6195.62 600 8
 3 -7 -4 7028.2 1185.79 43
 -3 7 4 6384.87 517.373 33
 3 -7 -4 6270.21 556.269 27
 3 -7 -3 5113.61 981.944 43
 3 -7 -3 4346.12 460.706 27
 -3 7 3 5750.8 565.929 8
 3 -7 -3 4306.46 423.295 9
 -3 7 2 93.0209 586.55 47
 -3 7 2 -149.96 215.388 32
 -3 7 2 -45.1105 207.842 33
 3 -7 -2 58.5244 255.356 27
 3 -7 -2 171.97 631.342 43
 3 -7 -2 -129.377 277.21 28
 3 -7 -2 247.851 207.627 9
 -3 7 2 37.4724 293.448 8
 -3 7 1 -465.867 621.391 47
 -3 7 1 61.8455 207.971 32
 -3 7 1 -21.6777 204.469 33
 3 -7 -1 57.3666 246.97 27
 3 -7 -1 -221.848 269.131 28
 3 -7 -1 172.496 195.523 9
 3 -7 -1 32.7251 176.69 7
 -3 7 1 111.693 307.167 8
 3 -7 0 395.301 200.631 7
 -3 7 0 652.389 658.178 47
 3 -7 0 -84.2752 230.699 27
 3 -7 0 155.008 268.207 28
 3 -7 0 476.55 583.213 43
 -3 7 0 -82.6423 202.921 33
 -3 7 0 137.82 197.395 32
 -3 7 -1 32490.1 1883.01 33
 -3 7 -1 34117.5 2397.45 47
 -3 7 -1 34400.3 1884.26 32
 3 -7 1 31266.8 1948.65 28
 3 -7 1 31281.6 1870 7
 3 -7 1 30321.7 2591.51 43
 3 -7 1 32346.7 1959.45 40
 3 -7 1 30543.1 1959.36 41
 -3 7 -2 744.857 641.502 47
 3 -7 2 1062.67 234.133 7
 3 -7 2 1389.47 319.06 40
 3 -7 2 755.092 260.687 41
 3 -7 2 1197.49 663.675 43
 3 -7 2 868.728 608.191 42
 3 -7 2 628.299 276.007 28
 -3 7 -3 1264.21 258.915 14
 3 -7 3 1708.85 274.002 7
 3 -7 3 2288.53 338.447 28
 3 -7 3 2064.49 711.501 43
 3 -7 3 2031.82 700.421 42
 -3 7 -3 1030.55 635.84 47
 3 -7 4 59.4141 254.649 28
 3 -7 4 20.2893 214.644 7
 3 -7 4 146.585 601.688 42
 -3 7 -4 233.399 224.34 14
 -3 7 -4 -377.496 638.876 47
 3 -7 5 98.3596 434.825 45
 -3 7 -5 -95.0937 599.62 47
 3 -7 5 357.695 270.278 28
 3 -7 5 -209.586 226.953 7
 3 -7 5 -148.224 643.868 42
 3 -7 5 387.875 273.083 40
 -3 7 -5 -248.68 229.086 14
 3 -7 6 422.876 254.262 36
 3 -7 6 1785.51 523.82 45
 -3 7 -6 1050.61 662.559 47
 3 -7 6 1424.35 310.285 28
 3 -7 6 1084.21 264.252 7
 3 -7 6 1188.23 623.745 42
 3 -7 6 676.887 293.836 40
 -3 7 -6 859.662 262.532 14
 3 -7 7 1123.54 283.835 36
 3 -7 7 1726.45 318.91 28
 -3 7 -7 1788.1 652.083 47
 3 -7 7 1748.6 660.822 42
 3 -7 7 1906.11 293.416 7
 3 -7 7 1613.31 344.216 40
 3 -7 8 4587.89 491.898 40
 3 -7 8 4983.32 456.181 28
 3 -7 8 4231.17 408.265 36
 -3 7 -8 4199.46 794.045 47
 3 -7 9 3168.86 324.295 7
 3 -7 9 3110.57 389.02 40
 3 -7 9 2824.39 339.671 28
 -3 7 -9 3364.33 378.174 14
 -3 7 -10 2757.43 330.012 14
 3 -7 10 2679.68 263.681 7
 -3 7 -10 2349.42 351.641 39
 3 -7 10 2384.34 304.635 35
 3 -7 10 2782.71 294.215 28
 3 -7 11 485.862 135.297 7
 3 -7 11 423.03 160.082 35
 -3 7 -11 710.172 192.661 14
 -3 7 -11 349.09 215.238 39
 -3 7 -12 1418.97 179.187 14
 -3 6 10 599.668 129.68 23
 3 -6 -10 646.043 118.769 9
 3 -6 -9 9137.91 609.99 9
 -3 6 9 10264.4 606.092 32
 -3 6 9 9978.41 642.649 23
 3 -6 -9 9919.18 603.026 20
 -3 6 9 10051.3 609.503 33
 -3 6 9 8018.93 587.609 34
 3 -6 -8 17079.7 1058.58 9
 -3 6 8 18796.2 1057.39 32
 -3 6 8 17642.2 1098.65 23
 3 -6 -8 16321.7 1042.75 20
 -3 6 8 18247.1 1062.38 33
 -3 6 8 16093.3 1042.97 34
 -3 6 7 10855.6 791.495 8
 3 -6 -7 9343.23 706.347 9
 -3 6 7 9309.58 760.718 23
 -3 6 7 11093.7 717.712 32
 -3 6 7 11771.7 732.663 33
 -3 6 7 10307 705.524 34
 3 -6 -7 10284.2 700.255 20
 -3 6 6 17959.7 1236.54 34
 -3 6 6 23320.8 1284.38 33
 3 -6 -6 22903.9 2090.63 43
 3 -6 -6 19000.4 1239.84 20
 -3 6 6 22193.7 1267.35 32
 3 -6 -5 1093.76 262.283 9
 -3 6 5 1415 340.477 8
 3 -6 -5 1042.69 656.242 43
 3 -6 -5 761.01 280.877 27
 3 -6 -4 1378.13 268.347 9
 -3 6 4 1359.92 341.311 8
 -3 6 4 1281.59 277.436 32
 -3 6 4 1212.07 283.573 33
 3 -6 -4 2450.6 803.447 43
 3 -6 -4 1433.09 301.231 27
 3 -6 -3 -64.7479 287.469 28
 3 -6 -3 22.9572 209.863 9
 -3 6 3 145.791 279.083 8
 -3 6 3 43.2066 212.817 32
 -3 6 3 136.847 215.117 33
 3 -6 -3 -256.944 252.423 27
 3 -6 -2 156.4 265.62 28
 3 -6 -2 21.707 196.019 9
 3 -6 -2 16.5352 178.543 7
 -3 6 2 -142.93 279.825 8
 -3 6 2 -20.4032 203.078 32
 -3 6 2 21.5392 201.607 33
 3 -6 -2 -162.432 611.054 43
 3 -6 -2 137.601 233.693 27
 -3 6 1 12451.7 815.503 33
 3 -6 -1 11779.1 877.979 28
 -3 6 1 12177 914.849 8
 3 -6 -1 12105.8 851.337 40
 3 -6 -1 13427 1513.74 43
 3 -6 -1 12499.1 794.728 7
 3 -6 -1 12111.1 854.635 27
 -3 6 1 12453.8 808.258 32
 -3 6 0 41351.1 2298.9 32
 3 -6 0 38442.8 2352.96 40
 3 -6 0 36905.1 3000.72 43
 3 -6 0 40094.9 2293.05 7
 -3 6 0 41389.3 2805.46 47
 3 -6 0 40339.8 2369.17 28
 -3 6 0 41548.2 2305.3 33
 3 -6 0 37882.9 2339.69 27
 -3 6 -1 24819.4 1490.14 33
 -3 6 -1 26672.2 1994.17 47
 3 -6 1 26716.4 1572.9 28
 3 -6 1 22259.7 2137.23 43
 3 -6 1 23668.2 1575.76 41
 3 -6 1 25125.1 1563.9 40
 -3 6 -1 25933.8 1491.7 32
 3 -6 1 25501.1 1497.5 7
 3 -6 2 8909.61 693.517 28
 3 -6 2 9173.93 708.439 40
 -3 6 -2 10470.3 1129.02 47
 3 -6 2 8806.36 637.655 7
 3 -6 2 8967.63 708.619 41
 3 -6 2 10302.4 1265.31 43
 3 -6 2 10665.9 1253.8 42
 3 -6 3 -166.202 248.064 28
 3 -6 3 94.9209 232.323 40
 -3 6 -3 975.803 613.618 47
 3 -6 3 -172.845 219.594 7
 3 -6 3 30.217 231.375 41
 3 -6 3 282.466 556.031 43
 3 -6 3 -137.842 530.755 42
 3 -6 4 15957.2 1104.88 28
 3 -6 4 19270.3 1168.93 40
 3 -6 4 17330.1 1067.87 7
 3 -6 4 17113 1715.34 42
 3 -6 4 15756.9 1109.28 41
 -3 6 -4 16869.3 1520.03 47
 3 -6 5 13100.5 916.078 28
 3 -6 5 13320 883.433 7
 3 -6 5 11215.7 1463.85 42
 3 -6 6 93830.8 5266.7 28
 -3 6 -6 103610 5749.03 47
 3 -6 6 91965.5 5218.36 7
 3 -6 6 89591.5 5981.79 42
 -3 6 -7 1220.48 630.726 47
 3 -6 7 915.246 630.72 42
 3 -6 7 1493.63 299.693 36
 3 -6 7 1277.61 327.499 40
 3 -6 7 1837.44 305.835 28
 3 -6 7 1159.64 278.303 7
 3 -6 8 563.916 229.846 36
 3 -6 8 704.714 309.145 40
 -3 6 -8 364.508 589.905 47
 3 -6 9 661.666 206.191 7
 3 -6 9 1020.95 246.484 28
 3 -6 9 997.428 298.894 40
 3 -6 10 4310.25 345.965 7
 3 -6 10 4500.53 420.216 35
 3 -6 10 4294.94 368.059 28
 -3 6 -10 4237.87 460.39 39
 -3 6 -11 6951.5 497.24 14
 -3 6 -11 6342.36 451.178 16
 3 -6 11 6073.62 473.253 35
 -3 6 -11 6885.07 527.411 39
 -3 6 -12 396.575 156.191 14
 3 -5 -10 295.361 146.876 9
 -3 5 10 408.199 177.959 23
 3 -5 -10 356.117 144.711 20
 3 -5 -10 143.607 103.958 19
 -3 5 10 104.711 133.715 32
 -3 5 10 320.045 139.083 33
 -3 5 10 433.087 126.54 34
 3 -5 -9 7925.46 559.642 9
 -3 5 9 8986.33 561.88 32
 3 -5 -9 7221.41 549.204 20
 -3 5 9 7488.23 587.938 23
 -3 5 9 8379.22 551.6 34
 -3 5 9 8050.14 556.321 33
 3 -5 -8 5140.63 440.116 9
 -3 5 8 5422.27 444.492 32
 3 -5 -8 5179.96 435.486 20
 -3 5 8 5981.16 442.201 34
 -3 5 8 4626.71 430.473 33
 -3 5 8 4459.6 476.864 23
 3 -5 -7 24872.7 2172.02 43
 -3 5 7 25887.9 1460.01 32
 -3 5 7 22031 1430.46 34
 -3 5 7 25229.4 1461.17 33
 3 -5 -7 22864.4 1439.98 20
 3 -5 -6 16879.8 1777.89 43
 3 -5 -6 15716 1069.75 27
 -3 5 6 16401.7 1099.77 23
 -3 5 6 15603 1110.64 8
 3 -5 -6 15771.6 1043.54 9
 3 -5 -6 16647.7 1043.02 20
 3 -5 -5 576.855 243.806 9
 -3 5 5 161.818 236.821 32
 -3 5 5 390.929 242.071 33
 3 -5 -5 203.207 201.147 20
 -3 5 5 700.488 295.069 8
 3 -5 -5 85.9711 240.459 27
 3 -5 -5 -336.695 570.041 43
 3 -5 -4 51955.8 3646.26 43
 -3 5 4 50474.6 2756.86 32
 -3 5 4 51296 2767.64 33
 3 -5 -4 46226.4 2780.09 27
 -3 5 4 46247.4 2821.45 8
 3 -5 -4 44748.8 2745.75 9
 3 -5 -3 44098.2 3188.58 43
 -3 5 3 41958.7 2345.62 33
 -3 5 3 41855.2 2339.08 32
 -3 5 3 42283.1 2427.93 8
 3 -5 -3 37741 2334.53 9
 3 -5 -3 39786.8 2368.8 27
 3 -5 -3 39075.1 2393.08 28
 3 -5 -2 15580.6 1605.67 43
 -3 5 2 15243.6 914.96 33
 -3 5 2 14532.2 902.451 32
 3 -5 -2 13237.7 881.477 7
 -3 5 2 16128 1010.45 8
 3 -5 -2 12816.1 898.067 9
 3 -5 -2 14272.5 968.767 28
 3 -5 -2 13497.8 928.835 27
 -3 5 1 7201.84 552.742 33
 -3 5 1 8134.75 556.843 32
 3 -5 -1 7829.55 552.422 7
 3 -5 -1 7223.08 583.542 27
 3 -5 -1 8271.57 626.745 28
 3 -5 -1 7244.52 1081.51 43
 3 -5 -1 7902.79 589.103 40
 3 -5 0 402.068 572.109 43
 -3 5 0 410.027 184.852 32
 -3 5 0 564.721 175.46 33
 3 -5 0 370.715 260.87 28
 3 -5 0 254.284 191.061 7
 -3 5 0 423.99 430.774 51
 -3 5 0 591.1 616.525 47
 3 -5 0 559.18 211.873 40
 3 -5 0 224.838 188.605 27
 -3 5 -1 1077.63 521.608 51
 -3 5 -1 1903.29 651.307 47
 3 -5 1 1389.26 274.994 28
 3 -5 1 1224.7 241.647 7
 3 -5 1 1064.03 251.764 40
 3 -5 1 1451.91 597.055 43
 3 -5 1 996.61 293.261 41
 -3 5 -2 900.66 571.603 47
 3 -5 2 606.671 236.92 28
 3 -5 2 696.017 228.721 7
 3 -5 2 844.223 249.563 40
 3 -5 2 829.719 273.536 41
 3 -5 2 1187.58 604.312 43
 3 -5 2 -125.154 461.041 42
 -3 5 -3 3437.03 756.405 47
 3 -5 3 3731.06 391.003 28
 3 -5 3 3445.8 347.715 7
 3 -5 3 3846.86 414.797 40
 3 -5 3 2936.06 391.982 41
 3 -5 3 2695.23 741.026 43
 3 -5 3 3796.58 804.525 42
 -3 5 -4 10339.7 1081.32 47
 3 -5 4 9597.22 696.222 28
 3 -5 4 9357.12 658.407 7
 3 -5 4 10449.6 743.947 40
 3 -5 4 7984.34 686.951 41
 3 -5 4 8999.74 1228.29 42
 3 -5 5 69788.5 3763.46 40
 -3 5 -5 69594.2 4124.15 47
 3 -5 5 62685.9 3685.31 28
 3 -5 5 66845 3658.62 7
 3 -5 5 59866.9 3705.52 36
 3 -5 5 63339.8 4409.9 42
 3 -5 6 11697.4 824.482 28
 3 -5 6 11825.3 796.106 7
 -3 5 -6 13883.5 1289.04 47
 3 -5 6 10148.6 1399.38 42
 3 -5 7 13351.4 928.716 40
 -3 5 -7 14082.4 1317.71 47
 3 -5 7 12615.3 1522.13 42
 3 -5 7 11126.7 829.59 28
 3 -5 7 10316 837.401 36
 3 -5 7 13051.5 812.027 7
 3 -5 8 1221.19 247.051 7
 3 -5 8 1318.26 336.729 40
 -3 5 -8 1272.01 609.273 47
 3 -5 8 974.778 269.303 36
 3 -5 8 1201.42 256.178 28
 3 -5 9 10303.9 738.362 35
 3 -5 9 8626.47 649.732 28
 -3 5 -9 10012.2 1079.21 47
 3 -5 9 9256.78 627.398 7
 3 -5 10 3259.92 379.505 35
 -3 5 -10 3374.95 345.373 16
 3 -5 10 3138.97 287.182 7
 -3 5 -10 3727.39 421.049 39
 3 -5 11 3264.08 343.591 35
 -3 5 -11 3940.69 392.464 39
 -3 5 -11 3936.64 334.906 16
 -3 5 -12 6416.56 437.423 14
 -3 5 -12 6703.9 466.943 39
 -3 5 -12 5465.98 405.517 16
 3 -4 -11 2010.86 202.192 20
 -3 4 11 2039.17 199.681 32
 -3 4 11 1842.91 199.647 33
 3 -4 -11 1966.84 208.824 9
 3 -4 -10 9045.24 587.438 9
 -3 4 10 7819.63 581.461 23
 -3 4 10 8501.5 568.065 34
 -3 4 10 9750.96 589.029 33
 3 -4 -10 7849.45 549.418 19
 -3 4 10 9839.57 586.712 32
 3 -4 -10 8229.4 580.055 20
 3 -4 -9 1482.51 248.616 20
 3 -4 -9 1594.89 251.318 9
 -3 4 9 1517.87 232.068 34
 -3 4 9 1557.21 286.655 23
 -3 4 9 1709.91 261.127 32
 -3 4 9 1430.22 260.575 33
 3 -4 -8 302.933 205.29 37
 -3 4 8 52.0805 269.622 23
 -3 4 8 598.104 204.383 34
 3 -4 -8 375.013 226.55 9
 3 -4 -8 595.657 221.252 20
 3 -4 -7 881.859 252.072 20
 3 -4 -7 1296.5 261.132 37
 -3 4 7 1374.57 338.943 23
 3 -4 -7 1378.21 269.512 9
 -3 4 7 1631.47 324.946 8
 3 -4 -7 1979.31 721.411 43
 3 -4 -6 28886.5 1684.22 20
 -3 4 6 28291.7 1735.78 8
 3 -4 -6 29062.7 1686.57 9
 3 -4 -6 26640.3 1663.82 37
 -3 4 6 29832.2 1726.44 23
 3 -4 -6 27699.6 1698.92 27
 3 -4 -6 28158.7 2426.38 43
 3 -4 -6 26130.8 1617.4 17
 3 -4 -5 56196.5 3074.22 9
 -3 4 5 52693.9 3122.8 8
 3 -4 -5 50281.4 3079.98 27
 3 -4 -5 60782 3948.77 43
 3 -4 -5 54000.9 3064.63 20
 3 -4 -4 11830.2 841.734 27
 -3 4 4 13131.8 895.915 8
 3 -4 -4 12339.2 830.035 9
 3 -4 -4 10931.8 1383.92 43
 3 -4 -3 10217.3 729.33 9
 -3 4 3 11573.4 801.253 8
 3 -4 -3 11506.5 1320.34 43
 3 -4 -3 11227.8 793.97 28
 3 -4 -3 10585 753.574 27
 3 -4 -2 130.451 490.744 43
 -3 4 2 28.4187 226.186 8
 3 -4 -2 -113.818 183.503 7
 3 -4 -2 105.349 222.598 28
 3 -4 -2 21.6023 172.846 27
 3 -4 -2 -12.916 175.189 26
 3 -4 -1 -124.468 479.317 43
 -3 4 1 215.257 169.98 32
 -3 4 1 390.625 179.917 33
 -3 4 1 218.347 455.091 51
 3 -4 -1 99.2141 209.772 28
 3 -4 -1 -60.5735 186.21 27
 3 -4 -1 145.239 182.763 7
 3 -4 0 6687.5 965.669 43
 3 -4 0 5468.77 427.456 7
 3 -4 0 5045.58 413.982 6
 -3 4 0 4731.73 783.694 51
 3 -4 0 5211.63 467.318 28
 3 -4 0 5714.12 440.367 27
 3 -4 0 5563.9 459.74 40
 3 -4 1 26750 2196.21 43
 3 -4 1 26472.6 1684.75 41
 3 -4 1 24766.8 2097.62 42
 3 -4 1 26755.4 1651.1 28
 -3 4 -1 29914.7 2044.39 47
 3 -4 1 29404.1 1673.59 40
 3 -4 1 28538.6 1617.55 7
 3 -4 1 27198.5 1615.49 6
 3 -4 2 6088.77 525.908 41
 3 -4 2 5588.3 888.511 43
 3 -4 2 6445.75 923.104 42
 3 -4 2 5666.49 471.093 28
 -3 4 -2 7083.91 865.378 47
 3 -4 2 6038.14 497.62 40
 3 -4 2 5801.16 453.754 7
 3 -4 2 4717.08 429.872 6
 3 -4 3 6609.01 573.718 41
 3 -4 3 7030.21 1016.11 42
 3 -4 3 6948.97 529.011 28
 -3 4 -3 5465.63 809.212 47
 3 -4 3 6712.75 565.101 40
 3 -4 3 6543.92 506.44 7
 3 -4 4 13963.1 851.29 7
 -3 4 -4 13898.6 1248.34 47
 3 -4 4 13805.9 1435.82 42
 3 -4 4 12038.6 902.639 41
 3 -4 4 12271.9 860.554 28
 3 -4 4 12535.2 852.156 10
 3 -4 4 13554 922.604 40
 3 -4 5 24991.9 1622.58 40
 3 -4 5 25827.9 1564.29 28
 -3 4 -5 25898.5 1943.09 47
 3 -4 5 24808 2233.46 42
 3 -4 5 26137.9 1619.4 36
 3 -4 5 27006.5 1547.81 7
 3 -4 5 25381.8 1556.4 10
 3 -4 6 14039.7 1013.42 40
 3 -4 6 14175.7 911.133 7
 -3 4 -6 15541 1377.43 47
 3 -4 6 13823.1 935.96 28
 3 -4 6 13847 1599.86 42
 3 -4 6 14037.6 981.065 36
 -3 4 -7 -89.3555 572.927 47
 3 -4 7 -213.017 194.356 28
 3 -4 7 75.8379 205.359 7
 3 -4 8 15656.7 963.674 7
 3 -4 8 13992.7 1028.78 36
 -3 4 -9 -229.898 301.581 39
 3 -4 9 -125.954 265.046 35
 -3 4 -10 5080.55 521.143 39
 3 -4 10 5235.35 497.96 35
 -3 4 -10 6355.44 486.59 16
 -3 4 -11 323.771 230.992 39
 3 -4 11 -159.056 211.583 35
 -3 4 -11 121.912 180.885 16
 -3 4 -12 -36.1289 139.836 16
 -3 4 -12 212.371 187.767 39
 3 -3 -12 6994.83 430.994 20
 3 -3 -12 6613.69 436.41 11
 3 -3 -11 2859.7 278.154 20
 -3 3 11 3096.85 272.09 32
 3 -3 -11 2905.09 278.057 9
 -3 3 11 2884.35 250.904 34
 -3 3 11 3320.01 279.787 33
 -3 3 10 247.488 192.931 23
 3 -3 -10 188.661 148.877 19
 3 -3 -10 280.669 189.811 20
 3 -3 -10 -17.7877 186.3 37
 3 -3 -10 293.982 184.451 9
 -3 3 10 436.939 164.055 34
 -3 3 9 1908.02 304.1 23
 3 -3 -9 2006.36 294.183 37
 3 -3 -9 1895.72 281.03 9
 -3 3 9 1433.04 245.621 34
 3 -3 -9 2558.93 308.002 20
 -3 3 8 1477.99 255.215 34
 3 -3 -8 1884.6 297.889 37
 3 -3 -7 11801 782.333 20
 3 -3 -7 10984.2 771.847 37
 3 -3 -7 11707.7 1371.36 43
 3 -3 -7 10439.5 765.177 9
 -3 3 7 9954.68 792.063 23
 3 -3 -6 13106.2 897.054 17
 3 -3 -6 13867.2 964.232 27
 -3 3 6 14654.4 985.258 23
 3 -3 -6 15541.2 1586.01 43
 3 -3 -6 15342.6 965.554 20
 3 -3 -6 15681.3 964.47 9
 3 -3 -5 50245.8 3361.8 43
 3 -3 -5 42976.1 2595.37 37
 3 -3 -5 42779.5 2604.74 27
 3 -3 -5 46736.9 2602.29 20
 3 -3 -5 46933.5 2604.67 9
 -3 3 5 45243.5 2641.35 8
 -3 3 4 44837.4 2622.06 8
 3 -3 -4 44656.5 2576.44 9
 3 -3 -4 48392.7 3273.05 43
 3 -3 -4 42398 2583.63 27
 3 -3 -4 46464.4 2529.21 26
 -3 3 3 12670.1 1124.23 51
 3 -3 -3 10621.6 779.737 28
 -3 3 3 11638.4 788.682 8
 3 -3 -3 13044.9 1318.36 43
 3 -3 -3 11138.8 704.903 26
 3 -3 -3 10626.9 744.047 27
 -3 3 2 591.314 507.675 51
 3 -3 -2 383.661 179.984 6
 3 -3 -2 -15.7459 182.835 7
 -3 3 2 97.5541 208.092 8
 3 -3 -2 -95.1726 212.202 28
 3 -3 -2 202.442 173.612 31
 3 -3 -2 -37.1482 160.683 30
 3 -3 -2 461.608 483.069 43
 3 -3 -2 -193.971 178.299 26
 3 -3 -1 18545.9 1271.61 30
 3 -3 -1 21399.9 1286.88 31
 3 -3 -1 22922.2 1272.73 7
 3 -3 -1 21787.1 1278.06 6
 3 -3 -1 21959.8 1310.37 28
 3 -3 -1 23119.7 1854.29 43
 -3 3 1 21169.2 1651.92 51
 3 -3 0 1512.15 241.681 40
 -3 3 0 805.766 513.011 51
 3 -3 0 1768.4 245.853 7
 3 -3 0 1559.44 260.949 28
 3 -3 0 1672.48 591.557 43
 3 -3 0 1277.37 305.33 41
 3 -3 0 1870.07 535.877 42
 3 -3 0 1306.25 216.923 6
 -3 3 -1 22363.1 1667.32 47
 3 -3 1 22106.8 1329.44 28
 3 -3 1 20390.7 1304.8 6
 3 -3 1 23002.5 1306.22 7
 3 -3 1 23092.7 1353.57 40
 3 -3 1 23059.8 1866.77 43
 3 -3 1 20813.9 1367.36 41
 3 -3 1 21343.8 1797.51 42
 -3 3 -2 12110 1047.94 47
 3 -3 2 9561.31 674.32 28
 3 -3 2 9392.78 654.416 7
 3 -3 2 10330.8 714.985 40
 3 -3 2 8426.1 1135.77 43
 3 -3 2 9739.55 741.389 41
 3 -3 2 10825.7 1158.24 42
 3 -3 3 1239.64 309.694 41
 3 -3 3 2674.12 676.505 42
 3 -3 3 1898.8 312.869 40
 -3 3 -3 1577.37 551.712 47
 3 -3 3 1797.03 267.173 7
 3 -3 3 2030.39 265.429 28
 3 -3 3 1994.25 260.577 4
 3 -3 3 1628.88 259.125 10
 3 -3 4 7464.26 653.806 41
 3 -3 4 7458.74 1109.47 42
 3 -3 4 7130.58 589.175 10
 3 -3 4 9406.84 592.077 7
 3 -3 4 9054.33 667.841 36
 3 -3 4 7364.81 582.807 28
 -3 3 -4 8301.92 935.032 47
 3 -3 4 8366.89 657.172 40
 3 -3 5 5018.63 455.72 10
 3 -3 5 5879.68 528.901 40
 3 -3 5 6257.11 1008.78 42
 3 -3 5 4755.76 423.099 7
 -3 3 -5 4814.65 753.557 47
 3 -3 5 4881.23 500.809 36
 3 -3 6 7778.86 624.11 36
 3 -3 6 6671.4 512.006 7
 -3 3 -6 5728.01 870.674 47
 3 -3 6 6529.54 545.221 10
 3 -3 6 6868.05 636.777 40
 -3 3 -7 763.86 539.918 47
 3 -3 7 203.105 215.147 10
 3 -3 7 297.021 194.13 7
 3 -3 8 4094.11 482.767 35
 -3 3 -8 4881.37 763.143 47
 3 -3 8 3910.61 347.609 7
 3 -3 8 3923.78 387.4 10
 3 -3 9 3786.15 448.167 35
 -3 3 -9 3211.8 431.791 39
 3 -3 10 163.265 252.088 35
 -3 3 -10 218.404 254.894 39
 -3 3 -10 323.743 211.552 16
 -3 3 -11 15039.2 975.648 39
 3 -3 11 13845.2 954.657 35
 -3 3 -11 16231 955.132 16
 -3 3 -12 6115.15 434.059 16
 3 -3 13 7288.85 441.063 6
 3 -2 -12 4831.84 340.874 11
 -3 2 12 4153.66 326.892 33
 -3 2 12 4353.31 324.824 32
 3 -2 -12 5182.35 343.469 20
 3 -2 -12 4359.26 317.088 25
 3 -2 -11 2180.07 254.621 20
 3 -2 -11 1737.74 186.848 19
 3 -2 -11 1578.79 236.076 9
 -3 2 11 1623.41 215.737 34
 3 -2 -11 2195.35 251.135 37
 3 -2 -10 2381.17 291.479 20
 3 -2 -10 1779.91 243.873 19
 3 -2 -10 2014.71 274.026 9
 -3 2 10 1926.48 252.169 34
 3 -2 -10 1936.03 289.946 37
 -3 2 9 1238.91 261.284 34
 3 -2 -9 1678.48 288.431 37
 3 -2 -8 3196.6 367.569 9
 3 -2 -8 2812.74 375.431 20
 3 -2 -8 3774.83 394.505 37
 3 -2 -7 2940.44 313.687 17
 3 -2 -7 3823.3 374.557 9
 3 -2 -7 3746.72 398.695 20
 3 -2 -6 14716 973.791 9
 3 -2 -6 15516.8 991.927 37
 -3 2 6 14485.8 994.068 23
 3 -2 -6 14646.4 939.837 17
 3 -2 -6 16027.3 991.74 20
 3 -2 -6 13284.7 1447.18 43
 3 -2 -5 2943.55 324.815 20
 3 -2 -5 3902.7 760.81 43
 3 -2 -5 3223.94 353.623 37
 3 -2 -5 3112.18 338.242 31
 3 -2 -5 2906.38 322.385 30
 3 -2 -5 3050.06 332.462 9
 3 -2 -5 3041.2 293.052 26
 3 -2 -4 62.5563 180.444 30
 3 -2 -4 41.5508 186.919 31
 3 -2 -4 221.444 178.711 26
 3 -2 -4 -113.789 448.024 43
 3 -2 -4 159.106 191.189 6
 3 -2 -3 1925.1 548.459 43
 3 -2 -3 1393.36 246.847 6
 3 -2 -3 1754.31 253.777 30
 3 -2 -3 1528.6 244.298 31
 -3 2 3 1646.78 563.486 51
 3 -2 -3 1810.77 235.759 26
 3 -2 -2 58819.3 3593.49 43
 3 -2 -2 58429 3016.63 7
 3 -2 -2 55419.1 3031.8 6
 3 -2 -2 51019.5 3045.56 28
 3 -2 -2 52119.8 3031.1 31
 3 -2 -2 51491.3 3030.85 30
 -3 2 2 52422.1 3376.69 51
 3 -2 -2 52095.3 2992.08 26
 3 -2 -1 7258.92 526.955 30
 3 -2 -1 6867.77 519.667 31
 3 -2 -1 7044.67 497.28 7
 3 -2 -1 6261.69 507.586 6
 3 -2 -1 7708.79 532.204 28
 -3 2 1 6071.8 827.503 51
 3 -2 -1 6715.65 916.649 43
 3 -2 0 7638.38 529.474 7
 3 -2 0 7224.48 544.727 6
 3 -2 0 7336.15 545.65 28
 3 -2 0 7733 561.451 30
 3 -2 0 8227.04 565.527 31
 3 -2 0 7554.34 608.055 41
 3 -2 0 7118.21 918.524 43
 3 -2 1 4883.39 410.166 6
 3 -2 1 5130.03 401.753 7
 3 -2 1 5841.2 503.422 41
 3 -2 1 4838.68 803.734 43
 3 -2 1 4319.24 746.828 42
 3 -2 1 5324.49 425.97 4
 3 -2 1 5009.76 407.786 28
 3 -2 1 5564.96 451.001 40
 3 -2 1 4766.61 431.316 10
 -3 2 -1 4868.22 695.77 47
 3 -2 2 5515.36 500.418 41
 3 -2 2 5060.23 813.401 42
 3 -2 2 5989.4 441.449 7
 -3 2 -2 6070.61 771.764 47
 3 -2 2 5925.36 487.45 40
 3 -2 2 5950.5 466.563 10
 3 -2 2 4685.87 433.028 4
 3 -2 3 7249.37 589.397 40
 3 -2 3 7965.36 610.239 36
 3 -2 3 7792.52 528.046 7
 -3 2 -3 6464.79 787.086 47
 3 -2 3 6982.69 536.02 4
 3 -2 3 6239.84 542.665 10
 3 -2 3 6544.74 971.74 42
 3 -2 3 7660.29 609.755 41
 3 -2 4 26871.5 1604.52 40
 3 -2 4 27375.4 1605.45 36
 3 -2 4 26231.1 1512.31 7
 -3 2 -4 24578.9 1835.28 47
 3 -2 4 24881.7 1528.33 4
 3 -2 4 23846.3 1541.24 10
 3 -2 4 28727.1 2211.68 42
 -3 2 -5 51355.5 3212.97 47
 3 -2 5 50749.4 2896.4 10
 3 -2 5 47330.7 2854.04 4
 3 -2 5 49088.2 2835.24 7
 3 -2 5 53984.4 2957.07 40
 3 -2 5 52621.2 2939.67 36
 3 -2 6 30600 1846.91 10
 3 -2 6 30184.4 1782.34 7
 -3 2 -6 31201 2191.43 47
 3 -2 6 32080.2 1904.06 36
 3 -2 7 136.122 229.318 10
 3 -2 7 263.876 173.724 7
 -3 2 -8 2146.28 355.485 39
 3 -2 8 1944.69 379.05 35
 3 -2 8 1817.78 301.978 10
 -3 2 -9 2707.36 371.112 39
 3 -2 9 2084.41 378.492 35
 -3 2 -10 20850.9 1346.49 39
 3 -2 10 21216.4 1308.88 10
 3 -2 10 23938.2 1385.16 35
 -3 2 -11 618.829 214.848 39
 -3 2 -11 744.67 209.142 16
 -3 2 -12 4959.54 372.367 16
 3 -1 -13 -6.80705 76.0061 11
 3 -1 -12 1646.58 204.488 11
 -3 1 12 1427.7 163.33 34
 3 -1 -12 1054.42 180.376 25
 3 -1 -11 8842.16 569.545 9
 -3 1 11 6803.96 526.277 34
 3 -1 -11 9004.11 586.521 20
 3 -1 -11 9638.52 589.557 37
 3 -1 -11 7238.1 518.352 19
 -3 1 10 1176.34 216.332 34
 3 -1 -10 1089.3 257.923 20
 3 -1 -10 1235.49 218.652 19
 3 -1 -10 1004.37 259.122 37
 3 -1 -10 908.076 233.625 9
 3 -1 -9 3673.26 397.773 37
 -3 1 9 2938.31 330.502 34
 3 -1 -8 6443.47 542.01 9
 3 -1 -8 6619.45 570.806 37
 3 -1 -8 7208.89 574.936 20
 3 -1 -7 4339.84 420.074 9
 3 -1 -7 4536.62 388.06 17
 3 -1 -7 5204.67 456.866 20
 3 -1 -7 3910.45 411.342 30
 3 -1 -7 4824.71 438.762 31
 3 -1 -6 861.135 223.077 17
 3 -1 -6 1291.57 248.993 9
 3 -1 -6 1084.51 212.422 26
 3 -1 -6 1108.05 252.974 20
 3 -1 -6 1103.38 258.053 31
 3 -1 -6 1036.83 250.872 30
 3 -1 -6 1054.77 264.794 37
 3 -1 -5 3590.15 341.743 17
 3 -1 -5 3062.74 350.04 31
 3 -1 -5 3337.15 364.869 30
 3 -1 -5 3327.4 360.94 37
 3 -1 -5 3630.54 349.374 20
 3 -1 -5 3339.14 319.621 26
 3 -1 -4 3909.18 678.434 43
 3 -1 -4 4876.47 421.064 31
 3 -1 -4 4059.06 403.174 30
 3 -1 -4 4729.9 417.405 6
 -3 1 4 3876.92 716.206 51
 3 -1 -4 4881.18 380.293 26
 3 -1 -3 36054.8 2359.9 43
 3 -1 -3 32714.1 1870.28 31
 3 -1 -3 31134.9 1863.15 30
 -3 1 3 29982.3 2182.54 51
 3 -1 -3 31706.4 1820.91 26
 3 -1 -3 31445 1859.71 6
 3 -1 -2 2833.23 307.256 30
 3 -1 -2 2509.72 301.014 31
 3 -1 -2 3108.74 295.877 7
 3 -1 -2 2450.12 296.752 6
 -3 1 2 2709.29 623.057 51
 3 -1 -2 2667.57 281.12 26
 3 -1 -1 10706.4 715.508 28
 3 -1 -1 10812.5 728.792 31
 3 -1 -1 10719.8 725.511 30
 3 -1 -1 10616 701.923 7
 3 -1 -1 11459.8 728.312 6
 -3 1 1 9889.47 1040.64 51
 3 -1 -1 11327 777.371 41
 3 -1 -1 11067.7 697.417 26
 3 -1 0 30041 1747.49 41
 3 -1 0 27589.8 1701.62 10
 3 -1 0 30886.7 1671.67 7
 3 -1 0 31669 1701.56 6
 3 -1 0 26609.4 1691.27 30
 3 -1 0 27723.1 1693.47 31
 3 -1 0 27365.6 1694.11 4
 3 -1 1 46772.3 2689.25 41
 3 -1 1 44270.9 2627.6 4
 3 -1 1 48585.6 2672.97 36
 3 -1 1 49638.2 2650.13 40
 3 -1 1 43328.5 2618.1 6
 3 -1 1 46680 2601.4 7
 3 -1 1 46738.4 2646.5 30
 3 -1 1 47737.7 2643.88 31
 3 -1 1 42512.5 2632.71 10
 3 -1 2 3689.23 686.315 42
 3 -1 2 4469.18 438.353 41
 3 -1 2 3715.53 360.997 4
 3 -1 2 3565.66 375.315 10
 3 -1 2 4121.4 424.473 36
 -3 1 -2 5098.1 734.082 49
 3 -1 2 3503 381.444 40
 3 -1 2 3961.05 342.735 7
 3 -1 3 19188 1707.1 42
 3 -1 3 19572.3 1240.69 36
 3 -1 3 19551.4 1231.57 40
 3 -1 3 20297.2 1194.88 4
 -3 1 -3 19427.6 1652.87 49
 -3 1 -3 19126.3 1444.97 47
 3 -1 3 19093.9 1154.7 7
 3 -1 3 18010.1 1192.76 10
 3 -1 4 279.869 204.936 4
 3 -1 4 267.595 212.428 10
 -3 1 -4 330.633 520.173 49
 3 -1 4 516.421 187.832 7
 3 -1 4 597.395 299.073 36
 3 -1 5 1207.93 253.802 4
 3 -1 5 1034.34 318.196 35
 3 -1 5 811.247 245.249 10
 -3 1 -5 1187.45 562.986 49
 3 -1 5 1188.45 212.795 7
 3 -1 5 987.768 320.297 36
 3 -1 6 6755.89 602.194 36
 3 -1 6 5980.63 589.612 35
 3 -1 6 5945.73 527.02 10
 -3 1 -6 7469.76 1026.61 49
 3 -1 6 6101.89 508.441 4
 3 -1 7 995.904 279.677 10
 3 -1 8 -68.7001 290.345 35
 -3 1 -8 -105.194 225.424 39
 3 -1 8 -27.5118 225.879 10
 -3 1 -9 4176.15 430.758 39
 3 -1 9 5521.97 515.894 35
 3 -1 10 5768.77 524.59 35
 3 -1 10 6380.38 477.938 10
 -3 1 -10 5687.11 474.208 39
 3 -1 11 198.737 142.221 10
 -3 1 -12 1322.07 184.629 16
 3 -1 12 1388.91 159.763 6
 3 0 -13 -33.905 94.4045 11
 3 0 -12 10852.5 651.463 25
 3 0 -12 11773.1 671.66 11
 3 0 -12 12246.9 676.219 20
 3 0 -11 1319.55 201.195 19
 3 0 -11 1579.38 270.456 20
 3 0 -11 1538.52 273.681 37
 3 0 -11 1662.99 249.433 25
 -3 0 11 1506.39 211.944 34
 3 0 -10 880.382 206.697 31
 3 0 -10 570.949 192.96 30
 3 0 -10 621.97 255.678 37
 -3 0 10 836.543 203.864 34
 3 0 -10 907.429 254.553 20
 3 0 -10 864.839 206.257 19
 3 0 -10 1147.95 245.745 9
 3 0 -9 3185.4 399.751 37
 3 0 -9 3669.88 380.328 19
 3 0 -9 3709.25 409.519 20
 3 0 -9 3590.55 375.794 31
 3 0 -9 3499.52 367.584 30
 3 0 -9 3263.67 372.838 9
 3 0 -8 8383.07 635.938 9
 3 0 -8 8521.69 669.617 37
 3 0 -8 9208.5 661.585 31
 3 0 -8 8333.23 647.494 30
 3 0 -8 8917.3 651.666 19
 3 0 -8 8731.96 669.387 20
 3 0 -8 8209.32 590.914 17
 3 0 -7 3782.37 383.641 9
 3 0 -7 3717.55 406.998 37
 3 0 -7 3797.36 417.004 30
 3 0 -7 4192.55 416.109 31
 3 0 -7 3911.92 414.267 20
 3 0 -7 4408.63 374.714 17
 3 0 -7 3398.87 344.059 26
 3 0 -6 11658.1 706.873 26
 3 0 -6 9327.89 716.834 9
 3 0 -6 10955.6 767.127 31
 3 0 -6 10031.9 759.755 30
 3 0 -6 12018.8 731.396 17
 3 0 -6 10524.1 754.395 37
 3 0 -6 10358.2 750.572 20
 3 0 -5 6770.55 522.62 6
 3 0 -5 5482.76 499.944 37
 3 0 -5 6050.83 484.056 20
 3 0 -5 6185.47 462.751 26
 3 0 -5 6583.24 488.473 17
 3 0 -5 6126.02 513.168 30
 3 0 -5 6254.63 514.292 31
 3 0 -4 1731.21 260.234 17
 3 0 -4 1827.25 289.226 6
 3 0 -4 1984.58 264.52 26
 3 0 -4 2017.98 290.375 31
 3 0 -4 1891.84 283.805 30
 3 0 -4 1885.21 237.24 20
 -3 0 4 1977.58 530.721 51
 3 0 -3 138.555 184.838 17
 3 0 -3 -19.8987 200.071 6
 3 0 -3 -50.9507 216.333 41
 3 0 -3 -110.521 194.464 26
 -3 0 3 70.2366 446.622 51
 3 0 -3 63.9503 203.329 30
 3 0 -3 169.796 209.089 31
 3 0 -2 980.868 174.573 11
 3 0 -2 649.78 217.197 6
 3 0 -2 987.25 224.169 36
 3 0 -2 624.979 217.484 31
 3 0 -2 708.302 215.084 30
 3 0 -2 852.286 255.878 41
 -3 0 2 1108.74 501.553 51
 3 0 -2 1408.65 224.933 26
 3 0 -1 -120.594 196.463 26
 3 0 -1 -39.7069 192.152 4
 3 0 -1 -90.3001 148.773 29
 3 0 -1 85.3801 195.909 36
 3 0 -1 132.714 177.499 7
 3 0 -1 74.7058 189.025 6
 3 0 -1 137.535 186.711 30
 3 0 -1 -19.5643 187.299 31
 3 0 -1 25.335 209.018 41
 -3 0 1 552.252 490.768 51
 3 0 0 1524.38 200.382 29
 3 0 0 1430.58 277.219 36
 3 0 0 1426.01 237.837 26
 3 0 0 811.328 182.731 19
 3 0 0 777.103 223.506 10
 3 0 0 1578.24 241.264 35
 3 0 0 783.745 256.847 41
 3 0 0 1223.29 216.168 7
 3 0 0 1209.59 240.299 31
 3 0 0 786.159 218.795 30
 3 0 0 1340.37 252.143 4
 3 0 0 1081.67 238.922 6
 3 0 1 870.51 175.786 29
 3 0 1 851.485 257.121 36
 3 0 1 992.678 230.281 4
 3 0 1 898.778 226.573 6
 -3 0 -1 558.216 406.38 49
 3 0 1 982.121 260.834 35
 3 0 1 942.183 199.466 7
 3 0 1 834.959 243.496 31
 3 0 1 604.003 219.515 30
 3 0 1 1023.6 244.136 10
 3 0 1 991.301 264.09 41
 3 0 2 6140.7 467.104 4
 3 0 2 6015.56 478.456 6
 3 0 2 5874.71 417.908 7
 -3 0 -2 5271.25 797.738 49
 3 0 2 5143.39 495.238 36
 3 0 2 5507.84 495.277 35
 3 0 2 4298.48 440.167 10
 3 0 2 5520.09 415.761 29
 3 0 3 1093.48 288.493 35
 3 0 3 986.219 248.993 4
 3 0 3 1215.92 208.513 7
 -3 0 -3 1257.33 567.354 49
 3 0 3 848.71 285.358 36
 3 0 3 1240.51 243.188 10
 3 0 3 1191.3 202.3 29
 3 0 4 1676.41 341.608 35
 3 0 4 1467.74 273.65 4
 3 0 4 1293.05 206.677 7
 -3 0 -4 2075.68 660.794 49
 3 0 4 1472.67 227.835 29
 3 0 4 1562.19 283.763 10
 3 0 4 1765.71 349.358 36
 3 0 5 17711.9 1105.86 36
 3 0 5 16815.8 1097.96 35
 -3 0 -5 15321.8 1535.64 49
 3 0 5 15207.2 1033.39 10
 3 0 5 15275.7 1016.45 4
 3 0 5 14809.6 986.7 29
 3 0 6 23149.6 1375.08 4
 3 0 6 24792.9 1465.95 35
 3 0 6 22626.3 1398.24 10
 3 0 6 19789.7 1340.12 29
 3 0 7 9502.77 666.283 4
 3 0 7 8581.64 646.073 29
 3 0 7 9541.63 754.632 35
 3 0 7 8336.09 683.926 10
 3 0 8 -106.466 197.941 4
 3 0 8 287.483 190.584 29
 3 0 8 502.007 307.28 35
 3 0 8 221.623 240.822 10
 3 0 9 423.383 179.24 29
 3 0 9 238.785 259.66 35
 3 0 9 24.367 214.93 10
 3 0 10 -269.514 192.813 10
 3 0 11 2572.23 236.739 6
 3 0 11 2404.8 240.399 10
 -3 0 -12 640.373 136.163 16
 3 1 -13 5253.9 363.62 25
 3 1 -13 6752.36 393.942 11
 3 1 -12 1838.13 235.165 11
 -3 -1 12 1356.34 175.269 34
 3 1 -12 1975.44 228.225 25
 3 1 -11 553.031 178.941 12
 3 1 -11 425.955 213.121 11
 3 1 -11 639.674 182.817 30
 3 1 -11 824.985 193.957 31
 3 1 -11 599.696 242.71 37
 3 1 -11 589.608 217.886 25
 3 1 -11 260.625 160.618 19
 3 1 -11 783.503 235.557 20
 -3 -1 11 315.111 162.12 34
 3 1 -10 435.476 236.275 25
 -3 -1 10 592.674 194.208 34
 3 1 -10 665.513 260.506 37
 3 1 -10 404.563 238.269 20
 3 1 -10 496.12 197.846 19
 3 1 -10 1147.53 239.052 31
 3 1 -10 771.053 219.835 30
 3 1 -9 1087.52 302.538 37
 3 1 -9 1733.36 317.786 20
 3 1 -9 1212.56 264.733 19
 3 1 -9 1731.84 296.176 31
 3 1 -9 1218.17 278.257 30
 3 1 -8 4083.49 421.601 19
 3 1 -8 3635.86 360.1 17
 3 1 -8 3770.73 422.744 31
 3 1 -8 4060.05 435.609 30
 3 1 -8 4282.75 404.42 9
 3 1 -8 4327.9 441.24 37
 3 1 -8 4510.81 446.123 20
 3 1 -7 11004.9 790.361 20
 3 1 -7 12932.4 809.851 19
 3 1 -7 10706.6 741.016 17
 3 1 -7 11533.9 766.667 9
 3 1 -7 10836.7 790.57 37
 3 1 -7 9693.46 787.145 30
 3 1 -7 9545.28 782.067 31
 3 1 -7 12577.6 740.422 26
 3 1 -6 35806.2 1964.29 26
 3 1 -6 33281.5 2005.17 20
 3 1 -6 38116.2 1992.07 17
 3 1 -6 32361.7 1976.11 12
 3 1 -6 36496.6 2025.52 19
 3 1 -6 31359.3 2015.46 30
 3 1 -6 32178.2 2019.87 31
 3 1 -6 32122.9 2007.99 37
 3 1 -5 5715.01 493.217 31
 3 1 -5 5639.2 484.246 30
 3 1 -5 5374.44 423.426 12
 3 1 -5 5929.85 486.629 19
 3 1 -5 5307.04 449.781 17
 3 1 -5 4903.99 432.557 26
 3 1 -5 5206.43 479.857 6
 3 1 -5 5512.85 449.838 20
 3 1 -4 44.9103 209.998 26
 3 1 -4 -88.5736 203.235 19
 3 1 -4 -89.1409 157.629 20
 3 1 -4 185.379 226.68 31
 3 1 -4 23.3328 207.185 30
 3 1 -4 36.995 199.726 17
 3 1 -4 24.2104 186.442 41
 3 1 -4 -41.5564 176.441 11
 -3 -1 4 213.262 455.781 51
 3 1 -4 -65.1659 216.201 6
 3 1 -3 2465.8 289.992 26
 3 1 -3 2612.05 279.761 11
 3 1 -3 2140.67 297.673 19
 3 1 -3 2529.9 315.407 30
 3 1 -3 3080.59 331.241 31
 3 1 -3 2380.29 286.287 17
 3 1 -3 2497.15 315.172 41
 3 1 -3 2334.05 312.984 6
 -3 -1 3 1504.23 507.129 51
 3 1 -2 31573.3 1801.12 29
 3 1 -2 30251.9 1811.66 6
 3 1 -2 33042.1 1796.94 17
 3 1 -2 31071.6 1837.73 41
 3 1 -2 33292.4 1780.93 26
 3 1 -2 29131.5 1781.58 11
 3 1 -2 31476.5 1804.48 19
 3 1 -2 29786 1812.7 4
 3 1 -2 31158.1 1816.15 30
 3 1 -2 30037.5 1810.61 31
 -3 -1 2 22983.1 2036.44 51
 3 1 -1 17672.4 1116.11 30
 3 1 -1 19072.5 1125.4 31
 3 1 -1 17685.6 1115.08 6
 3 1 -1 20502.4 1104.5 17
 3 1 -1 19472.9 1158.08 41
 3 1 -1 17716.3 1098.65 29
 3 1 -1 18476 1083.02 26
 3 1 -1 15801.9 1067.59 11
 3 1 -1 17318.6 1120.38 10
 3 1 -1 18341.2 1097.34 19
 3 1 -1 18366.5 1122.02 4
 -3 -1 1 15393 1390.06 51
 3 1 -1 17859.7 1128.81 36
 3 1 0 10936.4 729.304 17
 3 1 0 12359.8 806.853 41
 3 1 0 11634.6 768.068 30
 3 1 0 10738.2 758.998 31
 3 1 0 11530 760.044 6
 3 1 0 11929.8 730.53 26
 3 1 0 10957.5 762.593 10
 3 1 0 11240.7 786.447 36
 3 1 0 11819.6 764.433 35
 3 1 0 11530.1 773.058 4
 3 1 0 10408.2 736.788 29
 3 1 0 11411.7 732.222 19
 -3 -1 0 13358.3 1103.19 49
 3 1 1 4719.5 386.202 29
 3 1 1 4179.93 367.158 7
 3 1 1 4455.52 408.979 6
 3 1 1 4897.8 423.963 10
 3 1 1 4201.41 410.583 4
 3 1 1 4571.71 434.659 35
 3 1 1 5367.88 455.408 36
 3 1 1 4997.5 374.244 17
 3 1 1 4743.36 384.311 26
 3 1 1 5158.28 419.35 30
 3 1 1 4396.69 409.508 31
 -3 -1 -1 4344.07 696.107 49
 3 1 2 10724 730.465 29
 3 1 2 11417.5 706.755 17
 3 1 2 10445.7 714.874 26
 -3 -1 -2 10571.2 1163.03 49
 3 1 2 12785.9 819.2 36
 3 1 2 11762.3 797.938 35
 3 1 2 10609.6 760.55 10
 3 1 2 10470.9 703.797 7
 3 1 2 12292.1 774.61 6
 3 1 2 11469.2 768.046 4
 3 1 3 145.904 219.586 10
 3 1 3 -112.226 213.292 6
 3 1 3 112.592 205.017 4
 3 1 3 -28.8581 248.463 35
 3 1 3 262.82 281.614 36
 3 1 3 14.0918 187.96 26
 -3 -1 -3 -111.067 473.768 49
 3 1 3 -120.301 184.757 29
 3 1 4 44835.3 2274.95 35
 3 1 4 38088.5 2193.52 4
 3 1 4 35651.9 2171.53 29
 3 1 4 35151.5 2122.54 26
 3 1 4 37871.2 2207.96 10
 -3 -1 -4 39807.6 2814.6 49
 3 1 5 5261.98 533.777 35
 3 1 5 5585.65 460.69 29
 3 1 5 4993.55 482.233 10
 -3 -1 -5 4772.65 893.577 49
 3 1 5 5149.61 473.059 4
 3 1 6 4030.64 441.367 10
 3 1 6 3904.88 407.146 29
 3 1 6 4214.92 421.407 4
 3 1 7 8973.42 733.92 35
 3 1 7 8703.02 689.95 10
 3 1 7 8792.56 659.953 4
 3 1 8 114.497 195.458 29
 3 1 9 1472.72 265.548 10
 3 1 9 1322.56 226.837 4
 3 1 9 1484.66 235.654 29
 3 1 10 2126.89 251.488 10
 3 1 10 1932.72 219.738 6
 3 1 11 1544.05 188.36 10
 3 2 -13 4005.38 287.936 25
 3 2 -13 4329.21 301.048 11
 3 2 -12 4180.95 320.729 31
 3 2 -12 4142.53 322.286 30
 3 2 -12 4411.58 335.151 25
 3 2 -12 4130.62 316.799 12
 3 2 -12 4764.07 352.952 11
 3 2 -11 144.695 204.592 25
 -3 -2 11 218.993 155.035 34
 3 2 -11 290.156 192.372 31
 3 2 -11 370.255 193.129 30
 3 2 -11 -64.1063 196.612 11
 3 2 -11 644.011 185.516 12
 3 2 -11 177.736 167.729 19
 3 2 -10 4400.91 416.945 20
 3 2 -10 3674.96 391.32 30
 3 2 -10 3788.56 395.48 31
 3 2 -10 3766.41 395.947 25
 3 2 -10 4504.24 395.198 12
 3 2 -10 4276.25 417.145 11
 3 2 -10 3164.94 351.496 19
 3 2 -9 413.247 241.052 31
 3 2 -9 277.983 234.494 30
 3 2 -9 -27.5512 243.177 20
 3 2 -9 117.229 211.569 19
 3 2 -9 436.208 245.896 25
 3 2 -9 198.617 240.453 11
 3 2 -9 744.026 228.301 12
 3 2 -9 496.261 261.603 37
 3 2 -8 1358.92 303.082 37
 3 2 -8 1854.45 321.883 31
 3 2 -8 1289.41 300.319 30
 3 2 -8 1494.06 305.816 20
 3 2 -8 1310.21 286.626 19
 3 2 -8 1219.74 293.986 11
 3 2 -8 1787.45 280.551 12
 3 2 -8 1547.8 249.794 17
 3 2 -8 1957.48 332.926 25
 3 2 -7 790.365 279.176 25
 3 2 -7 1022.93 262.002 20
 3 2 -7 820.077 276.118 19
 3 2 -7 542.76 267.816 31
 3 2 -7 1009.3 273.381 30
 3 2 -7 1011.71 259.519 11
 3 2 -7 539.406 216.182 12
 3 2 -7 1014.16 250.962 26
 3 2 -7 633.471 227.592 17
 3 2 -6 6667.47 576.058 31
 3 2 -6 7576.32 562.666 20
 3 2 -6 7501.85 538.138 26
 3 2 -6 7006.77 580.946 30
 3 2 -6 7078.08 575.137 19
 3 2 -6 6585.9 525.81 12
 3 2 -6 6155.36 551.601 11
 3 2 -6 7695.97 545.465 17
 3 2 -5 11086.1 776.708 6
 3 2 -5 11987.6 751.967 17
 3 2 -5 11582.1 733.073 26
 3 2 -5 10975 757.749 25
 3 2 -5 11456.8 774.137 19
 3 2 -5 10534.9 771.984 30
 3 2 -5 11281.3 779.912 31
 3 2 -5 9619.16 721.694 12
 3 2 -5 10380.5 753.417 11
 3 2 -4 3609.81 370.128 30
 3 2 -4 3349.53 364.167 31
 -3 -2 4 4306.97 661.82 51
 3 2 -4 2588.8 362.921 6
 3 2 -4 3103.92 344.6 26
 3 2 -4 3479.38 320.731 12
 3 2 -4 3521.47 356.764 11
 3 2 -4 3504.42 367.526 19
 3 2 -4 4025.02 357.545 17
 3 2 -4 3493.85 350.507 25
 3 2 -3 6888.92 512.315 19
 3 2 -3 6449.92 489.139 26
 3 2 -3 6828.26 487.56 25
 3 2 -3 6188.5 464.53 12
 3 2 -3 6275.68 488.844 11
 -3 -2 3 5355.65 747.156 51
 3 2 -3 6134.09 520.59 6
 3 2 -3 6053.87 509.078 31
 3 2 -3 6687.18 515.393 30
 3 2 -3 6371.87 491.132 17
 3 2 -2 8831.1 591.157 31
 3 2 -2 7783.92 574.626 30
 3 2 -2 7333.35 555.374 13
 3 2 -2 7779.1 564.097 19
 3 2 -2 7864.82 578.233 29
 3 2 -2 8009.2 538.849 25
 3 2 -2 8089.27 550.248 26
 3 2 -2 7202.43 532.569 12
 3 2 -2 7910.16 557.097 11
 3 2 -2 7683.76 582.93 6
 3 2 -2 7885.55 592.525 41
 -3 -2 2 6214.3 817.369 51
 3 2 -2 7943.25 560.853 17
 3 2 -2 7456.87 579.437 4
 3 2 -1 2347.7 284.903 10
 3 2 -1 1876.48 284.641 36
 3 2 -1 2107.22 290.218 6
 3 2 -1 1942.82 255.625 19
 3 2 -1 2761.42 282.271 17
 3 2 -1 2140.18 278.104 30
 3 2 -1 2275.03 289.191 31
 3 2 -1 2708.43 295.842 29
 3 2 -1 2160.83 280.396 13
 3 2 -1 2576.77 275.918 26
 3 2 -1 2339.01 303.058 24
 3 2 -1 2319.46 305.428 4
 3 2 -1 2721.04 274.381 21
 -3 -2 1 1493.17 536.412 51
 3 2 -1 1806.55 239.106 11
 3 2 -1 1977.27 237.09 12
 3 2 0 2506.82 292.233 10
 3 2 0 1459.66 295.908 36
 3 2 0 2269.27 286.91 35
 3 2 0 1855.93 287.17 6
 3 2 0 2311.13 264.136 17
 3 2 0 2339.3 310.832 4
 3 2 0 2449.61 293.189 31
 3 2 0 2158.74 290.552 30
 3 2 0 2114.29 300.116 13
 3 2 0 2034.21 287.131 29
 3 2 0 2495.08 279.879 26
 3 2 0 2951.1 335.66 24
 3 2 0 2469.25 250.038 19
 -3 -2 0 2084.28 505.554 49
 3 2 0 1900.56 236.385 12
 3 2 0 2444.83 274.72 21
 3 2 1 367.235 197.124 29
 3 2 1 361.958 161.244 17
 3 2 1 -42.252 195.565 26
 3 2 1 407.235 210.477 10
 -3 -2 -1 551.998 440.544 49
 3 2 1 457.487 227.422 35
 3 2 1 -124.32 198.735 31
 3 2 1 125.87 188.258 30
 3 2 1 478.828 227.055 6
 3 2 1 21.7322 215.17 4
 3 2 1 275.237 238.085 24
 3 2 2 613.951 202.954 26
 3 2 2 356.628 200.332 10
 -3 -2 -2 106.005 444.305 49
 3 2 2 734.429 264.243 35
 3 2 2 257.392 193.421 29
 3 2 2 547.056 254.049 24
 3 2 2 454.369 212.872 6
 3 2 2 180.732 221.387 4
 3 2 3 28841.2 1894.1 26
 3 2 3 35326.2 2005.77 24
 3 2 3 33475.6 1976.75 10
 -3 -2 -3 36622.1 2584.49 49
 3 2 3 35481.8 1972.29 6
 3 2 3 33728.6 1962.39 29
 3 2 3 34367.4 1974.88 4
 3 2 3 37506.3 2029.21 35
 3 2 4 17769.5 1113.35 10
 3 2 4 15479.7 1073.64 29
 -3 -2 -4 17113.2 1654.04 49
 3 2 4 18863.1 1101.71 6
 3 2 4 16270.8 1088.67 4
 3 2 4 15944.6 1127.86 35
 3 2 5 4457.37 442.299 6
 3 2 5 4607.79 444.042 29
 3 2 5 4320.1 456.518 10
 3 2 5 4436.16 444.487 4
 3 2 6 9946.71 825.216 35
 3 2 6 11295.1 795.975 4
 3 2 6 11967.8 802.239 29
 3 2 6 10078.7 800.41 10
 3 2 6 12389.6 798.516 6
 3 2 7 3333.68 370.926 4
 3 2 7 3400.01 371.494 29
 3 2 7 2931.31 379.41 10
 3 2 7 3275.33 359.185 6
 3 2 8 3972.68 394.192 4
 3 2 8 4694.34 431.603 10
 3 2 8 4364.43 382.22 6
 3 2 8 4124.6 400.99 29
 3 2 9 6849.95 499.32 4
 3 2 9 5739.71 494.438 29
 3 2 9 7323.31 530.268 10
 3 2 9 7777.97 486.418 6
 3 2 10 13007.2 793.115 29
 3 2 10 14197.8 820.391 10
 3 2 10 12278 774.078 4
 3 2 11 1677.76 174.48 10
 3 3 -13 2366.22 202.736 25
 3 3 -13 2589.68 211.683 11
 3 3 -12 683.816 176.02 31
 3 3 -12 380.043 157.44 30
 3 3 -12 441.515 172.65 11
 3 3 -12 513.862 162.717 12
 3 3 -12 258.61 166.253 25
 3 3 -11 873.974 219.905 31
 3 3 -11 736.84 204.832 30
 3 3 -11 684.79 222.392 11
 3 3 -11 744.882 207.767 12
 3 3 -11 818.922 183.227 19
 3 3 -11 924.961 225.629 25
 3 3 -10 1530.68 294.084 31
 3 3 -10 1543.74 291.998 30
 3 3 -10 1458.42 276.75 11
 3 3 -10 1628.07 274.307 12
 3 3 -10 1363.78 240.93 19
 3 3 -10 1597.38 290.838 25
 3 3 -9 4575.61 498.139 30
 3 3 -9 6163.39 523.36 11
 3 3 -9 6515.86 522.941 25
 3 3 -9 5606.3 511.918 31
 3 3 -8 374.515 258.948 11
 3 3 -8 641.144 227.121 12
 3 3 -8 830.811 249.273 19
 3 3 -8 575.522 275.977 25
 3 3 -8 556.58 208.575 17
 3 3 -7 182.65 213.464 17
 3 3 -7 115.596 244.348 31
 3 3 -7 262.51 264.564 30
 3 3 -7 254.235 234.305 11
 3 3 -7 147.546 203.998 12
 3 3 -7 129.09 239.888 19
 3 3 -7 -148.608 257.281 25
 3 3 -6 30268.5 1707.9 26
 3 3 -6 30702.3 1746.08 25
 3 3 -6 29276.9 1718.89 17
 3 3 -6 29328 1764.79 30
 3 3 -6 25582.6 1716 12
 3 3 -6 28988.2 1752.83 11
 3 3 -6 29943.6 1753.16 19
 3 3 -6 28611.5 1758.52 31
 3 3 -5 22591.1 1393.82 19
 3 3 -5 23782 1373.59 17
 3 3 -5 21531.7 1365.33 12
 3 3 -5 22091.5 1391.08 11
 3 3 -5 24348.3 1362.11 26
 3 3 -5 22383.9 1377.87 25
 3 3 -5 21857.2 1398.43 30
 3 3 -5 21621.8 1398.1 31
 3 3 -4 717.439 247.361 19
 3 3 -4 1218.56 285.077 6
 3 3 -4 788.753 235.175 11
 3 3 -4 584.391 195.707 12
 3 3 -4 473.588 224.586 17
 3 3 -4 890.663 246.955 31
 3 3 -4 605.816 237.986 30
 3 3 -4 739.373 231.448 25
 3 3 -4 1003.06 259.905 26
 3 3 -3 7310.04 533.869 17
 -3 -3 3 5406.6 758.393 51
 3 3 -3 6856.09 555.067 6
 3 3 -3 6894.57 515.331 24
 3 3 -3 7321.34 554.158 30
 3 3 -3 7542.07 552.982 31
 3 3 -3 7580.46 556.219 29
 3 3 -3 7787.64 539.166 13
 3 3 -3 7692.71 527.18 25
 3 3 -3 7329.62 528.351 26
 3 3 -3 6249.79 508.721 12
 3 3 -3 6485.84 522.638 11
 3 3 -3 5567.58 530.817 1
 3 3 -3 6689.65 516.237 21
 3 3 -3 7049.56 544.549 19
 3 3 -3 7326.76 547.433 4
 3 3 -2 10328.8 641.539 17
 -3 -3 2 7430.31 886.167 51
 3 3 -2 9564.25 669.303 6
 3 3 -2 8590.32 646.776 24
 3 3 -2 9786.61 656.496 31
 3 3 -2 8847.14 644.052 30
 3 3 -2 10179.1 669.71 29
 3 3 -2 9976.59 661.745 13
 3 3 -2 9030.61 616.169 25
 3 3 -2 9729.94 633.319 26
 3 3 -2 7795.56 613.694 12
 3 3 -2 8615.82 630.945 11
 3 3 -2 8828.21 665.333 1
 3 3 -2 9725 644.968 21
 3 3 -2 8874.43 641.796 19
 3 3 -2 8893.82 657.359 4
 3 3 -1 588.065 193.617 19
 3 3 -1 748.175 202.29 17
 3 3 -1 627.772 234.789 6
 3 3 -1 758.452 237.216 24
 3 3 -1 985.629 235.777 30
 3 3 -1 724.614 223.188 31
 3 3 -1 933.376 237.359 29
 3 3 -1 738.657 221.707 13
 3 3 -1 1088.19 236.846 26
 3 3 -1 584.057 198.213 21
 3 3 -1 749.431 188.01 11
 3 3 -1 805.851 190.042 12
 3 3 -1 1138.09 229.603 10
 3 3 -1 839.92 242.31 4
 3 3 -1 955.54 269.106 1
 3 3 0 297.477 170.166 17
 3 3 0 735.902 268.212 24
 3 3 0 857.771 249.507 6
 3 3 0 507.956 169.416 11
 3 3 0 739.286 193.842 12
 3 3 0 574.266 213.091 31
 3 3 0 236.025 192.051 30
 3 3 0 582.482 216.483 29
 3 3 0 1228.38 257.861 13
 3 3 0 763.946 215.834 26
 3 3 0 624.741 172.159 19
 3 3 0 1006.12 275.034 1
 3 3 0 477.944 200.81 21
 3 3 0 896.432 241.669 4
 3 3 0 1026.01 228.393 10
 3 3 1 11434.8 750.449 29
 3 3 1 11538.2 762.59 13
 3 3 1 10408.9 685.77 26
 3 3 1 9740.1 764.375 24
 3 3 1 10346.1 736.513 10
 3 3 1 10201 677.218 17
 3 3 1 10709.9 735.322 30
 3 3 1 10773.7 731.216 31
 -3 -3 -1 10258.7 1128.25 49
 3 3 1 10156.7 740.419 4
 3 3 1 11127.5 737.979 6
 3 3 2 9533.55 672.973 10
 3 3 2 9092.96 667.836 4
 -3 -3 -2 11005.2 1177.68 49
 3 3 2 9165.89 666.395 29
 3 3 2 7407.48 591.295 26
 3 3 2 11493.1 726.293 24
 3 3 2 9741.33 661.458 6
 -3 -3 -3 996.986 627.397 49
 3 3 3 1738.74 328.649 24
 3 3 3 1426.28 270.251 6
 3 3 3 1655.64 297.017 4
 3 3 3 1540.91 301.729 10
 3 3 3 1211.7 276.938 29
 3 3 4 18844.3 1208.04 29
 3 3 4 19295.1 1211.29 4
 3 3 4 18723.1 1209.46 24
 3 3 4 19314.7 1216.32 10
 3 3 4 18160.1 1179.66 6
 3 3 5 1858.12 323.458 10
 3 3 5 2152.61 330.86 29
 3 3 5 2115.27 303.126 6
 3 3 5 1934.47 330.461 4
 3 3 6 3119.35 347.454 6
 3 3 6 3243.28 390.356 4
 3 3 7 174.229 213.567 29
 3 3 7 197.393 171.467 6
 3 3 8 11063.5 736.834 10
 3 3 8 10279.2 712.85 29
 3 3 8 10115.6 701.999 4
 3 3 9 1207.16 216.803 10
 3 3 9 797.413 194.587 29
 3 3 9 1096.78 191.084 4
 3 3 10 24.1293 132.151 10
 3 3 10 113.999 114.157 29
 3 3 10 -169.893 107.311 4
 3 4 -13 6770.89 422.576 11
 3 4 -12 2606.2 255.994 12
 3 4 -12 2387.46 255.88 11
 3 4 -12 2610.12 271.107 31
 3 4 -12 2900.45 273.515 30
 3 4 -12 2578.02 262.034 25
 3 4 -11 9465.18 611.666 12
 3 4 -11 9375.57 613.874 11
 3 4 -11 7379.6 559.146 19
 3 4 -11 9302.15 623.667 30
 3 4 -11 8286.58 615.11 31
 3 4 -11 8492.7 597.501 25
 3 4 -10 -95.3875 215.373 11
 3 4 -10 -161.278 209.797 12
 3 4 -10 19.0119 184.045 19
 3 4 -10 -49.997 220.103 31
 3 4 -10 176.421 229.49 30
 3 4 -10 -290.086 226.97 25
 3 4 -9 252.07 241.31 31
 3 4 -9 84.7356 240.015 30
 3 4 -8 28.2365 228.35 11
 3 4 -8 286.886 214.159 12
 3 4 -8 -310.978 192.856 17
 3 4 -8 -123.191 251.046 25
 3 4 -8 -273.613 236.425 19
 3 4 -7 5056.21 496.504 30
 3 4 -7 4889.41 473.212 25
 3 4 -7 5052.74 463.505 12
 3 4 -7 5136.73 479.312 11
 3 4 -7 4937.74 440.019 17
 3 4 -7 4665.28 488.259 31
 3 4 -7 5225.08 476.741 19
 3 4 -6 17999.8 1197.56 30
 3 4 -6 18212.3 1199.27 31
 3 4 -6 20257.8 1171.04 17
 3 4 -6 18084.6 1177.06 25
 3 4 -6 18714.4 1156.59 26
 3 4 -6 18640.4 1183.05 12
 3 4 -6 18326.4 1198.02 11
 3 4 -6 18618.2 1192.24 19
 3 4 -5 7336.26 587.179 19
 3 4 -5 8141.59 576.705 17
 3 4 -5 5790.93 558.208 31
 3 4 -5 7050.09 580.337 30
 3 4 -5 7942.25 579.265 25
 3 4 -5 8058.5 567.643 26
 3 4 -5 7197.27 564.12 12
 3 4 -5 7657.42 595.115 11
 3 4 -5 7096.35 556.319 21
 3 4 -4 -90.3976 197.331 21
 3 4 -4 61.7979 215.341 25
 3 4 -4 157.416 228.486 26
 3 4 -4 228.325 244.659 1
 3 4 -4 119.479 228.868 19
 3 4 -4 628.051 220.748 17
 3 4 -4 22.3402 184.436 12
 3 4 -4 73.5683 211.248 11
 3 4 -4 325.011 253.124 6
 3 4 -4 146.781 210.737 31
 3 4 -4 73.738 207.853 30
 3 4 -3 15625.4 1025.33 6
 3 4 -3 15450.5 997.007 24
 3 4 -3 14274.2 1002.03 31
 3 4 -3 14459.5 1003.46 30
 3 4 -3 15449.9 1007.38 13
 3 4 -3 15948.7 1009.72 21
 3 4 -3 16667 1032.95 29
 3 4 -3 16676.8 989.159 26
 3 4 -3 15393.7 985.009 25
 3 4 -3 16200.9 1011.45 4
 3 4 -3 17637.1 1022.86 19
 3 4 -3 16007.5 998.716 17
 3 4 -3 15840.4 1002.52 12
 3 4 -3 14868.5 1003.51 11
 3 4 -3 15182.6 1014.3 1
 3 4 -2 -161.706 224.406 6
 3 4 -2 70.6605 206.47 24
 3 4 -2 22.5959 199.807 30
 3 4 -2 338.264 201.121 31
 3 4 -2 24.0509 208.037 13
 3 4 -2 136.026 189.821 21
 3 4 -2 -441.738 251.644 29
 3 4 -2 -129.515 220.815 26
 3 4 -2 -17.0984 173.08 25
 3 4 -2 339.208 225.864 4
 3 4 -2 184.154 184.56 17
 3 4 -2 125.436 197.203 19
 3 4 -2 285.164 202.957 11
 3 4 -2 -21.203 198.483 12
 3 4 -2 131.423 239.92 1
 3 4 -1 21487.4 1264.84 17
 3 4 -1 23755.2 1336.44 24
 3 4 -1 20328.1 1296.53 6
 3 4 -1 19328.7 1275.19 12
 3 4 -1 19491.1 1275.74 11
 3 4 -1 20312.2 1288.75 31
 3 4 -1 20439.9 1287.46 30
 3 4 -1 21664.9 1313.34 29
 3 4 -1 21812.5 1315.83 13
 3 4 -1 20977.9 1257.86 26
 3 4 -1 21415.8 1303.39 4
 3 4 -1 23577.8 1318.99 1
 3 4 -1 21262.9 1278.46 19
 3 4 -1 22718.6 1307.23 21
 3 4 -1 19359.6 1278.55 10
 3 4 0 138.458 156.807 17
 3 4 0 88.7587 220.162 6
 3 4 0 95.023 196.054 21
 3 4 0 -44.1173 193.411 31
 3 4 0 89.1539 183.953 30
 3 4 0 198.822 235.343 29
 3 4 0 386.399 256.635 1
 3 4 0 281.958 227.663 13
 3 4 0 -104.053 204.617 26
 3 4 0 148.213 196.715 12
 3 4 0 39.8301 166.802 11
 3 4 0 90.0313 166.002 19
 3 4 0 49.2855 205.372 3
 3 4 0 187.522 211.729 4
 3 4 0 107.996 231.455 24
 3 4 0 22.5595 186.189 10
 3 4 1 2667.66 328.92 29
 3 4 1 2752.6 317.395 6
 3 4 1 2996.94 347.974 1
 3 4 1 1885.78 264.461 26
 3 4 1 2735.42 362.139 24
 3 4 1 2501.29 335.849 3
 3 4 1 2597.61 338.593 4
 3 4 1 2112.28 304.421 10
 3 4 1 2624.7 345.554 13
 -3 -4 -1 2150.07 625.76 49
 3 4 2 1636.54 307.312 24
 3 4 2 1114.49 302.017 3
 3 4 2 1569.73 304.533 4
 3 4 2 1574.64 262.233 6
 3 4 2 1786.59 280.685 10
 3 4 2 1310.02 290.563 13
 3 4 2 1071.07 272.105 29
 -3 -4 -2 841.054 545.682 49
 3 4 3 1818.14 283.59 6
 3 4 3 2118.25 353.411 24
 3 4 3 2440.03 335.435 10
 3 4 3 2943.06 370.947 3
 3 4 3 2099.65 333.854 4
 3 4 3 2237.81 337.787 29
 3 4 4 6291.49 550.304 6
 3 4 4 8564.32 625.252 24
 3 4 4 7979.96 623.113 4
 3 4 4 8244.36 630.16 10
 3 4 4 8054.68 630.771 29
 3 4 5 11246 830.623 4
 3 4 5 12505.9 848.777 10
 3 4 6 3371.01 390.74 29
 3 4 7 9673.51 669.284 4
 3 4 7 9508.71 677.112 10
 3 4 7 9060.15 672.201 29
 3 4 8 2286.16 267.356 4
 3 4 8 2555.79 285.218 10
 3 4 8 2406.05 279.215 29
 3 4 9 29485.7 1738.42 4
 3 4 9 32992.6 1760.7 10
 3 4 9 30021.7 1748.23 29
 3 4 10 315.354 101.508 10
 3 5 -12 67.995 152.748 31
 3 5 -12 81.7141 141.953 30
 3 5 -12 82.2317 129.486 11
 3 5 -12 147.159 141.393 12
 3 5 -11 3818.67 349.178 31
 3 5 -11 3431.47 339.781 30
 3 5 -11 3850.51 334.049 12
 3 5 -11 3499.87 325.163 11
 3 5 -11 3000.37 283.834 19
 3 5 -11 3224.71 317.477 25
 3 5 -10 8288.05 639.575 30
 3 5 -10 9654.5 659.474 31
 3 5 -10 8431.92 624.16 12
 3 5 -10 8485.38 623.059 11
 3 5 -10 7907.85 590.191 19
 3 5 -10 9287.42 627.319 25
 3 5 -9 4292.8 432.104 30
 3 5 -9 4663.44 446.41 31
 3 5 -9 4411.19 419.809 12
 3 5 -9 4049.72 419.282 11
 3 5 -9 4086.5 395.245 19
 3 5 -9 4348.17 417.939 25
 3 5 -8 8695.33 681.169 30
 3 5 -8 10226.4 704.231 31
 3 5 -8 8666.19 674.643 11
 3 5 -8 8067.63 656.808 25
 3 5 -7 368.794 216.416 17
 3 5 -7 242.456 252.078 25
 3 5 -7 207.662 214.525 12
 3 5 -7 332.393 242.046 11
 3 5 -7 257.622 186.829 21
 3 5 -7 -25.5068 227.804 19
 3 5 -6 1760.52 310.258 19
 3 5 -6 966.603 253.718 17
 3 5 -6 855.835 278.044 25
 3 5 -6 1180.73 281.596 31
 3 5 -6 1403.45 287.427 30
 3 5 -6 1351.73 276.502 12
 3 5 -6 1448.67 282.103 11
 3 5 -6 1408.94 258.839 21
 3 5 -6 1086.28 223.717 15
 3 5 -5 1413.86 249.746 15
 3 5 -5 1515.86 277.576 12
 3 5 -5 1244.34 271.961 11
 3 5 -5 1325.03 293.225 19
 3 5 -5 1868.44 280.77 17
 3 5 -5 1562.34 279.948 25
 3 5 -5 1845.3 287.983 31
 3 5 -5 797.889 243.902 30
 3 5 -5 1469.94 264.927 21
 3 5 -5 782.015 279.217 1
 3 5 -4 7359.04 579.377 15
 3 5 -4 7868.56 601.136 13
 3 5 -4 6871.17 592.871 12
 3 5 -4 7808.25 613.956 11
 3 5 -4 8387.23 597.139 26
 3 5 -4 9001.06 610.246 25
 3 5 -4 8291.06 612.82 31
 3 5 -4 7064.08 594.262 30
 3 5 -4 8115.94 618.942 19
 3 5 -4 8376.4 598.254 17
 3 5 -4 9646.51 630.129 21
 3 5 -4 7792.94 611.151 1
 3 5 -3 -97.6194 239.581 6
 3 5 -3 24.4996 197.064 21
 3 5 -3 136.957 197.427 24
 3 5 -3 -94.259 215.419 31
 3 5 -3 212.425 202.296 30
 3 5 -3 -449.224 289.42 29
 3 5 -3 -41.9865 181.575 15
 3 5 -3 138.065 231.936 26
 3 5 -3 19.6143 193.227 25
 3 5 -3 90.1836 256.463 1
 3 5 -3 86.9317 199.474 4
 3 5 -3 471.652 208.487 17
 3 5 -3 98.0471 207.176 11
 3 5 -3 -286.787 247.391 12
 3 5 -3 -24.7435 212.073 13
 3 5 -3 208.76 212.898 19
 3 5 -2 69717.2 3808.93 6
 3 5 -2 68845.9 3813.67 21
 3 5 -2 67033.8 3813.57 24
 3 5 -2 65978 3795.47 31
 3 5 -2 66205.1 3796.07 30
 3 5 -2 70772.5 3831.31 29
 3 5 -2 69191.2 3822.2 13
 3 5 -2 61580.6 3751.61 26
 3 5 -2 68026.5 3803.75 1
 3 5 -2 62505.4 3787.45 4
 3 5 -2 69835.6 3774.34 17
 3 5 -2 67727.7 3808.55 12
 3 5 -2 66424.4 3804.02 11
 3 5 -2 70940.9 3799.51 19
 3 5 -1 67811.1 3825.73 6
 3 5 -1 71994.8 3847.75 21
 3 5 -1 70101 3862.01 24
 3 5 -1 66318.3 3820.37 30
 3 5 -1 63675.7 3813.94 31
 3 5 -1 74845.1 3867.04 29
 3 5 -1 67190.6 3830.68 12
 3 5 -1 72694.9 3835.91 11
 3 5 -1 64607.3 3780.93 17
 3 5 -1 64449.5 3823.39 3
 3 5 -1 64491.8 3823.03 4
 3 5 -1 73726.9 3819.43 19
 3 5 -1 71062.3 3833.45 1
 3 5 -1 69795.5 3853.11 13
 3 5 -1 61878 3772.31 26
 3 5 0 8288 624.77 13
 3 5 0 8321.58 592.388 10
 3 5 0 6296.04 538.678 26
 3 5 0 8176.44 597.844 6
 3 5 0 8608.48 620.832 21
 3 5 0 7677.84 610.052 3
 3 5 0 7925.71 614.038 4
 3 5 0 7720.08 541.895 17
 3 5 0 9699.4 651.406 29
 3 5 0 9008.36 626.888 1
 3 5 0 8458.45 646.403 24
 3 5 1 524.538 268.828 29
 3 5 1 296.927 203.187 6
 3 5 1 226.751 227.363 4
 3 5 1 331.973 233.485 3
 3 5 1 456.037 262.287 24
 3 5 1 449.003 210.698 10
 3 5 1 207.494 246.983 1
 3 5 1 376.116 235.209 13
 3 5 2 2213.59 343.98 29
 3 5 2 1985.27 320.525 13
 3 5 2 2783.45 358.262 3
 3 5 2 2842.9 358.842 4
 3 5 2 2565.93 332.175 10
 3 5 2 2281.46 363.752 24
 3 5 3 2467.87 355.776 3
 3 5 3 2463.48 366.602 4
 3 5 3 3360.27 368.322 10
 3 5 3 2843.56 376.719 24
 3 5 4 767.925 262.293 29
 3 5 4 497.038 251.808 3
 3 5 4 729.418 263.498 4
 3 5 4 739.558 241.169 10
 3 5 4 1132.12 258.856 24
 3 5 5 2139.95 327.409 29
 3 5 5 1659.56 293.458 10
 3 5 6 2516.39 332.955 29
 3 5 6 3137.36 343.22 4
 3 5 6 3121.16 332.984 10
 3 5 7 3701.29 370.496 29
 3 5 7 4622.59 382.919 4
 3 5 7 4665.66 385.879 10
 3 5 8 37367.9 2267.91 29
 3 5 8 41622.4 2273.92 10
 3 5 8 41568.8 2268.53 4
 3 5 9 368.253 102.597 10
 3 5 9 249.147 104.514 4
 3 6 -12 4464.41 313.038 31
 3 6 -12 3942.74 304.444 30
 3 6 -12 3434.86 278.406 11
 3 6 -12 3896.59 293.607 12
 3 6 -11 5598.75 427.279 31
 3 6 -11 5871.88 429.532 30
 3 6 -11 5134.89 401.931 11
 3 6 -11 5376.11 416.726 12
 3 6 -10 14264.4 889.008 31
 3 6 -10 14066.1 888.235 30
 3 6 -10 13258.2 847.008 19
 3 6 -10 12735.6 859.457 25
 3 6 -10 13318.7 867.276 11
 3 6 -10 13846.9 877.973 12
 3 6 -9 1919.77 253.607 15
 3 6 -9 1650.72 295.874 31
 3 6 -9 2114.15 302.8 30
 3 6 -9 1969.88 279.965 19
 3 6 -9 2130.73 305.021 25
 3 6 -9 1868.89 284.984 11
 3 6 -9 2016.76 294.82 12
 3 6 -8 297.169 217.116 12
 3 6 -8 -167.719 187.021 15
 3 6 -8 203.411 218.975 31
 3 6 -8 153.26 218.98 30
 3 6 -8 129.661 186.128 21
 3 6 -8 378.654 234.928 25
 3 6 -8 -135.744 229.784 19
 3 6 -7 231.689 219.78 31
 3 6 -7 77.6126 218.817 30
 3 6 -6 1340.06 287.609 25
 3 6 -6 803.097 232.07 21
 3 6 -6 1087.06 270.429 19
 3 6 -6 815.49 220.987 15
 3 6 -6 782.818 260.472 1
 3 6 -6 664.814 246.247 11
 3 6 -6 1186.14 269.067 12
 3 6 -5 2278.93 315.796 21
 3 6 -5 2799.32 338.297 11
 3 6 -5 2338.59 323.015 12
 3 6 -5 2104.61 288.864 13
 3 6 -5 2293.8 307.397 17
 3 6 -5 2114.81 298.41 15
 3 6 -5 2534.27 344.239 1
 3 6 -5 2624.23 353.839 19
 3 6 -4 590.04 234.542 19
 3 6 -4 404.764 217.273 17
 3 6 -4 518.59 230.09 11
 3 6 -4 562.925 228.073 12
 3 6 -4 490.257 213.023 13
 3 6 -4 386.016 218.397 21
 3 6 -4 636.681 224.308 15
 3 6 -4 735.291 269.757 1
 3 6 -4 519.273 221.117 31
 3 6 -4 567.073 210.9 30
 3 6 -3 1953.68 275.337 30
 3 6 -3 1741.12 281.575 31
 3 6 -3 1475.3 278.135 24
 3 6 -3 1767.33 337.431 29
 3 6 -3 3111.43 361.847 1
 3 6 -3 2586.74 318.654 19
 3 6 -3 1736.06 278.254 17
 3 6 -3 1931.17 298.372 21
 3 6 -3 2249.72 274.652 4
 3 6 -3 1800.18 303.108 11
 3 6 -3 1987.89 319.215 12
 3 6 -3 2186.84 313.471 13
 3 6 -2 35224.8 2009.63 29
 3 6 -2 34449.5 1998.61 13
 3 6 -2 34463.5 1973.78 19
 3 6 -2 33834.5 1983.87 1
 3 6 -2 36850.9 2003.98 12
 3 6 -2 33451.6 1983.02 11
 3 6 -2 33697.4 1971.3 6
 3 6 -2 33700.6 1994.51 24
 3 6 -2 36782.6 2003.94 21
 3 6 -2 30389.1 1953.63 30
 3 6 -2 31531.3 1958.24 31
 3 6 -2 30722.6 1954.91 4
 3 6 -1 40014.2 2271.07 12
 3 6 -1 40817.5 2290.21 24
 3 6 -1 41717.7 2281.79 21
 3 6 -1 41742 2292.71 29
 3 6 -1 39780.8 2279.06 13
 3 6 -1 41945.7 2267.57 1
 3 6 -1 35421.6 2228.21 30
 3 6 -1 35601.7 2228.61 31
 3 6 -1 36533.9 2248.27 3
 3 6 -1 37220.1 2246.62 4
 3 6 0 6280.19 526.577 21
 3 6 0 6396.39 555.34 29
 3 6 0 5429.74 514.92 3
 3 6 0 6683.23 531.29 4
 3 6 0 6920.5 533.186 1
 3 6 0 6622.6 538.743 13
 3 6 0 6248.56 552.76 24
 3 6 1 -150.251 232.599 4
 3 6 1 27.2596 215.827 3
 3 6 1 178.822 246.848 1
 3 6 1 290.712 246.433 13
 3 6 1 27.8602 243.141 24
 3 6 2 3050.67 359.169 24
 3 6 2 2166.19 309.462 10
 3 6 2 2331.26 337.221 3
 3 6 2 2957.35 359.778 4
 3 6 2 2782.95 342.108 13
 3 6 3 2207.81 333.723 29
 3 6 4 154.497 190.211 10
 3 6 4 25.9538 232.57 29
 3 6 4 221.617 204.385 24
 3 6 4 188.987 224.642 4
 3 6 5 357.013 190.52 10
 3 6 5 146.121 210.454 4
 3 6 5 345.019 221.559 29
 3 6 6 4502.7 381.952 10
 3 6 6 5213.75 406.541 4
 3 6 6 4538.3 403.19 29
 3 6 7 9096.24 592.738 10
 3 6 7 9500.92 605.389 4
 3 6 7 9219.33 608.08 29
 3 6 8 4641.74 304.715 4
 3 6 8 3867.8 294.583 29
 3 7 -12 84.5308 82.1125 12
 3 7 -11 17165.1 1043.83 11
 3 7 -11 18183.2 1059.11 12
 3 7 -11 18177.8 1060.47 31
 3 7 -11 18087.9 1057.68 30
 3 7 -10 9943.64 671.063 11
 3 7 -10 10036.8 683.087 12
 3 7 -10 11496.4 692.606 31
 3 7 -10 10115.3 680.913 30
 3 7 -9 1564.48 252.489 31
 3 7 -9 1389.14 242.168 30
 3 7 -9 1485.63 230.595 15
 3 7 -9 1505.42 246.504 11
 3 7 -9 1694.59 267.944 12
 3 7 -8 464.134 226.406 11
 3 7 -8 584.996 220.58 12
 3 7 -8 814.058 228.585 19
 3 7 -8 756.644 202.964 21
 3 7 -8 448.494 202.791 15
 3 7 -8 404.376 203.697 31
 3 7 -8 426.081 203.894 30
 3 7 -7 -71.841 208.978 11
 3 7 -7 47.9738 212.087 12
 3 7 -7 67.5795 214.867 19
 3 7 -7 254.715 203.214 15
 3 7 -7 198.075 200.379 31
 3 7 -7 -176.319 201.48 30
 3 7 -7 -300.18 206.787 21
 3 7 -6 4957.24 393.564 15
 3 7 -6 3845.58 369.193 31
 3 7 -5 884.661 220.458 30
 3 7 -5 582.501 205.708 31
 3 7 -4 1793.45 288.37 11
 3 7 -4 2043.48 311.609 12
 3 7 -4 1990.64 330.079 1
 3 7 -4 1979.04 264.13 30
 3 7 -4 1720.43 263.36 31
 3 7 -4 2128.64 301.905 21
 3 7 -3 -188.612 196.54 24
 3 7 -3 -386.372 225.87 21
 3 7 -3 -76.5166 207.383 13
 3 7 -3 157.633 252.207 1
 3 7 -3 -128.288 247.521 12
 3 7 -3 25.0135 200.253 11
 3 7 -2 38854.5 2451.37 24
 3 7 -2 41630.6 2461.24 21
 3 7 -2 43023.7 2467.56 13
 3 7 -2 43607.3 2450.98 1
 3 7 -2 44404.4 2471.31 12
 3 7 -1 18360.7 1149.6 13
 3 7 -1 17567.9 1152.58 24
 3 7 -1 18933.6 1153.03 21
 3 7 -1 16864.4 1119.39 1
 3 7 -1 17397.2 1150.07 29
 3 7 0 188.012 241.748 29
 3 7 1 1485.48 297.554 29
 3 7 2 568.517 232.778 24
 3 7 2 128.439 236.001 29
 3 7 2 24.3102 210.519 3
 3 7 2 135.141 222.896 4
 3 7 3 3719.31 365.608 24
 3 7 3 3336.03 381.141 29
 3 7 3 3419.67 373.729 3
 3 7 3 4306.18 388.336 4
 3 7 4 3007.8 301.33 24
 3 7 4 2666.06 317.788 4
 3 7 4 2573.48 326.145 29
 3 7 5 4839.1 394.638 4
 3 7 5 4739.75 399.083 29
 3 7 6 2444.98 238.184 4
 3 7 6 2160.52 234.017 29
 3 7 7 61.6801 94.9979 4
 3 8 -11 2027.16 183.401 12
 3 8 -10 1590.93 188.622 30
 3 8 -10 1976.44 198.329 31
 3 8 -10 1985.03 215.273 12
 3 8 -10 1867.01 208.418 11
 3 8 -9 3317.27 297.829 31
 3 8 -9 3198.38 292.695 30
 3 8 -9 3952.45 330.33 12
 3 8 -9 3700.22 319.618 11
 3 8 -8 2689.31 304.203 11
 3 8 -8 3152.63 316.314 12
 3 8 -8 3068.53 297.802 21
 3 8 -8 2970.45 282.59 31
 3 8 -8 2550.56 273.022 30
 3 8 -8 2569.85 287.357 15
 3 8 -7 3892.66 368.248 11
 3 8 -7 4620.08 389.324 12
 3 8 -7 3882.69 358.482 15
 3 8 -7 3500.24 330.066 31
 3 8 -7 3580.89 330.295 30
 3 8 -7 3967.62 366.656 21
 3 8 -6 1643.56 259.88 21
 3 8 -6 1147.74 256.853 1
 3 8 -6 1224.74 242.577 12
 3 8 -6 1096.27 243.156 11
 3 8 -6 1121.85 199.977 13
 3 8 -6 1190.04 236.472 15
 3 8 -5 -92.7253 199.588 21
 3 8 -5 369.618 222.778 12
 3 8 -5 159.14 204.443 11
 3 8 -5 -260.992 232.093 1
 3 8 -5 -124.59 195.847 13
 3 8 -4 3187.67 353.752 12
 3 8 -4 3271.17 348.368 21
 3 8 -4 2546.91 293.859 24
 3 8 -4 3586.83 374.047 1
 3 8 -4 3030.93 339.106 13
 3 8 -3 3601.45 363.934 12
 3 8 -3 3375.75 353.756 21
 3 8 -3 2855.89 338.972 13
 3 8 -3 3437.45 373.112 1
 3 8 -3 2230.19 313.908 24
 3 8 -2 2869.43 334.08 29
 3 8 -2 2086.03 304.486 21
 3 8 -2 1852.76 306.562 1
 3 8 -2 2608.97 309.884 13
 3 8 -2 2207.29 305.723 24
 3 8 -1 2238.88 296.489 13
 3 8 -1 1556.82 286.189 29
 3 8 -1 1504.96 293.775 1
 3 8 -1 2109.32 303.546 24
 3 8 0 799.179 223.31 13
 3 8 0 480.498 171.542 4
 3 8 0 583.385 212.653 3
 3 8 0 609.283 233.897 29
 3 8 0 532.45 221.353 1
 3 8 0 689.958 231.953 24
 3 8 1 822.291 209.381 4
 3 8 1 1433.13 262.972 29
 3 8 1 1126.5 234.692 13
 3 8 1 1304.41 256.43 24
 3 8 2 1416.46 234.706 4
 3 8 2 2098.8 277.49 24
 3 8 2 2028.22 285.398 29
 3 8 3 13684.1 863.882 4
 3 8 3 13961.3 872.1 24
 3 8 3 14047.1 885.451 29
 3 8 4 701.193 178.792 29
 3 8 4 355.528 163.176 4
 3 8 5 -76.5892 123.889 29
 3 8 5 241.857 122.74 4
 3 9 -10 673.725 111.869 12
 3 9 -9 903.098 169.227 12
 3 9 -8 199.953 138.411 21
 3 9 -8 407.73 165.06 12
 3 9 -7 8715.7 594.849 21
 3 9 -7 8836.46 600.198 12
 3 9 -6 1256.23 221.199 21
 3 9 -6 817.751 214.68 12
 3 9 -5 1572.23 249.289 12
 3 9 -5 1388.76 225.117 13
 3 9 -5 1159.91 229.677 21
 3 9 -5 1616.48 256.832 1
 3 9 -4 3376.08 330.125 13
 3 9 -4 3393.73 345.988 21
 3 9 -4 3301.2 344.831 1
 3 9 -3 351.448 198.367 13
 3 9 -3 343.187 180.836 24
 3 9 -3 645.717 210.205 21
 3 9 -3 451.786 219.329 1
 3 9 -2 1401.79 253.299 1
 3 9 -2 1685.34 251.713 13
 3 9 -2 1604.38 253.861 24
 3 9 -1 -215.583 190.689 1
 3 9 -1 -186.689 180.771 13
 3 9 -1 93.7612 179.609 24
 3 9 0 1293.08 233.073 13
 3 9 0 1276.47 229.799 24
 3 9 0 1313.28 228.625 29
 3 9 1 -63.5279 171.995 24
 3 9 1 145.342 169.27 29
 3 9 2 12241.5 828.814 24
 3 9 2 15033.8 842.733 29
 3 9 3 7867.24 505.854 29
 3 10 -7 2823.19 242.615 21
 3 10 -6 3918.88 314.429 21
 3 10 -5 168.761 145.971 21
 3 10 -5 222.765 137.216 13
 3 10 -4 121.178 150.48 13
 3 10 -3 1474.98 209.868 13
 3 10 -2 732.55 172.707 13
 3 10 -2 586.739 155.58 24
 3 10 -1 355.652 141.548 24
 3 10 0 336.256 132.042 24
 -4 10 2 5092.3 361.38 23
 -4 10 1 136.52 149.614 8
 -4 10 1 48.8154 163.785 23
 -4 10 0 445.491 182.12 8
 -4 10 -1 2829.44 312.91 8
 -4 10 -2 1859.29 244.914 8
 4 -10 2 681.673 208.965 36
 4 -10 3 5462.12 419.686 28
 -4 10 -3 5638.63 450.172 8
 4 -10 4 963.769 142.911 7
 -4 10 -4 1385.61 226.866 8
 4 -10 4 1055.78 198.184 28
 4 -10 5 1488.86 164.639 7
 -4 10 -5 1598.98 239.474 8
 4 -10 5 1659.26 205.893 28
 4 -10 6 -63.4303 97.4159 7
 -4 10 -6 -26.0937 146.462 8
 4 -10 6 94.0772 113.241 28
 -4 9 4 1662.13 194.13 23
 -4 9 3 1137.93 191.017 8
 -4 9 3 888.421 208.305 23
 -4 9 2 1767.12 257.94 8
 4 -9 -2 1073.37 227.584 41
 -4 9 2 1815.87 266.173 23
 -4 9 1 1802.17 271.034 8
 4 -9 -1 1474.59 244.696 41
 -4 9 0 2248.71 308.075 8
 4 -9 0 1769.97 269.725 41
 4 -9 1 3664.55 346.912 28
 -4 9 -1 3847.89 367.815 8
 4 -9 2 140.643 199.777 28
 4 -9 2 321.732 153.118 7
 -4 9 -2 262.188 238.445 8
 4 -9 3 -46.0004 152.585 7
 -4 9 -3 238.527 235.831 8
 4 -9 3 284.893 189.052 40
 4 -9 3 -58.8823 209.511 28
 4 -9 3 78.0262 129.301 26
 4 -9 3 129.35 216.798 36
 4 -9 4 198.068 197.994 36
 4 -9 4 -111.299 197.562 28
 4 -9 4 266.4 194.924 40
 4 -9 4 270.496 159.167 7
 -4 9 -4 162.872 220.447 8
 4 -9 5 1194.09 232.725 36
 4 -9 5 1180.03 192.847 7
 4 -9 5 1195.38 229.699 40
 4 -9 5 1154.73 225.227 28
 4 -9 6 388.256 157.418 7
 4 -9 6 35.4244 174.504 40
 4 -9 6 391.593 170.93 28
 4 -9 7 4383.51 320.152 7
 4 -9 8 2126.56 180.366 7
 -4 8 5 -188.304 157.302 23
 -4 8 4 851.555 216.182 23
 4 -8 -4 321.91 105.223 17
 -4 8 4 865.214 152.5 33
 -4 8 4 600.221 148.652 32
 -4 8 4 470.295 184.061 8
 4 -8 -4 824.779 221.687 41
 -4 8 3 3821.38 314.444 33
 -4 8 3 4162.36 381.271 8
 -4 8 3 3897.08 316.35 32
 -4 8 3 3848.79 378.922 23
 4 -8 -3 4183.63 404.982 41
 -4 8 2 10770.7 733.497 8
 -4 8 2 10097.7 653.278 33
 -4 8 2 10375 653.829 32
 4 -8 -2 10731.9 755.273 41
 -4 8 1 8707.7 643.704 8
 4 -8 -1 8079.48 648.941 41
 4 -8 0 2477.75 334.264 28
 4 -8 0 2706.1 357.102 41
 -4 8 0 2999.2 363.616 8
 4 -8 1 -71.2915 227.803 28
 4 -8 1 596.8 238.059 41
 4 -8 1 150.56 169.694 7
 -4 8 -1 327.014 253.369 8
 4 -8 2 2742.22 284.527 7
 -4 8 -2 3063.1 380.584 8
 4 -8 2 2272.34 256.663 26
 4 -8 2 2510.78 334.074 28
 4 -8 2 2869.36 353.497 41
 4 -8 3 4102.7 336.581 7
 4 -8 3 3262.22 367.706 40
 4 -8 3 4123.32 389.29 28
 4 -8 4 9888.47 632.504 7
 4 -8 4 9518.48 687.563 40
 4 -8 4 9666.39 666.872 28
 4 -8 4 8164.02 678.218 36
 4 -8 5 2206.65 260.654 7
 4 -8 5 2040.65 300.465 36
 4 -8 5 1554.76 277.816 40
 4 -8 5 2415.45 286.456 28
 -4 8 -6 -57.2325 152.244 14
 4 -8 6 226.931 170.825 7
 4 -8 6 -75.4353 190.87 36
 4 -8 6 -220.122 198.773 40
 4 -8 6 83.8756 170.339 28
 -4 8 -7 -158.743 157.752 14
 4 -8 7 -22.9114 153.961 7
 4 -8 7 147.11 155.133 36
 -4 8 -8 4162.82 323.104 14
 4 -8 8 4470.94 317.924 7
 4 -8 8 4472.48 359.749 35
 4 -8 9 16.2663 83.5142 7
 4 -7 -7 998.689 129.469 19
 4 -7 -6 -36.5075 164.163 41
 -4 7 6 131.188 152.053 23
 -4 7 6 39.5501 127.066 33
 -4 7 6 18.8961 122.16 32
 -4 7 5 4057.11 369.652 23
 -4 7 5 4855.39 344.443 33
 4 -7 -5 4562.57 417.312 41
 -4 7 5 3647.01 344.271 8
 -4 7 5 4323.88 334.947 32
 -4 7 4 6978.34 557.883 23
 4 -7 -4 8129.56 612.9 41
 4 -7 -4 7460.05 494.249 17
 -4 7 4 7315.8 509.347 33
 -4 7 4 7306.19 506.032 32
 -4 7 4 7491.87 555.863 8
 -4 7 3 727.974 183.546 33
 -4 7 3 764.7 188.442 32
 4 -7 -3 548.403 279.391 41
 -4 7 3 282.67 219.623 8
 -4 7 2 5360.32 394.756 33
 -4 7 2 5691.39 481.69 8
 4 -7 -2 5488.43 517.085 41
 -4 7 2 4145.79 370.814 32
 -4 7 1 -221.14 240.281 8
 4 -7 -1 -64.8611 266.345 41
 4 -7 0 3811.02 400.458 28
 4 -7 0 3314.18 332.609 7
 4 -7 0 3354.58 433.287 41
 -4 7 0 4571.55 433.571 8
 4 -7 1 249.652 195.359 7
 -4 7 -1 324.659 247.255 8
 4 -7 1 63.3769 260.295 41
 4 -7 1 89.6819 174.332 26
 4 -7 1 234.497 241.217 28
 -4 7 -1 -255.995 556.08 47
 4 -7 2 12568.3 899.069 41
 4 -7 2 12681.4 818.118 7
 4 -7 2 13084 871.787 28
 4 -7 2 12492.6 866.704 40
 4 -7 3 1488.89 328.948 36
 4 -7 3 1939.56 321.77 41
 4 -7 3 2429.99 332.596 40
 4 -7 3 1519.29 260.695 7
 4 -7 3 2190.93 314.054 28
 4 -7 4 3864.9 350.557 7
 4 -7 4 3133.02 376.741 40
 4 -7 4 3365.05 411.597 36
 4 -7 4 3578.23 373.115 28
 4 -7 5 551.398 208.037 7
 4 -7 5 528.153 205.857 28
 4 -7 5 295.359 227.124 40
 4 -7 5 329.482 244.694 36
 -4 7 -6 1059.28 213.301 14
 4 -7 6 950.2 215.726 7
 4 -7 6 415.35 188.063 28
 4 -7 6 677.731 235.362 36
 4 -7 6 879.5 246.762 40
 4 -7 7 583.921 207.473 36
 -4 7 -7 1001 212.785 14
 4 -7 7 843.037 195.367 7
 4 -7 8 3759.12 358.208 35
 4 -7 8 4069.92 309.924 7
 -4 7 -8 3720.52 325.202 14
 4 -7 9 4259.37 289.923 7
 -4 7 -9 4158.5 319.789 14
 4 -6 -8 124.684 91.9398 19
 4 -6 -7 -17.658 166.643 41
 -4 6 7 35.4359 128.997 23
 -4 6 7 229.115 136.958 32
 -4 6 7 146.44 129.216 33
 4 -6 -6 -95.3937 215.355 41
 -4 6 6 14.4992 179.728 23
 -4 6 6 165.095 159.479 32
 -4 6 6 -53.4303 157.003 33
 -4 6 5 540.832 226.972 23
 4 -6 -5 729.185 161.143 17
 4 -6 -5 892.788 276.147 41
 -4 6 5 552.187 191.438 32
 -4 6 5 733.78 193.45 33
 -4 6 4 2070.67 318.858 23
 -4 6 4 2022.89 254.017 32
 -4 6 4 1689.74 250.862 33
 -4 6 4 2337.94 298.878 8
 4 -6 -4 2101.07 249.044 17
 -4 6 3 -15.5798 169.702 32
 -4 6 3 196.47 171.095 33
 4 -6 -3 -102.741 288.098 41
 -4 6 3 50.9425 214.283 8
 4 -6 -2 2588.8 744.208 43
 4 -6 -2 3364.98 423.053 41
 -4 6 2 3258.89 728.872 47
 -4 6 2 2539.36 351.601 8
 4 -6 -1 3812.97 823.653 43
 4 -6 -1 5240.6 868.415 42
 4 -6 -1 3654.9 455.134 41
 -4 6 1 2692.1 731.107 47
 -4 6 1 3705.87 421.42 8
 -4 6 0 1629.41 672.1 47
 4 -6 0 1216.96 323.466 41
 4 -6 0 1325.27 595.916 43
 4 -6 0 912.096 549.451 42
 -4 6 -1 30851.3 2354.01 47
 4 -6 1 33502.4 2015.25 41
 4 -6 1 33198.9 2589.23 42
 -4 6 -2 -179.136 566.435 47
 4 -6 2 1003.54 302.671 41
 4 -6 2 1090.33 572.134 42
 4 -6 3 1361.89 294.537 41
 4 -6 3 412.935 497.138 42
 -4 6 -3 1232.23 603.972 47
 4 -6 3 1740.95 328.114 36
 4 -6 3 1081.17 269.178 40
 4 -6 4 -274.402 551.799 42
 -4 6 -4 85.5541 553.037 47
 4 -6 4 -88.5254 281.505 36
 4 -6 4 236.276 214.302 28
 4 -6 4 176.988 223.316 40
 -4 6 -5 2054.16 281.922 14
 4 -6 5 2333.72 291.125 7
 4 -6 5 1533.32 319.078 36
 4 -6 5 2000.35 277.626 28
 4 -6 5 2850.19 347.99 40
 4 -6 6 2848.67 310.471 7
 4 -6 6 3012.35 293.853 6
 4 -6 6 2786.31 350.139 40
 -4 6 -6 3024.26 326.145 14
 4 -6 6 2464.87 347.33 36
 4 -6 7 912.035 198.09 7
 4 -6 7 972.62 260.957 35
 4 -6 7 850.8 192.646 6
 -4 6 -7 509.506 212.546 14
 4 -6 7 876.669 232.538 36
 -4 6 -8 5678.91 436.349 14
 4 -6 8 5575.14 470.31 35
 4 -6 8 5873.63 400.848 7
 4 -6 8 5440.13 410.906 6
 -4 6 -9 305.316 159.104 14
 4 -6 9 578.072 180.144 35
 4 -6 9 528.745 137.38 6
 -4 6 -10 844.173 146.665 14
 4 -5 -9 399.176 97.8052 25
 4 -5 -8 37372.8 2152.24 19
 -4 5 8 38592.2 2146.64 32
 -4 5 8 38995.7 2150.78 33
 -4 5 7 8746.56 589.856 32
 -4 5 7 9142.19 596.182 33
 4 -5 -7 9562.83 659.888 41
 4 -5 -6 278.841 245.334 41
 4 -5 -6 405.019 144.369 17
 -4 5 6 415.664 208.543 23
 -4 5 6 484.449 193.313 32
 -4 5 6 334.856 184.499 33
 4 -5 -5 321.851 269.663 41
 4 -5 -5 491.498 179.188 17
 -4 5 5 -40.5213 216.491 23
 -4 5 5 361.576 189.679 32
 -4 5 5 -103.885 182.344 33
 4 -5 -4 417.939 286.109 41
 -4 5 4 217.965 185.992 32
 -4 5 4 123.655 175.547 33
 4 -5 -4 209.031 181.193 17
 -4 5 4 135.415 241.093 23
 -4 5 3 2094.08 700.641 47
 -4 5 3 3154.01 310.386 32
 -4 5 3 2821.91 307.683 33
 4 -5 -3 2668.21 720.393 43
 4 -5 -3 3929.6 466.147 41
 -4 5 2 645.768 607.684 47
 4 -5 -2 575.607 615.636 43
 4 -5 -2 1016.86 320.402 41
 -4 5 1 9153 1119.75 47
 4 -5 -1 9443.32 737.884 28
 4 -5 -1 11676.3 825.573 41
 4 -5 -1 10028.9 1250.87 43
 4 -5 -1 9953.8 668.758 26
 -4 5 0 23791.6 1932.33 47
 4 -5 0 25092.7 1473.87 7
 -4 5 0 24172.7 1524.65 8
 4 -5 0 24330.3 1449 26
 4 -5 0 24370.7 1517.81 28
 4 -5 0 23689.4 2131.79 43
 4 -5 0 26185.5 1588.62 41
 4 -5 0 22656 2045.38 42
 4 -5 1 1178.75 272.552 28
 -4 5 -1 1269.11 579.186 47
 4 -5 1 1164.8 257.346 7
 4 -5 1 742.26 308.15 41
 4 -5 1 667.786 517.343 42
 4 -5 2 384.719 272.602 41
 4 -5 2 823.115 575.065 42
 -4 5 -2 89.003 547.625 47
 4 -5 2 722.635 254.335 28
 4 -5 2 520.574 232.158 7
 4 -5 2 701.444 297.719 36
 4 -5 3 3341.65 360.094 7
 -4 5 -3 4266.6 749.79 47
 4 -5 3 3387.36 392.097 40
 4 -5 3 2100.08 711.584 42
 4 -5 3 3160.24 412.269 41
 4 -5 3 3014.49 423.57 36
 -4 5 -4 253.837 496.549 47
 4 -5 4 607.083 248.951 40
 4 -5 4 707.332 557.403 42
 4 -5 4 155.396 273.335 36
 4 -5 5 -203.541 194.149 6
 4 -5 5 269.219 283.201 36
 4 -5 5 29.9981 228.378 40
 -4 5 -5 162.45 520.78 47
 4 -5 6 3600.47 427.242 36
 4 -5 6 3809.53 365.057 7
 4 -5 6 4532.23 393.972 6
 4 -5 7 426.67 196.741 6
 4 -5 7 677.923 260.375 35
 4 -5 7 656.744 242.319 36
 4 -5 7 548.7 182.902 7
 4 -5 8 695.241 244.713 35
 4 -5 8 1040.92 167.439 7
 -4 5 -8 611.91 209.539 39
 4 -5 8 1004.06 208.852 6
 -4 5 -9 4344.06 370.2 39
 4 -5 9 4887.71 404.459 35
 4 -5 9 5247.41 378.639 6
 4 -5 10 8727.34 521.549 6
 -4 5 -10 7749.15 528.777 14
 -4 4 9 15028.7 891.112 32
 -4 4 9 14887.2 892.862 33
 4 -4 -9 16001.5 896.513 19
 -4 4 8 1433.22 198.787 32
 -4 4 8 1178.2 193.227 33
 4 -4 -8 1297.94 219.05 41
 4 -4 -8 1102.73 202.141 19
 -4 4 7 6096.52 450.778 32
 4 -4 -7 6484.89 515.754 41
 -4 4 7 5534.46 448.663 33
 -4 4 6 1063.98 219.652 32
 -4 4 6 839.715 218.836 33
 4 -4 -6 1186.17 298.584 41
 4 -4 -6 793.675 180.045 17
 -4 4 5 1339.56 239.627 32
 -4 4 5 1510.63 248.503 33
 4 -4 -5 1302.85 228.99 17
 4 -4 -5 1290.24 320.333 41
 4 -4 -4 5440.9 533.495 41
 4 -4 -4 4603.13 832.994 43
 -4 4 4 4494.76 399.9 33
 -4 4 4 4566.14 395.794 32
 4 -4 -3 3012.76 752.641 43
 4 -4 -3 3640.62 451.211 41
 4 -4 -2 3953.51 356.602 26
 -4 4 2 3409.96 767.235 47
 4 -4 -2 5016.37 506.765 41
 4 -4 -1 244.01 217.261 26
 4 -4 -1 180.728 286.365 41
 4 -4 -1 -140.672 565.84 43
 -4 4 1 635.84 572.868 47
 4 -4 0 1599.25 288.935 28
 -4 4 0 980.121 614.395 47
 4 -4 0 1630.09 273.437 26
 4 -4 0 1590.87 283.661 7
 4 -4 0 2157.11 378.586 41
 4 -4 0 2272.32 653.578 42
 4 -4 1 4563.48 507.392 41
 4 -4 1 5388.86 899.644 42
 4 -4 1 4962.38 427.969 7
 4 -4 1 4318.76 404.077 6
 4 -4 1 4686.68 441.214 28
 -4 4 -1 5130.94 840.511 47
 4 -4 2 14222.6 1010.52 36
 -4 4 -2 13139.7 1334.08 47
 4 -4 2 14989.8 1526.14 42
 4 -4 2 13504.3 1018.99 41
 4 -4 2 15809.3 953.44 7
 4 -4 2 14665 943.453 6
 4 -4 3 17982.6 1178.55 36
 4 -4 3 18874.5 1104.96 7
 4 -4 3 16597.6 1097.71 6
 4 -4 3 16739.6 1707.69 42
 -4 4 -3 15543.3 1446.07 47
 -4 4 -4 481.52 489.071 47
 4 -4 4 496.287 230.836 6
 4 -4 4 340.798 229.657 7
 4 -4 4 573.352 588.742 42
 4 -4 4 258.538 296.221 36
 4 -4 4 399.527 248.147 40
 -4 4 -5 35666.6 2599.97 47
 4 -4 5 40209 2322.14 36
 4 -4 6 31650.6 1740.22 6
 4 -4 6 29008.1 1686.02 7
 4 -4 6 27084.1 1760.86 36
 4 -4 6 27615.7 1767.95 35
 4 -4 7 5034.53 410.901 7
 4 -4 7 5580.24 512.098 35
 4 -4 8 4780.4 436.36 35
 4 -4 8 5356.96 408.685 6
 4 -4 9 3609.26 317.626 6
 4 -4 9 2821.65 320.215 35
 4 -4 10 3481.24 276.057 6
 4 -3 -10 4682.72 317.642 25
 4 -3 -9 165.22 141.092 19
 -4 3 9 213.158 145.122 32
 -4 3 9 -168.711 136.361 33
 -4 3 8 295.542 175.216 32
 -4 3 8 74.2903 166.799 33
 4 -3 -8 -185.284 145.671 11
 4 -3 -8 49.2872 180.446 19
 4 -3 -7 6037.97 515.386 41
 -4 3 7 5718.19 459.505 33
 4 -3 -7 5784.73 415.943 17
 -4 3 7 5596.8 457.194 32
 4 -3 -7 5741.84 434.556 11
 4 -3 -7 5660.22 471.735 19
 -4 3 6 3078.05 337.942 32
 4 -3 -6 3393.36 318.845 17
 -4 3 6 3327.52 337.309 33
 4 -3 -6 3305.88 419.478 41
 -4 3 5 4587.53 400.885 32
 4 -3 -5 3710.26 462.107 41
 -4 3 5 4636.03 404.773 33
 4 -3 -4 54021.6 3071.45 17
 4 -3 -4 56122.9 3177.38 41
 4 -3 -4 53369.8 3032.8 26
 4 -3 -3 775.516 541.751 43
 4 -3 -3 645.816 297.311 41
 4 -3 -3 404.395 213.944 26
 4 -3 -2 -164.465 215.26 26
 4 -3 -2 -129.656 204.671 6
 4 -3 -2 35.8276 266.401 41
 4 -3 -2 -263.889 459.584 43
 -4 3 1 8384.53 1014.8 47
 4 -3 -1 8684.69 605.106 26
 4 -3 -1 8615.84 622.414 6
 4 -3 -1 7867.36 684.565 41
 4 -3 0 5748.91 470.864 26
 4 -3 0 5766.73 480.856 7
 4 -3 0 5664.74 476.243 6
 -4 3 -1 6965.23 907.196 47
 4 -3 1 7848.6 584.977 26
 4 -3 1 6660.61 993.243 42
 4 -3 1 8768.84 598.407 7
 4 -3 1 7373.86 587.774 6
 -4 3 -2 542.98 537.69 47
 4 -3 2 134.343 506.592 42
 4 -3 2 732.996 292.239 41
 4 -3 2 557.317 289.462 36
 4 -3 2 811.95 247.185 7
 4 -3 2 677.125 235.007 6
 4 -3 3 -164.407 229.464 7
 4 -3 3 142.597 228.359 6
 -4 3 -3 375.17 485.012 47
 4 -3 3 -33.1557 278.901 36
 4 -3 4 53349.7 3070.67 35
 4 -3 4 52878.8 3079.65 36
 4 -3 4 52599.2 2986.75 7
 4 -3 4 51965.6 3016.09 6
 4 -3 5 -64.9163 291.887 36
 4 -3 5 266.376 236.891 6
 4 -3 5 -317.189 292.283 35
 4 -3 6 10896.8 846.977 36
 4 -3 6 12871.6 866.642 35
 4 -3 6 11718.1 753.113 7
 4 -3 7 106.719 131.052 7
 4 -3 7 64.8312 222.34 6
 4 -3 7 55.4699 265.564 35
 4 -3 8 8065.06 594.912 35
 4 -3 8 8794.66 572.233 6
 4 -3 8 6789.84 490.501 26
 4 -3 9 209.789 194.385 35
 4 -3 9 396.262 179.894 6
 4 -3 10 591.903 150.263 6
 4 -2 -10 2265.27 189.454 19
 -4 2 10 1562.79 188.304 32
 -4 2 10 1730.28 193.776 33
 4 -2 -10 2309.63 210.306 25
 4 -2 -10 2019.77 184.678 11
 -4 2 9 1014.18 184.955 32
 -4 2 9 593.168 168.126 33
 4 -2 -9 787.383 195.853 25
 4 -2 -9 609.392 172.161 11
 4 -2 -9 871.489 182.492 19
 4 -2 -8 3567.84 282.651 17
 4 -2 -8 3557.15 323.543 11
 4 -2 -8 3409.88 342.179 19
 4 -2 -7 7851.77 631.642 41
 4 -2 -7 8243.13 561.765 17
 4 -2 -7 8061.94 587.13 11
 4 -2 -7 9177.58 625.441 19
 4 -2 -6 8499.94 667.49 41
 4 -2 -6 7670.46 577.926 11
 4 -2 -6 8447.26 580.28 17
 4 -2 -5 30497.8 1835.89 17
 4 -2 -5 32937.3 1936.57 41
 4 -2 -4 34.6691 254.675 41
 4 -2 -4 64.0019 213.918 17
 4 -2 -4 296.993 212.159 26
 4 -2 -3 5688.82 521.355 30
 4 -2 -3 5906.64 528.609 31
 4 -2 -3 7028.02 501.764 26
 4 -2 -3 6383.67 517.697 17
 4 -2 -3 6331.91 584.898 41
 4 -2 -3 6648.45 530.849 6
 4 -2 -2 94.6873 229.107 6
 4 -2 -2 17.1211 225.756 26
 4 -2 -2 -113.858 213.957 17
 4 -2 -1 531.518 250.333 26
 4 -2 -1 1074.92 227.369 19
 4 -2 -1 979.561 257.696 6
 -4 2 1 539.751 508.523 47
 -4 2 0 3316.19 661.036 47
 4 -2 0 4176.67 408.393 7
 4 -2 0 4543.46 425.69 6
 4 -2 0 4290.24 406.753 26
 -4 2 -1 352.583 473.853 47
 4 -2 1 -193.842 236.227 6
 4 -2 1 -124.209 227.403 7
 4 -2 1 37.6097 245.577 26
 4 -2 2 98.5042 242.298 6
 4 -2 2 431.136 231.047 7
 4 -2 2 364.768 253.182 26
 4 -2 3 3572.18 336.883 17
 4 -2 3 3766.8 450.899 35
 4 -2 3 3429.64 442.531 36
 4 -2 3 3918.45 383.032 7
 4 -2 3 4281.78 415.83 6
 4 -2 4 6354.18 583.363 35
 4 -2 4 5966.01 582.195 36
 4 -2 4 6004.52 485.148 7
 4 -2 4 6629.52 542.088 6
 4 -2 5 19001.5 1312.28 36
 4 -2 5 19698.7 1303.56 35
 4 -2 5 21056.9 1275.73 6
 4 -2 6 4055.91 406.877 10
 4 -2 6 3995.25 453.775 35
 4 -2 7 -21.8011 227.326 6
 4 -2 7 27.6135 246.462 35
 4 -2 7 290.729 216.698 10
 4 -2 7 332.66 171.761 26
 4 -2 8 3793.44 347.59 6
 4 -2 8 2582.08 351.923 35
 4 -2 9 930.465 198.188 6
 4 -2 9 778.301 213.195 35
 4 -2 10 7081.82 457.02 6
 4 -1 -11 2262.64 180.933 25
 4 -1 -10 1260.93 175.24 11
 4 -1 -10 843.298 153.945 19
 4 -1 -10 1383.42 189.404 25
 4 -1 -9 12306.2 757.606 11
 4 -1 -9 12351.9 764.565 25
 4 -1 -9 10947.9 747.961 19
 4 -1 -8 4584.33 390.855 11
 4 -1 -8 5301.41 414.49 19
 4 -1 -8 4832.36 413.173 25
 4 -1 -8 3872.91 337.82 17
 4 -1 -7 1095.55 227.776 11
 4 -1 -7 1368.03 234.546 31
 4 -1 -7 916.446 217.319 30
 4 -1 -7 740.884 254.87 19
 4 -1 -7 794.543 196.372 17
 4 -1 -6 1968.29 271.226 11
 4 -1 -6 2078.48 303.309 31
 4 -1 -6 1901.39 288.389 30
 4 -1 -6 2116.75 323.239 41
 4 -1 -5 1051.46 224.583 26
 4 -1 -5 370.885 232.669 17
 4 -1 -5 893.163 252.301 31
 4 -1 -5 513.15 236.433 30
 4 -1 -5 832.634 273.928 41
 4 -1 -5 1112.75 285.868 19
 4 -1 -4 37482 2127.57 17
 4 -1 -4 35504.8 2190.24 41
 4 -1 -4 35852.6 2146.25 6
 4 -1 -4 35232.3 2145.79 19
 4 -1 -4 37226.7 2094.5 26
 4 -1 -3 4331.24 398.354 26
 4 -1 -3 4734.34 430.692 17
 4 -1 -3 3455.44 413.17 30
 4 -1 -3 4184.63 429.111 31
 4 -1 -3 4815.69 445.975 6
 4 -1 -3 4701.02 471.996 41
 4 -1 -3 4019.55 410.751 19
 4 -1 -2 11234.5 697.672 17
 4 -1 -2 9021.89 649.192 26
 4 -1 -2 8901.94 659.478 19
 4 -1 -2 10138.9 702.156 6
 4 -1 -2 7898.25 676.939 30
 4 -1 -2 9229.25 692.835 31
 4 -1 -1 5547.14 492.341 17
 4 -1 -1 5433.59 456.129 19
 4 -1 -1 6336.4 523.451 6
 4 -1 -1 6328.86 486.688 26
 4 -1 0 642.119 233.61 17
 4 -1 0 500.42 254.472 6
 4 -1 0 1059.46 281.483 26
 4 -1 1 2569.76 314.495 17
 4 -1 1 2949.36 363.388 6
 4 -1 1 2842.36 351.868 26
 4 -1 2 3265.66 323.774 17
 4 -1 2 2716.27 372.629 6
 4 -1 2 3172.4 340.935 7
 4 -1 2 3336.77 371.994 26
 4 -1 3 17189.8 1020.07 26
 4 -1 3 15281.3 1055.3 10
 4 -1 3 15336.2 1045.77 4
 4 -1 3 15248.9 1093.75 36
 4 -1 3 15492.4 1082.17 35
 4 -1 3 16419.7 1004.65 7
 4 -1 3 16381.1 1061.1 6
 4 -1 4 8928.31 696.06 10
 4 -1 4 9302.66 645.795 26
 4 -1 4 9357.31 679.952 4
 4 -1 4 8013.89 606.975 7
 4 -1 4 10647.5 707.205 6
 4 -1 4 8641.65 725.108 36
 4 -1 4 9316.21 725.849 35
 4 -1 5 7619.22 649.752 35
 4 -1 6 469.868 237.48 10
 4 -1 6 506.861 213.37 4
 4 -1 6 312.444 235.078 6
 4 -1 6 237.499 268.777 35
 4 -1 6 250.694 188.602 26
 4 -1 7 4166.49 409.655 10
 4 -1 7 5147.51 434.616 6
 4 -1 7 4300.8 454.857 35
 4 -1 8 342.97 200.336 6
 4 -1 8 179.925 221.017 35
 4 -1 8 72.4566 177.489 10
 4 -1 9 1589.54 212.346 6
 4 -1 10 4493.39 305.735 6
 4 0 -11 1430.13 150.296 25
 4 0 -11 800.082 125.625 11
 4 0 -10 108.993 153.101 25
 4 0 -10 142.402 139.433 11
 4 0 -10 -11.2071 134.016 19
 4 0 -9 324.061 127.075 17
 4 0 -9 646.555 200.669 19
 4 0 -9 450.464 202.341 25
 4 0 -9 262.828 147.559 31
 4 0 -9 633.191 152.785 30
 4 0 -9 225.354 176.223 11
 4 0 -8 468.067 165.456 17
 4 0 -8 488.559 212.467 19
 4 0 -8 713.051 230.867 25
 4 0 -8 553.575 200.996 11
 4 0 -8 593.68 198.101 31
 4 0 -8 297.664 185.904 30
 4 0 -7 1021.98 233.465 30
 4 0 -7 928.221 234.981 31
 4 0 -7 542.709 246.783 19
 4 0 -7 995.303 232.653 11
 4 0 -7 1471.4 258.901 25
 4 0 -7 602.366 197.412 17
 4 0 -6 3527.58 399.302 31
 4 0 -6 4227.35 411.074 30
 4 0 -5 5066.69 418.818 17
 4 0 -5 3533.23 384.295 25
 4 0 -5 4372.53 386.021 26
 4 0 -5 3834.29 376.737 11
 4 0 -5 4323.53 438.211 19
 4 0 -4 3556.06 358.148 25
 4 0 -4 3635.06 368.698 26
 4 0 -4 3857.87 390.122 17
 4 0 -4 4691.91 436.659 6
 4 0 -4 4442.83 442.192 41
 4 0 -4 2890.89 393.93 19
 4 0 -3 8657.63 623.084 26
 4 0 -3 8725.01 673.92 30
 4 0 -3 7888.6 662.201 31
 4 0 -3 10052 663.095 17
 4 0 -3 8834.59 673.868 6
 4 0 -3 8568.91 694.922 41
 4 0 -3 8973.96 658.138 19
 4 0 -2 4592.59 450.086 6
 4 0 -2 4253.26 408.094 17
 4 0 -2 4187.59 428.453 30
 4 0 -2 3629.03 414.023 31
 4 0 -2 3828.45 393.126 26
 4 0 -2 3526.66 376.276 19
 4 0 -1 6108.52 532.676 6
 4 0 -1 6772.51 503.88 17
 4 0 -1 5264.62 505.351 30
 4 0 -1 6045.39 521.733 31
 4 0 -1 5273.65 456.478 19
 4 0 -1 6000.34 497.409 26
 4 0 0 1531.36 295.845 26
 4 0 0 1946.93 275.358 17
 4 0 0 1724.73 322.713 6
 4 0 1 17970.8 1235.29 4
 4 0 1 18214.7 1230.62 6
 4 0 1 20774 1206.27 26
 4 0 1 20326.6 1194.52 17
 4 0 2 6339.02 526.068 4
 4 0 2 5525.51 538.027 36
 4 0 2 5728.85 512.45 35
 4 0 2 5309 502.869 10
 4 0 2 5508.44 470.047 26
 4 0 2 5204.46 427.449 17
 4 0 2 5449.24 504.757 6
 4 0 3 1559.62 313.642 4
 4 0 3 1675.09 322.467 6
 4 0 3 1521.47 314.242 10
 4 0 3 1835.72 285.485 26
 4 0 3 1719.91 328.672 35
 4 0 4 78.3148 242.474 4
 4 0 4 52.7244 246.768 6
 4 0 4 85.788 225.187 10
 4 0 4 31.1099 257.947 35
 4 0 4 48.4733 205.941 26
 4 0 5 605.996 294.897 35
 4 0 5 557.995 200.442 26
 4 0 6 4747.82 425.35 4
 4 0 6 4840.68 445.731 10
 4 0 6 5335.28 456.453 6
 4 0 6 4124.96 465.358 35
 4 0 7 2513.85 269.463 4
 4 0 7 2361.14 301.75 6
 4 0 7 1913.73 287.226 10
 4 0 8 2000.41 267.909 10
 4 0 8 2901.73 275.61 6
 4 0 9 5789.27 431.264 10
 4 0 9 7108.36 437.877 6
 4 1 -11 999.13 134.261 11
 4 1 -11 853.084 139.06 25
 4 1 -10 192.617 147.387 11
 4 1 -10 372.781 149.747 19
 4 1 -10 349.776 171.529 25
 4 1 -10 382.564 120.978 31
 4 1 -10 272.478 120.697 30
 4 1 -9 938.52 194.652 30
 4 1 -9 1365.18 208.223 31
 4 1 -9 1388.55 232.053 11
 4 1 -9 1316.45 220.851 19
 4 1 -9 1306.22 238.913 25
 4 1 -9 1488.11 179.027 17
 4 1 -8 4742.62 425.945 31
 4 1 -8 5056.27 427.562 30
 4 1 -8 5582.8 443.456 11
 4 1 -8 5400.95 441.974 19
 4 1 -8 5598.57 451.632 25
 4 1 -8 4383.26 380.419 17
 4 1 -7 8686.23 633.552 31
 4 1 -7 7810.08 617.851 30
 4 1 -7 8294.34 613.058 11
 4 1 -7 8548.06 588.104 17
 4 1 -7 8680.17 630.796 19
 4 1 -7 8019.92 611.777 25
 4 1 -6 2990.4 360.169 30
 4 1 -6 2880.23 359 31
 4 1 -5 1311.14 293.042 30
 4 1 -5 1577.96 244.093 11
 4 1 -5 1538.92 297.94 19
 4 1 -5 948.194 246.925 25
 4 1 -5 1214.41 256.915 26
 4 1 -5 1636.33 268.616 17
 4 1 -4 2122.24 305.023 17
 4 1 -4 2388.3 310.04 26
 4 1 -4 1699.58 268.009 25
 4 1 -4 1927.75 255.501 11
 4 1 -4 2325.25 346.854 6
 4 1 -4 1797.22 318.094 19
 4 1 -3 4620.37 411.352 26
 4 1 -3 4762.99 449.071 30
 4 1 -3 3969.4 433.453 31
 4 1 -3 4765.39 424.894 17
 4 1 -3 4441.61 457.35 6
 4 1 -3 3595.12 398.587 19
 4 1 -2 292.991 245.218 26
 4 1 -2 515.092 247.691 31
 4 1 -2 655.633 238.221 30
 4 1 -2 697.744 245.355 17
 4 1 -2 678.585 266.758 6
 4 1 -2 539.817 217.778 19
 4 1 -1 -18.4399 238.876 26
 4 1 -1 -26.7904 233.794 31
 4 1 -1 108.366 226.812 30
 4 1 -1 -130.56 266.882 6
 4 1 -1 125.241 205.635 17
 4 1 -1 77.545 168.435 19
 4 1 0 16541.2 1011.24 26
 4 1 0 16628.9 1062.79 6
 4 1 0 15294.6 998.202 17
 4 1 0 15277.8 1048.41 4
 4 1 1 744.214 258.583 26
 4 1 1 791.487 270.887 6
 4 1 1 487.111 190.858 17
 4 1 1 621.378 283.433 4
 4 1 2 298.702 256.668 4
 4 1 2 398.446 259.481 6
 4 1 2 449.923 248.126 10
 4 1 2 156.7 222.069 26
 4 1 3 885.958 245.248 26
 4 1 3 994.771 283.097 4
 4 1 3 1584.17 290.792 10
 4 1 3 1426.88 291.662 6
 4 1 3 849.883 282.959 35
 4 1 4 1092.08 282.553 35
 4 1 5 1146.06 267.435 4
 4 1 5 1278.59 282.594 6
 4 1 5 1381.65 294.926 10
 4 1 6 2864.94 317.067 4
 4 1 6 2756.73 324.154 6
 4 1 6 2565.06 333.394 10
 4 1 7 959.302 209.817 6
 4 1 7 648.694 195.131 4
 4 1 7 764.361 226.784 10
 4 1 8 1525.47 195.307 6
 4 1 8 1501.23 221.899 10
 4 1 8 1537.86 174.08 4
 4 1 9 224.393 113.354 10
 4 2 -11 -42.9665 106.301 11
 4 2 -11 -23.6445 109.817 25
 4 2 -10 359.256 145.633 31
 4 2 -10 275.643 138.246 30
 4 2 -10 98.1274 164.639 25
 4 2 -10 207.193 146.59 19
 4 2 -10 453.982 153.964 11
 4 2 -9 5781.57 453.193 31
 4 2 -9 6108.69 452.618 30
 4 2 -9 6824.72 462.898 25
 4 2 -9 6395.38 457.422 19
 4 2 -9 5018.57 397.709 17
 4 2 -9 6348.25 463.527 11
 4 2 -8 1487.3 256.944 30
 4 2 -8 1488.5 260.073 31
 4 2 -8 1382.17 266.309 25
 4 2 -8 1898.66 273.749 19
 4 2 -8 1550.59 221.274 17
 4 2 -8 2124.43 269.836 11
 4 2 -7 1406.53 283.763 30
 4 2 -7 1552.7 290.093 31
 4 2 -7 1742.28 278.957 25
 4 2 -7 1368.55 285.164 19
 4 2 -7 1827.94 275.752 11
 4 2 -7 2102.94 259.028 17
 4 2 -6 182.613 215.228 30
 4 2 -6 -130.235 237.145 31
 4 2 -6 20.5143 215.667 25
 4 2 -5 2843.18 336.078 17
 4 2 -5 2698.08 331.666 26
 4 2 -5 2731.02 351.945 19
 4 2 -5 3308.49 375.464 30
 4 2 -5 3248.69 370.988 31
 4 2 -4 2066.29 290.787 17
 4 2 -4 1832.37 324.15 6
 4 2 -4 1511.78 240.174 11
 4 2 -4 1680.4 291.792 26
 4 2 -4 1838.81 285.679 19
 4 2 -3 457.172 217.346 19
 4 2 -3 726.109 245.474 17
 4 2 -3 1373.47 280.25 26
 4 2 -3 1257.6 293.081 6
 4 2 -2 568.454 193.116 19
 4 2 -2 290.826 215.636 17
 4 2 -2 291.972 244.989 26
 4 2 -2 549.845 275.421 6
 4 2 -1 1454.73 236.633 19
 4 2 -1 1978.98 273.441 17
 4 2 -1 2285.44 312.752 26
 4 2 -1 1806.91 326.528 6
 4 2 0 -160.535 175.105 17
 4 2 0 452.502 263.122 4
 4 2 0 -183.511 252.816 6
 4 2 0 249.156 231.463 26
 4 2 1 2819.27 374.952 4
 4 2 1 2510.44 317.308 26
 4 2 1 2564.62 365.561 6
 4 2 2 7693.18 581.118 6
 4 2 2 6218.21 551.412 10
 4 2 2 6250.08 558.535 4
 4 2 2 6446.48 495.892 26
 4 2 2 6866.64 517.61 29
 4 2 3 10148.3 698.869 29
 4 2 4 7583.12 547.276 6
 4 2 4 5840.73 484.444 29
 4 2 5 494.278 240.809 4
 4 2 5 246.134 217.05 10
 4 2 5 -41.465 199.612 6
 4 2 5 285.188 159.45 29
 4 2 6 50.9022 175.652 6
 4 2 6 18.8684 200.181 4
 4 2 6 64.5068 197.365 10
 4 2 7 2892.25 252.234 6
 4 2 7 2522.26 259.144 4
 4 2 8 1246.34 189.714 10
 4 2 8 1444.42 158.637 4
 4 3 -11 1058.21 129.574 11
 4 3 -11 927.091 133.518 25
 4 3 -10 2021.76 219.333 30
 4 3 -10 1497.16 208.493 31
 4 3 -10 2045.31 208.544 19
 4 3 -10 2182.15 227.915 11
 4 3 -10 2072.39 225.645 25
 4 3 -9 378.387 181.513 30
 4 3 -9 -86.0037 177.079 31
 4 3 -9 89.5961 181.97 25
 4 3 -9 76.3514 177.431 19
 4 3 -9 237.635 172.511 11
 4 3 -8 -104.704 204.876 30
 4 3 -8 -230.623 209.408 31
 4 3 -8 122.349 199.876 25
 4 3 -8 -113.562 211.358 19
 4 3 -8 13.895 154.342 17
 4 3 -8 -79.3007 184.158 11
 4 3 -7 141.441 222.626 30
 4 3 -7 212.331 209.798 31
 4 3 -7 283.663 211.459 25
 4 3 -7 43.2443 211.821 19
 4 3 -7 413.985 191.138 17
 4 3 -7 128.328 191.87 11
 4 3 -6 4970.44 471.493 31
 4 3 -6 5051.76 469.13 30
 4 3 -6 5199.64 441.676 25
 4 3 -6 5312.61 472.692 19
 4 3 -6 5630.4 455.329 11
 4 3 -6 5669.28 442.559 17
 4 3 -5 12958.4 860.104 25
 4 3 -5 14091.3 916.558 31
 4 3 -5 13364 903.017 30
 4 3 -4 14625.7 937.389 26
 4 3 -4 14258.1 972.799 31
 4 3 -4 15030.5 980.319 30
 4 3 -4 14959.7 946.34 17
 4 3 -3 11199.1 776.542 19
 4 3 -3 11503.8 775.426 17
 4 3 -3 11109 765.599 26
 4 3 -3 12747 833.2 6
 4 3 -2 60.8204 186.096 19
 4 3 -2 58.1093 203.031 17
 4 3 -2 -158.723 237.468 26
 4 3 -2 282.615 253.989 6
 4 3 -1 1003.51 222.492 17
 4 3 -1 1201.39 309.627 6
 4 3 -1 1173.26 268.796 26
 4 3 -1 1304.7 287.729 4
 4 3 0 650.862 188.65 17
 4 3 0 935.673 281.287 4
 4 3 0 826.439 243.615 26
 4 3 0 1387.29 247.722 29
 4 3 0 1266.91 278.376 6
 4 3 1 4633.46 475.482 4
 4 3 1 5667.73 461.64 29
 4 3 1 5724.86 493.337 6
 4 3 2 281.917 184.36 26
 4 3 2 270.241 193.593 29
 4 3 3 15168.4 1031.02 4
 4 3 3 15627.9 1013.53 6
 4 3 3 16392.4 1011.97 29
 4 3 3 15790.5 1029.67 10
 4 3 4 231.321 235.655 4
 4 3 4 -19.778 204.086 6
 4 3 4 -79.427 182.977 29
 4 3 4 -96.377 209.326 10
 4 3 5 161.531 212.269 4
 4 3 5 -16.2464 174.403 6
 4 3 5 21.5548 200.192 10
 4 3 5 -68.7032 160.144 29
 4 3 6 587.001 196.209 4
 4 3 6 -36.062 189.389 10
 4 3 7 3527.59 294.978 4
 4 3 7 3559.63 306.822 10
 4 3 8 1696.43 173.751 10
 4 4 -10 358.956 128.598 19
 4 4 -10 396.854 144.968 11
 4 4 -10 354.075 134.299 30
 4 4 -10 531.46 146.435 31
 4 4 -9 359.385 174.617 25
 4 4 -9 55.1637 158.639 19
 4 4 -9 152.584 162.492 11
 4 4 -9 356.879 177.295 30
 4 4 -9 -211.037 176.421 31
 4 4 -8 1854.66 239.525 25
 4 4 -8 1474.19 249.251 30
 4 4 -8 1297.4 246.644 31
 4 4 -8 1466.63 230.924 11
 4 4 -8 1555.72 250.411 19
 4 4 -7 -153.778 185.567 25
 4 4 -7 286.012 219.732 30
 4 4 -7 -219.932 220.396 31
 4 4 -7 -39.6345 175.23 11
 4 4 -7 39.7183 201.006 19
 4 4 -7 -77.5019 175.871 17
 4 4 -6 5327.54 444.214 25
 4 4 -6 5997.06 491.201 31
 4 4 -6 5814.47 486.524 30
 4 4 -6 5322.93 455.793 11
 4 4 -6 5645.81 474.447 19
 4 4 -6 6243.34 459.232 17
 4 4 -5 688.487 210.807 25
 4 4 -5 1196.89 235.89 17
 4 4 -5 922.249 239.211 19
 4 4 -5 1100.93 249.156 31
 4 4 -5 935.696 244.247 30
 4 4 -5 943.276 217.078 11
 4 4 -4 554.222 232.73 31
 4 4 -4 169.405 210.632 30
 4 4 -4 559.279 188.436 11
 4 4 -3 3482.38 374.856 30
 4 4 -3 3484.53 375.162 31
 4 4 -3 3345.93 323.865 11
 4 4 -2 712.782 235.253 31
 4 4 -2 1127.78 241.535 30
 4 4 -1 376.895 211.936 29
 4 4 0 1178.36 239.462 26
 4 4 0 3117.44 320.436 29
 4 4 1 573.338 180.706 26
 4 4 1 1034.18 247.531 6
 4 4 1 738.891 230.87 29
 4 4 2 364.682 206.89 6
 4 4 2 602.088 255.444 4
 4 4 2 389.102 216.809 10
 4 4 2 736.244 225.251 29
 4 4 3 4305.2 391.834 6
 4 4 3 4853.27 429.512 10
 4 4 3 5093.22 452.7 4
 4 4 3 5328.79 430.028 29
 4 4 4 8404.18 618.532 10
 4 4 4 8685.25 628.968 4
 4 4 4 9015.66 612.904 29
 4 4 5 549.962 185.812 10
 4 4 5 765.748 212.591 4
 4 4 5 813.381 177.776 29
 4 4 6 5735.54 411.751 10
 4 4 6 6041 414.339 4
 4 4 6 5296.16 384.832 29
 4 4 7 1358.86 160.413 10
 4 4 7 1268.89 153.044 4
 4 5 -10 -45.0744 100.116 11
 4 5 -10 98.6598 109.567 31
 4 5 -10 9.85371 103.278 30
 4 5 -9 776.994 166.356 19
 4 5 -9 531.164 167.916 11
 4 5 -9 902.03 178.522 31
 4 5 -9 774.849 179.57 30
 4 5 -8 150.93 173.019 19
 4 5 -8 -110.89 165.52 11
 4 5 -8 155.333 175.254 30
 4 5 -8 -103.503 183.551 31
 4 5 -7 9422.99 608.042 19
 4 5 -7 8626.63 594.526 11
 4 5 -7 8273.22 607.405 31
 4 5 -7 7913.51 600.118 30
 4 5 -6 38.2326 196.248 19
 4 5 -6 374.039 189.534 11
 4 5 -6 233.32 146.476 12
 4 5 -6 268.035 201.93 31
 4 5 -6 -20.6485 192.772 30
 4 5 -5 12769.5 782.306 17
 4 5 -5 11814.2 795.273 19
 4 5 -5 11383.7 763.784 12
 4 5 -5 11788.7 787.865 11
 4 5 -5 12650.7 808.107 30
 4 5 -5 11970.9 800.352 31
 4 5 -4 5090.55 398.556 17
 4 5 -4 3834.44 392.244 19
 4 5 -4 4868.97 394.841 11
 4 5 -4 4697.61 381.234 12
 4 5 -4 4179.64 402.432 30
 4 5 -4 5399.62 429.055 31
 4 5 -3 3909.5 362.566 17
 4 5 -3 4555.92 375.217 11
 4 5 -3 4533.84 399.296 30
 4 5 -3 4364.94 398.496 31
 4 5 -3 4613.99 385.713 19
 4 5 -2 3618.75 334.836 26
 4 5 -1 12.9053 180.415 26
 4 5 -1 20.4509 204.932 6
 4 5 -1 22.7744 198.742 29
 4 5 0 1013.61 244.276 29
 4 5 0 1203.14 232.225 6
 4 5 0 1447.44 270.774 4
 4 5 1 196.806 214.77 29
 4 5 1 85.713 177.018 6
 4 5 1 109.212 225.485 4
 4 5 2 2855.92 332.806 4
 4 5 2 2983.85 324.157 29
 4 5 3 9211.48 671.876 4
 4 5 3 10248.1 669.551 29
 4 5 4 114.671 189.786 4
 4 5 4 92.7542 160.117 29
 4 5 5 2886.97 268.611 4
 4 5 5 2640.95 247.377 29
 4 5 6 8.59058 102.439 4
 4 6 -9 1662.24 184.81 11
 4 6 -9 1910.74 193.46 30
 4 6 -9 1448.8 184.217 31
 4 6 -8 566.501 162.567 11
 4 6 -8 758.889 170.666 31
 4 6 -8 759.155 172.527 30
 4 6 -7 119.097 152.158 11
 4 6 -7 62.2812 164.194 31
 4 6 -7 -93.7147 153.871 30
 4 6 -6 4562.84 387.394 11
 4 6 -6 4786.2 376.399 12
 4 6 -6 5284.79 404.263 30
 4 6 -6 5550.13 409.496 31
 4 6 -5 360.75 165.92 12
 4 6 -5 397.388 164.976 11
 4 6 -5 658.507 190.917 31
 4 6 -5 191.756 163.218 30
 4 6 -4 4380.1 373.379 30
 4 6 -4 4502.76 379.864 31
 4 6 0 984.474 229.065 29
 4 6 0 745.048 211.088 4
 4 6 1 3724.08 346.226 29
 4 6 1 3248.16 329.879 4
 4 6 2 223.293 187.382 29
 4 6 2 179.376 187.731 4
 4 6 3 145.099 163.072 29
 4 6 3 141.906 163.275 4
 4 6 4 88.1877 124.449 29
 4 6 4 22.3933 139.13 4
 4 6 5 266.736 95.7221 4
 5 -7 -2 2253.41 177.574 17
 5 -7 -1 350.361 111.277 17
 5 -7 0 -74.9481 111.36 17
 5 -7 1 839.608 140.365 17
 5 -7 2 204.821 108.791 17
 5 -7 3 825.628 123.141 26
 5 -7 4 965.506 126.503 26
 5 -6 -3 139.625 100.047 17
 5 -6 -2 242.863 122.27 17
 5 -6 -1 986.594 164.74 17
 5 -6 0 2244.43 222.455 17
 5 -6 0 1978.59 184.613 26
 5 -6 1 8220.14 518.401 17
 5 -6 1 7312.18 553.023 36
 5 -6 1 8168.75 497.149 26
 5 -6 2 1470.64 173.665 17
 5 -6 2 984.74 218.788 36
 5 -6 2 1345.34 176.881 26
 5 -6 3 95.4965 165.272 36
 5 -6 3 -40.3878 139.569 26
 5 -6 4 2478.21 221.304 26
 5 -6 5 2627.23 217.137 26
 5 -6 6 626.009 103.228 26
 5 -5 -4 891.027 131.058 17
 5 -5 -3 167.848 181.11 41
 5 -5 -3 822.371 147.384 17
 5 -5 -2 6093.71 514.973 41
 5 -5 -2 7288.32 467.481 17
 5 -5 -1 526.226 168.435 17
 5 -5 -1 30.232 128.993 26
 5 -5 0 5979.06 400.241 17
 5 -5 0 5495.01 372.906 26
 5 -5 1 6223.84 448.174 17
 5 -5 1 6469.99 496.519 36
 5 -5 1 6775.04 442.952 26
 5 -5 2 157.734 134.119 17
 5 -5 2 383.512 166.837 26
 5 -5 2 18.8236 202.325 36
 5 -5 3 1012.63 191.637 26
 5 -5 3 1151.9 224.317 36
 5 -5 4 1298.11 191.495 26
 5 -5 4 1280.05 221.383 36
 5 -5 5 4029.16 297.097 26
 5 -5 6 661.867 124.337 26
 5 -4 -5 125.139 97.3103 17
 5 -4 -5 51.2779 105.349 19
 5 -4 -4 659.842 148.837 17
 5 -4 -4 493.341 189.264 41
 5 -4 -4 761.127 140.963 19
 5 -4 -3 399.642 210.924 41
 5 -4 -3 621.071 131.666 26
 5 -4 -3 587.368 163.157 17
 5 -4 -2 836.965 238.309 41
 5 -4 -2 1011.65 201.913 17
 5 -4 -2 1043.42 167.772 26
 5 -4 -1 612.214 190.576 17
 5 -4 -1 968.72 181.883 26
 5 -4 0 1533.18 223.754 17
 5 -4 0 1262.47 240.352 36
 5 -4 0 1272.22 208.173 26
 5 -4 1 19376.5 1101.28 17
 5 -4 1 17595.1 1084.11 6
 5 -4 1 16323.1 1137.93 36
 5 -4 1 20567.6 1100.94 26
 5 -4 2 185.244 141.858 17
 5 -4 2 60.5709 138.298 6
 5 -4 2 60.6301 196.404 36
 5 -4 2 151.044 183.327 26
 5 -4 3 24.1021 143.402 6
 5 -4 3 19.309 196.735 36
 5 -4 3 167.382 178.131 26
 5 -4 4 261 140.567 6
 5 -4 4 170.375 161.046 26
 5 -4 5 -178.396 133.242 6
 5 -4 5 123.826 143.001 26
 5 -4 6 91.0126 99.6242 6
 5 -4 6 146.208 106.245 26
 5 -3 -6 1889.92 184.622 19
 5 -3 -6 2010.38 165.343 17
 5 -3 -5 1494.89 182.666 19
 5 -3 -5 1190.68 166.206 17
 5 -3 -4 1715.37 209.175 17
 5 -3 -4 1740.75 246.396 41
 5 -3 -4 1776.05 201.633 19
 5 -3 -4 1461.53 170.576 26
 5 -3 -3 436.902 172.687 17
 5 -3 -3 414.126 157.334 26
 5 -3 -3 244.953 204.605 41
 5 -3 -2 157.342 167.077 26
 5 -3 -2 476.782 188.582 17
 5 -3 -1 -11.6815 184.71 26
 5 -3 -1 -30.5298 183.747 17
 5 -3 0 13255.3 756.635 26
 5 -3 0 11673.3 750.33 6
 5 -3 0 13004.5 762.83 17
 5 -3 1 3226.08 356.165 36
 5 -3 1 3771.85 332.951 26
 5 -3 1 3646.2 323.096 6
 5 -3 1 3959.77 316.485 17
 5 -3 2 6686.64 553.604 36
 5 -3 2 8067.64 524.277 26
 5 -3 2 7518.52 490.819 17
 5 -3 2 7541 524.825 6
 5 -3 3 458.239 190.362 26
 5 -3 3 146.53 168.665 6
 5 -3 4 725.601 178.526 26
 5 -3 4 614.034 182.196 6
 5 -3 5 40.3686 133.548 26
 5 -3 5 -35.8278 145.415 6
 5 -3 6 3603.37 252.727 26
 5 -3 6 3849.93 286.459 6
 5 -2 -7 3495.26 250.372 19
 5 -2 -6 -38.0428 106.58 17
 5 -2 -6 191.308 131.239 19
 5 -2 -5 5975.78 401.026 17
 5 -2 -5 5467.01 402.646 19
 5 -2 -4 1381.6 185.042 26
 5 -2 -4 1291.21 200.66 17
 5 -2 -4 1019.32 184.351 19
 5 -2 -3 73.1191 168.32 26
 5 -2 -3 102.859 171.932 17
 5 -2 -2 4062.27 346.867 26
 5 -2 -2 4664.66 373.364 17
 5 -2 -1 6884.8 502.446 26
 5 -2 -1 7540.01 515.526 17
 5 -2 -1 7068.77 513.785 6
 5 -2 0 2575.19 280.841 26
 5 -2 0 2089.06 245.703 17
 5 -2 0 1878.97 262.741 6
 5 -2 1 269.348 214.846 26
 5 -2 1 433.115 152.676 17
 5 -2 2 90.475 197.571 26
 5 -2 2 235.199 188.306 6
 5 -2 3 781.012 203.857 26
 5 -2 3 353.791 190.925 6
 5 -2 4 8928.32 564.336 26
 5 -2 4 8832.07 596.966 6
 5 -2 5 27776.5 1572.42 26
 5 -2 5 28517 1610.66 6
 5 -2 6 19.7405 132.402 6
 5 -1 -7 -5.26239 74.8478 17
 5 -1 -7 116.096 105.478 19
 5 -1 -6 1181.96 157.262 17
 5 -1 -6 1084 169.396 19
 5 -1 -5 9289.72 603.111 26
 5 -1 -5 11179.5 636.439 17
 5 -1 -5 9846.96 633.711 19
 5 -1 -4 8993.87 593.927 26
 5 -1 -4 8636.42 602.132 19
 5 -1 -3 743.99 207.963 26
 5 -1 -3 1195.28 214.243 17
 5 -1 -2 1138.98 219.638 26
 5 -1 -2 850.072 210.691 17
 5 -1 -2 1066.34 229.004 6
 5 -1 -1 -147.87 202.284 26
 5 -1 -1 -119.276 171.356 17
 5 -1 -1 247.683 196.472 6
 5 -1 0 247.755 221.054 26
 5 -1 0 361.127 160.957 17
 5 -1 0 397.685 204.324 6
 5 -1 1 1253.01 237.861 26
 5 -1 1 985.05 168.609 17
 5 -1 1 994.017 232.571 6
 5 -1 2 1025.27 221.622 26
 5 -1 2 1162.62 234.839 6
 5 -1 3 1878.99 229.153 26
 5 -1 3 1823.43 264.16 6
 5 -1 4 14036.8 852.584 26
 5 -1 4 15606.9 905.931 6
 5 -1 5 2990.34 274.466 6
 5 -1 6 1585.37 178.008 6
 5 0 -7 3055.42 235.449 17
 5 0 -7 3856.66 263.611 19
 5 0 -6 7421.71 455.971 17
 5 0 -6 6564.93 465.054 19
 5 0 -5 7879.57 501.889 17
 5 0 -5 7037.41 497.213 19
 5 0 -4 4061.55 330.888 26
 5 0 -4 4650.78 348.127 17
 5 0 -4 3658.72 320.066 19
 5 0 -3 -107.408 194.081 26
 5 0 -3 -130.26 174.337 17
 5 0 -2 -25.7442 200.595 26
 5 0 -2 203.086 170.621 17
 5 0 -2 142.116 203.221 6
 5 0 -1 1032.47 232.544 26
 5 0 -1 771.476 185.568 17
 5 0 -1 1044.63 242.999 6
 5 0 0 5251.83 404.12 26
 5 0 0 4551.83 360.392 17
 5 0 0 5259.23 430.596 6
 5 0 1 1609.44 247.812 26
 5 0 1 2102.66 288.309 6
 5 0 2 1067.07 215.411 26
 5 0 2 1821.61 271.986 6
 5 0 3 1164.45 184.345 26
 5 0 3 1270.19 237.373 6
 5 0 4 748.606 193.718 6
 5 0 5 8754.21 557.112 6
 5 0 6 283.356 100.218 6
 5 1 -7 1640.24 152.462 17
 5 1 -7 1552.8 170.116 19
 5 1 -6 7735.37 479.849 17
 5 1 -6 7204.5 486.684 19
 5 1 -5 7642.61 477.045 17
 5 1 -5 6457.38 465.672 19
 5 1 -4 1486.39 219.098 26
 5 1 -4 1248.61 203.073 17
 5 1 -4 1368.51 182.347 19
 5 1 -3 651.375 199.498 26
 5 1 -3 504.995 175.227 17
 5 1 -2 4243.33 370.274 26
 5 1 -2 4628.7 356.842 17
 5 1 -2 4805.85 404.45 6
 5 1 -1 62.9871 192.924 26
 5 1 -1 23.0921 140.597 17
 5 1 -1 18.0909 207.392 6
 5 1 0 5264.71 405.091 26
 5 1 0 5199.39 435.608 6
 5 1 1 3393.05 292.778 26
 5 1 1 2749.31 325.648 6
 5 1 2 2851.59 269.534 26
 5 1 2 3818.3 332.665 6
 5 1 3 316.15 186.196 6
 5 1 4 1185.27 187.294 6
 5 1 5 3778.68 271.401 6
 5 2 -7 2083.04 182.799 19
 5 2 -6 1085.49 151.84 17
 5 2 -6 1144.92 158.205 19
 5 2 -5 1433.57 178.936 17
 5 2 -5 1019.54 166.62 19
 5 2 -4 339.852 150.796 17
 5 2 -3 4097.2 337.6 26
 5 2 -3 4078.75 322.742 17
 5 2 -2 398.003 185.856 26
 5 2 -2 608.565 151.718 17
 5 2 -1 1700.44 235.744 26
 5 2 -1 2144.75 280.022 6
 5 2 0 546.072 178.051 26
 5 2 0 396.059 208.891 6
 5 2 1 1194.43 180.359 26
 5 2 1 2077.13 247.834 6
 5 2 2 1046.35 202.26 6
 5 2 3 874.817 170.668 6
 5 2 4 844.112 133.041 6
 5 3 -6 3189.29 236.185 19
 5 3 -4 1087.69 161.687 17
 5 3 -3 451.166 129.562 17
 5 3 -1 1444.79 193.138 26
 5 3 1 2142.87 233.413 6
 5 3 2 3296.76 264.09 6

_iucr_refine_fcf_details
;
data_2e
_computing_structure_refinement   'olex2.refine 1.5-beta (Bourhis et al., 2015)'
_shelx_refln_list_code            4
loop_
  _space_group_symop_id
  _space_group_symop_operation_xyz
  1  x,y,z
  2  -x,-y,-z

_space_group_crystal_system       triclinic
_space_group_IT_number            2
_space_group_name_H-M_alt         'P -1'
_space_group_name_Hall            '-P 1'
_symmetry_space_group_name_H-M    'P -1'
_symmetry_space_group_name_Hall   '-P 1'
_symmetry_Int_Tables_number       2
_cell_length_a                    4.48173(15)
_cell_length_b                    11.0812(3)
_cell_length_c                    12.3982(3)
_cell_angle_alpha                 104.199(2)
_cell_angle_beta                  91.551(2)
_cell_angle_gamma                 96.291(3)
_cell_volume                      592.39(3)
loop_
  _refln_index_h
  _refln_index_k
  _refln_index_l
  _refln_F_squared_calc
  _refln_F_squared_meas
  _refln_F_squared_sigma
  _refln_F_squared_weight
  _refln_observed_status
-5 -3 1 15.981 16.266 2.174 55.941 o
-5 -3 3 4.715 5.080 1.459 147.895 o
-5 -3 4 12.299 12.246 1.820 82.577 o
-5 -3 6 43.046 35.907 2.659 22.610 o
-5 -2 1 19.723 21.506 2.501 40.602 o
-5 -2 2 6.264 5.953 1.323 171.754 o
-5 -2 3 44.613 46.021 2.627 20.435 o
-5 -2 4 3.369 3.826 1.698 112.445 o
-5 -2 5 14.847 14.040 2.331 51.621 o
-5 -2 6 13.843 12.551 1.233 141.111 o
-5 -2 7 28.598 23.452 2.058 43.870 o
-5 -1 1 2.027 0.380 1.122 260.487 o
-5 -1 2 44.890 51.330 2.442 20.581 o
-5 -1 3 3.476 6.491 1.482 144.395 o
-5 -1 4 15.146 15.410 1.299 120.369 o
-5 -1 5 81.168 79.774 6.672 4.452 o
-5 -1 6 80.019 84.250 3.847 7.335 o
-5 -1 7 16.714 18.042 1.278 111.010 o
-5 0 1 8.493 10.553 1.402 140.584 o
-5 0 2 1.312 1.258 1.233 216.388 o
-5 0 3 0.242 -1.345 1.460 154.984 o
-5 0 4 46.392 46.560 2.829 18.518 o
-5 0 5 86.509 84.196 4.741 5.900 o
-5 0 6 79.449 79.126 4.823 6.357 o
-5 0 7 40.499 38.926 4.510 11.959 o
-5 1 1 0.396 -0.118 1.338 184.461 o
-5 1 2 13.236 11.573 1.426 119.407 o
-5 1 3 11.098 11.436 2.540 47.026 o
-5 1 4 104.146 99.315 4.761 4.679 o
-5 1 5 119.572 114.132 5.785 3.416 o
-5 1 6 12.618 12.820 1.298 136.674 o
-5 1 7 0.327 0.508 0.687 698.696 o
-5 2 1 72.974 80.726 3.318 8.918 o
-5 2 2 44.596 49.112 3.391 15.591 o
-5 2 3 0.190 0.989 1.354 180.124 o
-5 2 4 15.050 14.042 1.232 131.847 o
-5 2 5 66.238 64.554 3.199 11.047 o
-5 2 6 2.780 0.729 1.291 195.897 o
-5 2 7 51.016 39.352 2.819 18.279 o
-5 3 1 0.439 -0.238 1.467 153.605 o
-5 3 2 2.269 3.461 1.798 101.183 o
-5 3 3 4.001 4.203 1.138 240.980 o
-5 3 4 19.230 18.661 1.136 112.266 o
-5 3 5 15.258 15.151 1.712 82.827 o
-5 3 6 23.507 22.051 1.387 76.126 o
-5 4 1 7.843 9.440 2.007 76.011 o
-5 4 2 12.045 11.185 1.278 146.038 o
-5 4 3 8.733 6.385 1.038 242.088 o
-5 4 4 8.091 7.595 1.014 251.510 o
-5 4 5 0.082 1.010 0.805 509.682 o
-5 5 1 0.814 2.818 2.792 42.336 o
-5 5 2 66.418 76.570 6.725 4.899 o
-5 5 3 6.501 7.016 3.685 23.984 o
-5 5 4 9.352 10.032 1.476 127.310 o
-5 6 1 10.771 11.108 1.855 83.023 o
-5 6 2 0.106 2.734 1.377 173.985 o
-5 6 3 1.756 1.572 1.126 257.804 o
-5 7 1 4.255 3.945 1.253 200.501 o
-5 7 2 29.724 25.370 1.999 43.232 o
-4 -6 4 47.802 50.002 2.998 16.745 o
-4 -6 5 4.184 4.517 0.958 329.670 o
-4 -6 6 54.518 56.893 2.415 16.701 o
-4 -6 7 0.506 0.325 1.017 319.148 o
-4 -6 8 7.365 7.909 1.095 226.615 o
-4 -6 9 17.328 18.997 1.292 105.589 o
-4 -5 1 1.028 0.208 1.260 207.840 o
-4 -5 2 44.988 40.742 3.770 14.447 o
-4 -5 3 47.364 49.533 1.931 23.145 o
-4 -5 4 48.853 53.123 2.222 20.067 o
-4 -5 5 129.828 135.938 3.628 3.573 o
-4 -5 6 2.564 2.051 0.914 383.865 o
-4 -5 7 93.975 96.731 3.391 6.284 o
-4 -5 8 0.910 0.257 0.979 343.735 o
-4 -5 9 5.942 8.618 0.973 285.106 o
-4 -5 10 0.154 0.213 0.677 721.486 o
-4 -4 1 5.296 4.243 2.386 56.928 o
-4 -4 2 9.611 10.829 2.336 55.865 o
-4 -4 3 38.485 38.612 2.310 27.293 o
-4 -4 4 6.581 4.828 1.367 162.470 o
-4 -4 5 11.577 11.026 1.064 191.733 o
-4 -4 6 66.150 64.548 2.149 13.620 o
-4 -4 7 0.179 -0.363 0.890 417.070 o
-4 -4 8 15.516 17.495 1.224 122.808 o
-4 -4 9 1.328 1.589 0.995 330.858 o
-4 -4 10 3.819 4.653 0.777 486.113 o
-4 -3 1 14.484 13.033 1.497 105.387 o
-4 -3 2 0.009 0.645 1.211 225.140 o
-4 -3 3 125.196 130.971 4.427 3.541 o
-4 -3 4 152.456 165.786 5.397 2.336 o
-4 -3 5 155.797 151.592 5.800 2.321 o
-4 -3 6 57.241 59.984 2.106 16.634 o
-4 -3 7 3.983 2.328 0.945 349.386 o
-4 -3 8 0.258 -0.676 0.875 431.427 o
-4 -3 9 1.707 1.563 0.896 405.092 o
-4 -3 10 20.814 22.317 1.095 100.987 o
-4 -3 11 13.924 11.247 1.047 176.645 o
-4 -2 1 19.070 21.143 1.630 74.477 o
-4 -2 2 6.090 4.805 1.273 186.926 o
-4 -2 3 11.459 11.155 2.353 53.964 o
-4 -2 4 19.919 20.065 1.422 86.027 o
-4 -2 5 29.890 33.380 1.772 43.834 o
-4 -2 6 0.225 0.329 1.443 158.669 o
-4 -2 7 22.878 19.418 1.279 87.222 o
-4 -2 8 19.825 18.918 1.238 101.016 o
-4 -2 9 67.349 68.457 2.279 12.653 o
-4 -2 10 2.562 3.166 0.750 552.632 o
-4 -2 11 0.043 -0.377 0.860 446.901 o
-4 -1 1 0.629 0.356 0.994 333.774 o
-4 -1 2 5.616 6.325 1.113 236.841 o
-4 -1 3 48.450 49.365 1.966 22.467 o
-4 -1 4 24.125 22.997 1.359 74.742 o
-4 -1 5 16.659 15.829 1.220 121.768 o
-4 -1 6 30.931 33.057 2.863 25.894 o
-4 -1 7 95.811 94.012 2.828 6.695 o
-4 -1 8 56.403 57.651 2.014 17.591 o
-4 -1 9 15.033 14.933 0.961 169.463 o
-4 -1 10 3.841 3.545 0.696 602.547 o
-4 -1 11 11.275 10.520 1.087 190.256 o
-4 0 1 68.966 66.784 2.303 12.447 o
-4 0 2 45.618 45.057 1.883 25.495 o
-4 0 3 98.909 99.701 2.822 6.254 o
-4 0 4 46.282 43.548 2.459 21.402 o
-4 0 5 48.405 47.889 2.411 20.116 o
-4 0 6 46.306 43.897 3.939 13.238 o
-4 0 7 11.331 11.015 1.188 166.427 o
-4 0 8 6.710 5.760 0.900 331.851 o
-4 0 9 5.873 4.833 0.770 451.005 o
-4 0 10 0.612 0.877 0.920 389.455 o
-4 0 11 16.262 12.947 3.547 24.250 o
-4 1 1 66.948 66.574 2.747 11.838 o
-4 1 2 106.286 106.762 4.437 4.630 o
-4 1 3 50.292 48.855 1.816 22.604 o
-4 1 4 396.562 408.721 10.776 0.390 o
-4 1 5 7.675 9.271 1.140 205.515 o
-4 1 6 25.020 22.643 1.659 60.857 o
-4 1 7 10.746 11.520 1.165 173.024 o
-4 1 8 48.013 52.071 2.724 17.823 o
-4 1 9 123.209 133.910 4.918 3.389 o
-4 1 10 11.851 13.206 1.667 95.269 o
-4 1 11 28.992 25.474 2.037 43.026 o
-4 2 1 11.633 9.768 1.598 106.395 o
-4 2 2 0.502 -0.036 1.447 157.736 o
-4 2 3 66.710 71.760 2.432 12.124 o
-4 2 4 1.069 1.552 1.460 154.589 o
-4 2 5 345.874 356.892 15.000 0.422 o
-4 2 6 94.667 92.281 3.930 5.939 o
-4 2 7 89.407 94.020 3.374 6.727 o
-4 2 8 42.877 39.651 2.035 27.281 o
-4 2 9 8.558 8.978 0.906 283.440 o
-4 2 10 23.867 22.619 1.455 71.421 o
-4 3 1 92.262 94.967 3.881 6.046 o
-4 3 2 0.910 -1.338 1.404 167.438 o
-4 3 3 7.604 6.258 1.862 89.317 o
-4 3 4 587.460 613.415 20.099 0.163 o
-4 3 5 52.831 49.545 2.953 15.789 o
-4 3 6 37.805 36.951 1.958 32.220 o
-4 3 7 66.788 64.752 2.096 13.581 o
-4 3 8 1.329 0.529 0.931 379.302 o
-4 3 9 0.036 0.741 1.277 202.560 o
-4 3 10 56.251 52.721 3.576 12.410 o
-4 4 1 3.293 2.537 1.790 101.772 o
-4 4 2 49.471 48.026 5.091 8.963 o
-4 4 3 34.119 39.368 4.357 13.297 o
-4 4 4 52.788 53.438 2.684 16.503 o
-4 4 5 18.159 15.432 1.425 97.536 o
-4 4 6 10.667 10.680 1.231 162.435 o
-4 4 7 67.258 67.816 3.048 11.001 o
-4 4 8 15.005 14.230 1.141 144.087 o
-4 4 9 172.825 172.477 5.808 1.946 o
-4 5 1 113.667 114.510 4.263 4.269 o
-4 5 2 9.732 9.174 2.899 37.480 o
-4 5 3 33.389 35.146 2.951 23.647 o
-4 5 4 4.835 2.347 1.023 295.393 o
-4 5 5 2.053 2.322 1.253 207.641 o
-4 5 6 3.605 4.375 0.939 347.868 o
-4 5 7 85.515 102.819 3.985 6.132 o
-4 5 8 377.236 431.583 13.975 0.364 o
-4 5 9 6.191 4.494 1.101 243.546 o
-4 6 1 45.490 42.779 3.153 17.384 o
-4 6 2 30.000 33.117 2.702 28.256 o
-4 6 3 0.177 0.531 1.111 267.693 o
-4 6 4 25.205 23.012 1.360 72.119 o
-4 6 5 8.495 7.794 1.007 249.389 o
-4 6 6 0.734 0.164 0.978 344.711 o
-4 6 7 0.857 1.163 0.778 541.940 o
-4 6 8 1.095 1.404 1.035 306.555 o
-4 7 1 0.024 -1.655 2.009 81.908 o
-4 7 2 57.342 57.693 3.487 12.140 o
-4 7 3 6.816 6.992 1.178 206.198 o
-4 7 4 82.038 83.701 2.459 8.891 o
-4 7 5 48.009 48.631 1.935 23.030 o
-4 7 6 0.021 0.434 0.778 545.578 o
-4 7 7 9.820 11.244 1.458 126.702 o
-4 8 1 88.518 94.662 5.145 5.172 o
-4 8 2 106.199 117.856 3.909 4.683 o
-4 8 3 44.162 44.635 1.779 27.251 o
-4 8 4 7.166 7.380 0.964 282.732 o
-4 8 5 0.114 -1.771 1.771 105.363 o
-4 9 1 14.632 18.442 2.045 61.941 o
-4 9 2 16.869 17.868 2.448 45.002 o
-4 9 3 11.299 11.698 1.585 106.306 o
-4 9 4 16.915 18.713 2.186 53.504 o
-4 10 1 0.025 1.066 1.244 213.571 o
-4 10 2 54.207 57.332 4.069 10.842 o
-3 -10 1 3.601 4.004 1.594 126.941 o
-3 -10 2 5.996 7.432 1.301 175.317 o
-3 -10 3 13.720 16.606 2.363 50.327 o
-3 -10 4 0.105 1.364 1.694 115.083 o
-3 -10 5 2.492 2.213 1.126 255.529 o
-3 -10 6 37.798 44.121 3.540 16.692 o
-3 -10 7 29.254 31.785 2.732 28.503 o
-3 -9 1 0.027 -1.131 1.193 232.297 o
-3 -9 2 13.709 17.714 1.644 88.453 o
-3 -9 3 4.052 4.995 1.129 242.625 o
-3 -9 4 29.906 37.806 2.211 34.008 o
-3 -9 5 12.587 16.225 1.346 123.254 o
-3 -9 6 13.037 12.126 2.468 48.368 o
-3 -9 7 84.588 98.805 4.757 5.598 o
-3 -9 8 3.110 3.318 1.194 224.518 o
-3 -9 9 8.991 10.168 1.905 81.967 o
-3 -9 10 6.639 7.585 1.259 182.884 o
-3 -8 1 16.250 21.393 2.090 56.563 o
-3 -8 2 23.843 26.579 1.906 51.399 o
-3 -8 3 29.853 35.227 2.477 30.879 o
-3 -8 4 30.890 35.002 1.704 43.187 o
-3 -8 5 0.089 0.100 1.144 252.566 o
-3 -8 6 14.217 14.035 1.090 157.243 o
-3 -8 7 40.571 43.902 1.633 31.197 o
-3 -8 8 28.677 31.970 1.344 56.466 o
-3 -8 9 36.770 39.830 1.848 33.281 o
-3 -8 10 19.552 20.908 1.137 106.005 o
-3 -8 11 23.730 22.823 2.065 48.830 o
-3 -7 1 188.862 200.897 5.764 1.628 o
-3 -7 2 412.800 477.216 12.388 0.326 o
-3 -7 3 0.152 -1.004 1.004 327.754 o
-3 -7 4 19.376 21.843 1.334 90.763 o
-3 -7 5 10.246 8.447 1.701 99.606 o
-3 -7 6 40.455 49.948 6.258 6.907 o
-3 -7 7 0.181 0.037 0.879 427.342 o
-3 -7 8 5.472 6.383 0.902 342.451 o
-3 -7 9 16.074 17.185 1.244 118.834 o
-3 -7 10 107.383 117.364 3.838 4.677 o
-3 -7 11 190.979 201.625 5.940 1.589 o
-3 -7 12 0.126 0.952 0.924 386.339 o
-3 -6 1 415.507 441.264 8.577 0.370 o
-3 -6 2 360.486 381.008 6.442 0.503 o
-3 -6 3 24.971 23.399 1.147 81.740 o
-3 -6 4 7.233 6.041 0.802 385.824 o
-3 -6 5 26.961 26.802 1.270 67.214 o
-3 -6 6 10.342 10.957 1.074 198.910 o
-3 -6 7 1.171 1.739 1.746 108.124 o
-3 -6 8 2.041 1.300 0.897 403.100 o
-3 -6 9 20.419 22.060 1.220 94.600 o
-3 -6 10 132.651 152.964 4.004 3.156 o
-3 -6 11 54.260 61.871 2.355 16.306 o
-3 -6 12 46.249 44.338 1.748 26.337 o
-3 -5 1 749.987 771.177 11.125 0.121 o
-3 -5 2 742.669 760.827 11.436 0.123 o
-3 -5 3 1.271 0.479 0.602 900.293 o
-3 -5 4 93.786 91.138 1.996 7.621 o
-3 -5 5 17.968 16.358 1.013 137.008 o
-3 -5 6 13.508 14.618 1.011 173.938 o
-3 -5 7 3.503 2.604 1.012 308.660 o
-3 -5 8 97.825 100.713 4.368 5.196 o
-3 -5 9 45.770 48.487 1.935 24.151 o
-3 -5 10 91.111 97.799 2.878 6.880 o
-3 -5 11 40.658 38.985 1.483 34.652 o
-3 -5 12 1.142 1.070 0.792 522.277 o
-3 -4 1 242.343 239.225 3.758 1.181 o
-3 -4 2 1.006 0.742 0.597 916.520 o
-3 -4 3 173.258 177.329 2.927 2.238 o
-3 -4 4 1.950 1.692 0.733 597.138 o
-3 -4 5 88.083 83.476 2.152 8.516 o
-3 -4 6 209.342 209.856 4.713 1.485 o
-3 -4 7 64.442 56.298 2.013 15.417 o
-3 -4 8 1.734 -0.901 1.117 263.658 o
-3 -4 9 0.124 1.893 1.916 89.972 o
-3 -4 10 0.020 -0.738 0.977 346.333 o
-3 -4 11 96.479 98.375 3.343 6.097 o
-3 -4 12 26.311 29.493 1.326 63.832 o
-3 -4 13 98.624 76.231 4.758 5.458 o
-3 -3 1 9.350 9.354 0.637 410.554 o
-3 -3 2 108.265 103.949 1.971 5.906 o
-3 -3 3 85.789 79.227 1.584 9.608 o
-3 -3 4 8.281 8.873 0.890 295.259 o
-3 -3 5 261.213 254.198 5.502 0.983 o
-3 -3 6 347.294 328.249 6.924 0.571 o
-3 -3 7 1.993 1.546 0.996 327.832 o
-3 -3 8 6.519 6.778 1.210 198.565 o
-3 -3 9 62.155 65.106 4.058 9.535 o
-3 -3 10 17.869 17.073 1.269 109.255 o
-3 -3 11 10.301 9.050 0.961 241.439 o
-3 -3 12 4.915 5.238 0.839 403.569 o
-3 -3 13 32.994 27.901 1.648 45.986 o
-3 -2 1 28.431 25.654 0.827 79.907 o
-3 -2 2 89.575 87.724 1.733 8.450 o
-3 -2 3 75.379 72.033 1.820 11.605 o
-3 -2 4 38.840 39.190 1.308 38.270 o
-3 -2 5 130.151 124.073 2.841 3.983 o
-3 -2 6 86.679 79.613 2.213 8.850 o
-3 -2 7 8.289 9.403 0.954 263.873 o
-3 -2 8 19.437 17.597 1.105 116.459 o
-3 -2 9 5.638 3.761 0.944 328.655 o
-3 -2 10 46.292 44.496 1.798 25.899 o
-3 -2 11 2.751 2.972 0.777 515.881 o
-3 -2 12 50.020 48.641 1.656 23.694 o
-3 -2 13 51.464 46.908 2.343 19.589 o
-3 -1 1 215.778 203.981 3.518 1.522 o
-3 -1 2 368.379 345.561 6.188 0.523 o
-3 -1 3 29.908 28.032 1.177 62.379 o
-3 -1 4 0.001 0.091 0.724 631.064 o
-3 -1 5 69.603 61.287 1.832 13.923 o
-3 -1 6 395.437 384.331 9.249 0.421 o
-3 -1 7 132.448 126.368 4.099 3.501 o
-3 -1 8 50.489 46.021 1.770 23.460 o
-3 -1 9 14.747 16.100 1.550 95.588 o
-3 -1 10 9.017 7.649 0.950 267.260 o
-3 -1 11 7.176 6.249 0.723 448.032 o
-3 -1 12 20.986 19.126 2.013 55.607 o
-3 -1 13 78.760 67.970 8.435 3.409 o
-3 0 1 1.297 0.452 0.687 692.306 o
-3 0 2 11.536 10.842 0.902 236.513 o
-3 0 3 1.262 0.396 0.907 399.756 o
-3 0 4 23.827 21.335 1.210 85.250 o
-3 0 5 77.679 70.078 2.114 10.931 o
-3 0 6 123.819 121.347 3.394 4.103 o
-3 0 7 47.711 43.882 1.664 26.211 o
-3 0 8 99.664 96.946 2.745 6.351 o
-3 0 9 42.015 39.358 1.762 30.531 o
-3 0 10 10.268 9.580 0.935 247.865 o
-3 0 11 16.571 16.988 1.186 123.244 o
-3 0 12 120.879 130.992 4.330 3.705 o
-3 0 13 0.830 -0.382 1.063 292.171 o
-3 1 1 139.048 122.652 2.979 3.660 o
-3 1 2 31.198 30.765 1.458 50.644 o
-3 1 3 380.563 361.322 9.031 0.459 o
-3 1 4 56.733 51.423 2.217 17.672 o
-3 1 5 42.755 38.203 1.594 32.086 o
-3 1 6 15.903 12.204 1.031 161.559 o
-3 1 7 57.316 51.478 2.120 17.880 o
-3 1 8 80.540 76.107 3.653 7.894 o
-3 1 9 35.843 36.914 4.137 14.309 o
-3 1 10 10.970 12.455 1.183 165.243 o
-3 1 11 96.219 93.868 5.748 4.430 o
-3 1 12 19.601 15.761 1.645 77.982 o
-3 1 13 0.063 -0.077 0.856 451.293 o
-3 2 1 88.191 78.471 2.433 8.507 o
-3 2 2 635.434 607.836 12.425 0.170 o
-3 2 3 20.736 18.656 1.316 92.686 o
-3 2 4 1.359 1.122 1.015 318.326 o
-3 2 5 40.244 34.631 1.475 37.156 o
-3 2 6 187.420 168.378 4.712 1.924 o
-3 2 7 37.367 39.113 3.066 20.689 o
-3 2 8 40.807 37.045 2.802 22.048 o
-3 2 9 21.109 16.554 2.474 41.969 o
-3 2 10 22.501 22.582 1.350 79.847 o
-3 2 11 22.838 20.949 1.459 75.449 o
-3 2 12 55.987 51.642 1.953 19.008 o
-3 3 1 268.573 242.486 5.860 0.965 o
-3 3 2 0.857 1.077 0.877 427.437 o
-3 3 3 132.921 127.787 4.167 3.445 o
-3 3 4 539.116 508.815 13.499 0.226 o
-3 3 5 526.172 513.662 12.412 0.237 o
-3 3 6 172.567 164.616 4.638 2.157 o
-3 3 7 133.623 122.827 4.212 3.483 o
-3 3 8 24.082 18.853 2.289 43.968 o
-3 3 9 22.889 22.266 1.471 73.276 o
-3 3 10 1.264 2.708 0.806 497.996 o
-3 3 11 33.829 33.973 1.365 46.548 o
-3 3 12 80.723 76.694 3.453 8.126 o
-3 4 1 2.027 1.653 0.901 399.077 o
-3 4 2 0.387 0.119 0.953 363.875 o
-3 4 3 129.954 123.139 4.150 3.607 o
-3 4 4 139.054 138.215 5.232 2.868 o
-3 4 5 608.577 613.419 16.310 0.168 o
-3 4 6 320.108 316.323 6.941 0.645 o
-3 4 7 16.629 15.237 1.404 104.428 o
-3 4 8 3.644 4.493 1.118 250.122 o
-3 4 9 17.271 17.469 1.173 120.300 o
-3 4 10 95.947 98.686 3.284 6.167 o
-3 4 11 21.977 22.152 1.140 94.028 o
-3 5 1 83.235 87.206 2.583 8.410 o
-3 5 2 163.126 161.303 4.075 2.410 o
-3 5 3 456.427 459.759 10.414 0.311 o
-3 5 4 516.520 544.883 13.850 0.227 o
-3 5 5 3.884 3.292 1.212 215.738 o
-3 5 6 181.779 181.312 5.213 1.860 o
-3 5 7 249.152 272.047 7.804 0.914 o
-3 5 8 56.933 58.476 2.042 17.188 o
-3 5 9 85.995 90.674 2.577 7.941 o
-3 5 10 3.468 3.237 0.571 872.169 o
-3 6 1 139.564 138.498 3.509 3.281 o
-3 6 2 0.482 0.203 0.907 401.628 o
-3 6 3 0.992 0.102 1.088 278.517 o
-3 6 4 14.977 15.600 1.448 104.968 o
-3 6 5 11.190 12.349 1.823 84.022 o
-3 6 6 201.877 236.207 11.797 0.953 o
-3 6 7 109.213 118.011 3.256 4.861 o
-3 6 8 170.950 195.938 4.872 1.940 o
-3 6 9 93.816 108.124 3.230 6.033 o
-3 6 10 9.204 7.045 0.986 254.046 o
-3 7 1 0.009 0.095 0.924 387.462 o
-3 7 2 0.425 0.238 1.058 295.173 o
-3 7 3 56.106 53.639 3.594 12.302 o
-3 7 4 60.538 70.894 2.980 11.989 o
-3 7 5 10.349 11.604 1.185 170.924 o
-3 7 6 10.606 9.368 0.944 241.898 o
-3 7 7 14.331 13.820 1.186 142.338 o
-3 7 8 202.178 231.706 6.045 1.368 o
-3 7 9 27.047 25.791 1.154 72.350 o
-3 8 1 46.866 49.036 2.142 22.146 o
-3 8 2 45.357 49.958 1.976 23.716 o
-3 8 3 25.178 26.707 2.447 36.727 o
-3 8 4 4.402 4.949 1.205 213.438 o
-3 8 5 0.190 -0.016 0.897 411.108 o
-3 8 6 10.051 10.110 0.941 245.138 o
-3 8 7 65.931 78.047 2.713 11.128 o
-3 8 8 51.506 49.138 1.729 22.442 o
-3 9 1 172.714 181.468 4.652 2.035 o
-3 9 2 17.091 17.589 1.285 109.783 o
-3 9 3 20.864 22.735 1.467 77.591 o
-3 9 4 31.083 34.764 1.582 45.481 o
-3 9 5 116.115 134.854 3.580 4.074 o
-3 9 6 53.196 61.333 2.231 17.179 o
-3 9 7 64.036 62.147 4.245 9.087 o
-3 10 1 1.476 0.991 1.065 289.267 o
-3 10 2 5.127 3.828 0.920 349.075 o
-3 10 3 4.252 4.631 0.856 402.966 o
-3 10 4 9.486 8.080 0.866 294.804 o
-3 10 5 25.461 30.382 1.425 61.407 o
-3 11 1 17.805 18.918 0.954 136.751 o
-3 11 2 111.358 122.936 3.339 4.608 o
-3 11 3 0.203 -0.168 0.580 983.724 o
-3 12 1 46.118 35.735 2.745 20.868 o
-2 -12 1 0.413 0.777 0.914 394.917 o
-2 -12 2 13.213 13.078 1.656 93.555 o
-2 -12 3 0.436 -0.826 0.826 484.409 o
-2 -12 4 37.271 43.613 7.392 5.354 o
-2 -12 5 21.428 20.586 1.411 81.989 o
-2 -12 6 0.085 -0.538 0.732 617.521 o
-2 -12 7 1.175 1.056 1.113 265.404 o
-2 -11 1 18.144 17.919 2.155 53.868 o
-2 -11 2 11.014 10.813 1.382 134.577 o
-2 -11 3 75.086 80.849 3.026 9.125 o
-2 -11 4 4.061 4.787 1.162 230.297 o
-2 -11 5 1.321 2.053 1.062 290.235 o
-2 -11 6 11.784 13.116 1.240 148.918 o
-2 -11 7 7.576 8.275 1.184 196.810 o
-2 -11 8 35.040 36.947 2.277 30.059 o
-2 -11 9 15.266 11.906 1.891 73.608 o
-2 -10 1 1.106 0.931 0.918 389.835 o
-2 -10 2 77.139 84.720 2.613 9.235 o
-2 -10 3 3.541 4.768 1.155 235.099 o
-2 -10 4 14.634 15.375 1.243 129.375 o
-2 -10 5 56.400 68.901 2.622 13.995 o
-2 -10 6 76.437 90.282 2.764 8.786 o
-2 -10 7 30.731 33.160 1.895 40.654 o
-2 -10 8 21.367 22.465 1.751 63.310 o
-2 -10 9 3.447 2.950 1.157 238.015 o
-2 -10 10 15.996 19.018 1.581 86.520 o
-2 -10 11 5.275 5.454 0.756 471.214 o
-2 -9 1 0.328 -0.224 1.022 316.547 o
-2 -9 2 0.030 -0.772 1.056 296.367 o
-2 -9 3 34.833 40.565 1.845 34.558 o
-2 -9 4 27.751 31.431 1.546 53.119 o
-2 -9 5 6.334 8.771 1.397 151.319 o
-2 -9 6 83.400 86.904 6.995 4.052 o
-2 -9 7 17.139 17.925 1.223 114.892 o
-2 -9 8 0.336 0.279 0.854 452.850 o
-2 -9 9 0.628 0.486 1.456 155.876 o
-2 -9 10 30.598 32.681 1.696 44.990 o
-2 -9 11 40.886 44.090 2.129 26.302 o
-2 -9 12 43.886 41.875 2.434 22.879 o
-2 -8 1 15.647 15.902 1.238 124.129 o
-2 -8 2 0.296 0.296 0.938 375.055 o
-2 -8 3 73.653 77.957 3.402 8.860 o
-2 -8 4 4.886 5.840 1.040 274.034 o
-2 -8 5 29.038 28.692 1.489 54.762 o
-2 -8 6 46.878 48.362 1.865 24.089 o
-2 -8 7 224.779 239.627 4.964 1.245 o
-2 -8 8 10.400 8.738 1.524 119.470 o
-2 -8 9 54.637 54.178 2.020 18.749 o
-2 -8 10 2.955 3.203 0.937 359.178 o
-2 -8 11 0.340 0.374 0.845 462.972 o
-2 -8 12 8.754 9.199 0.854 302.752 o
-2 -8 13 15.419 13.861 1.139 143.077 o
-2 -7 1 152.097 156.142 3.352 2.785 o
-2 -7 2 3.955 2.826 0.786 489.041 o
-2 -7 3 9.432 10.485 0.937 251.271 o
-2 -7 4 1.081 0.520 0.682 705.433 o
-2 -7 5 15.797 15.653 1.131 137.081 o
-2 -7 6 421.840 439.903 8.568 0.364 o
-2 -7 7 1.322 2.313 0.817 485.486 o
-2 -7 8 134.130 135.488 3.593 3.459 o
-2 -7 9 5.500 4.333 1.590 124.823 o
-2 -7 10 0.111 -0.327 1.010 324.212 o
-2 -7 11 0.109 0.266 0.897 411.007 o
-2 -7 12 40.883 45.800 2.929 19.639 o
-2 -7 13 38.003 38.979 1.776 33.529 o
-2 -6 1 382.037 400.013 6.774 0.451 o
-2 -6 2 85.893 85.098 1.665 9.123 o
-2 -6 3 14.373 14.508 0.778 212.745 o
-2 -6 4 238.829 241.791 3.945 1.189 o
-2 -6 5 47.376 40.800 1.224 30.560 o
-2 -6 6 2.486 1.818 0.763 545.554 o
-2 -6 7 0.623 -0.150 0.811 501.462 o
-2 -6 8 0.272 0.776 0.916 393.147 o
-2 -6 9 10.004 10.925 1.364 140.942 o
-2 -6 10 78.539 89.223 5.138 5.783 o
-2 -6 11 533.643 588.658 13.626 0.210 o
-2 -6 12 2.750 2.621 0.912 381.987 o
-2 -6 13 1.126 1.006 0.852 451.494 o
-2 -6 14 7.487 5.561 1.299 173.734 o
-2 -5 1 1.526 1.147 0.471 1432.090 o
-2 -5 2 590.860 564.255 7.494 0.206 o
-2 -5 3 61.882 57.417 1.142 18.415 o
-2 -5 4 48.669 42.896 1.055 29.820 o
-2 -5 5 86.248 86.331 1.936 8.764 o
-2 -5 6 59.124 53.713 1.393 19.519 o
-2 -5 7 40.895 35.307 1.274 38.544 o
-2 -5 8 23.114 24.252 1.549 67.203 o
-2 -5 9 1.760 2.582 1.232 215.047 o
-2 -5 10 759.944 755.153 21.967 0.106 o
-2 -5 11 21.044 22.976 1.539 73.212 o
-2 -5 12 85.881 92.368 3.025 7.423 o
-2 -5 13 35.942 39.254 1.779 35.061 o
-2 -5 14 45.033 43.329 1.946 25.801 o
-2 -4 1 4659.380 4646.550 61.096 0.003 o
-2 -4 2 141.824 142.099 2.176 3.420 o
-2 -4 3 6.069 4.877 0.516 799.354 o
-2 -4 4 46.563 41.304 0.988 32.601 o
-2 -4 5 1.073 0.792 0.585 953.507 o
-2 -4 6 0.575 0.800 0.702 667.919 o
-2 -4 7 20.165 20.666 1.147 103.237 o
-2 -4 8 130.449 122.246 3.045 3.949 o
-2 -4 9 66.725 64.757 2.203 13.341 o
-2 -4 10 158.217 159.403 4.761 2.404 o
-2 -4 11 461.692 468.356 15.797 0.268 o
-2 -4 12 37.673 38.123 1.757 34.373 o
-2 -4 13 41.756 42.596 1.682 30.346 o
-2 -4 14 27.044 25.442 1.358 65.420 o
-2 -3 1 3.664 3.890 0.941 348.318 o
-2 -3 2 597.158 590.265 15.315 0.179 o
-2 -3 3 3.071 2.959 0.609 799.880 o
-2 -3 4 706.403 660.586 9.597 0.145 o
-2 -3 5 26.679 26.320 0.953 80.068 o
-2 -3 6 146.602 131.618 3.106 3.268 o
-2 -3 7 39.763 33.667 1.693 35.295 o
-2 -3 8 22.338 22.185 1.480 74.127 o
-2 -3 9 2.635 1.891 1.081 276.824 o
-2 -3 10 305.873 308.552 7.632 0.678 o
-2 -3 11 96.429 97.648 3.333 6.132 o
-2 -3 12 176.986 192.896 4.957 1.876 o
-2 -3 13 65.322 61.666 2.327 13.678 o
-2 -3 14 54.046 46.009 2.020 20.504 o
-2 -2 1 304.927 305.597 8.096 0.674 o
-2 -2 2 10.306 8.805 0.817 298.913 o
-2 -2 3 286.685 279.376 6.757 0.798 o
-2 -2 4 4.372 5.934 0.776 464.109 o
-2 -2 5 1885.950 1719.460 31.667 0.020 o
-2 -2 6 39.275 36.005 1.285 39.799 o
-2 -2 7 42.258 36.958 1.990 28.886 o
-2 -2 8 104.266 99.376 3.216 5.658 o
-2 -2 9 78.295 78.695 4.936 6.303 o
-2 -2 10 92.226 84.257 2.918 7.324 o
-2 -2 11 16.082 14.403 1.431 104.977 o
-2 -2 12 16.810 14.367 1.076 142.146 o
-2 -2 13 12.992 11.408 0.792 247.228 o
-2 -2 14 24.411 20.636 1.362 76.823 o
-2 -1 1 539.438 511.424 19.290 0.200 o
-2 -1 2 39.280 36.437 1.525 36.604 o
-2 -1 3 77.592 76.179 2.864 9.352 o
-2 -1 4 340.238 317.191 8.552 0.572 o
-2 -1 5 57.916 49.785 1.520 20.381 o
-2 -1 6 505.574 471.937 10.198 0.271 o
-2 -1 7 11.082 10.782 1.167 172.744 o
-2 -1 8 132.149 119.391 3.390 3.837 o
-2 -1 9 0.317 -0.309 1.051 299.051 o
-2 -1 10 5.268 2.987 1.354 171.633 o
-2 -1 11 12.548 10.363 1.286 144.304 o
-2 -1 12 32.159 29.606 1.433 50.637 o
-2 -1 13 44.838 41.720 1.706 28.337 o
-2 -1 14 137.336 123.097 4.285 3.352 o
-2 0 1 322.015 311.900 11.520 0.555 o
-2 0 2 9.718 8.523 1.317 155.190 o
-2 0 3 9.816 9.392 1.148 189.319 o
-2 0 4 19.561 20.907 1.402 87.115 o
-2 0 5 839.832 770.265 16.248 0.100 o
-2 0 6 35.494 31.370 1.353 46.268 o
-2 0 7 188.422 164.654 3.968 2.010 o
-2 0 8 22.207 19.378 1.244 91.557 o
-2 0 9 26.286 22.970 1.234 74.838 o
-2 0 10 163.570 151.382 3.871 2.521 o
-2 0 11 196.154 197.765 9.014 1.282 o
-2 0 12 35.146 33.670 1.503 42.714 o
-2 0 13 23.456 21.179 1.631 65.975 o
-2 0 14 0.124 0.734 0.588 954.131 o
-2 1 1 31.381 27.575 3.214 22.839 o
-2 1 2 726.726 726.801 45.055 0.074 o
-2 1 3 1108.950 1143.730 44.477 0.043 o
-2 1 4 694.768 632.832 20.904 0.132 o
-2 1 5 355.675 339.795 7.531 0.536 o
-2 1 6 15.212 14.287 0.889 183.262 o
-2 1 7 7.103 5.774 0.965 291.492 o
-2 1 8 0.322 0.969 0.949 366.387 o
-2 1 9 121.784 124.281 5.783 3.239 o
-2 1 10 93.405 93.057 3.228 6.592 o
-2 1 11 120.591 117.724 4.165 3.999 o
-2 1 12 57.008 53.905 1.943 18.289 o
-2 1 13 1.116 1.416 1.038 304.836 o
-2 1 14 30.272 27.865 1.625 50.043 o
-2 2 1 3.082 3.441 1.942 86.593 o
-2 2 2 7.069 4.705 1.616 118.354 o
-2 2 3 130.895 120.354 16.840 0.924 o
-2 2 4 373.401 325.016 8.509 0.505 o
-2 2 5 263.639 251.098 5.053 0.993 o
-2 2 6 14.438 13.777 1.409 113.676 o
-2 2 7 36.535 37.706 1.750 35.597 o
-2 2 8 298.901 313.866 8.517 0.669 o
-2 2 9 11.404 10.549 1.422 127.754 o
-2 2 10 13.505 12.019 1.398 121.165 o
-2 2 11 3.144 3.386 1.046 289.657 o
-2 2 12 127.681 127.270 3.739 3.747 o
-2 2 13 10.038 11.486 1.741 93.454 o
-2 3 1 10.650 10.288 1.540 114.891 o
-2 3 2 21.586 17.653 2.479 41.200 o
-2 3 3 1182.350 1128.770 43.397 0.041 o
-2 3 4 782.474 736.450 16.829 0.111 o
-2 3 5 213.817 211.498 5.333 1.403 o
-2 3 6 158.669 159.830 4.758 2.394 o
-2 3 7 29.436 29.836 1.593 50.638 o
-2 3 8 5.512 3.604 1.289 186.800 o
-2 3 9 13.338 16.573 1.700 86.082 o
-2 3 10 7.890 9.451 1.984 77.571 o
-2 3 11 362.686 391.357 10.843 0.441 o
-2 3 12 36.457 37.208 1.265 42.656 o
-2 3 13 64.183 64.309 3.077 11.681 o
-2 4 1 1043.530 1037.350 34.279 0.054 o
-2 4 2 43.271 40.120 2.358 24.131 o
-2 4 3 110.694 102.648 2.741 5.440 o
-2 4 4 817.862 798.288 18.210 0.099 o
-2 4 5 856.094 840.561 21.002 0.088 o
-2 4 6 51.181 45.608 1.975 22.029 o
-2 4 7 3.362 4.249 1.095 262.304 o
-2 4 8 20.162 23.016 1.556 74.159 o
-2 4 9 4.763 5.245 1.137 235.467 o
-2 4 10 63.994 68.530 2.201 13.531 o
-2 4 11 32.602 36.219 1.259 48.605 o
-2 4 12 56.934 62.242 2.240 15.934 o
-2 5 1 466.247 447.744 12.226 0.296 o
-2 5 2 1.098 1.229 0.763 561.547 o
-2 5 3 479.923 475.742 12.624 0.274 o
-2 5 4 76.006 73.382 2.602 10.161 o
-2 5 5 99.745 97.556 3.843 5.554 o
-2 5 6 0.666 0.641 1.139 254.379 o
-2 5 7 71.212 69.323 2.525 11.354 o
-2 5 8 239.688 262.990 8.758 0.928 o
-2 5 9 36.700 40.754 1.500 37.320 o
-2 5 10 51.584 56.342 1.798 20.486 o
-2 5 11 0.043 0.251 0.848 459.926 o
-2 5 12 40.252 43.707 2.236 25.771 o
-2 6 1 20.284 19.445 1.216 99.987 o
-2 6 2 297.418 283.825 6.683 0.758 o
-2 6 3 0.024 -0.195 1.005 326.902 o
-2 6 4 984.633 1055.260 22.692 0.064 o
-2 6 5 205.306 218.436 5.462 1.434 o
-2 6 6 298.073 308.491 6.907 0.714 o
-2 6 7 79.637 83.329 3.300 8.114 o
-2 6 8 36.476 34.066 2.193 31.127 o
-2 6 9 62.014 68.484 2.067 14.329 o
-2 6 10 2.703 2.533 0.789 505.522 o
-2 6 11 62.908 68.490 2.075 14.096 o
-2 7 1 1.063 1.713 1.026 311.698 o
-2 7 2 49.042 45.924 1.897 23.416 o
-2 7 3 1087.120 1184.140 25.553 0.052 o
-2 7 4 40.352 37.636 1.789 32.084 o
-2 7 5 147.096 152.071 3.876 2.849 o
-2 7 6 54.199 59.417 2.291 16.924 o
-2 7 7 12.505 12.085 1.359 129.918 o
-2 7 8 35.552 42.482 1.695 35.105 o
-2 7 9 168.271 191.536 4.379 2.058 o
-2 7 10 53.900 62.221 2.009 17.680 o
-2 8 1 54.011 53.628 1.980 19.248 o
-2 8 2 10.830 10.922 1.403 131.839 o
-2 8 3 86.654 96.888 3.398 6.806 o
-2 8 4 10.248 10.995 1.929 78.238 o
-2 8 5 116.922 121.589 4.861 3.769 o
-2 8 6 2.069 2.570 0.941 363.780 o
-2 8 7 13.316 14.874 1.140 152.069 o
-2 8 8 404.878 474.549 10.912 0.346 o
-2 8 9 16.360 16.860 1.051 140.521 o
-2 9 1 16.079 15.305 1.291 117.651 o
-2 9 2 3.616 5.069 1.806 99.033 o
-2 9 3 6.536 8.487 1.192 199.384 o
-2 9 4 37.267 36.209 2.200 29.893 o
-2 9 5 15.428 15.173 1.220 128.943 o
-2 9 6 43.370 46.795 1.541 28.950 o
-2 9 7 244.312 269.683 6.387 0.994 o
-2 9 8 11.284 9.479 0.771 296.347 o
-2 10 1 45.484 49.093 2.691 19.226 o
-2 10 2 0.699 1.553 1.238 214.869 o
-2 10 3 30.227 30.990 1.377 53.861 o
-2 10 4 74.707 80.432 2.190 10.466 o
-2 10 5 42.829 43.055 1.388 32.005 o
-2 10 6 24.863 23.890 1.168 80.376 o
-2 10 7 0.063 0.631 0.860 446.643 o
-2 11 1 53.727 54.412 1.982 19.203 o
-2 11 2 4.934 4.593 0.843 404.384 o
-2 11 3 48.484 48.933 1.622 24.623 o
-2 11 4 39.923 40.821 1.730 31.859 o
-2 11 5 0.264 2.233 1.522 142.484 o
-2 12 1 99.076 95.335 2.884 6.357 o
-2 12 2 27.967 24.861 1.215 69.058 o
-2 12 3 4.564 4.352 1.030 286.831 o
-1 -13 1 4.238 3.544 1.315 183.323 o
-1 -13 2 1.264 0.594 0.723 627.105 o
-1 -13 3 0.225 0.439 0.797 520.089 o
-1 -13 4 12.084 10.133 0.985 210.847 o
-1 -13 5 51.558 56.115 9.810 3.029 o
-1 -13 6 15.516 13.114 3.108 31.041 o
-1 -13 7 118.289 113.046 6.817 3.047 o
-1 -12 1 1.156 0.513 0.806 505.772 o
-1 -12 2 14.082 15.851 1.309 122.637 o
-1 -12 3 78.044 87.138 2.749 8.802 o
-1 -12 4 20.599 22.645 1.306 87.642 o
-1 -12 5 6.723 7.354 0.976 282.076 o
-1 -12 6 11.422 12.105 1.185 163.399 o
-1 -12 7 108.662 110.203 5.283 4.016 o
-1 -12 8 152.922 170.244 5.959 2.197 o
-1 -12 9 0.067 -0.170 0.934 379.044 o
-1 -12 10 31.139 26.106 2.122 39.040 o
-1 -11 1 57.026 62.124 2.125 16.318 o
-1 -11 2 0.645 2.096 0.972 347.557 o
-1 -11 3 26.908 28.047 1.461 59.725 o
-1 -11 4 67.703 75.279 2.725 11.042 o
-1 -11 5 46.650 51.598 2.753 18.137 o
-1 -11 6 12.265 11.291 0.979 205.380 o
-1 -11 7 21.970 23.511 1.514 71.856 o
-1 -11 8 116.403 127.839 3.421 4.257 o
-1 -11 9 37.016 39.944 1.612 35.981 o
-1 -11 10 12.613 14.140 3.212 29.771 o
-1 -11 11 15.605 15.406 1.432 104.882 o
-1 -10 1 0.815 0.430 1.115 265.418 o
-1 -10 2 20.618 19.279 1.542 78.026 o
-1 -10 3 20.627 21.407 1.338 87.438 o
-1 -10 4 30.998 31.015 1.529 49.162 o
-1 -10 5 46.597 49.676 1.753 24.623 o
-1 -10 6 3.960 4.953 1.378 166.647 o
-1 -10 7 41.449 47.901 3.411 16.275 o
-1 -10 8 1.627 2.573 0.915 386.941 o
-1 -10 9 3.350 4.000 1.038 290.822 o
-1 -10 10 0.124 0.140 0.997 332.733 o
-1 -10 11 33.298 33.484 2.862 24.909 o
-1 -10 12 58.133 61.795 3.126 12.786 o
-1 -9 1 34.589 35.188 2.443 28.765 o
-1 -9 2 144.530 152.352 4.214 2.836 o
-1 -9 3 219.367 248.060 5.845 1.209 o
-1 -9 4 50.345 50.736 2.053 20.862 o
-1 -9 5 279.858 286.288 7.117 0.799 o
-1 -9 6 52.717 57.422 2.228 17.951 o
-1 -9 7 19.036 19.883 1.218 103.721 o
-1 -9 8 5.258 5.937 1.271 188.512 o
-1 -9 9 37.710 31.770 4.054 14.846 o
-1 -9 10 7.476 8.373 0.938 286.037 o
-1 -9 11 58.725 61.288 3.292 12.223 o
-1 -9 12 41.860 40.795 2.836 20.784 o
-1 -9 13 5.843 6.381 1.889 88.516 o
-1 -8 1 0.567 -0.377 0.792 525.829 o
-1 -8 2 198.953 206.624 3.998 1.642 o
-1 -8 3 66.628 66.178 1.940 13.812 o
-1 -8 4 54.175 52.740 1.856 19.908 o
-1 -8 5 11.391 11.974 1.049 192.988 o
-1 -8 6 1.059 1.296 0.917 389.919 o
-1 -8 7 8.219 6.509 0.929 292.278 o
-1 -8 8 173.199 169.341 4.989 2.069 o
-1 -8 9 78.417 78.861 2.930 8.994 o
-1 -8 10 3.124 2.926 1.760 105.180 o
-1 -8 11 6.806 6.266 1.026 263.964 o
-1 -8 12 15.206 15.583 1.358 113.311 o
-1 -8 13 19.773 19.331 0.999 119.937 o
-1 -8 14 5.421 4.303 0.891 362.870 o
-1 -7 1 8.024 7.231 0.771 380.386 o
-1 -7 2 148.788 157.682 2.976 2.901 o
-1 -7 3 53.047 47.034 1.542 23.168 o
-1 -7 4 71.201 69.528 1.853 12.613 o
-1 -7 5 14.972 14.643 0.920 178.173 o
-1 -7 6 223.447 229.260 4.864 1.294 o
-1 -7 7 113.142 112.458 2.776 5.016 o
-1 -7 8 73.361 68.706 2.356 11.365 o
-1 -7 9 222.793 221.655 6.287 1.246 o
-1 -7 10 79.564 78.234 3.267 8.422 o
-1 -7 11 0.122 -0.862 1.782 104.049 o
-1 -7 12 67.525 66.553 2.706 11.832 o
-1 -7 13 56.188 62.722 2.460 15.304 o
-1 -7 14 48.711 50.256 1.830 22.944 o
-1 -6 1 17.694 16.506 0.910 150.699 o
-1 -6 2 87.806 88.828 1.995 8.381 o
-1 -6 3 2.914 2.411 0.548 988.097 o
-1 -6 4 16.453 15.926 0.778 182.210 o
-1 -6 5 435.922 424.134 7.711 0.363 o
-1 -6 6 338.790 325.770 5.872 0.607 o
-1 -6 7 272.610 274.400 5.296 0.897 o
-1 -6 8 10.871 11.363 1.052 198.767 o
-1 -6 9 116.008 112.735 3.944 4.360 o
-1 -6 10 6.000 5.557 1.161 219.801 o
-1 -6 11 47.378 45.507 2.599 19.754 o
-1 -6 12 22.896 22.934 1.910 54.700 o
-1 -6 13 4.270 3.515 1.113 251.904 o
-1 -6 14 0.598 1.374 1.025 313.677 o
-1 -6 15 81.604 68.721 4.383 7.110 o
-1 -5 1 289.352 263.902 24.780 0.339 o
-1 -5 2 70.484 68.515 2.421 11.757 o
-1 -5 3 249.258 242.845 10.116 0.867 o
-1 -5 4 40.432 35.733 1.185 39.839 o
-1 -5 5 89.029 85.088 2.844 7.651 o
-1 -5 6 596.021 566.945 10.079 0.198 o
-1 -5 7 74.242 70.135 2.261 11.264 o
-1 -5 8 308.274 283.029 5.751 0.745 o
-1 -5 9 463.177 436.887 9.829 0.318 o
-1 -5 10 448.467 450.760 10.194 0.323 o
-1 -5 11 204.714 198.091 6.081 1.475 o
-1 -5 12 10.423 10.825 1.493 120.670 o
-1 -5 13 133.235 128.188 4.193 3.423 o
-1 -5 14 14.576 15.444 1.375 113.979 o
-1 -5 15 38.953 34.918 1.377 39.586 o
-1 -4 1 499.004 408.221 50.720 0.092 o
-1 -4 2 1025.340 928.982 70.586 0.035 o
-1 -4 3 1515.630 1486.380 81.602 0.019 o
-1 -4 4 16.493 13.768 1.351 112.685 o
-1 -4 5 105.978 90.541 3.465 5.659 o
-1 -4 6 185.004 176.879 4.157 1.957 o
-1 -4 7 52.141 46.494 1.316 24.928 o
-1 -4 8 9.675 8.910 0.845 295.149 o
-1 -4 9 76.263 69.064 1.787 11.766 o
-1 -4 10 341.634 331.960 6.423 0.586 o
-1 -4 11 170.951 166.529 3.773 2.275 o
-1 -4 12 7.371 7.031 7.094 6.535 o
-1 -4 13 45.628 45.936 2.771 19.192 o
-1 -4 14 54.528 55.051 2.570 16.312 o
-1 -4 15 2.635 2.858 0.997 321.683 o
-1 -3 1 1269.360 1274.320 70.890 0.027 o
-1 -3 2 865.846 783.189 44.250 0.064 o
-1 -3 3 76.272 72.862 3.369 8.905 o
-1 -3 4 23.373 20.403 1.945 54.457 o
-1 -3 5 126.358 128.913 6.234 2.932 o
-1 -3 6 18.351 16.037 1.148 121.122 o
-1 -3 7 42.712 36.669 1.055 38.118 o
-1 -3 8 9.482 9.275 0.779 326.796 o
-1 -3 9 130.379 126.268 2.838 3.935 o
-1 -3 10 1603.470 1602.650 29.705 0.026 o
-1 -3 11 0.447 1.307 1.196 230.722 o
-1 -3 12 20.812 17.827 2.228 48.901 o
-1 -3 13 99.667 94.725 3.182 6.124 o
-1 -3 14 0.269 -0.951 0.951 365.434 o
-1 -3 15 3.221 2.957 1.020 304.479 o
-1 -2 1 9313.800 9365.000 509.770 0.001 o
-1 -2 2 10.415 5.583 1.567 117.667 o
-1 -2 3 377.417 354.646 12.215 0.427 o
-1 -2 4 680.600 652.596 21.299 0.132 o
-1 -2 5 31.735 32.136 2.205 34.801 o
-1 -2 6 0.366 1.146 1.211 225.138 o
-1 -2 7 10.597 11.967 1.338 140.738 o
-1 -2 8 153.215 146.697 3.396 2.858 o
-1 -2 9 625.894 613.096 11.822 0.174 o
-1 -2 10 185.152 183.675 3.893 1.936 o
-1 -2 11 119.502 113.453 3.623 4.343 o
-1 -2 12 127.597 136.412 6.182 2.850 o
-1 -2 13 81.429 80.687 2.607 8.964 o
-1 -2 14 8.949 7.736 0.945 269.516 o
-1 -2 15 60.069 53.817 8.762 3.588 o
-1 -1 1 3565.780 3767.960 118.623 0.004 o
-1 -1 2 77.340 73.805 2.844 9.565 o
-1 -1 3 606.237 580.398 21.129 0.159 o
-1 -1 4 76.627 74.732 4.073 7.697 o
-1 -1 5 347.102 353.229 10.594 0.494 o
-1 -1 6 35.039 34.425 3.503 18.556 o
-1 -1 7 550.777 567.341 12.156 0.212 o
-1 -1 8 344.434 348.916 6.541 0.561 o
-1 -1 9 513.178 520.287 9.561 0.253 o
-1 -1 10 0.450 -0.578 0.999 330.846 o
-1 -1 11 0.543 1.602 1.014 320.316 o
-1 -1 12 34.045 36.746 3.148 21.349 o
-1 -1 13 37.175 37.658 1.419 39.466 o
-1 -1 14 395.778 405.966 11.854 0.381 o
-1 -1 15 39.127 41.841 7.129 5.685 o
-1 0 1 89.768 64.247 3.458 7.852 o
-1 0 2 2374.850 2337.300 79.728 0.010 o
-1 0 3 106.131 109.061 7.643 2.984 o
-1 0 4 1625.280 1687.250 46.952 0.023 o
-1 0 5 1975.880 2141.570 59.021 0.015 o
-1 0 6 179.818 195.665 6.565 1.657 o
-1 0 7 4.395 3.412 0.934 348.623 o
-1 0 8 28.036 33.158 1.682 48.141 o
-1 0 9 4.755 4.563 1.127 240.992 o
-1 0 10 93.770 91.828 2.961 6.837 o
-1 0 11 0.991 1.619 0.970 349.106 o
-1 0 12 32.137 35.538 2.334 31.483 o
-1 0 13 144.730 152.803 3.743 2.920 o
-1 0 14 38.488 40.634 1.603 34.492 o
-1 0 15 48.535 50.849 3.398 14.598 o
-1 1 1 4228.400 4179.140 114.083 0.004 o
-1 1 2 1847.110 2012.850 63.486 0.016 o
-1 1 3 487.824 483.173 19.999 0.223 o
-1 1 4 457.586 513.125 14.804 0.264 o
-1 1 5 376.779 425.720 18.321 0.318 o
-1 1 6 111.123 123.130 3.874 4.378 o
-1 1 7 59.016 58.837 2.192 15.994 o
-1 1 8 486.985 537.177 11.942 0.254 o
-1 1 9 235.063 249.109 6.686 1.077 o
-1 1 10 257.120 291.785 8.401 0.826 o
-1 1 11 74.181 71.262 2.132 11.396 o
-1 1 12 19.357 21.388 1.177 102.721 o
-1 1 13 13.777 14.221 0.962 182.556 o
-1 1 14 82.037 83.304 2.464 8.909 o
-1 2 1 1480.440 1449.490 47.171 0.027 o
-1 2 2 4599.460 4776.350 116.566 0.003 o
-1 2 3 3213.830 3412.620 106.981 0.005 o
-1 2 4 1089.330 1235.690 48.415 0.040 o
-1 2 5 301.780 308.438 13.885 0.538 o
-1 2 6 3.216 3.345 1.111 257.770 o
-1 2 7 157.331 161.222 3.873 2.546 o
-1 2 8 10.153 11.928 1.351 140.575 o
-1 2 9 147.355 159.120 3.985 2.747 o
-1 2 10 54.105 57.172 2.380 16.920 o
-1 2 11 27.187 31.316 1.523 54.686 o
-1 2 12 59.209 66.171 2.039 15.421 o
-1 2 13 102.937 106.307 3.156 5.567 o
-1 2 14 81.762 81.612 3.025 8.343 o
-1 3 1 21.716 19.942 2.475 40.488 o
-1 3 2 20.591 22.788 2.060 52.308 o
-1 3 3 10.294 5.543 2.776 41.030 o
-1 3 4 55.202 57.206 2.203 17.306 o
-1 3 5 357.205 391.757 9.400 0.466 o
-1 3 6 215.056 231.646 5.182 1.328 o
-1 3 7 61.521 69.891 2.194 13.954 o
-1 3 8 63.296 66.952 2.339 13.510 o
-1 3 9 42.862 47.408 2.499 21.700 o
-1 3 10 12.070 12.522 1.393 126.048 o
-1 3 11 59.392 65.787 2.748 13.314 o
-1 3 12 208.784 223.363 5.115 1.410 o
-1 3 13 203.790 220.894 5.778 1.415 o
-1 4 1 2.542 11.601 4.522 16.053 o
-1 4 2 166.808 141.175 14.672 1.003 o
-1 4 3 522.622 518.867 15.255 0.224 o
-1 4 4 256.389 262.993 6.682 0.945 o
-1 4 5 320.692 338.367 8.801 0.586 o
-1 4 6 75.612 77.606 2.304 10.374 o
-1 4 7 204.930 216.326 5.403 1.450 o
-1 4 8 102.075 110.208 3.872 5.077 o
-1 4 9 26.181 26.686 1.341 66.542 o
-1 4 10 23.066 21.433 1.421 76.277 o
-1 4 11 119.312 133.707 3.638 3.957 o
-1 4 12 41.999 39.432 1.590 32.234 o
-1 4 13 0.023 -0.286 0.636 817.874 o
-1 5 1 8.909 9.354 1.144 196.402 o
-1 5 2 775.195 764.922 17.660 0.109 o
-1 5 3 131.166 135.702 3.438 3.587 o
-1 5 4 18.911 20.078 1.270 99.799 o
-1 5 5 0.355 0.877 0.777 546.068 o
-1 5 6 210.232 229.190 4.887 1.389 o
-1 5 7 125.828 131.060 3.154 3.925 o
-1 5 8 26.006 27.074 1.601 57.634 o
-1 5 9 3.758 2.720 0.871 407.437 o
-1 5 10 232.815 259.567 6.400 1.074 o
-1 5 11 21.221 21.328 1.159 97.033 o
-1 5 12 15.226 17.216 1.070 143.919 o
-1 6 1 1293.460 1306.290 32.186 0.038 o
-1 6 2 193.628 198.685 4.598 1.693 o
-1 6 3 149.343 140.333 3.524 3.001 o
-1 6 4 19.315 18.096 1.325 97.592 o
-1 6 5 269.495 268.343 5.801 0.908 o
-1 6 6 268.357 274.413 5.988 0.895 o
-1 6 7 223.017 234.660 5.254 1.259 o
-1 6 8 90.899 98.602 4.326 5.642 o
-1 6 9 29.342 28.837 1.380 57.098 o
-1 6 10 20.566 22.122 1.413 82.115 o
-1 6 11 12.214 12.624 1.065 180.527 o
-1 6 12 163.663 162.384 9.448 1.567 o
-1 7 1 172.922 166.498 4.134 2.201 o
-1 7 2 90.492 85.620 2.311 7.987 o
-1 7 3 633.216 647.218 13.483 0.162 o
-1 7 4 80.067 78.847 2.700 9.118 o
-1 7 5 2.108 2.325 1.040 299.603 o
-1 7 6 49.257 53.205 1.942 21.403 o
-1 7 7 27.499 28.281 1.490 57.603 o
-1 7 8 2.425 2.376 0.901 394.024 o
-1 7 9 2.839 3.520 1.076 275.428 o
-1 7 10 53.487 55.349 2.827 15.478 o
-1 7 11 108.416 104.334 4.520 4.545 o
-1 8 1 18.883 19.103 1.211 106.416 o
-1 8 2 627.437 614.593 12.922 0.170 o
-1 8 3 536.828 547.338 12.588 0.222 o
-1 8 4 361.686 374.086 8.706 0.481 o
-1 8 5 343.113 336.713 10.342 0.518 o
-1 8 6 15.318 15.377 1.610 90.149 o
-1 8 7 53.623 55.764 2.151 18.263 o
-1 8 8 62.948 63.985 3.012 12.082 o
-1 8 9 108.023 111.660 3.475 4.968 o
-1 8 10 16.240 18.006 1.378 103.576 o
-1 9 1 68.781 62.818 2.295 12.898 o
-1 9 2 219.358 225.506 6.382 1.250 o
-1 9 3 287.285 276.116 9.192 0.732 o
-1 9 4 15.400 14.001 1.194 135.281 o
-1 9 5 76.530 69.865 2.331 10.791 o
-1 9 6 150.409 147.245 4.299 2.748 o
-1 9 7 68.375 70.828 3.106 10.494 o
-1 9 8 76.152 77.414 2.688 9.727 o
-1 9 9 0.549 0.138 0.779 544.382 o
-1 10 1 6.641 4.097 1.757 101.966 o
-1 10 2 0.069 -0.666 1.474 152.054 o
-1 10 3 7.595 8.660 1.158 202.809 o
-1 10 4 0.698 1.366 0.908 399.204 o
-1 10 5 149.982 143.748 4.107 2.832 o
-1 10 6 162.867 172.492 6.656 1.942 o
-1 10 7 189.886 178.729 6.114 1.690 o
-1 11 1 2.328 2.282 1.096 269.470 o
-1 11 2 32.662 32.185 1.581 45.153 o
-1 11 3 30.219 26.819 1.369 57.641 o
-1 11 4 6.236 4.269 0.901 346.716 o
-1 11 5 11.555 10.897 1.245 154.704 o
-1 11 6 0.070 -0.535 0.843 465.381 o
-1 12 1 34.482 32.739 1.340 46.954 o
-1 12 2 38.926 33.354 1.546 38.168 o
-1 12 3 44.186 43.832 3.414 16.106 o
-1 12 4 2.035 1.108 0.780 531.050 o
-1 13 1 9.755 8.348 1.072 214.246 o
0 -13 1 23.885 20.733 1.189 87.145 o
0 -13 2 193.451 181.727 5.702 1.682 o
0 -13 3 0.352 0.036 0.854 453.239 o
0 -13 4 3.934 4.805 0.990 311.117 o
0 -13 5 9.221 11.578 1.229 167.956 o
0 -13 6 35.641 39.015 1.949 33.160 o
0 -13 7 16.295 13.361 1.746 80.232 o
0 -13 8 43.000 46.747 3.483 15.689 o
0 -13 9 19.267 16.545 1.620 79.410 o
0 -12 1 1.675 2.741 0.983 335.317 o
0 -12 2 8.905 8.877 1.125 203.294 o
0 -12 3 28.742 34.151 1.871 42.605 o
0 -12 4 3.481 5.435 1.328 179.375 o
0 -12 5 11.592 15.826 1.936 73.145 o
0 -12 6 46.489 51.438 1.968 22.879 o
0 -12 7 257.893 274.029 7.194 0.898 o
0 -12 8 7.345 9.209 1.069 230.710 o
0 -12 9 0.147 -0.617 1.132 257.721 o
0 -12 10 4.035 2.831 0.900 380.105 o
0 -11 1 53.375 60.751 3.699 11.842 o
0 -11 2 126.844 128.628 7.061 2.666 o
0 -11 3 185.223 198.904 9.173 1.330 o
0 -11 4 49.490 46.852 3.399 14.796 o
0 -11 5 59.711 54.767 4.604 9.034 o
0 -11 6 163.652 183.182 5.836 1.989 o
0 -11 7 68.781 73.722 2.632 11.181 o
0 -11 8 286.606 307.571 8.061 0.721 o
0 -11 9 1.916 1.897 1.014 316.575 o
0 -11 10 40.417 42.858 2.154 26.660 o
0 -11 11 10.993 12.375 1.083 186.644 o
0 -11 12 20.404 17.758 1.258 99.504 o
0 -10 1 61.816 57.701 2.375 14.813 o
0 -10 2 59.196 60.990 2.480 14.713 o
0 -10 3 1.277 2.250 1.037 304.009 o
0 -10 4 10.610 8.296 1.167 183.305 o
0 -10 5 2.758 2.306 1.058 287.289 o
0 -10 6 2.673 3.419 1.130 251.252 o
0 -10 7 557.618 602.333 13.288 0.198 o
0 -10 8 27.882 34.848 3.544 19.762 o
0 -10 9 27.014 25.396 1.409 63.744 o
0 -10 10 33.636 35.413 2.381 29.998 o
0 -10 11 1.200 0.537 1.014 320.081 o
0 -10 12 34.455 35.477 1.589 41.065 o
0 -10 13 79.306 76.822 5.005 6.217 o
0 -9 1 21.593 20.976 1.357 84.107 o
0 -9 2 0.309 0.623 0.967 353.050 o
0 -9 3 31.857 30.150 1.507 49.047 o
0 -9 4 69.436 67.717 1.927 13.037 o
0 -9 5 121.612 129.813 3.539 3.978 o
0 -9 6 212.429 214.863 5.558 1.386 o
0 -9 7 205.001 209.025 5.707 1.457 o
0 -9 8 0.002 0.585 0.935 378.006 o
0 -9 9 46.069 42.387 1.986 25.190 o
0 -9 10 19.488 17.815 1.763 69.687 o
0 -9 11 43.979 48.312 2.280 22.617 o
0 -9 12 107.944 117.772 3.566 4.779 o
0 -9 13 0.194 -0.535 0.950 366.144 o
0 -9 14 8.548 7.926 1.048 233.436 o
0 -8 1 76.954 76.600 2.336 10.201 o
0 -8 2 4.222 4.556 1.401 161.316 o
0 -8 3 453.046 450.790 8.716 0.327 o
0 -8 4 145.102 137.007 3.267 3.202 o
0 -8 5 1.884 1.927 0.724 611.445 o
0 -8 6 0.004 0.041 0.802 513.549 o
0 -8 7 28.291 27.982 1.408 58.918 o
0 -8 8 0.341 0.158 1.043 303.745 o
0 -8 9 50.223 47.370 2.490 19.129 o
0 -8 10 4.097 2.766 1.334 179.636 o
0 -8 11 184.928 172.298 16.692 0.773 o
0 -8 12 27.480 28.070 1.757 50.196 o
0 -8 13 11.922 11.532 1.490 115.832 o
0 -8 14 121.638 121.192 3.438 4.175 o
0 -7 1 62.111 63.428 1.881 15.451 o
0 -7 2 576.677 567.937 11.406 0.202 o
0 -7 3 110.822 105.602 2.699 5.367 o
0 -7 4 66.171 60.873 1.444 15.728 o
0 -7 5 147.354 130.530 2.727 3.334 o
0 -7 6 303.012 287.980 5.700 0.755 o
0 -7 7 658.011 640.022 12.175 0.158 o
0 -7 8 440.242 420.738 8.895 0.353 o
0 -7 9 2.730 2.287 1.087 272.605 o
0 -7 10 11.189 11.556 1.415 127.745 o
0 -7 11 70.004 69.590 3.909 8.801 o
0 -7 12 103.752 103.647 3.381 5.461 o
0 -7 13 32.396 31.078 1.674 44.293 o
0 -7 14 54.214 55.072 2.090 18.439 o
0 -7 15 41.476 24.417 2.125 31.896 o
0 -6 1 1023.270 985.933 22.616 0.064 o
0 -6 2 10.399 11.054 1.330 144.732 o
0 -6 3 53.847 53.644 1.860 19.843 o
0 -6 4 434.269 408.014 8.344 0.369 o
0 -6 5 148.456 139.552 3.084 3.115 o
0 -6 6 27.963 26.062 1.129 70.588 o
0 -6 7 256.636 242.698 5.815 1.021 o
0 -6 8 106.668 103.182 2.787 5.644 o
0 -6 9 47.554 44.727 1.915 24.336 o
0 -6 10 2.032 1.540 1.324 186.948 o
0 -6 11 136.607 137.939 5.107 2.956 o
0 -6 12 83.645 81.306 5.665 5.211 o
0 -6 13 0.701 0.377 1.266 205.875 o
0 -6 14 8.143 6.626 0.922 296.212 o
0 -6 15 28.360 30.006 1.428 56.470 o
0 -5 1 106.351 105.131 16.040 1.071 o
0 -5 2 45.126 39.166 3.500 15.932 o
0 -5 3 199.980 191.422 11.084 1.101 o
0 -5 4 20.246 18.213 1.240 100.633 o
0 -5 5 475.000 456.901 13.190 0.281 o
0 -5 6 43.876 37.484 1.482 32.569 o
0 -5 7 281.582 262.283 5.079 0.890 o
0 -5 8 97.431 90.403 2.331 7.079 o
0 -5 9 126.025 120.316 3.413 4.033 o
0 -5 10 41.339 40.501 2.081 27.486 o
0 -5 11 33.208 34.187 1.984 36.451 o
0 -5 12 14.289 15.993 2.011 65.447 o
0 -5 13 0.078 -0.086 1.197 230.607 o
0 -5 14 114.922 115.328 3.493 4.552 o
0 -5 15 167.386 166.989 5.732 2.059 o
0 -4 1 568.058 586.507 23.975 0.159 o
0 -4 2 885.065 890.139 42.834 0.061 o
0 -4 3 6.948 6.212 1.229 192.774 o
0 -4 4 234.287 220.518 7.404 1.118 o
0 -4 5 144.352 135.843 4.068 3.062 o
0 -4 6 1324.550 1326.820 27.965 0.038 o
0 -4 7 94.337 89.665 2.115 7.554 o
0 -4 8 558.393 533.812 9.736 0.224 o
0 -4 9 81.412 73.717 2.089 10.097 o
0 -4 10 0.054 -0.044 0.924 387.138 o
0 -4 11 21.208 23.422 1.851 58.778 o
0 -4 12 69.401 70.682 2.445 11.709 o
0 -4 13 39.717 40.162 2.455 24.892 o
0 -4 14 32.163 32.784 1.636 44.318 o
0 -4 15 4.397 3.416 0.987 315.002 o
0 -3 1 4.564 2.495 2.116 72.710 o
0 -3 2 762.167 762.695 21.549 0.106 o
0 -3 3 56.263 54.816 2.976 14.334 o
0 -3 4 121.344 97.736 9.034 2.354 o
0 -3 5 2784.360 2754.150 91.561 0.008 o
0 -3 6 11.604 10.492 1.318 142.838 o
0 -3 7 983.545 962.134 20.055 0.070 o
0 -3 8 46.274 43.026 1.855 25.900 o
0 -3 9 0.562 3.027 1.160 244.066 o
0 -3 10 77.079 73.315 2.149 10.712 o
0 -3 11 385.838 400.041 12.559 0.387 o
0 -3 12 261.498 273.353 6.193 0.918 o
0 -3 13 4.516 6.357 1.063 264.379 o
0 -3 14 0.242 -0.778 0.905 403.607 o
0 -3 15 68.162 70.492 3.849 9.055 o
0 -2 1 257.524 254.912 10.687 0.797 o
0 -2 2 48.062 44.621 3.942 12.918 o
0 -2 3 2021.740 2037.930 64.381 0.014 o
0 -2 4 69.919 68.668 3.994 8.698 o
0 -2 5 24.169 20.170 5.199 11.235 o
0 -2 6 12.117 16.395 3.778 21.872 o
0 -2 7 2.614 2.941 1.128 252.820 o
0 -2 8 85.008 83.597 2.482 8.525 o
0 -2 9 1.641 1.200 1.007 322.748 o
0 -2 10 985.317 1025.630 21.772 0.066 o
0 -2 11 35.332 30.841 2.073 34.710 o
0 -2 12 82.198 82.163 2.513 8.900 o
0 -2 13 8.403 9.981 1.131 201.276 o
0 -2 14 14.775 15.866 1.147 139.928 o
0 -2 15 7.629 8.269 1.049 239.475 o
0 -1 1 2505.900 2453.620 94.544 0.009 o
0 -1 2 554.518 603.143 23.184 0.163 o
0 -1 3 0.919 1.458 1.679 116.946 o
0 -1 4 266.224 293.655 13.582 0.623 o
0 -1 5 298.157 330.654 11.744 0.576 o
0 -1 6 578.747 662.762 22.705 0.151 o
0 -1 7 574.569 621.380 18.146 0.172 o
0 -1 8 187.722 197.491 5.221 1.706 o
0 -1 9 1704.460 1934.270 43.405 0.020 o
0 -1 10 541.179 551.959 12.360 0.219 o
0 -1 11 0.557 -0.731 1.171 241.015 o
0 -1 12 1.005 0.855 1.023 314.496 o
0 -1 13 139.092 143.310 3.796 3.163 o
0 -1 14 8.646 8.259 0.888 295.122 o
0 -1 15 12.261 12.240 1.050 184.803 o
0 0 1 1.458 2.621 1.990 83.147 o
0 0 2 215.229 269.187 11.393 0.874 o
0 0 3 39.871 54.140 5.871 7.587 o
0 0 4 161.287 209.200 14.598 0.927 o
0 0 5 3.718 3.194 2.154 70.331 o
0 0 6 103.157 122.344 10.411 2.025 o
0 0 7 597.989 698.655 19.706 0.150 o
0 0 8 450.065 507.835 12.174 0.287 o
0 0 9 43.067 45.512 2.562 21.529 o
0 0 10 416.619 452.823 12.285 0.334 o
0 0 11 31.269 34.265 1.728 42.708 o
0 0 12 210.767 220.351 8.176 1.199 o
0 0 13 1.994 2.190 0.848 447.054 o
0 0 14 130.427 141.452 3.839 3.414 o
0 0 15 5.536 3.802 0.696 554.124 o
0 1 0 0.429 3.494 0.993 331.614 o
0 1 1 36.125 53.285 2.479 23.384 o
0 1 2 2463.970 3201.010 101.248 0.008 o
0 1 3 245.781 293.814 13.091 0.683 o
0 1 4 5.369 3.519 4.581 15.671 o
0 1 5 761.489 968.344 38.355 0.072 o
0 1 6 72.338 77.192 5.059 6.538 o
0 1 7 95.579 106.839 5.747 4.234 o
0 1 8 50.936 54.862 2.199 19.115 o
0 1 9 365.893 410.610 10.211 0.431 o
0 1 10 190.654 219.420 5.730 1.532 o
0 1 11 240.885 272.364 7.909 0.942 o
0 1 12 111.243 124.175 5.270 3.726 o
0 1 13 105.082 121.399 3.302 4.959 o
0 1 14 156.850 176.696 4.741 2.289 o
0 2 0 4246.260 4603.970 143.201 0.003 o
0 2 1 981.141 1150.680 45.231 0.047 o
0 2 2 731.547 859.622 28.179 0.094 o
0 2 3 216.416 256.765 12.096 0.853 o
0 2 4 4056.560 4915.760 154.222 0.003 o
0 2 5 9.230 9.927 2.519 48.927 o
0 2 6 88.598 102.585 5.212 4.944 o
0 2 7 201.766 231.917 9.140 1.147 o
0 2 8 114.634 129.476 4.030 4.056 o
0 2 9 66.990 78.420 2.590 11.173 o
0 2 10 27.210 27.715 1.684 52.818 o
0 2 11 26.610 28.354 4.248 15.429 o
0 2 12 102.445 109.805 2.721 5.737 o
0 2 13 1.047 1.163 0.798 515.092 o
0 2 14 93.571 95.275 2.865 6.794 o
0 3 0 1016.920 997.812 54.855 0.043 o
0 3 1 369.234 403.235 16.672 0.352 o
0 3 2 40.211 39.237 3.079 19.739 o
0 3 3 648.305 733.536 35.057 0.100 o
0 3 4 194.085 240.569 13.069 0.890 o
0 3 5 581.970 701.596 19.969 0.153 o
0 3 6 66.568 73.012 2.473 11.948 o
0 3 7 252.816 286.516 8.098 0.861 o
0 3 8 2.851 3.304 1.345 178.516 o
0 3 9 3.447 4.162 1.132 246.197 o
0 3 10 153.597 180.915 5.142 2.245 o
0 3 11 354.579 389.370 9.634 0.469 o
0 3 12 227.918 260.043 7.268 1.057 o
0 3 13 153.735 169.830 4.967 2.358 o
0 4 0 770.155 783.091 21.834 0.103 o
0 4 1 163.775 159.880 7.889 1.809 o
0 4 2 9.919 10.990 2.386 53.508 o
0 4 3 331.527 349.641 10.392 0.526 o
0 4 4 1695.930 1867.380 42.501 0.021 o
0 4 5 339.498 390.254 7.221 0.523 o
0 4 6 231.816 244.439 6.101 1.134 o
0 4 7 22.084 23.116 2.210 46.044 o
0 4 8 5.610 6.866 1.385 158.469 o
0 4 9 44.851 48.210 1.983 24.342 o
0 4 10 94.583 98.978 4.935 4.973 o
0 4 11 89.213 96.576 3.418 6.606 o
0 4 12 161.567 181.651 6.848 1.877 o
0 4 13 76.662 83.820 3.162 8.582 o
0 5 0 38.441 28.840 2.732 25.172 o
[truncated: 47,248 more chars]
