# Supplementary material for: Three Component Thio‐ and Carboboration of Alkynes: A Modular Route to Functionalised Bicyclic Boronates
Source: Angew Chem Int Ed Engl. 2026 May 27;65(30):e9548215. doi: 10.1002/anie.9548215 (PMC13383196; doi:10.1002/anie.9548215)
Supplement: Supplementary file 2 — Supporting File 2: anie72649‐sup‐0002‐cif.zip. [file ANIE-65-e9548215-s002.zip › anie72649-sup-0002-cif/Compound 4a-anhydride.cif]

data_4a-anhydride
# lbw380-02dagger
_audit_creation_date               2026-01-26
_audit_creation_method
;
Olex2 1.5-beta
(compiled 2025.07.13 svn.rb7424aed for OlexSys, GUI svn.r7314)
;
_audit_contact_author_address      ?
_audit_contact_author_email        ?
_audit_contact_author_name         ''
_audit_contact_author_phone        ?
_publ_contact_author_id_orcid      ?
_publ_section_references
;
Bourhis, L.J., Dolomanov, O.V., Gildea, R.J., Howard, J.A.K., Puschmann, H.
 (2015). Acta Cryst. A71, 59-75.

Dolomanov, O.V., Bourhis, L.J., Gildea, R.J, Howard, J.A.K. & Puschmann, H.
 (2009), J. Appl. Cryst. 42, 339-341.

Kleemiss, F., Dolomanov, O.V., Bodensteiner, M., Peyerimhoff, N., Midgley, L.,
Bourhis, L.J., Genoni, A., Malaspina, L.A., Jayatilaka, D., Spencer, J.L.,
White, F., Grundkoetter-Stock, B., Steinhauer, S., Lentz, D., Puschmann, H.,
Grabowsky, S. (2021), Chem. Sci., 12, 1675-1692.
;
_chemical_formula_moiety           'C32 H30 B2 N2 O S2, C3 D6 O'
_chemical_formula_sum              'C35 H30 B2 D6 N2 O2 S2'
_chemical_formula_weight           608.506
_chemical_oxdiff_formula           C32H15B2OS2N2
loop_
  _atom_type_symbol
  _atom_type_scat_dispersion_real
  _atom_type_scat_dispersion_imag
  _atom_type_scat_source
  _atom_type_scat_dispersion_source
 B 0.00156 0.00068 'NoSpherA2: Chem.Sci. 2021, DOI:10.1039/D0SC05526C'
 'Brennan, Cowan, Rev. Sci. Instrum., 1992, 63, 850'
 C 0.00313 0.00162 'NoSpherA2: Chem.Sci. 2021, DOI:10.1039/D0SC05526C'
 'Brennan, Cowan, Rev. Sci. Instrum., 1992, 63, 850'
 D 0.00000 0.00000 'NoSpherA2: Chem.Sci. 2021, DOI:10.1039/D0SC05526C'
 'Brennan, Cowan, Rev. Sci. Instrum., 1992, 63, 850'
 H 0.00000 0.00000 'NoSpherA2: Chem.Sci. 2021, DOI:10.1039/D0SC05526C'
 'Brennan, Cowan, Rev. Sci. Instrum., 1992, 63, 850'
 N 0.00612 0.00332 'NoSpherA2: Chem.Sci. 2021, DOI:10.1039/D0SC05526C'
 'Brennan, Cowan, Rev. Sci. Instrum., 1992, 63, 850'
 O 0.01085 0.00610 'NoSpherA2: Chem.Sci. 2021, DOI:10.1039/D0SC05526C'
 'Brennan, Cowan, Rev. Sci. Instrum., 1992, 63, 850'
 S 0.12485 0.12449 'NoSpherA2: Chem.Sci. 2021, DOI:10.1039/D0SC05526C'
 'Brennan, Cowan, Rev. Sci. Instrum., 1992, 63, 850'

_space_group_crystal_system        'monoclinic'
_space_group_IT_number             14
_space_group_name_H-M_alt          'P 1 21/n 1'
_space_group_name_Hall             '-P 2yn'
loop_
  _space_group_symop_id
  _space_group_symop_operation_xyz
 1 x,y,z
 2 -x+1/2,y+1/2,-z+1/2
 3 -x,-y,-z
 4 x-1/2,-y-1/2,z-1/2

_symmetry_Int_Tables_number        14
_cell_length_a                     8.3828(2)
_cell_length_b                     13.5290(3)
_cell_length_c                     27.3128(9)
_cell_angle_alpha                  90
_cell_angle_beta                   96.010(3)
_cell_angle_gamma                  90
_cell_volume                       3080.54(14)
_cell_formula_units_Z              4
_cell_measurement_reflns_used      6552
_cell_measurement_temperature      100.00(10)
_cell_measurement_theta_max        29.9100
_cell_measurement_theta_min        2.1150
_cell_oxdiff_angle_alpha           89.9644(19)
_cell_oxdiff_angle_beta            96.003(2)
_cell_oxdiff_angle_gamma           89.9892(16)
_cell_oxdiff_length_a              8.38188(19)
_cell_oxdiff_length_b              13.5282(2)
_cell_oxdiff_length_c              27.3171(9)
_cell_oxdiff_measurement_reflns_used  6551
_cell_oxdiff_volume                3080.55(13)
_exptl_absorpt_coefficient_mu      0.209
_exptl_absorpt_correction_T_max    1.000
_exptl_absorpt_correction_T_min    0.876
_exptl_absorpt_correction_type     gaussian
_exptl_absorpt_process_details
;
CrysAlisPro 1.171.44.93a (Rigaku Oxford Diffraction, 2025)
Numerical absorption correction based on gaussian integration over
a multifaceted crystal model
Empirical absorption correction using spherical harmonics,
implemented in SCALE3 ABSPACK scaling algorithm.
;
_exptl_crystal_colour              colourless
_exptl_crystal_density_diffrn      1.312
_exptl_crystal_description         plate
_exptl_crystal_F_000               1273.636
loop_
  _exptl_crystal_face_index_h
  _exptl_crystal_face_index_k
  _exptl_crystal_face_index_l
  _exptl_crystal_face_perp_dist
 0 -1 0 0.0313
 0 1 0 0.0380
 -2 1 -2 0.0799
 1 0 1 0.0820
 -2 -1 -2 0.0818
 -1 2 38 0.0081
 1 -2 -38 0.0153
 -3 -1 38 0.0171

_exptl_crystal_size_max            0.18
_exptl_crystal_size_mid            0.07
_exptl_crystal_size_min            0.02
loop_
  _exptl_oxdiff_crystal_face_indexfrac_h
  _exptl_oxdiff_crystal_face_indexfrac_k
  _exptl_oxdiff_crystal_face_indexfrac_l
  _exptl_oxdiff_crystal_face_x
  _exptl_oxdiff_crystal_face_y
  _exptl_oxdiff_crystal_face_z
 0.0004 -1.0001 0.0020 0.0080 0.0389 0.0342
 -0.0004 1.0001 -0.0020 -0.0080 -0.0389 -0.0342
 -2.0076 0.9950 -1.9661 -0.0312 -0.1563 0.1048
 1.0036 0.0026 0.9820 0.0116 0.0587 -0.0695
 -2.0068 -1.0053 -1.9621 -0.0153 -0.0784 0.1732
 -0.6840 2.0029 38.2603 -0.8979 0.3150 -0.3075
 0.5275 -2.2221 -38.1844 0.8927 -0.3131 0.3241
 -2.6308 -0.8023 38.2007 -0.9394 0.3306 -0.0904

_diffrn_reflns_av_R_equivalents    0.0465
_diffrn_reflns_av_unetI/netI       0.0549
_diffrn_reflns_Laue_measured_fraction_full  0.9955
_diffrn_reflns_Laue_measured_fraction_max  0.9275
_diffrn_reflns_limit_h_max         11
_diffrn_reflns_limit_h_min         -9
_diffrn_reflns_limit_k_max         14
_diffrn_reflns_limit_k_min         -17
_diffrn_reflns_limit_l_max         37
_diffrn_reflns_limit_l_min         -33
_diffrn_reflns_number              21262
_diffrn_reflns_point_group_measured_fraction_full  0.9955
_diffrn_reflns_point_group_measured_fraction_max  0.9275
_diffrn_reflns_theta_full          25.2417
_diffrn_reflns_theta_max           28.28
_diffrn_reflns_theta_min           2.12
_diffrn_ambient_environment        N~2~
_diffrn_ambient_temperature        100.00(10)
_diffrn_detector                   'Hybrid Pixel Array Detector'
_diffrn_detector_area_resol_mean   10.0000
_diffrn_detector_type              'HyPix-Arc 100'
_diffrn_measured_fraction_theta_full  0.9955
_diffrn_measured_fraction_theta_max  0.9275
_diffrn_measurement_details
;
List of Runs (angles in degrees, time in seconds):

  # Type    Start    End  Width  t~exp~   \w     \q     \k     \f   Frames
--------------------------------------------------------------------------
  1  \w    -11.00  15.00   0.50  170.00    --   -1.02  66.00 -34.00   52
  2  \w    -42.00   9.00   0.50  170.00    --   -2.73 -66.00-168.00  102
  3  \w     22.00  72.00   0.50  170.00    --   -1.02  19.00   0.00  100
  4  \w    -18.00  26.00   0.50  170.00    --   -2.73  77.00  60.00   88
;
_diffrn_measurement_device         'four-circle diffractometer'
_diffrn_measurement_device_type   
 'XtaLAB Synergy, Single source at home/near, HyPix-Arc 100'
_diffrn_measurement_method         '\w scans'
_diffrn_orient_matrix_type        
 'CrysAlisPro convention (1999,Acta A55,543-557)'
_diffrn_orient_matrix_UB_11        0.0335675000
_diffrn_orient_matrix_UB_12        -0.0080120000
_diffrn_orient_matrix_UB_13        -0.0224486000
_diffrn_orient_matrix_UB_21        0.0476780000
_diffrn_orient_matrix_UB_22        -0.0388889000
_diffrn_orient_matrix_UB_23        0.0111212000
_diffrn_orient_matrix_UB_31        -0.0619700000
_diffrn_orient_matrix_UB_32        -0.0342415000
_diffrn_orient_matrix_UB_33        -0.0073523000
_diffrn_radiation_monochromator    mirror
_diffrn_radiation_probe            x-ray
_diffrn_radiation_type             'Mo K\a'
_diffrn_radiation_wavelength       0.71073
_diffrn_source                     'micro-focus sealed X-ray tube'
_diffrn_source_current             1.0
_diffrn_source_type                'PhotonJet (Mo) X-ray Source'
_diffrn_source_voltage             50.0
_reflns_Friedel_coverage           0.0
_reflns_limit_h_max                10
_reflns_limit_h_min                -10
_reflns_limit_k_max                17
_reflns_limit_k_min                0
_reflns_limit_l_max                36
_reflns_limit_l_min                -8
_reflns_number_gt                  5506
_reflns_number_total               7086
_reflns_threshold_expression       I>=2u(I)
_computing_cell_refinement         'CrysAlisPro 1.171.44.93a (Rigaku OD, 2025)'
_computing_data_collection        
 'CrysAlisPro system (CCD 44.128a 64-bit (release 04-11-2025))'
_computing_data_reduction          'CrysAlisPro 1.171.44.93a (Rigaku OD, 2025)'
_computing_molecular_graphics      'Olex2 1.5-beta (Dolomanov et al., 2009)'
_computing_publication_material    'Olex2 1.5-beta (Dolomanov et al., 2009)'
_computing_structure_refinement   
 'olex2.refine 1.5-beta (Bourhis et al., 2015)'
_computing_structure_solution      'olex2.solve 1.5-beta (Bourhis et al., 2015)'
_refine_diff_density_max           0.5391
_refine_diff_density_min           -0.4582
_refine_diff_density_rms           0.1006
_refine_ls_d_res_high              0.7501
_refine_ls_d_res_low               9.5849
_refine_ls_goodness_of_fit_ref     1.1106
_refine_ls_hydrogen_treatment      mixed
_refine_ls_matrix_type             full
_refine_ls_number_constraints      2
_refine_ls_number_parameters       696
_refine_ls_number_reflns           7086
_refine_ls_number_restraints       221
_refine_ls_R_factor_all            0.0746
_refine_ls_R_factor_gt             0.0492
_refine_ls_restrained_S_all        1.0918
_refine_ls_shift/su_max            -0.0001
_refine_ls_shift/su_mean           0.0000
_refine_ls_structure_factor_coef   Fsqd
_refine_ls_weighting_details      
 'w=1/[\s^2^(Fo^2^)+(0.0233P)^2^+1.1395P] where P=(Fo^2^+2Fc^2^)/3'
_refine_ls_weighting_scheme        calc
_refine_ls_wR_factor_gt            0.0841
_refine_ls_wR_factor_ref           0.0908
_olex2_refinement_description
;
1. Rigid bond restraints
 All non-hydrogen atoms
 with sigma for 1-2 distances of 0.01 and sigma for 1-3 distances of 0.01
2.a Idealised Me refined as rotating group:
 C34(D34a,D34b,D34c), C35(D35a,D35b,D35c)
;
_olex2_refine_details
;
Refinement using NoSpherA2, an implementation of
NOn-SPHERical Atom-form-factors in Olex2.
Please cite:
F. Kleemiss et al. Chem. Sci. DOI 10.1039/D0SC05526C - 2021
NoSpherA2 implementation of HAR makes use of
tailor-made aspherical atomic form factors calculated
on-the-fly from a Hirshfeld-partitioned electron density (ED) - not from
spherical-atom form factors.

The ED is calculated from a gaussian basis set single determinant SCF
wavefunction - either Hartree-Fock or DFT using selected funtionals
- for a fragment of the crystal.
This fragment can be embedded in an electrostatic crystal field by employing cluster charges
or modelled using implicit solvation models, depending on the software used.
The following options were used:
   SOFTWARE:       C:\Users\gnichol\OneDrive - University of Edinburgh\Gary\Structures\Ingleson\LBW380-02-dagger\4a-anhydride.gbw
   PARTITIONING:   NoSpherA2
   INT ACCURACY:   Normal
   METHOD:         B3LYP
   BASIS SET:      def2-SVP
   CHARGE:         0
   MULTIPLICITY:   1
   DATE:           2025-12-02_17-44-28
;
_atom_sites_solution_primary       iterative
loop_
  _atom_site_label
  _atom_site_type_symbol
  _atom_site_fract_x
  _atom_site_fract_y
  _atom_site_fract_z
  _atom_site_U_iso_or_equiv
  _atom_site_adp_type
  _atom_site_occupancy
  _atom_site_refinement_flags_posn
  _atom_site_refinement_flags_adp
 S1 S 0.31084(6) 0.34939(3) 0.29525(2) 0.03144(13) Uani 1.000000 . U
 S2 S 0.33971(6) 0.60489(4) 0.071539(17) 0.02858(12) Uani 1.000000 . U
 O1 O 0.55297(14) 0.70271(8) 0.25633(4) 0.0212(3) Uani 1.000000 . U
 N1 N 0.50108(16) 0.66134(10) 0.33806(5) 0.0205(3) Uani 1.000000 . U
 N2 N 0.63013(16) 0.79709(9) 0.18890(5) 0.0190(3) Uani 1.000000 . U
 C1 C 0.44620(19) 0.59821(12) 0.37293(6) 0.0219(4) Uani 1.000000 . U
 C2 C 0.4515(2) 0.62582(14) 0.42277(7) 0.0257(4) Uani 1.000000 . U
 H2 H 0.508(3) 0.6932(15) 0.4335(7) 0.048(6) Uani 1.000000 . .
 C3 C 0.3865(2) 0.56571(15) 0.45646(8) 0.0333(4) Uani 1.000000 . U
 H3 H 0.390(3) 0.5900(15) 0.4947(8) 0.047(6) Uani 1.000000 . .
 C4 C 0.3148(2) 0.47536(15) 0.44205(8) 0.0368(5) Uani 1.000000 . U
 H4 H 0.256(3) 0.4273(18) 0.4687(9) 0.067(8) Uani 1.000000 . .
 C5 C 0.3134(2) 0.44525(15) 0.39355(8) 0.0309(4) Uani 1.000000 . U
 H5 H 0.258(3) 0.3730(16) 0.3815(8) 0.056(7) Uani 1.000000 . .
 C6 C 0.3799(2) 0.50424(12) 0.35835(7) 0.0233(4) Uani 1.000000 . U
 C7 C 0.38167(19) 0.47081(12) 0.30735(7) 0.0226(4) Uani 1.000000 . U
 C8 C 0.4377(2) 0.52982(12) 0.27305(7) 0.0227(4) Uani 1.000000 . U
 H8 H 0.444(3) 0.5020(15) 0.2360(7) 0.044(6) Uani 1.000000 . .
 C9 C 0.3001(3) 0.34309(17) 0.22943(9) 0.0372(5) Uani 1.000000 . U
 H9a H 0.227(3) 0.4031(17) 0.2133(8) 0.052(6) Uani 1.000000 . .
 H9b H 0.412(3) 0.3451(16) 0.2168(8) 0.048(5) Uani 1.000000 . .
 H9c H 0.250(3) 0.2719(17) 0.2220(9) 0.063(6) Uani 1.000000 . .
 C10 C 0.5655(2) 0.75839(12) 0.35454(7) 0.0208(4) Uani 1.000000 . U
 H10a H 0.567(2) 0.8039(14) 0.3226(7) 0.033(4) Uani 1.000000 . .
 H10b H 0.500(2) 0.7891(13) 0.3818(7) 0.037(5) Uani 1.000000 . .
 C11 C 0.7377(2) 0.75553(12) 0.37771(6) 0.0206(4) Uani 1.000000 . U
 C12 C 0.7884(2) 0.82313(13) 0.41467(7) 0.0275(4) Uani 1.000000 . U
 H12 H 0.701(3) 0.8706(15) 0.4288(7) 0.045(6) Uani 1.000000 . .
 C13 C 0.9491(2) 0.82780(15) 0.43383(7) 0.0324(4) Uani 1.000000 . U
 H13 H 0.993(3) 0.8796(17) 0.4621(8) 0.062(7) Uani 1.000000 . .
 C14 C 1.0603(3) 0.76321(15) 0.41694(8) 0.0328(4) Uani 1.000000 . U
 H14 H 1.183(3) 0.7662(15) 0.4314(8) 0.049(6) Uani 1.000000 . .
 C15 C 1.0098(2) 0.69361(15) 0.38101(8) 0.0332(4) Uani 1.000000 . U
 H15 H 1.093(3) 0.6421(17) 0.3680(9) 0.058(6) Uani 1.000000 . .
 C16 C 0.8500(2) 0.69111(14) 0.36101(7) 0.0280(4) Uani 1.000000 . U
 H16 H 0.811(3) 0.6401(17) 0.3324(8) 0.054(7) Uani 1.000000 . .
 C17 C 0.6165(2) 0.82344(12) 0.13947(6) 0.0207(4) Uani 1.000000 . U
 C18 C 0.6925(2) 0.90864(13) 0.12332(7) 0.0257(4) Uani 1.000000 . U
 H18 H 0.760(3) 0.9544(14) 0.1498(7) 0.041(5) Uani 1.000000 . .
 C19 C 0.6764(2) 0.93618(15) 0.07416(7) 0.0306(4) Uani 1.000000 . U
 H19 H 0.735(3) 1.0021(16) 0.0636(7) 0.049(6) Uani 1.000000 . .
 C20 C 0.5848(2) 0.87876(15) 0.03907(8) 0.0322(4) Uani 1.000000 . U
 H20 H 0.570(3) 0.8980(16) 0.0010(8) 0.056(6) Uani 1.000000 . .
 C21 C 0.5102(2) 0.79446(14) 0.05424(7) 0.0273(4) Uani 1.000000 . U
 H21 H 0.439(3) 0.7536(15) 0.0283(7) 0.045(5) Uani 1.000000 . .
 C22 C 0.5218(2) 0.76496(12) 0.10384(6) 0.0217(4) Uani 1.000000 . U
 C23 C 0.4372(2) 0.67789(12) 0.11951(6) 0.0212(4) Uani 1.000000 . U
 C24 C 0.4350(2) 0.65640(13) 0.16775(6) 0.0219(4) Uani 1.000000 . U
 H24 H 0.366(2) 0.5970(14) 0.1777(7) 0.036(5) Uani 1.000000 . .
 C25 C 0.2518(3) 0.50789(16) 0.10484(9) 0.0337(5) Uani 1.000000 . U
 H25a H 0.198(3) 0.4626(17) 0.0783(8) 0.058(6) Uani 1.000000 . .
 H25b H 0.338(3) 0.4653(17) 0.1267(8) 0.054(6) Uani 1.000000 . .
 H25c H 0.170(3) 0.5346(18) 0.1292(8) 0.060(7) Uani 1.000000 . .
 C26 C 0.7421(2) 0.85001(13) 0.22467(7) 0.0207(4) Uani 1.000000 . U
 H26a H 0.784(2) 0.7996(14) 0.2540(7) 0.037(5) Uani 1.000000 . .
 H26b H 0.846(2) 0.8716(14) 0.2062(8) 0.039(5) Uani 1.000000 . .
 C27 C 0.6726(2) 0.93846(12) 0.24902(6) 0.0200(4) Uani 1.000000 . U
 C28 C 0.7416(2) 0.96756(14) 0.29552(7) 0.0254(4) Uani 1.000000 . U
 H28 H 0.841(3) 0.9253(15) 0.3136(7) 0.042(5) Uani 1.000000 . .
 C29 C 0.6858(3) 1.05061(14) 0.31872(7) 0.0312(4) Uani 1.000000 . U
 H29 H 0.743(3) 1.0701(17) 0.3541(8) 0.059(6) Uani 1.000000 . .
 C30 C 0.5591(2) 1.10551(14) 0.29568(7) 0.0323(4) Uani 1.000000 . U
 H30 H 0.512(3) 1.1681(17) 0.3142(8) 0.065(7) Uani 1.000000 . .
 C31 C 0.4887(2) 1.07635(13) 0.24983(8) 0.0298(4) Uani 1.000000 . U
 H31 H 0.391(3) 1.1155(15) 0.2322(8) 0.050(6) Uani 1.000000 . .
 C32 C 0.5451(2) 0.99333(12) 0.22637(7) 0.0229(4) Uani 1.000000 . U
 H32 H 0.488(2) 0.9723(14) 0.1917(7) 0.034(5) Uani 1.000000 . .
 B1 B 0.4984(2) 0.63345(13) 0.28716(7) 0.0200(4) Uani 1.000000 . U
 B2 B 0.5386(2) 0.71710(13) 0.20646(7) 0.0199(4) Uani 1.000000 . U
 O2 O 0.44659(17) 0.84721(10) 0.48035(5) 0.0385(3) Uani 1.000000 . U
 C33 C 0.4099(2) 0.84989(13) 0.52210(7) 0.0276(4) Uani 1.000000 . U
 C34 C 0.3128(3) 0.93244(16) 0.53939(8) 0.0392(5) Uani 1.000000 . U
 D34a D 0.292(2) 0.9813(7) 0.5130(3) 0.088(9) Uani 1.000000 GR .
 D34b D 0.2106(10) 0.9066(3) 0.5483(7) 0.085(8) Uani 1.000000 GR .
 D34c D 0.3716(10) 0.9637(9) 0.5682(4) 0.084(8) Uani 1.000000 GR .
 C35 C 0.4586(3) 0.77068(16) 0.55895(9) 0.0408(5) Uani 1.000000 . U
 D35a D 0.3627(3) 0.7369(10) 0.5682(6) 0.095(9) Uani 1.000000 GR .
 D35b D 0.528(2) 0.7229(8) 0.5445(3) 0.086(8) Uani 1.000000 GR .
 D35c D 0.517(2) 0.8004(2) 0.5883(3) 0.084(8) Uani 1.000000 GR .

loop_
  _atom_site_aniso_label
  _atom_site_aniso_U_11
  _atom_site_aniso_U_22
  _atom_site_aniso_U_33
  _atom_site_aniso_U_12
  _atom_site_aniso_U_13
  _atom_site_aniso_U_23
 S1 0.0240(2) 0.0143(2) 0.0561(3) -0.00406(18) 0.0046(2) 0.0008(2)
 S2 0.0276(2) 0.0288(2) 0.0281(2) -0.0026(2) -0.00281(19) -0.00776(19)
 O1 0.0249(6) 0.0140(6) 0.0248(6) -0.0053(5) 0.0038(5) -0.0028(5)
 N1 0.0201(7) 0.0155(7) 0.0260(8) 0.0003(6) 0.0032(6) -0.0010(6)
 N2 0.0184(7) 0.0131(7) 0.0259(7) -0.0011(5) 0.0037(6) -0.0029(5)
 C1 0.0182(8) 0.0185(9) 0.0294(9) 0.0016(7) 0.0045(7) 0.0029(7)
 C2 0.0259(9) 0.0246(10) 0.0275(10) 0.0029(8) 0.0072(8) 0.0025(7)
 H2 0.083(19) 0.014(10) 0.046(12) 0.000(9) 0.002(12) -0.000(8)
 C3 0.0315(11) 0.0367(11) 0.0333(11) 0.0019(9) 0.0109(9) 0.0069(9)
 H3 0.066(17) 0.047(14) 0.030(8) -0.004(11) 0.017(12) 0.007(8)
 C4 0.0348(12) 0.0363(12) 0.0408(12) -0.0029(9) 0.0115(9) 0.0118(9)
 H4 0.08(2) 0.066(15) 0.066(12) -0.021(13) 0.043(15) 0.015(13)
 C5 0.0246(10) 0.0264(10) 0.0420(12) -0.0030(8) 0.0059(9) 0.0102(8)
 H5 0.073(19) 0.036(12) 0.053(13) -0.029(12) -0.017(13) 0.017(8)
 C6 0.0174(8) 0.0174(8) 0.0355(10) 0.0003(6) 0.0043(7) 0.0044(7)
 C7 0.0153(8) 0.0156(8) 0.0368(10) 0.0008(6) 0.0021(7) 0.0003(7)
 C8 0.0206(9) 0.0137(8) 0.0333(10) -0.0020(7) 0.0008(8) -0.0042(7)
 H8 0.060(16) 0.034(12) 0.038(9) -0.026(11) -0.000(11) -0.014(8)
 C9 0.0318(12) 0.0201(11) 0.0594(15) -0.0064(10) 0.0026(11) -0.0087(10)
 H9a 0.053(14) 0.046(11) 0.054(10) 0.014(10) -0.007(12) -0.014(10)
 H9b 0.031(10) 0.051(14) 0.062(11) -0.002(9) 0.006(10) -0.016(12)
 H9c 0.044(14) 0.041(9) 0.103(15) -0.013(9) -0.003(13) -0.031(12)
 C10 0.0231(9) 0.0138(8) 0.0258(10) 0.0013(7) 0.0038(8) -0.0018(7)
 H10a 0.045(13) 0.023(9) 0.028(9) -0.007(9) -0.006(7) 0.005(8)
 H10b 0.041(9) 0.027(10) 0.049(12) -0.005(9) 0.035(10) -0.011(8)
 C11 0.0232(9) 0.0156(8) 0.0227(9) -0.0017(7) 0.0015(7) -0.0013(6)
 C12 0.0313(11) 0.0228(10) 0.0279(10) -0.0006(8) 0.0007(8) -0.0072(7)
 H12 0.042(10) 0.046(14) 0.046(14) 0.011(10) 0.007(11) -0.028(10)
 C13 0.0343(11) 0.0311(11) 0.0303(11) -0.0056(9) -0.0037(9) -0.0058(8)
 H13 0.053(14) 0.059(16) 0.067(17) -0.001(11) -0.021(11) -0.031(11)
 C14 0.0248(10) 0.0323(11) 0.0401(12) -0.0054(8) -0.0024(9) -0.0006(8)
 H14 0.027(8) 0.039(14) 0.077(16) -0.015(8) -0.013(10) 0.006(11)
 C15 0.0217(10) 0.0324(11) 0.0446(12) 0.0030(8) -0.0017(9) -0.0075(9)
 H15 0.032(10) 0.062(16) 0.079(17) 0.010(10) 0.013(12) -0.018(11)
 C16 0.0221(10) 0.0232(9) 0.0382(11) 0.0019(7) 0.0010(8) -0.0087(8)
 H16 0.043(13) 0.065(16) 0.052(15) 0.005(11) -0.005(10) -0.040(11)
 C17 0.0209(9) 0.0168(8) 0.0250(9) 0.0010(6) 0.0054(7) -0.0020(7)
 C18 0.0295(10) 0.0183(9) 0.0305(10) -0.0012(7) 0.0096(8) -0.0002(7)
 H18 0.060(16) 0.026(11) 0.038(9) -0.016(9) 0.010(10) -0.008(9)
 C19 0.0357(11) 0.0262(10) 0.0316(11) -0.0004(8) 0.0116(9) 0.0026(8)
 H19 0.071(17) 0.044(13) 0.032(12) -0.016(10) -0.000(11) 0.011(8)
 C20 0.0365(11) 0.0326(11) 0.0280(11) 0.0023(9) 0.0063(9) 0.0042(8)
 H20 0.084(19) 0.047(14) 0.034(8) 0.000(12) -0.001(11) 0.012(9)
 C21 0.0286(10) 0.0280(10) 0.0250(10) 0.0028(8) 0.0010(8) -0.0016(8)
 H21 0.043(14) 0.047(13) 0.039(9) -0.003(9) -0.017(10) 0.000(10)
 C22 0.0212(9) 0.0183(8) 0.0258(9) 0.0018(7) 0.0030(7) -0.0022(7)
 C23 0.0213(9) 0.0172(8) 0.0247(9) 0.0021(6) 0.0006(7) -0.0049(7)
 C24 0.0224(9) 0.0149(8) 0.0281(10) -0.0030(7) 0.0019(7) -0.0035(7)
 H24 0.051(14) 0.025(11) 0.032(11) -0.017(8) 0.001(9) -0.009(8)
 C25 0.0341(12) 0.0301(11) 0.0358(13) -0.0096(9) -0.0009(10) -0.0114(10)
 H25a 0.075(17) 0.052(14) 0.044(13) -0.029(11) -0.003(9) -0.009(9)
 H25b 0.077(16) 0.040(14) 0.042(14) -0.007(10) -0.010(9) 0.002(9)
 H25c 0.067(16) 0.072(18) 0.046(14) -0.015(11) 0.032(11) -0.002(10)
 C26 0.0185(9) 0.0159(8) 0.0277(10) -0.0020(7) 0.0020(7) -0.0021(7)
 H26a 0.036(13) 0.024(10) 0.046(11) 0.008(8) -0.011(8) 0.000(8)
 H26b 0.014(9) 0.036(13) 0.070(14) 0.002(8) 0.016(8) -0.011(9)
 C27 0.0218(9) 0.0138(8) 0.0249(9) -0.0061(7) 0.0046(7) -0.0012(6)
 C28 0.0277(10) 0.0244(10) 0.0243(10) -0.0066(8) 0.0037(8) -0.0019(7)
 H28 0.052(14) 0.038(13) 0.032(11) 0.002(8) -0.005(8) -0.000(10)
 C29 0.0397(12) 0.0285(10) 0.0270(11) -0.0111(9) 0.0114(9) -0.0086(8)
 H29 0.085(18) 0.065(16) 0.028(11) 0.007(13) 0.007(8) -0.013(9)
 C30 0.0378(11) 0.0204(10) 0.0415(12) -0.0070(9) 0.0173(9) -0.0104(8)
 H30 0.070(18) 0.058(16) 0.068(15) 0.018(11) 0.018(13) -0.030(11)
 C31 0.0300(11) 0.0164(9) 0.0435(12) 0.0007(8) 0.0068(9) -0.0039(8)
 H31 0.056(15) 0.026(12) 0.066(14) 0.017(9) 0.002(9) -0.002(11)
 C32 0.0242(9) 0.0141(8) 0.0305(10) -0.0016(7) 0.0027(8) -0.0034(7)
 H32 0.028(12) 0.029(12) 0.044(11) 0.008(9) -0.007(8) -0.013(8)
 B1 0.0205(9) 0.0131(9) 0.0266(10) -0.0015(7) 0.0026(8) -0.0014(7)
 B2 0.0205(10) 0.0138(9) 0.0260(10) -0.0002(7) 0.0049(8) -0.0033(7)
 O2 0.0463(9) 0.0377(8) 0.0317(8) 0.0095(7) 0.0041(7) -0.0018(6)
 C33 0.0293(10) 0.0244(9) 0.0285(10) -0.0017(8) 0.0003(8) -0.0002(8)
 C34 0.0533(15) 0.0353(12) 0.0294(12) 0.0050(11) 0.0063(11) 0.0003(9)
 D34a 0.16(3) 0.063(16) 0.046(12) 0.066(14) 0.041(14) 0.021(10)
 D34b 0.059(14) 0.069(19) 0.14(2) 0.011(10) 0.047(14) -0.005(14)
 D34c 0.12(2) 0.073(19) 0.058(14) 0.005(14) -0.007(13) -0.039(11)
 C35 0.0403(14) 0.0294(12) 0.0509(14) -0.0052(10) -0.0036(11) 0.0107(10)
 D35a 0.059(15) 0.08(2) 0.14(3) -0.026(12) 0.004(13) 0.068(16)
 D35b 0.093(19) 0.068(17) 0.10(2) 0.051(14) 0.006(14) 0.011(12)
 D35c 0.11(2) 0.08(2) 0.048(13) -0.021(14) -0.033(12) 0.013(9)

loop_
  _geom_bond_atom_site_label_1
  _geom_bond_atom_site_label_2
  _geom_bond_distance
  _geom_bond_site_symmetry_2
  _geom_bond_publ_flag
 S1 C7 1.7661(17) . ?
 S1 C9 1.793(2) . ?
 S2 C23 1.7710(17) . ?
 S2 C25 1.798(2) . ?
 O1 B1 1.370(2) . ?
 O1 B2 1.369(2) . ?
 N1 C1 1.393(2) . ?
 N1 C10 1.472(2) . ?
 N1 B1 1.438(2) . ?
 N2 C17 1.389(2) . ?
 N2 C26 1.469(2) . ?
 N2 B2 1.438(2) . ?
 C1 C2 1.408(2) . ?
 C1 C6 1.428(2) . ?
 C2 H2 1.05(2) . ?
 C2 C3 1.382(3) . ?
 C3 H3 1.09(2) . ?
 C3 C4 1.400(3) . ?
 C4 H4 1.13(2) . ?
 C4 C5 1.385(3) . ?
 C5 H5 1.12(2) . ?
 C5 C6 1.408(2) . ?
 C6 C7 1.466(2) . ?
 C7 C8 1.352(2) . ?
 C8 H8 1.09(2) . ?
 C8 B1 1.527(2) . ?
 C9 H9a 1.08(2) . ?
 C9 H9b 1.04(2) . ?
 C9 H9c 1.06(2) . ?
 C10 H10a 1.068(18) . ?
 C10 H10b 1.053(17) . ?
 C10 C11 1.515(2) . ?
 C11 C12 1.395(2) . ?
 C11 C16 1.395(2) . ?
 C12 H12 1.073(19) . ?
 C12 C13 1.395(3) . ?
 C13 H13 1.08(2) . ?
 C13 C14 1.391(3) . ?
 C14 H14 1.06(2) . ?
 C14 C15 1.394(3) . ?
 C15 H15 1.07(2) . ?
 C15 C16 1.393(3) . ?
 C16 H16 1.07(2) . ?
 C17 C18 1.410(2) . ?
 C17 C22 1.429(2) . ?
 C18 H18 1.07(2) . ?
 C18 C19 1.386(3) . ?
 C19 H19 1.07(2) . ?
 C19 C20 1.399(3) . ?
 C20 H20 1.07(2) . ?
 C20 C21 1.385(3) . ?
 C21 H21 1.03(2) . ?
 C21 C22 1.406(2) . ?
 C22 C23 1.462(2) . ?
 C23 C24 1.351(2) . ?
 C24 H24 1.042(18) . ?
 C24 B2 1.534(3) . ?
 C25 H25a 1.02(2) . ?
 C25 H25b 1.06(2) . ?
 C25 H25c 1.07(2) . ?
 C26 H26a 1.082(19) . ?
 C26 H26b 1.091(18) . ?
 C26 C27 1.515(2) . ?
 C27 C28 1.396(2) . ?
 C27 C32 1.392(2) . ?
 C28 H28 1.09(2) . ?
 C28 C29 1.395(3) . ?
 C29 H29 1.06(2) . ?
 C29 C30 1.391(3) . ?
 C30 H30 1.08(2) . ?
 C30 C31 1.385(3) . ?
 C31 H31 1.05(2) . ?
 C31 C32 1.399(2) . ?
 C32 H32 1.052(19) . ?
 O2 C33 1.212(2) . ?
 C33 C34 1.488(3) . ?
 C33 C35 1.497(3) . ?
 C34 D34a 0.9800 . ?
 C34 D34b 0.9800 . ?
 C34 D34c 0.9800 . ?
 C35 D35a 0.9800 . ?
 C35 D35b 0.9800 . ?
 C35 D35c 0.9800 . ?

loop_
  _geom_angle_atom_site_label_1
  _geom_angle_atom_site_label_2
  _geom_angle_atom_site_label_3
  _geom_angle
  _geom_angle_site_symmetry_1
  _geom_angle_site_symmetry_3
  _geom_angle_publ_flag
 C9 S1 C7 102.27(10) . . ?
 C25 S2 C23 102.39(9) . . ?
 B2 O1 B1 135.12(14) . . ?
 C10 N1 C1 118.33(14) . . ?
 B1 N1 C1 121.82(14) . . ?
 B1 N1 C10 119.85(14) . . ?
 C26 N2 C17 120.22(14) . . ?
 B2 N2 C17 121.65(14) . . ?
 B2 N2 C26 118.12(14) . . ?
 C2 C1 N1 121.29(16) . . ?
 C6 C1 N1 120.15(15) . . ?
 C6 C1 C2 118.54(16) . . ?
 H2 C2 C1 117.8(11) . . ?
 C3 C2 C1 120.87(19) . . ?
 C3 C2 H2 121.3(11) . . ?
 H3 C3 C2 119.1(11) . . ?
 C4 C3 C2 120.9(2) . . ?
 C4 C3 H3 119.9(11) . . ?
 H4 C4 C3 121.8(13) . . ?
 C5 C4 C3 119.08(18) . . ?
 C5 C4 H4 119.1(13) . . ?
 H5 C5 C4 120.0(11) . . ?
 C6 C5 C4 121.46(19) . . ?
 C6 C5 H5 118.5(11) . . ?
 C5 C6 C1 118.99(17) . . ?
 C7 C6 C1 119.82(15) . . ?
 C7 C6 C5 121.19(16) . . ?
 C6 C7 S1 115.34(12) . . ?
 C8 C7 S1 123.64(14) . . ?
 C8 C7 C6 121.01(15) . . ?
 H8 C8 C7 119.7(10) . . ?
 B1 C8 C7 119.86(17) . . ?
 B1 C8 H8 120.4(10) . . ?
 H9a C9 S1 109.9(12) . . ?
 H9b C9 S1 112.4(12) . . ?
 H9b C9 H9a 109.7(18) . . ?
 H9c C9 S1 102.3(14) . . ?
 H9c C9 H9a 113.9(18) . . ?
 H9c C9 H9b 108.5(17) . . ?
 H10a C10 N1 107.4(10) . . ?
 H10b C10 N1 111.6(10) . . ?
 H10b C10 H10a 113.5(15) . . ?
 C11 C10 N1 114.07(14) . . ?
 C11 C10 H10a 105.5(11) . . ?
 C11 C10 H10b 104.8(11) . . ?
 C12 C11 C10 119.36(16) . . ?
 C16 C11 C10 121.74(16) . . ?
 C16 C11 C12 118.78(17) . . ?
 H12 C12 C11 119.1(11) . . ?
 C13 C12 C11 120.68(18) . . ?
 C13 C12 H12 120.2(11) . . ?
 H13 C13 C12 123.0(13) . . ?
 C14 C13 C12 120.09(18) . . ?
 C14 C13 H13 116.9(13) . . ?
 H14 C14 C13 120.5(12) . . ?
 C15 C14 C13 119.58(19) . . ?
 C15 C14 H14 119.9(12) . . ?
 H15 C15 C14 120.7(12) . . ?
 C16 C15 C14 120.09(19) . . ?
 C16 C15 H15 119.2(12) . . ?
 C15 C16 C11 120.74(18) . . ?
 H16 C16 C11 118.5(11) . . ?
 H16 C16 C15 120.7(11) . . ?
 C18 C17 N2 121.31(16) . . ?
 C22 C17 N2 120.20(14) . . ?
 C22 C17 C18 118.48(16) . . ?
 H18 C18 C17 119.2(10) . . ?
 C19 C18 C17 121.41(18) . . ?
 C19 C18 H18 119.4(10) . . ?
 H19 C19 C18 118.9(11) . . ?
 C20 C19 C18 120.35(18) . . ?
 C20 C19 H19 120.7(11) . . ?
 H20 C20 C19 122.2(12) . . ?
 C21 C20 C19 119.00(19) . . ?
 C21 C20 H20 118.8(12) . . ?
 H21 C21 C20 118.7(11) . . ?
 C22 C21 C20 122.29(19) . . ?
 C22 C21 H21 118.9(11) . . ?
 C21 C22 C17 118.45(16) . . ?
 C23 C22 C17 119.92(15) . . ?
 C23 C22 C21 121.62(16) . . ?
 C22 C23 S2 115.67(13) . . ?
 C24 C23 S2 123.30(14) . . ?
 C24 C23 C22 121.03(16) . . ?
 H24 C24 C23 119.1(10) . . ?
 B2 C24 C23 119.49(16) . . ?
 B2 C24 H24 121.4(10) . . ?
 H25a C25 S2 104.7(12) . . ?
 H25b C25 S2 112.9(13) . . ?
 H25b C25 H25a 107.5(18) . . ?
 H25c C25 S2 113.1(13) . . ?
 H25c C25 H25a 112.3(19) . . ?
 H25c C25 H25b 106.2(18) . . ?
 H26a C26 N2 108.7(10) . . ?
 H26b C26 N2 107.9(11) . . ?
 H26b C26 H26a 107.5(15) . . ?
 C27 C26 N2 115.38(14) . . ?
 C27 C26 H26a 106.4(10) . . ?
 C27 C26 H26b 110.7(10) . . ?
 C28 C27 C26 118.72(16) . . ?
 C32 C27 C26 122.62(16) . . ?
 C32 C27 C28 118.65(16) . . ?
 H28 C28 C27 119.3(10) . . ?
 C29 C28 C27 120.93(19) . . ?
 C29 C28 H28 119.8(10) . . ?
 H29 C29 C28 118.2(13) . . ?
 C30 C29 C28 120.07(19) . . ?
 C30 C29 H29 121.7(13) . . ?
 H30 C30 C29 120.3(13) . . ?
 C31 C30 C29 119.31(18) . . ?
 C31 C30 H30 120.3(13) . . ?
 H31 C31 C30 120.6(11) . . ?
 C32 C31 C30 120.7(2) . . ?
 C32 C31 H31 118.7(12) . . ?
 C31 C32 C27 120.32(18) . . ?
 H32 C32 C27 120.5(10) . . ?
 H32 C32 C31 119.2(10) . . ?
 N1 B1 O1 116.24(15) . . ?
 C8 B1 O1 126.62(16) . . ?
 C8 B1 N1 117.12(15) . . ?
 N2 B2 O1 116.39(15) . . ?
 C24 B2 O1 126.47(15) . . ?
 C24 B2 N2 117.14(16) . . ?
 C34 C33 O2 121.47(17) . . ?
 C35 C33 O2 122.20(18) . . ?
 C35 C33 C34 116.33(18) . . ?
 D34a C34 C33 109.5 . . ?
 D34b C34 C33 109.5 . . ?
 D34b C34 D34a 109.5 . . ?
 D34c C34 C33 109.5 . . ?
 D34c C34 D34a 109.5 . . ?
 D34c C34 D34b 109.5 . . ?
 D35a C35 C33 109.5 . . ?
 D35b C35 C33 109.5 . . ?
 D35b C35 D35a 109.5 . . ?
 D35c C35 C33 109.5 . . ?
 D35c C35 D35a 109.5 . . ?
 D35c C35 D35b 109.5 . . ?

loop_
  _geom_torsion_atom_site_label_1
  _geom_torsion_atom_site_label_2
  _geom_torsion_atom_site_label_3
  _geom_torsion_atom_site_label_4
  _geom_torsion
  _geom_torsion_site_symmetry_1
  _geom_torsion_site_symmetry_2
  _geom_torsion_site_symmetry_3
  _geom_torsion_site_symmetry_4
  _geom_torsion_publ_flag
 S1 C7 C6 C1 175.11(12) . . . . ?
 S1 C7 C6 C5 -4.98(16) . . . . ?
 S1 C7 C8 B1 -179.27(14) . . . . ?
 S2 C23 C22 C17 -174.20(12) . . . . ?
 S2 C23 C22 C21 7.04(15) . . . . ?
 S2 C23 C24 B2 173.09(13) . . . . ?
 O1 B1 N1 C1 178.87(14) . . . . ?
 O1 B1 N1 C10 -2.07(19) . . . . ?
 O1 B1 C8 C7 -177.48(18) . . . . ?
 O1 B2 N2 C17 -175.26(13) . . . . ?
 O1 B2 N2 C26 5.80(18) . . . . ?
 O1 B2 C24 C23 -177.94(17) . . . . ?
 N1 C1 C2 C3 175.39(16) . . . . ?
 N1 C1 C6 C5 -174.88(16) . . . . ?
 N1 C1 C6 C7 5.03(18) . . . . ?
 N1 C10 C11 C12 -148.73(15) . . . . ?
 N1 C10 C11 C16 35.34(19) . . . . ?
 N1 B1 O1 B2 -162.02(14) . . . . ?
 N1 B1 C8 C7 3.48(19) . . . . ?
 N2 C17 C18 C19 -178.68(16) . . . . ?
 N2 C17 C22 C21 179.61(15) . . . . ?
 N2 C17 C22 C23 0.81(18) . . . . ?
 N2 C26 C27 C28 153.96(15) . . . . ?
 N2 C26 C27 C32 -27.59(18) . . . . ?
 N2 B2 O1 B1 -174.44(14) . . . . ?
 N2 B2 C24 C23 1.94(19) . . . . ?
 C1 N1 C10 C11 80.96(15) . . . . ?
 C1 N1 B1 C8 -2.00(17) . . . . ?
 C1 C2 C3 C4 0.5(2) . . . . ?
 C1 C6 C5 C4 -1.7(2) . . . . ?
 C1 C6 C7 C8 -3.51(19) . . . . ?
 C2 C1 N1 C10 0.06(19) . . . . ?
 C2 C1 N1 B1 179.13(16) . . . . ?
 C2 C1 C6 C5 3.83(19) . . . . ?
 C2 C1 C6 C7 -176.26(15) . . . . ?
 C2 C3 C4 C5 1.7(2) . . . . ?
 C3 C2 C1 C6 -3.3(2) . . . . ?
 C3 C4 C5 C6 -1.1(2) . . . . ?
 C4 C5 C6 C7 178.42(17) . . . . ?
 C5 C6 C7 C8 176.40(17) . . . . ?
 C6 C1 N1 C10 178.73(15) . . . . ?
 C6 C1 N1 B1 -2.19(19) . . . . ?
 C6 C7 S1 C9 170.94(14) . . . . ?
 C6 C7 C8 B1 -0.76(19) . . . . ?
 C8 C7 S1 C9 -10.47(18) . . . . ?
 C8 B1 O1 B2 18.9(3) . . . . ?
 C8 B1 N1 C10 177.06(14) . . . . ?
 C10 C11 C12 C13 -174.63(17) . . . . ?
 C10 C11 C16 C15 176.37(18) . . . . ?
 C11 C10 N1 B1 -98.13(17) . . . . ?
 C11 C12 C13 C14 -1.5(2) . . . . ?
 C11 C16 C15 C14 -2.2(2) . . . . ?
 C12 C11 C16 C15 0.4(2) . . . . ?
 C12 C13 C14 C15 -0.3(2) . . . . ?
 C13 C12 C11 C16 1.4(2) . . . . ?
 C13 C14 C15 C16 2.2(2) . . . . ?
 C17 N2 C26 C27 90.86(15) . . . . ?
 C17 N2 B2 C24 4.84(16) . . . . ?
 C17 C18 C19 C20 -0.7(2) . . . . ?
 C17 C22 C21 C20 -1.15(19) . . . . ?
 C17 C22 C23 C24 6.06(19) . . . . ?
 C18 C17 N2 C26 -8.36(19) . . . . ?
 C18 C17 N2 B2 172.73(16) . . . . ?
 C18 C17 C22 C21 0.70(19) . . . . ?
 C18 C17 C22 C23 -178.10(15) . . . . ?
 C18 C19 C20 C21 0.3(2) . . . . ?
 C19 C18 C17 C22 0.2(2) . . . . ?
 C19 C20 C21 C22 0.6(2) . . . . ?
 C20 C21 C22 C23 177.62(17) . . . . ?
 C21 C22 C23 C24 -172.70(16) . . . . ?
 C22 C17 N2 C26 172.76(14) . . . . ?
 C22 C17 N2 B2 -6.15(19) . . . . ?
 C22 C23 S2 C25 -179.84(14) . . . . ?
 C22 C23 C24 B2 -7.19(19) . . . . ?
 C24 C23 S2 C25 -0.11(17) . . . . ?
 C24 B2 O1 B1 5.4(3) . . . . ?
 C24 B2 N2 C26 -174.09(14) . . . . ?
 C26 C27 C28 C29 177.65(16) . . . . ?
 C26 C27 C32 C31 -177.92(16) . . . . ?
 C27 C26 N2 B2 -90.19(16) . . . . ?
 C27 C28 C29 C30 0.4(2) . . . . ?
 C27 C32 C31 C30 0.3(2) . . . . ?
 C28 C27 C32 C31 0.53(19) . . . . ?
 C28 C29 C30 C31 0.5(2) . . . . ?
 C29 C28 C27 C32 -0.9(2) . . . . ?
 C29 C30 C31 C32 -0.8(2) . . . . ?
 O2 C33 C34 D34a -3.1(12) . . . . ?
 O2 C33 C34 D34b 116.9(12) . . . . ?
 O2 C33 C34 D34c -123.1(12) . . . . ?
 O2 C33 C35 D35a -115.7(13) . . . . ?
 O2 C33 C35 D35b 4.3(13) . . . . ?
 O2 C33 C35 D35c 124.3(13) . . . . ?
 C34 C33 C35 D35a 64.0(13) . . . . ?
 C34 C33 C35 D35b -176.0(13) . . . . ?
 C34 C33 C35 D35c -56.0(13) . . . . ?
 D34a C34 C33 C35 177.3(12) . . . . ?
 D34b C34 C33 C35 -62.7(12) . . . . ?
 D34c C34 C33 C35 57.3(12) . . . . ?

loop_
  _diffrn_refln_index_h
  _diffrn_refln_index_k
  _diffrn_refln_index_l
  _diffrn_refln_intensity_net
  _diffrn_refln_intensity_u
 0 0 -3 0.79 0.52
 0 0 3 0.79 0.46
 0 0 -4 47.93 1.79
 0 0 4 47.76 1.78
 0 0 5 -0.64 0.77
 0 0 -5 0.24 0.85
 0 0 -6 2257.58 71.79
 0 0 6 2302.78 71.79
 0 0 -7 1.37 1.07
 0 0 7 0.96 0.98
 0 0 -8 253.54 8.32
 0 0 8 250.33 8.31
 0 0 -9 0.49 1.16
 0 0 9 1.15 1.03
 0 0 -10 53.2 2.45
 0 0 10 58.52 2.46
 0 0 -11 0.4 1.24
 0 0 11 0.17 1.03
 0 0 -12 406.67 13.63
 0 0 12 424.22 13.63
 0 0 -13 1.76 1.35
 0 0 13 4.22 1.28
 0 0 -14 197.3 6.9
 0 0 14 192.85 6.83
 0 0 15 2.79 1.36
 0 0 -15 2.27 1.44
 0 0 -16 257.85 9.11
 0 0 16 267.9 9.06
 0 0 17 -2.09 1.48
 0 0 -17 0.15 1.53
 0 0 -18 111.2 4.65
 0 0 18 113.21 4.55
 0 0 -19 0.58 1.69
 0 0 19 -0.9 1.68
 0 0 -20 20.39 2.3
 0 0 20 30.89 2.24
 0 0 -21 -0.56 1.87
 0 0 21 -0.5 1.81
 0 0 -22 198.66 7.71
 0 0 22 207.25 7.59
 0 0 -23 1.67 2.27
 0 0 23 0.09 2.06
 0 0 -24 12.13 2.56
 0 0 24 17.66 2.44
 0 0 -25 -1.28 2.51
 0 0 25 -1.55 2.08
 0 0 -26 -0.49 2.53
 0 0 26 0.76 2.36
 0 0 -27 4.59 2.74
 0 0 27 -0.23 2.45
 0 0 -28 22.95 3.2
 0 0 28 22.51 2.95
 0 0 -29 0.69 2.82
 0 0 -30 0.71 2.93
 0 0 -31 2.36 3.29
 0 0 -32 13.9 3.57
 0 0 -33 5.06 3.45
 0 -1 2 152.95 4.99
 0 1 2 157.95 4.99
 0 -1 -2 153.28 4.99
 0 -1 3 780.85 24.26
 0 1 -3 758.12 24.26
 0 -1 -3 765.49 24.21
 0 1 -4 49.62 1.92
 0 -1 4 49.07 1.9
 0 1 4 50.41 1.84
 0 -1 -4 48.41 1.81
 0 1 -5 3.39 0.95
 0 -1 5 3.63 0.93
 0 -1 -5 3.03 0.88
 0 1 5 3.91 0.86
 0 -1 6 1653.23 51.08
 0 1 -6 1582.04 51.09
 0 -1 -6 1599.38 51.03
 0 1 6 1637.95 51.03
 0 1 -7 1.11 1.08
 0 -1 7 1.04 0.97
 0 -1 -7 1.08 0.98
 0 1 7 2.26 0.96
 0 -1 8 24.96 1.54
 0 1 -8 27.94 1.64
 0 -1 -8 25.67 1.49
 0 1 8 27.4 1.56
 0 -1 9 163.34 5.39
 0 1 -9 154.39 5.42
 0 -1 -9 154.49 5.35
 0 1 9 149.13 5.33
 0 -1 10 83.23 3.2
 0 1 -10 80.09 3.25
 0 -1 -10 83.3 3.2
 0 1 10 79.86 3.13
 0 -1 11 773.53 25.49
 0 1 -11 807.8 25.56
 0 -1 -11 790.81 25.49
 0 1 11 814.71 25.48
 0 -1 -12 229.76 7.8
 0 1 -12 220.99 7.85
 0 1 12 233.64 7.76
 0 -1 12 229.69 7.79
 0 1 -13 -1.52 1.36
 0 -1 -13 3.1 1.32
 0 -1 13 0.51 1.22
 0 1 13 2.55 1.28
 0 1 -14 597.97 18.97
 0 -1 -14 583.31 18.9
 0 1 14 579.75 18.85
 0 -1 14 564.08 18.86
 0 1 -15 4.73 1.5
 0 -1 15 5.2 1.47
 0 -1 -15 5.58 1.48
 0 1 15 6.54 1.41
 0 1 -16 -2.96 1.55
 0 -1 -16 0.84 1.55
 0 -1 16 1.41 1.45
 0 1 16 2.37 1.39
 0 1 -17 3.17 1.66
 0 -1 -17 7.8 1.65
 0 -1 17 4.38 1.57
 0 1 17 6.8 1.52
 0 -1 -18 53.89 3
 0 1 -18 60.71 3.16
 0 1 18 66.27 3.02
 0 -1 18 57.03 2.99
 0 1 -19 14.33 2.03
 0 -1 19 15.2 1.95
 0 -1 -19 15.22 2.08
 0 1 19 15.04 1.89
 0 -1 -20 45.95 2.88
 0 1 -20 41.58 2.83
 0 1 20 42.75 2.71
 0 -1 20 47.76 2.8
 0 -1 -21 90.38 4.22
 0 1 -21 87.88 4.25
 0 1 21 91.2 4.11
 0 -1 21 88.94 4.11
 0 1 -22 13.34 2.34
 0 -1 -22 9.07 2.22
 0 -1 22 14.16 2.18
 0 1 22 14.6 2.18
 0 -1 23 23.41 2.48
 0 1 23 23.92 2.52
 0 -1 -23 24.61 2.68
 0 1 -23 27.28 2.81
 0 1 24 3.45 2.2
 0 -1 24 4.65 2.22
 0 1 -24 4.18 2.44
 0 -1 -24 3.01 2.3
 0 -1 25 3.42 2.24
 0 -1 -25 -0.11 2.43
 0 1 -25 3.21 2.56
 0 -1 26 19.24 2.75
 0 -1 -26 21.39 2.98
 0 1 -26 20.93 2.91
 0 -1 27 -2.06 2.49
 0 -1 -27 3.25 2.63
 0 1 -27 3.71 2.73
 0 -1 28 11.72 2.75
 0 1 -28 14.47 3.04
 0 -1 -28 13.21 2.99
 0 -1 29 20.56 3.09
 0 1 -29 18.38 3.25
 0 -1 -29 19.42 3.26
 0 -1 30 5.21 2.96
 0 -1 -30 6 3.19
 0 1 -30 10.48 3.11
 0 1 -31 6.71 3.24
 0 -1 -31 -0.59 3.18
 0 -1 -32 21.6 3.77
 0 -1 -33 5.48 3.56
 0 1 35 1.8 3.21
 0 1 36 -1.34 3.34
 0 -2 0 235.52 7.59
 0 -2 -1 2.3 0.76
 0 2 1 3.8 0.74
 0 2 2 71.37 2.57
 0 -2 -2 74.63 2.59
 0 2 3 294.46 9.62
 0 -2 -3 302.38 9.61
 0 2 4 500.37 16.09
 0 -2 4 511.98 16.1
 0 -2 -4 501.39 16.1
 0 -2 5 148.91 5.14
 0 -2 -5 151.41 5.05
 0 2 5 155.38 5.12
 0 2 -6 24.94 1.58
 0 -2 6 24.93 1.54
 0 -2 -6 26.75 1.39
 0 2 6 29.2 1.52
 0 -2 7 1.11 1.14
 0 -2 -7 1.03 1
 0 2 -7 0.59 1.16
 0 -2 8 38.53 1.9
 0 2 -8 34.92 1.93
 0 -2 -8 36.43 1.81
 0 -2 9 69.21 2.79
 0 2 -9 72.77 2.89
 0 -2 -9 63.92 2.67
 0 -2 -10 2.9 1.17
 0 -2 10 4.75 1.28
 0 2 -10 4.37 1.33
 0 -2 11 627.22 20.53
 0 2 -11 637.06 20.6
 0 -2 -11 646.11 20.49
 0 2 -12 3.07 1.39
 0 -2 12 3.81 1.33
 0 -2 -12 1.51 1.29
 0 2 12 2.05 1.28
 0 -2 -13 40.41 2.19
 0 2 -13 42.26 2.3
 0 -2 13 42.17 2.2
 0 2 13 40.63 2.2
 0 2 -14 14.36 1.71
 0 -2 14 16.68 1.6
 0 -2 -14 14.87 1.6
 0 2 14 13.17 1.61
 0 2 -15 16.05 1.85
 0 -2 15 18.07 1.69
 0 -2 -15 15.51 1.73
 0 2 15 16.28 1.7
 0 2 -16 0.74 1.54
 0 -2 -16 2.47 1.47
 0 -2 16 4.78 1.5
 0 2 16 1.77 1.39
 0 -2 17 11.11 1.75
 0 -2 -17 8.68 1.67
 0 2 -17 7.88 1.81
 0 -2 -18 4.8 1.7
 0 -2 18 4.55 1.65
 0 2 -18 4.11 1.74
 0 2 -19 78.18 3.62
 0 -2 -19 66.21 3.47
 0 -2 19 71.51 3.43
 0 -2 -20 0.42 1.84
 0 -2 20 1.17 1.74
 0 2 -20 -0.47 1.93
 0 -2 21 11.32 2.17
 0 -2 -21 9.26 2.02
 0 2 -21 9.85 2.21
 0 -2 22 18.77 2.43
 0 -2 -22 14.45 2.28
 0 2 -22 14.26 2.41
 0 -2 -23 94.11 4.51
 0 2 -23 91.72 4.58
 0 -2 23 91.07 4.39
 0 -2 24 6.16 2.3
 0 2 -24 8.72 2.47
 0 -2 -24 6.01 2.39
 0 -2 25 2.98 2.35
 0 2 -25 4.26 2.48
 0 -2 -25 1.89 2.4
 0 -2 26 13.66 2.56
 0 -2 -26 14.01 2.69
 0 2 -26 8.67 2.68
 0 -2 27 6.07 2.51
 0 -2 -27 4.28 2.61
 0 2 -27 -1.55 2.67
 0 -2 28 21.12 3.05
 0 -2 -28 21.8 3.17
 0 2 -28 19.94 3.19
 0 -2 29 10.31 2.91
 0 -2 -29 8.2 2.99
 0 -2 30 9.81 3.02
 0 -2 -30 5.75 3.13
 0 2 31 7.17 2.95
 0 -2 31 8.29 3.05
 0 -2 -31 8.78 3.33
 0 2 32 1.82 2.89
 0 -2 32 -1.13 3.2
 0 -2 -32 3.05 3.35
 0 2 33 11.75 3.28
 0 -2 -33 17.22 3.68
 0 2 34 23.83 3.62
 0 2 35 4.14 3.33
 0 -3 0 -0.05 1.05
 0 -3 -1 171.71 5.67
 0 3 1 167.11 5.66
 0 3 2 1343 41.82
 0 -3 -2 1305.2 41.81
 0 3 3 1095.33 34.68
 0 -3 -3 1096.29 34.69
 0 -3 -4 97.09 3.49
 0 3 4 94.32 3.47
 0 3 5 80.85 3.07
 0 -3 5 79.45 3.06
 0 -3 -5 82.78 3.08
 0 -3 6 27.05 1.6
 0 3 6 27.82 1.6
 0 3 7 55.71 2.34
 0 -3 7 54.25 2.36
 0 -3 -7 51.11 2.19
 0 -3 8 11.74 1.33
 0 3 8 10.34 1.32
 0 -3 -8 10.57 1.14
 0 -3 9 54.21 2.39
 0 3 9 49 2.33
 0 -3 -9 48.23 2.2
 0 -3 10 46.77 2.3
 0 3 10 47.61 2.28
 0 -3 -10 44.59 2.16
 0 3 -11 13.1 1.58
 0 -3 11 9.75 1.43
 0 -3 -11 7.59 1.31
 0 3 11 11.05 1.48
 0 3 -12 30.41 2.04
 0 -3 12 29.6 1.99
 0 3 12 36.18 2.01
 0 -3 -12 29.68 1.87
 0 3 -13 286.3 9.52
 0 -3 13 280.04 9.43
 0 -3 -13 261.84 9.33
 0 3 13 286.62 9.44
 0 -3 -14 0.53 1.38
 0 -3 14 1.21 1.36
 0 3 -14 -0.13 1.45
 0 -3 -15 14.92 1.67
 0 -3 15 12.92 1.65
 0 3 -15 13.37 1.87
 0 -3 16 60.18 2.97
 0 -3 -16 65.7 2.97
 0 3 -16 58.57 3.08
 0 -3 17 41.01 2.45
 0 -3 -17 36.71 2.33
 0 3 -17 37.24 2.6
 0 3 -18 102.69 4.17
 0 -3 -18 83.24 3.89
 0 -3 18 88.95 3.94
 0 3 -19 88 4.04
 0 -3 -19 80.96 3.85
 0 -3 19 88.96 3.95
 0 -3 -20 2.44 1.91
 0 -3 20 5.63 1.84
 0 3 -20 6.91 2.06
 0 3 -21 49.5 3.21
 0 -3 -21 46 3.03
 0 -3 21 55.21 3.13
 0 3 -22 36.27 2.9
 0 -3 -22 35.43 2.82
 0 -3 22 31.79 2.74
 0 -3 -23 27.19 2.7
 0 -3 23 17.22 2.51
 0 3 -23 21.16 2.68
 0 -3 -24 105.67 4.88
 0 -3 24 99.43 4.79
 0 3 24 103.43 4.68
 0 -3 -25 31.78 3
 0 3 25 32.64 2.87
 0 -3 25 29.67 2.93
 0 -3 -26 6.32 2.63
 0 -3 26 8.89 2.56
 0 3 26 6.75 2.45
 0 -3 -27 0.72 2.63
 0 -3 27 4.95 2.58
 0 3 27 7.99 2.59
 0 -3 -28 3.92 2.77
 0 3 28 2.68 2.6
 0 -3 28 2.06 2.68
 0 -3 -29 29.21 3.45
 0 3 29 25.01 3.15
 0 -3 29 25.8 3.31
 0 -3 -30 35.79 3.67
 0 3 30 27.14 3.3
 0 -3 30 24.28 3.42
 0 3 31 3.38 2.96
 0 -3 31 5.62 3.21
 0 -3 -31 6.21 3.27
 0 3 32 6.95 3.06
 0 -3 32 3.41 3.15
 0 -3 -32 2.1 3.24
 0 3 33 6.66 3.24
 0 -3 -33 3.9 3.47
 0 3 34 13.17 3.44
 0 -4 0 245.34 8.12
 0 -4 1 43.89 2.12
 0 -4 -1 48.01 2.12
 0 4 1 46.67 2.08
 0 4 2 36.14 1.86
 0 -4 -2 37.89 1.84
 0 4 3 9.57 1.29
 0 -4 -3 11.43 1.31
 0 -4 -4 422.27 13.68
 0 4 4 421.51 13.68
 0 -4 -5 603.17 19.22
 0 4 5 593.59 19.22
 0 4 6 68.66 2.76
 0 -4 6 70.61 2.77
 0 -4 -6 63.6 2.79
 0 4 7 379.19 12.33
 0 -4 7 383.3 12.31
 0 -4 -7 365.98 12.33
 0 -4 8 157.08 5.5
 0 4 8 154.55 5.53
 0 4 9 138.67 4.97
 0 -4 9 136.89 4.97
 0 -4 -9 134.36 4.78
 0 -4 10 12.21 1.6
 0 4 10 13.6 1.54
 0 -4 -10 12.89 1.33
 0 -4 -11 4.44 1.28
 0 -4 11 5.15 1.43
 0 4 11 4.62 1.4
 0 -4 -12 2.38 1.33
 0 -4 12 3.33 1.41
 0 4 12 1.13 1.48
 0 -4 13 64.18 3.04
 0 4 13 67.34 3.05
 0 -4 -13 65.31 2.86
 0 -4 14 136.97 5.2
 0 4 14 145.98 5.23
 0 -4 -14 130.59 5.05
 0 -4 15 68.39 3.21
 0 -4 -15 68.24 3.07
 0 4 15 68.19 3.18
 0 -4 16 20.71 2.02
 0 -4 -16 25.24 1.96
 0 4 16 24.34 2.05
 0 -4 17 2.7 1.64
 0 -4 -17 1.37 1.55
 0 4 17 0.49 1.68
 0 -4 -18 14.5 1.85
 0 -4 18 15.38 1.98
 0 4 18 14.3 1.98
 0 -4 -19 9.28 1.89
 0 -4 19 8.99 1.9
 0 4 19 9.86 1.96
 0 -4 -20 179.59 6.63
 0 -4 20 168.1 6.68
 0 4 20 174.24 6.61
 0 -4 -21 69.6 3.71
 0 -4 21 77.38 3.83
 0 4 21 75.62 3.73
 0 -4 -22 134.63 5.6
 0 4 22 137.83 5.6
 0 -4 22 135.67 5.65
 0 -4 -23 69.32 3.78
 0 -4 23 71.16 3.85
 0 4 23 70.22 3.74
 0 -4 -24 99.53 4.72
 0 -4 24 100.07 4.74
 0 4 24 99.66 4.66
 0 -4 25 10.76 2.56
 0 -4 -25 14.12 2.62
 0 4 25 13.85 2.6
 0 -4 26 3.32 2.53
 0 -4 -26 2.27 2.54
 0 4 26 0.1 2.4
 0 -4 -27 4.16 2.72
 0 -4 27 1.8 2.59
 0 4 27 -0.52 2.5
 0 -4 -28 6.99 2.9
 0 -4 28 5.37 2.7
 0 4 28 5.43 2.58
 0 -4 29 10.53 2.89
 0 4 29 7.59 2.82
 0 -4 -29 8.22 2.99
 0 4 30 15.55 3.08
 0 -4 30 13.21 3.08
 0 -4 -30 9.93 3.16
 0 -4 31 5.34 3.1
 0 4 31 8.66 3.1
 0 -4 -31 9.09 3.38
 0 4 32 5.64 3.12
 0 -4 -32 -0.89 3.34
 0 4 33 6.63 3.28
 0 -4 -33 2.46 3.56
 0 4 34 15.62 3.52
 0 -5 0 -0.08 1.24
 0 -5 1 6.69 1.42
 0 -5 -1 8.22 1.31
 0 -5 -2 58.55 2.61
 0 5 2 62.59 2.63
 0 5 3 107.57 4.04
 0 -5 -3 108.33 4.01
 0 -5 -4 631.99 20.52
 0 5 4 642.4 20.51
 0 -5 -5 205.99 7.2
 0 5 5 215.21 7.22
 0 5 6 0.88 1.25
 0 -5 -6 1.47 1.24
 0 5 7 96.22 3.72
 0 -5 -7 95.48 3.74
 0 -5 7 95.69 3.7
 0 -5 -8 5.75 1.45
 0 5 8 4.6 1.37
 0 -5 8 4.73 1.35
 0 -5 9 209.58 7.2
 0 5 9 205.18 7.23
 0 5 10 312.44 10.41
 0 -5 10 313.23 10.39
 0 -5 -10 302.93 10.2
 0 5 11 52.55 2.64
 0 -5 11 55.64 2.66
 0 -5 -11 47.26 2.35
 0 5 12 25.4 2.06
 0 -5 12 23.16 2.01
 0 -5 -12 29.85 1.8
 0 5 13 87.78 3.73
 0 -5 13 87.81 3.7
 0 -5 -13 82.62 3.46
 0 5 14 69.81 3.19
 0 -5 14 62.85 3.12
 0 -5 -14 65.51 2.95
 0 5 15 36.12 2.41
 0 -5 15 32.56 2.31
 0 -5 -15 35.88 2.21
 0 5 16 62.11 3.08
 0 -5 16 54.2 2.97
 0 -5 -16 58.48 2.87
 0 -5 17 7.91 1.84
 0 -5 -17 7.97 1.69
 0 5 17 8.71 1.87
 0 -5 -18 40.9 2.55
 0 -5 18 40.96 2.7
 0 5 18 42.95 2.72
 0 -5 19 29.31 2.43
 0 -5 -19 29.04 2.36
 0 5 19 30.23 2.51
 0 -5 20 2.52 2.05
 0 -5 -20 5.38 1.89
 0 5 20 7.25 2.09
 0 5 21 49.42 3.1
 0 -5 -21 46.25 2.97
 0 -5 21 44.55 3.03
 0 -5 22 24.4 2.63
 0 -5 -22 27.51 2.65
 0 5 22 28.65 2.7
 0 5 23 59.02 3.56
 0 -5 -23 55.31 3.46
 0 -5 23 59.5 3.51
 0 -5 -24 1.41 2.25
 0 -5 24 2.16 2.3
 0 5 24 3.71 2.36
 0 -5 -25 28.73 2.99
 0 -5 25 22.21 2.87
 0 5 25 23.13 2.79
 0 -5 26 26.05 3.07
 0 -5 -26 27.11 3.06
 0 5 26 24.77 2.97
 0 -5 27 16.29 2.91
 0 -5 -27 16.23 2.95
 0 5 27 18.13 2.94
 0 -5 -28 6.17 2.81
 0 -5 28 1.14 2.68
 0 5 28 0.56 2.76
 0 -5 -29 7.99 2.99
 0 -5 29 6.34 2.97
 0 5 29 8.84 3.08
 0 5 30 4.26 2.96
 0 -5 30 1.76 2.97
 0 -5 -30 3.24 3.03
 0 5 31 8.63 3.13
 0 -5 31 3.2 3.18
 0 -5 -31 0.28 3.13
 0 5 32 5.24 3.28
 0 -5 -32 9.21 3.51
 0 5 33 18.67 3.56
 0 -5 -33 17.18 3.85
 0 -6 0 355.91 11.78
 0 -6 1 34.94 2.12
 0 -6 -1 36.39 2.09
 0 -6 2 564.36 17.81
 0 -6 -2 532.6 17.78
 0 6 -3 466.87 14.79
 0 -6 -3 467.7 14.78
 0 -6 -3 471.15 15.3
 0 6 3 474.91 15.32
 0 -6 -4 87.71 3.57
 0 6 4 89.47 3.58
 0 -6 -5 0.9 1.34
 0 6 5 2.72 1.38
 0 -6 -6 331.15 11.39
 0 6 6 353.66 11.44
 0 -6 -7 11.43 1.52
 0 6 7 15.25 1.64
 0 -6 7 13.65 1.55
 0 -6 -8 1.56 1.37
 0 6 8 2.04 1.47
 0 -6 8 2.79 1.46
 0 6 9 609.44 19.77
 0 -6 9 620.07 19.72
 0 -6 -9 589.91 19.76
 0 -6 10 63.12 2.95
 0 6 10 62.53 3
 0 6 11 155.59 5.76
 0 -6 11 148.56 5.7
 0 -6 -11 158.45 5.5
 0 6 12 19.31 1.96
 0 -6 12 15.61 1.83
 0 -6 -12 16.07 1.58
 0 -6 -13 1.61 1.33
 0 -6 13 -0.07 1.57
 0 6 13 1.49 1.63
 0 6 14 50.59 2.87
 0 -6 14 49.05 2.79
 0 -6 -14 52.12 2.57
 0 6 15 20.9 2.15
 0 -6 15 21.76 2.09
 0 -6 -15 19.13 1.84
 0 6 16 168.62 6.09
 0 -6 16 149.66 5.97
 0 -6 -16 151 5.74
 0 6 17 102.56 4.41
 0 -6 17 98.8 4.31
 0 -6 -17 94.06 4.06
 0 6 18 27.67 2.54
 0 -6 18 27.43 2.42
 0 -6 -18 27.08 2.29
 0 -6 -19 19.21 2.11
 0 -6 19 13.37 2.22
 0 6 19 17.41 2.4
 0 -6 20 2.4 2.07
 0 -6 -20 -1.19 1.97
 0 6 20 -1.01 2.13
 0 -6 -21 15.7 2.36
 0 -6 21 18.62 2.5
 0 6 21 14.65 2.53
 0 -6 22 1.72 2.16
 0 -6 -22 0.89 2.07
 0 6 22 5.68 2.39
 0 -6 -23 4.14 2.29
 0 -6 23 6.39 2.42
 0 6 23 5.57 2.44
 0 6 24 44.3 3.38
 0 -6 -24 42.48 3.23
 0 -6 24 48.05 3.4
 0 -6 -25 20.56 2.78
 0 -6 25 22.67 2.92
 0 6 25 20.39 2.93
 0 -6 26 24.02 3.02
 0 -6 -26 25.98 3.03
 0 6 26 29.13 3.15
 0 -6 -27 4.31 2.63
 0 -6 27 3.35 2.76
 0 6 27 4.38 2.76
 0 6 28 51.91 3.85
 0 -6 -28 47.78 3.81
 0 -6 28 42.74 3.81
 0 -6 -29 1.79 2.98
 0 -6 29 2.66 2.95
 0 6 29 2.33 3.08
 0 -6 -30 7.72 3.11
 0 -6 30 7.35 3.15
 0 6 30 6.29 3.19
 0 6 31 -0.78 3.29
 0 -6 -31 4.17 3.17
 0 6 32 8.75 3.56
 0 -6 -32 7.79 3.55
 0 -7 0 2.81 1.49
 0 -7 1 35.59 2.17
 0 -7 -1 31.44 2.09
 0 -7 -2 3.16 1.44
 0 -7 2 1.98 1.53
 0 -7 3 292.05 9.79
 0 -7 -3 282.82 9.73
 0 7 -4 233.16 7.46
 0 -7 -4 231.26 7.45
 0 7 4 241.41 8.13
 0 -7 -4 230.8 8.07
 0 7 -5 256.39 8.37
 0 -7 -5 269.68 8.98
 0 7 5 266.05 8.99
 0 7 6 122.29 4.72
 0 -7 -6 118.99 4.65
 0 7 7 311.58 10.51
 0 -7 -7 305.11 10.45
 0 7 8 28.28 2.06
 0 -7 -8 23.54 1.94
 0 -7 8 20.93 1.83
 0 -7 -9 4.55 1.63
 0 7 9 1.94 1.69
 0 -7 9 4.16 1.56
 0 -7 -10 15.82 1.84
 0 7 10 13.91 1.86
 0 -7 10 15.56 1.77
 0 7 11 42.21 2.55
 0 -7 11 38.56 2.44
 0 -7 -11 38.1 2.05
 0 7 12 99.69 4.27
 0 -7 12 99.34 4.18
 0 -7 -12 101.45 3.9
 0 7 13 31.56 2.36
 0 -7 13 29.44 2.24
 0 -7 -13 23.91 1.87
 0 7 14 44.49 2.77
 0 -7 14 42.99 2.65
 0 -7 -14 41.7 2.39
 0 7 15 78.3 3.82
 0 -7 15 81.04 3.79
 0 -7 -15 79.11 3.46
 0 -7 -16 3.55 1.67
 0 -7 16 0.81 1.79
 0 7 16 4.72 2.06
 0 7 17 147.94 5.81
 0 -7 17 135.17 5.63
 0 -7 -17 142.31 5.43
 0 -7 -18 5.58 1.82
 0 -7 18 3.26 2
 0 7 18 6.18 2.32
 0 7 19 44.4 3.09
 0 -7 19 40.57 2.96
 0 -7 -19 43.99 2.83
 0 -7 20 20.85 2.54
 0 -7 -20 20.48 2.3
 0 7 20 22.34 2.72
 0 -7 -21 6.22 2.1
 0 -7 21 5.25 2.3
 0 7 21 1.93 2.38
 0 -7 22 3.22 2.35
 0 -7 -22 -0.18 2.11
 0 7 22 5.44 2.56
 0 7 23 37.45 3.26
 0 -7 -23 37.69 3.02
 0 -7 23 40.87 3.2
 0 -7 -24 33.43 2.98
 0 -7 24 38.82 3.26
 0 7 24 34.47 3.33
 0 -7 -25 12.27 2.57
 0 -7 25 9.77 2.76
 0 7 25 6.98 2.8
 0 -7 -26 0.66 2.58
 0 -7 26 0.73 2.62
 0 7 26 2.24 2.75
 0 -7 27 6.91 2.88
 0 -7 -27 10.38 2.91
 0 7 27 9.19 3.02
 0 -7 -28 14.54 3.13
 0 -7 28 9.41 3.02
 0 7 28 11.43 3.21
 0 -7 29 1.62 2.95
 0 -7 -29 3.54 3.04
 0 7 29 4.08 3.17
 0 -7 -30 12.96 3.23
 0 -7 30 8.22 3.2
 0 7 30 6.01 3.38
 0 -7 -31 2.2 3.43
 0 -7 -32 22.88 3.78
 0 -8 0 0.13 1.57
 0 -8 1 372.57 12.35
 0 -8 -1 361.36 12.34
 0 -8 2 23.07 2.02
 0 -8 -2 25.92 2
 0 -8 -3 90.35 3.85
 0 -8 3 92.26 3.91
 0 -8 4 1.99 1.7
 0 -8 -4 1.37 1.53
 0 8 4 1.44 0.49
 0 -8 -5 581.1 18.67
 0 8 -5 586.66 18.66
 0 8 5 624.08 19.43
 0 -8 -5 621.03 19.39
 0 -8 -6 0.92 1.57
 0 -8 -6 0.87 0.75
 0 8 -6 0.33 0.88
 0 8 6 1.96 1.7
 0 -8 -7 5.27 1.65
 0 8 -7 3.1 0.99
 0 8 7 3.03 1.71
 0 8 8 42.76 2.65
 0 -8 8 42.47 2.38
 0 -8 -8 40 2.52
 0 8 9 128.1 5
 0 -8 9 122.2 4.79
 0 -8 -9 119.4 4.94
 0 8 10 97.49 4.2
 0 -8 -10 98.82 4.2
 0 -8 10 90.9 4.01
 0 8 11 12.22 2.05
 0 -8 11 11.56 1.89
 0 8 12 51.13 2.98
 0 -8 12 45.31 2.74
 0 -8 -12 46.67 2.39
 0 8 13 243.25 8.62
 0 -8 13 230.59 8.46
 0 -8 -13 238.76 8.17
 0 8 14 236.86 8.3
 0 -8 14 209.55 8.09
 0 -8 -14 228.03 7.84
 0 8 15 55.64 3.25
 0 -8 15 54.31 3.18
 0 -8 -15 51.81 2.77
 0 8 16 108.38 4.83
 0 -8 16 110.13 4.73
 0 -8 -16 108.85 4.41
 0 8 17 156.69 6.41
 0 -8 17 169.04 6.38
 0 -8 -17 159.92 6.06
 0 8 18 20.24 2.6
 0 -8 18 22.16 2.46
 0 -8 -18 21.57 2.23
 0 8 19 14.48 2.62
 0 -8 19 20.78 2.46
 0 -8 -19 15.54 2.12
 0 8 20 19.19 2.77
 0 -8 20 17.62 2.54
 0 -8 -20 19.34 2.33
 0 8 21 50.67 3.58
 0 -8 21 49.98 3.41
 0 -8 -21 52.31 3.2
 0 8 22 4.97 2.65
 0 -8 -22 8.07 2.29
 0 -8 22 6.05 2.44
 0 8 23 39.93 3.44
 0 -8 -23 43.36 3.05
 0 -8 23 33.07 3.22
 0 8 24 14.02 2.95
 0 -8 -24 15.42 2.66
 0 -8 24 20.47 2.91
 0 8 25 1.44 2.82
 0 -8 -25 -0.31 2.45
 0 -8 25 0.12 2.69
 0 8 26 1.23 2.88
 0 -8 26 6.05 2.83
 0 -8 -26 0.98 2.61
 0 8 27 10.1 3.18
 0 -8 -27 10.62 2.93
 0 -8 27 12.29 3.08
 0 8 28 4.4 3.22
 0 -8 28 6.88 3.11
 0 -8 -28 5.4 3
 0 8 29 0.93 3.22
 0 -8 29 1.51 3.16
 0 -8 -29 2.39 3.04
 0 -8 -30 7.07 3.29
 0 -8 -31 18.12 3.66
 0 -8 -32 9.63 3.7
 0 -9 0 -0.22 1.77
 0 -9 -1 0.82 1.67
 0 -9 1 1.49 1.75
 0 -9 -2 5.18 1.77
 0 -9 2 6.98 1.87
 0 -9 3 33.51 2.45
 0 -9 -3 35.3 2.43
 0 -9 -4 12.94 1.96
 0 -9 4 21.14 2.17
 0 -9 -5 13.35 1.94
 0 9 5 9.43 0.68
 0 -9 5 13.85 2.04
 0 -9 -6 19.98 2.1
 0 -9 6 19.79 0.97
 0 -9 6 21.25 2.24
 0 9 6 21.73 2.21
 0 9 7 144.91 5.39
 0 -9 -7 129.05 5.29
 0 -9 -7 129.05 4.44
 0 9 -7 132.37 4.47
 0 9 8 0.93 1.88
 0 -9 8 0.79 1.53
 0 -9 -8 -0.83 1.72
 0 -9 -8 1.99 0.87
 0 9 -8 0.54 1.05
 0 9 9 4.26 1.96
 0 -9 9 6.22 1.72
 0 -9 -9 6.26 1.93
 0 -9 -9 5.1 1.02
 0 9 -9 5.06 1.2
 0 9 10 3.54 2.05
 0 -9 10 4.54 1.81
 0 -9 -10 5.49 1.93
 0 9 -10 3.21 1.2
 0 -9 -11 6.39 2.05
 0 9 11 7.48 2.14
 0 -9 11 4.81 1.84
 0 -9 -12 27.74 1.95
 0 9 12 25.49 2.5
 0 -9 12 21.55 2.27
 0 9 13 26 2.65
 0 -9 13 24.94 2.41
 0 -9 -13 24.38 1.92
 0 9 14 1.74 2.19
 0 -9 14 1.31 1.97
 0 -9 -14 2.69 1.54
 0 9 15 124.04 5.38
 0 -9 15 123.16 5.16
 0 -9 -15 120.76 4.78
 0 9 16 33.89 2.98
 0 -9 16 23.99 2.66
 0 -9 -16 29.8 2.32
 0 9 17 37.89 3.06
 0 -9 17 33.9 2.81
 0 -9 -17 33.75 2.47
 0 -9 -18 17.47 2.09
 0 -9 18 15.08 2.44
 0 9 18 14.18 2.65
 0 9 19 60.3 3.8
 0 -9 19 54.13 3.42
 0 -9 -19 52.09 3.08
 0 9 20 3.57 2.69
 0 -9 20 1.53 2.3
 0 -9 -20 2.47 2.11
 0 9 21 26.56 3.18
 0 -9 -21 26.48 2.64
 0 -9 21 29.7 2.98
 0 9 22 26.22 3.18
 0 -9 -22 24.58 2.69
 0 -9 22 22.74 2.94
 0 9 23 18.17 3.19
 0 -9 23 19.35 2.91
 0 -9 -23 22.21 2.75
 0 9 24 3.55 2.81
 0 -9 -24 7.38 2.55
 0 -9 24 1.52 2.66
 0 9 25 6.27 3.1
 0 -9 -25 7.31 2.68
 0 -9 25 10.72 2.9
 0 9 26 2.58 3.21
 0 -9 -26 4.11 2.79
 0 -9 26 -2.13 2.78
 0 9 27 5.54 3.34
 0 -9 27 0.91 2.99
 0 -9 -27 3.86 2.9
 0 -9 28 34.61 3.78
 0 -9 -28 40.25 3.69
 0 -9 -29 42.99 3.94
 0 -9 -30 2.47 3.25
 0 -9 -31 2.16 3.41
 0 -9 -31 8.58 3.41
 0 9 -31 -1.79 3.11
 0 -10 0 39.28 2.72
 0 -10 -1 0.75 1.83
 0 -10 1 -0.34 1.9
 0 -10 2 36.68 2.61
 0 -10 -2 33.06 2.58
 0 -10 -3 2.07 1.88
 0 -10 3 5.19 1.99
 0 -10 4 76.32 3.81
 0 -10 -4 78.97 3.8
 0 -10 -5 47.83 2.98
 0 -10 5 44.4 2.98
 0 -10 -6 104.43 4.14
 0 -10 6 110.63 4.22
 0 10 6 79.87 2.82
 0 -10 -7 55.35 3.1
 0 -10 7 48.07 3.06
 0 -10 7 42.31 1.69
 0 10 7 47.33 1.78
 0 10 -8 9.41 1.17
 0 -10 -8 12.25 1.05
 0 10 8 12.02 2.27
 0 -10 8 10.15 1.78
 0 -10 -8 11.43 2.11
 0 -10 8 10.47 0.88
 0 -10 -9 41.44 1.88
 0 10 -9 41.12 1.99
 0 -10 -9 47.08 2.97
 0 -10 9 43.86 2.66
 0 10 9 42.18 3.06
 0 -10 -10 58.13 2.48
 0 10 -10 62.73 2.61
 0 -10 -10 61.76 3.49
 0 -10 10 64.59 3.28
 0 10 10 69.93 3.7
 0 -10 -11 36.64 1.89
 0 10 -11 34.31 2
 0 10 11 42.47 3.03
 0 -10 -11 40.67 2.92
 0 -10 11 36.85 2.65
 0 10 12 4.38 2.39
 0 -10 12 4.33 2.02
 0 10 -12 3.34 1.44
 0 -10 -12 4.63 1.27
 0 10 13 15.26 2.63
 0 -10 13 20.15 2.35
 0 -10 -13 16.02 1.83
 0 10 -13 15.16 1.71
 0 -10 -13 14.06 1.51
 0 10 -14 9.19 1.68
 0 -10 -14 12 1.8
 0 -10 14 7.07 2.22
 0 10 14 6.66 2.48
 0 10 -15 84.56 3.71
 0 -10 -15 93.7 3.88
 0 -10 15 93.05 4.3
 0 10 15 89.22 4.57
 0 -10 -16 167.39 6.2
 0 -10 16 162.52 6.55
 0 10 16 168.6 6.85
 0 -10 -17 35.64 2.58
 0 -10 17 36.85 3
 0 10 17 39.2 3.32
 0 -10 -18 8.37 1.98
 0 -10 18 8.1 2.38
 0 10 18 5.66 2.75
 0 -10 -19 30.64 2.52
 0 -10 19 29.89 2.99
 0 10 19 26.74 3.28
 0 -10 20 6.99 2.54
 0 -10 -20 6.57 2.16
 0 10 20 6.08 2.96
 0 -10 21 0.54 2.47
 0 -10 -21 0.59 2.14
 0 10 21 2.11 2.95
 0 -10 22 3 2.58
 0 -10 -22 5.58 2.34
 0 10 22 1.27 2.89
 0 -10 23 1.27 2.68
 0 -10 -23 3.27 2.38
 0 10 23 0.65 3.02
 0 -10 -24 2.74 2.56
 0 -10 24 0.72 2.71
 0 10 24 3.3 3.14
 0 -10 -25 2.68 2.68
 0 -10 25 5.42 2.88
 0 10 25 0.54 3.25
 0 10 26 12.25 3.51
 0 -10 26 11.56 3.11
 0 -10 -26 11.73 2.97
 0 10 -26 13.58 2.88
 0 -10 27 34.2 3.81
 0 -10 -27 31.71 3.47
 0 10 -27 30.27 3.39
 0 -10 -27 38.55 3.41
 0 -10 -28 7.33 3.19
 0 10 -28 3.14 2.94
 0 -10 -28 7.72 3.07
 0 -10 -29 0.74 3.13
 0 10 -29 7.85 3.17
 0 -10 -29 7.39 3.08
 0 -10 -30 2.7 3.34
 0 10 -30 4.76 3.19
 0 -10 -30 5.52 3.23
 0 -10 -31 7.61 3.62
 0 -11 0 -0.46 2.07
 0 -11 1 2.71 2.08
 0 -11 -1 2.63 2.08
 0 -11 -2 6.95 2.22
 0 -11 2 14.09 2.32
 0 -11 -3 9.18 2.25
 0 -11 3 12.82 2.36
 0 -11 4 101.74 4.57
 0 -11 -4 91.92 4.49
 0 -11 -5 4.98 2.19
 0 -11 5 4.15 2.32
 0 -11 -6 14.55 2.37
 0 -11 6 13.39 2.41
 0 -11 -7 310.8 8.73
 0 -11 7 332.34 8.78
 0 -11 7 330.73 8.26
 0 11 8 29.17 1.3
 0 -11 8 39.48 2.94
 0 -11 8 22.32 1.11
 0 -11 -8 32.07 2.72
 0 -11 8 34.19 2.35
 0 11 9 7.12 2.45
 0 -11 9 5.3 2.31
 0 -11 9 9.63 1.98
 0 -11 -9 8.58 2.38
 0 -11 9 5.12 0.83
 0 11 9 4.69 0.96
 0 -11 10 87.93 3.33
 0 -11 -10 99.96 3.43
 0 11 -10 87.21 3.47
 0 -11 -10 99.65 4.59
 0 -11 10 104.65 4.3
 0 11 10 104.97 4.72
 0 11 -11 67.16 2.93
 0 -11 -11 73.74 2.84
 0 11 11 79.06 4.19
 0 -11 -11 74.61 4.02
 0 -11 11 69.88 3.62
 0 11 12 10.24 2.6
 0 -11 12 8.13 2.16
 0 11 -12 6.48 1.53
 0 -11 -12 8.48 1.34
 0 11 13 0.68 2.58
 0 -11 13 -0.77 2.07
 0 -11 -13 -0.35 1.6
 0 -11 -13 3.5 1.33
 0 11 -13 -0.36 1.53
 0 -11 -14 1.23 1.4
 0 11 -14 3.71 1.64
 0 -11 -14 3.27 1.67
 0 -11 14 3 2.25
 0 11 14 3.58 2.64
 0 -11 -15 0.56 1.47
 0 11 -15 0.63 1.73
 0 -11 -15 1.27 1.71
 0 -11 15 -0.46 2.25
 0 11 15 6.01 2.73
 0 11 -16 2.78 1.81
 0 -11 -16 3.68 1.66
 0 -11 -16 2.41 1.87
 0 -11 16 -0.19 2.26
 0 11 16 3.12 2.77
 0 11 -17 3.62 1.89
 0 -11 -17 7.36 1.77
 0 -11 17 4.28 2.41
 0 -11 -17 3.52 1.98
 0 11 17 5.02 2.91
 0 -11 -18 10.8 2.02
 0 11 -18 9.41 2.09
 0 -11 -18 13.19 2.17
 0 -11 18 11.04 2.55
 0 11 18 14.67 3.16
 0 11 -19 22.98 2.48
 0 -11 -19 27.06 2.35
 0 -11 19 23.62 2.91
 0 -11 -19 26.14 2.46
 0 11 19 26.92 3.31
 0 11 -20 -1.1 2.1
 0 -11 -20 3.42 2.07
 0 -11 20 2.99 2.48
 0 -11 -20 1.29 2.17
 0 11 20 -2.06 2.94
 0 -11 -21 13.86 2.33
 0 11 -21 11.94 2.4
 0 -11 -21 12.01 2.42
 0 -11 21 16.11 2.86
 0 11 21 17.11 3.28
 0 11 -22 10.76 2.48
 0 -11 -22 9.93 2.36
 0 -11 -22 10.11 2.5
 0 -11 22 8.8 2.9
 0 11 22 12.1 3.29
 0 11 -23 12.91 2.58
 0 -11 -23 15.79 2.56
 0 -11 23 11.64 2.96
 0 -11 -23 8.49 2.59
 0 11 23 9.61 3.43
 0 11 -24 5.85 2.59
 0 -11 -24 2.29 2.46
 0 -11 -24 2.53 2.63
 0 -11 24 0.12 2.83
 0 11 -25 17.05 2.91
 0 -11 -25 22.65 2.88
 0 -11 25 16.66 3.22
 0 -11 -25 18.25 3.02
 0 11 -26 2.36 2.78
 0 -11 -26 9.37 2.83
 0 -11 -26 4.49 2.88
 0 -11 26 9.68 3.17
 0 11 -27 15.12 3.13
 0 -11 -27 19.58 3.13
 0 -11 -27 19.04 3.26
 0 -11 -28 10.82 3.17
 0 11 -28 13.71 3.18
 0 -11 -28 8.79 3.27
 0 -11 -29 4.19 3.14
 0 11 -29 10.94 3.23
 0 -11 -29 5.14 3.36
 0 -11 -30 15.58 3.43
 0 11 -30 15.38 3.47
 0 -11 -30 13.22 3.53
 0 -12 0 61.83 3.75
 0 -12 -1 165.45 6.51
 0 -12 1 152.16 6.4
 0 -12 -2 1.16 2.31
 0 -12 2 4.42 2.3
 0 -12 -3 4.17 2.41
 0 -12 3 4.36 2.43
 0 -12 -4 76.19 4.22
 0 -12 4 85.2 4.22
 0 -12 -5 11.8 2.58
 0 -12 5 11.44 2.49
 0 -12 -6 8.07 2.48
 0 -12 6 4.14 2.46
 0 -12 -7 213.16 8.31
 0 -12 7 232.66 8.35
 0 -12 7 207.95 7.71
 0 -12 8 110.63 5.04
 0 -12 -8 102.65 5.04
 0 -12 8 102.95 4.46
 0 -12 9 14.61 2.71
 0 -12 9 11.68 2.16
 0 -12 -9 18.13 2.81
 0 -12 10 9.28 2.66
 0 -12 10 11.77 2.22
 0 -12 -10 9.68 2.67
 0 12 10 10.5 1.07
 0 -12 10 6.57 0.87
 0 -12 11 10.23 2.71
 0 -12 11 9.7 2.24
 0 -12 -11 10.5 2.67
 0 12 11 11.74 1.21
 0 -12 11 10.06 1.04
 0 12 12 0.47 1.12
 0 -12 -12 0.19 1.22
 0 -12 12 3.54 2.7
 0 12 12 1.33 2.72
 0 -12 12 0.17 2.12
 0 -12 -12 1.81 2.64
 0 -12 12 1.72 1
 0 -12 -13 16.56 1.56
 0 12 -13 16.12 1.75
 0 12 13 16.85 3.04
 0 -12 13 18.7 2.56
 0 -12 -13 18.99 1.99
 0 -12 13 15.59 1.32
 0 -12 -14 6.01 1.46
 0 12 -14 3.91 1.67
 0 -12 -14 5.8 1.76
 0 -12 14 4.66 2.36
 0 12 14 7.5 2.87
 0 -12 -15 32.89 2.11
 0 12 -15 33.39 2.36
 0 -12 -15 39.35 2.54
 0 -12 15 32.28 3.06
 0 12 15 38.97 3.55
 0 12 -16 11.02 1.99
 0 -12 -16 13.73 1.73
 0 -12 16 13.65 2.58
 0 -12 -16 13.87 2.09
 0 12 16 15.7 3.2
 0 12 -17 25.38 2.42
 0 -12 -17 31.42 2.21
 0 -12 -17 33.07 2.56
 0 -12 17 37.6 3.17
 0 12 17 34.56 3.57
 0 12 -18 2.05 2.04
 0 -12 -18 3.2 1.84
 0 -12 18 2.17 2.56
 0 -12 -18 -0.45 2.01
 0 12 18 5.66 3.25
 0 -12 -19 10.85 2.08
 0 12 -19 8.91 2.21
 0 -12 19 8.47 2.69
 0 -12 -19 11.02 2.25
 0 12 19 15.58 3.43
 0 12 -20 12.23 2.38
 0 -12 -20 13.63 2.19
 0 -12 20 12.34 2.82
 0 -12 -20 15.45 2.46
 0 12 20 8.4 3.42
 0 12 -21 6.68 2.39
 0 -12 -21 5.65 2.2
 0 -12 -21 7.77 2.43
 0 -12 21 9.64 2.95
 0 12 21 5.24 3.34
 0 12 -22 1.28 2.4
 0 -12 -22 3.96 2.27
 0 -12 22 5.56 2.87
 0 -12 -22 -0.09 2.37
 0 -12 -23 27.64 2.79
 0 12 -23 23.97 2.91
 0 -12 23 27.99 3.41
 0 -12 -23 26.06 2.97
 0 -12 -24 6.15 2.53
 0 12 -24 4.11 2.61
 0 -12 -24 3.68 2.69
 0 -12 24 4.45 2.97
 0 -12 -25 18.14 2.85
 0 12 -25 12.6 2.9
 0 -12 -25 14.25 2.94
 0 -12 25 16.01 3.43
 0 -12 -26 2.81 2.74
 0 12 -26 5.54 2.89
 0 -12 -26 4.76 2.93
 0 -12 -27 9.24 2.94
 0 12 -27 3.18 2.93
 0 -12 -27 6.53 3.09
 0 12 -28 11.56 3.25
 0 -12 -28 9.57 3.14
 0 -12 -28 7.52 3.25
 0 -12 -29 4.27 3.22
 0 -12 -29 9.76 3.48
 0 -12 -30 6.93 3.29
 0 -12 -30 0.87 3.45
 0 -13 0 0.11 2.5
 0 -13 -1 9.9 2.69
 0 -13 1 13.24 2.71
 0 -13 -2 8.17 2.64
 0 -13 2 7.08 2.62
 0 -13 -3 34.45 3.3
 0 -13 3 31.79 3.23
 0 -13 -4 16.13 2.83
 0 -13 4 13.94 2.82
 0 -13 -5 12.11 2.89
 0 -13 5 15.6 2.9
 0 -13 -6 0.12 2.5
 0 -13 6 7.34 2.76
 0 -13 6 3.29 1.92
 0 -13 7 88.85 4.56
 0 -13 -7 74.32 4.51
 0 -13 7 81.66 3.81
 0 -13 -8 3.67 2.64
 0 -13 8 0.11 2.73
 0 -13 8 1 2.09
 0 -13 -9 10.26 2.94
 0 -13 9 6.2 2.75
 0 -13 9 6.93 2.17
 0 -13 -10 -1.13 2.61
 0 -13 10 3.56 2.74
 0 -13 10 3.04 2.15
 0 -13 -11 3.46 2.85
 0 -13 11 -0.23 2.73
 0 -13 11 3.57 2.26
 0 -13 -12 4.66 1.75
 0 -13 -12 5.1 2.88
 0 -13 12 3.22 2.82
 0 -13 12 4.83 2.31
 0 -13 -13 2.08 1.77
 0 -13 13 0.45 2.27
 0 -13 13 -2.89 2.83
 0 -13 -14 1.32 1.81
 0 -13 14 1.78 2.33
 0 13 14 -0.68 3.08
 0 -13 14 -0.93 2.78
 0 -13 -15 28.43 2
 0 -13 -15 34.77 2.5
 0 -13 15 34.3 3.08
 0 13 15 38.27 3.73
 0 -13 15 30.94 3.45
 0 -13 -16 1.52 1.55
 0 -13 -16 -1.03 1.92
 0 -13 16 0.99 2.45
 0 13 16 4.06 3.28
 0 -13 -17 10.44 1.77
 0 -13 17 11.51 2.77
 0 -13 -17 15.01 2.23
 0 13 17 11.62 3.38
 0 -13 -18 7.31 1.81
 0 -13 18 11.19 2.75
 0 -13 -18 5.88 2.22
 0 13 18 8.04 3.55
 0 -13 -19 32.66 2.45
 0 -13 19 37.37 3.41
 0 -13 -19 35.56 2.78
 0 -13 -20 5.25 2.33
 0 -13 20 2.46 2.81
 0 -13 -20 4.26 2.11
 0 -13 21 25.87 3.24
 0 -13 -21 20.81 2.74
 0 -13 -21 19.87 2.51
 0 -13 -22 1.94 2.48
 0 -13 22 -0.71 2.91
 0 -13 -23 5.24 2.6
 0 -13 23 2.31 3.11
 0 -13 -24 3.47 2.65
 0 -13 24 3.5 3.15
 0 -13 -25 5.81 2.89
 0 -14 0 0.87 2.8
 0 -14 1 47.92 3.75
 0 -14 -1 39.37 3.69
 0 -14 -2 74.29 4.46
 0 -14 2 68.15 4.33
 0 -14 -3 13.99 3.14
 0 -14 3 12.77 3.01
 0 -14 -4 198.77 8.19
 0 -14 4 207.57 8.19
 0 -14 -5 1.94 2.86
 0 -14 5 5.76 2.86
 0 -14 -6 6.89 2.92
 0 -14 6 2.47 2.87
 0 -14 6 4.01 2.02
 0 -14 -7 16.16 3.03
 0 -14 7 14.87 3.05
 0 -14 7 13.59 2.32
 0 -14 -8 4.91 3
 0 -14 8 3.42 2.86
 0 -14 8 3.02 2.13
 0 -14 -9 6.04 3.12
 0 -14 9 1.46 2.93
 0 -14 9 3.03 2.17
 0 -14 -10 3 3.04
 0 -14 10 -1.73 2.92
 0 -14 10 2.45 2.21
 0 -14 11 40.76 3.67
 0 -14 11 39.39 3.1
 0 -14 -11 41.44 3.82
 0 -14 12 2.97 3.07
 0 -14 12 2.97 2.32
 0 -14 -12 7.66 1.88
 0 -14 13 39.43 3.81
 0 -14 13 37.06 3.17
 0 -14 -13 40.83 2.59
 0 -14 14 27.17 3.55
 0 -14 14 28.89 2.96
 0 -14 -14 25.84 2.33
 0 -14 15 11.84 2.66
 0 -14 -15 10.31 2.08
 0 -14 15 7.7 3.28
 0 -14 16 35.63 3.78
 0 -14 16 30.7 3.19
 0 -14 -16 33.92 2.65
 0 -14 -17 7.06 2.15
 0 -14 17 4.04 2.77
 0 -14 17 -0.38 3.19
 0 -14 -18 2.8 2.14
 0 -14 18 4.38 2.75
 0 -14 18 1 3.25
 0 -14 19 3.06 2.83
 0 -14 -19 0.08 2.18
 0 -14 19 2.27 3.26
 0 -14 20 44.68 3.71
 0 -14 -20 35.43 3.04
 0 -14 21 4.98 3.03
 0 -14 22 6.06 3.06
 0 -14 23 2.21 3.19
 0 -15 0 3.55 3.22
 0 -15 -1 87.02 5.11
 0 -15 1 93.31 5.14
 0 -15 -2 37.39 3.82
 0 -15 2 29.61 3.65
 0 -15 -3 3.06 3.13
 0 -15 3 6.91 3.2
 0 -15 -4 33.85 3.66
 0 -15 4 25.17 3.49
 0 -15 4 25.37 2.37
 0 -15 -5 5.31 3.16
 0 -15 5 4.2 3.11
 0 -15 5 1.74 2.04
 0 -15 6 36.06 3.76
 0 -15 6 38.17 2.82
 0 -15 -6 40.91 3.92
 0 -15 7 79.28 4.74
 0 -15 7 75.86 3.84
 0 -15 -7 80.15 4.89
 0 -15 8 29.93 3.7
 0 -15 -8 32.98 3.75
 0 -15 8 29.39 2.73
 0 -15 -9 8.85 3.22
 0 -15 9 13.73 3.41
 0 -15 9 10 2.47
 0 -15 -10 4.28 3.15
 0 -15 10 6.17 3.2
 0 -15 10 3.62 2.38
 0 -15 11 2.88 3.22
 0 -15 11 0.53 2.33
 0 -15 -11 5.4 3.25
 0 -15 12 -1.05 3.13
 0 -15 12 1.37 2.48
 0 -15 -12 0.42 1.69
 0 -15 13 36.93 3.16
 0 -15 13 33.61 3.85
 0 -15 14 15.23 2.81
 0 -15 14 13.34 3.47
 0 -15 15 38.79 3.34
 0 -15 15 34.97 3.99
 0 -15 16 28.19 3.19
 0 -15 16 17.26 3.69
 0 -15 17 6.52 2.9
 0 -15 17 8.15 3.5
 0 -15 18 8.81 2.94
 0 -15 18 10.42 3.54
 0 -15 19 11.6 3.14
 0 -15 19 11.48 3.71
 0 -15 20 8.08 3.11
 0 -15 20 4.61 3.54
 0 -15 21 4.05 3.1
 0 -15 21 8.18 3.61
 0 -15 22 -0.27 3.55
 0 -15 23 4.89 3.61
 0 -16 0 25.21 3.83
 0 -16 1 5.27 3.46
 0 -16 -1 -0.45 3.25
 0 -16 2 53.89 4.37
 0 -16 -2 53.23 4.39
 0 -16 -3 4.75 3.4
 0 -16 3 9.21 3.45
 0 -16 3 2.63 1.92
 0 -16 4 45.49 4.16
 0 -16 -4 40.53 4.17
 0 -16 4 40.68 2.73
 0 -16 -5 2.55 3.39
 0 -16 5 2.55 3.42
 0 -16 5 4.74 2.14
 0 -16 -6 15.22 3.61
 0 -16 6 16.7 3.58
 0 -16 6 14.21 2.37
 0 -16 7 76.43 4.95
 0 -16 7 70.9 3.85
 0 -16 -7 79.04 5.03
 0 -16 8 59.59 4.55
 0 -16 8 54.81 3.49
 0 -16 -8 63.34 4.76
 0 -16 9 70.09 4.91
 0 -16 9 66.62 3.84
 0 -16 -9 75.98 5.08
 0 -16 10 52.12 4.39
 0 -16 10 46.02 3.32
 0 -16 -10 48.16 4.5
 0 -16 11 6.06 3.58
 0 -16 11 3.3 2.41
 0 -16 -11 6.11 3.77
 0 -16 12 4.59 2.53
 0 -16 12 5.16 3.59
 0 -16 13 39 3.23
 0 -16 13 36.14 4.16
 0 -16 14 20.69 2.93
 0 -16 14 19.11 3.87
 0 -16 15 7.02 2.8
 0 -16 15 4.56 3.53
 0 -16 16 3.79 2.8
 0 -16 16 5.12 3.58
 0 -16 17 3.2 2.85
 0 -16 17 3.33 3.59
 0 -16 18 3.65 2.98
 0 -16 18 4.71 3.71
 0 -16 19 41.24 3.7
 0 -16 19 34.82 4.29
 0 -16 20 6.97 3.13
 0 -17 0 -3.82 3.72
 0 -17 -1 9.02 3.82
 0 -17 1 14.38 3.97
 0 -17 2 44.5 4.47
 0 -17 -2 45.04 4.44
 0 -17 -3 38.04 4.44
 0 -17 3 36.58 4.4
 0 -17 4 1.07 3.67
 0 -17 -4 2.08 3.65
 0 -17 5 11.73 3.84
 0 -17 6 6.03 3.67
 0 -17 7 55.4 4.72
 0 -17 8 14.53 3.79
 0 -17 9 3.99 3.61
 0 -17 10 2.07 3.7
 0 -17 11 3.68 3.67
 0 -17 12 4.12 3.76
 -1 0 37 1.4 3.03
 -1 0 36 3.49 3.06
 -1 0 35 11.41 3.09
 -1 0 34 0.81 2.88
 1 0 -33 0.96 3.56
 1 0 -32 0.62 3.37
 1 0 -31 10.84 3.28
 1 0 -30 -2.98 3.07
 1 0 -29 8.57 2.97
 1 0 -28 1.3 2.71
 1 0 -27 73.09 4.32
 1 0 -26 0.47 2.47
 1 0 -25 26.35 2.84
 1 0 -24 -1.07 2.13
 1 0 -23 27.1 2.72
 1 0 -22 1.43 1.95
 1 0 -21 108.34 4.69
 1 0 -20 -1.68 1.74
 1 0 -19 102 4.34
 1 0 -18 3.04 1.56
 1 0 -17 260.02 9.7
 -1 0 17 307.93 9.79
 1 0 -16 -0.58 1.34
 -1 0 16 0.19 1.42
 1 0 -15 13.44 1.58
 -1 0 15 15.91 1.65
 1 0 -14 -0.38 1.27
 -1 0 14 -0.06 1.26
 1 0 -13 19.62 1.52
 -1 0 13 23.33 1.69
 1 0 -12 -0.32 1.18
 -1 0 12 0.42 1.19
 1 0 -11 1.39 1.14
 1 0 -10 -0.54 1.06
 1 0 -9 379.75 12.35
 1 0 -8 0.87 0.99
 1 0 -7 17.63 1.28
 1 0 -6 3.14 0.99
 -1 0 5 2403.83 75.51
 -1 0 3 159.61 5.24
 -1 0 2 0.49 0.53
 1 0 -2 0.89 0.58
 -1 0 1 87.95 2.9
 1 0 -1 83.85 2.9
 1 0 0 0.89 0.55
 1 0 2 0.14 0.7
 -1 0 -3 57.18 2.13
 1 0 3 55.69 2.1
 -1 0 -4 2.1 1
 1 0 4 2.41 0.91
 -1 0 -5 967.71 30.91
 1 0 5 986.97 30.94
 1 0 6 2.13 1.09
 1 0 7 194.19 6.55
 1 0 8 0.69 1.16
 -1 0 -8 -0.57 1.17
 -1 0 -9 492.81 16.16
 1 0 9 504.62 16.12
 1 0 10 1.28 1.25
 -1 0 -10 0.35 1.29
 -1 0 -11 87.31 3.53
 1 0 11 88.11 3.51
 1 0 12 0.92 1.25
 -1 0 -12 0.27 1.36
 1 0 13 29.02 1.97
 -1 0 -13 29.69 2.11
 1 0 14 1.45 1.35
 -1 0 -14 0.69 1.56
 1 0 15 88.72 3.7
 -1 0 -15 87.89 3.81
 1 0 16 -0.77 1.48
 -1 0 -16 0.22 1.6
 -1 0 -17 34.07 2.41
 1 0 17 33.87 2.22
 1 0 18 -0.07 1.59
 -1 0 -18 1.47 1.78
 -1 0 -19 22.33 2.37
 1 0 19 24.45 2.17
 1 0 20 1.14 1.77
 -1 0 -20 2.57 2.03
 -1 0 -21 37.13 2.83
 1 0 21 29.9 2.55
 1 0 22 -0.27 2.01
 -1 0 -22 -0.1 2.12
 1 0 23 -2.08 2.11
 -1 0 -23 -2.02 2.23
 1 0 24 -2.6 2.12
 -1 0 -24 -2.57 2.37
 1 0 25 11.33 2.42
 -1 0 -25 8.42 2.57
 1 0 26 1.08 2.31
 1 0 27 26.9 2.95
 1 0 28 -2.82 2.57
 1 0 29 1.6 2.73
 1 0 30 2.56 2.88
 1 0 31 86.31 5
 1 0 32 -1.94 3.22
 -1 1 37 11.21 3.29
 -1 1 36 -0.87 3.03
 -1 1 35 1.27 2.98
 -1 1 34 5.59 2.98
 1 -1 -33 16.64 3.68
 1 1 -33 9.18 3.65
 -1 1 33 11.3 3.01
 1 1 -32 34.05 3.96
 1 -1 -32 30.12 3.92
 -1 1 32 24.39 3.13
 1 -1 -31 2.33 3.14
 1 1 -31 1.96 3.16
 -1 1 31 6.9 2.62
 1 -1 -30 6.29 2.97
 1 1 -30 11.99 3.22
 -1 1 30 9.18 2.64
 1 1 -29 48.53 3.93
 1 -1 -29 48.05 3.88
 1 1 -28 4.63 2.86
 1 -1 -28 1.41 2.68
 1 -1 -27 10.99 2.69
 1 1 -27 9.61 2.82
 1 -1 -26 68.75 3.98
 1 1 -26 64.42 4.04
 1 -1 -25 25.76 2.89
 1 1 -25 24.79 2.89
 1 1 -24 23.45 2.79
 1 -1 -24 25.58 2.79
 -1 -1 24 29.2 2.73
 1 1 -23 18.73 2.51
 -1 -1 23 23.7 2.55
 1 -1 -23 20.33 2.48
 -1 -1 22 6.58 2.13
 1 1 -22 3.91 2.08
 1 -1 -22 8.36 2.18
 -1 -1 21 14.62 2.06
 1 1 -21 12.94 2.15
 1 -1 -21 14.88 2.07
 -1 -1 20 20.39 2.16
 1 1 -20 18.88 2.21
 1 -1 -20 20.55 2.16
 -1 -1 19 30.75 2.24
 1 1 -19 27.18 2.31
 1 -1 -19 25.49 2.15
 -1 -1 18 74.81 3.39
 1 -1 -18 75.64 3.4
 1 1 -18 68.71 3.4
 -1 -1 17 15.01 1.73
 1 1 -17 14.39 1.83
 1 -1 -17 13.45 1.64
 -1 -1 16 6.31 1.5
 1 -1 -16 4.9 1.42
 1 1 -16 8.19 1.58
 -1 -1 15 84.43 3.43
 1 -1 -15 79.93 3.38
 1 1 -15 74.85 3.39
 -1 -1 14 0.33 1.25
 1 1 -14 1.19 1.27
 1 -1 -14 0.22 1.2
 -1 -1 13 70.3 3
 1 -1 -13 67.55 2.94
 1 1 -13 69.51 2.98
 1 -1 -12 231.05 8.1
 -1 -1 12 239.13 8.13
 1 1 -12 251.08 8.18
 -1 -1 11 4.76 1.19
 1 -1 -11 6.44 1.27
 1 1 -11 6.38 1.29
 -1 -1 10 8.32 1.22
 1 -1 -10 9.14 1.25
 1 1 -10 7.86 1.24
 -1 1 9 198.26 6.42
 -1 -1 9 198.69 6.54
 1 -1 -9 189.75 6.52
 1 1 -9 182.56 6.53
 -1 1 8 58.63 2.24
 1 -1 -8 57 2.4
 -1 -1 8 58.96 2.41
 1 1 -8 54.5 2.35
 -1 1 7 7.91 1.04
 -1 -1 7 7.48 1.09
 1 1 -7 8.37 1.11
 -1 1 6 327.6 10.45
 -1 -1 6 322.51 10.52
 1 1 -6 325.45 10.53
 -1 1 5 673.63 21.15
 1 1 -5 686.43 21.21
 1 -1 -5 669.68 21.14
 -1 -1 5 641.62 21.2
 1 -1 -4 1446.17 45.78
 -1 1 4 1454.17 45.79
 1 1 -4 1465.2 45.82
 1 -1 -3 75.2 2.69
 -1 -1 3 79.81 2.73
 -1 1 3 82.86 2.74
 1 1 -3 77.16 2.68
 -1 -1 2 1.34 0.59
 -1 1 2 0.93 0.58
 1 -1 -2 1.16 0.6
 1 1 -2 1.74 0.62
 1 1 -1 922.49 30.38
 -1 1 1 1012.64 30.4
 1 -1 -1 997.62 30.39
 -1 -1 1 926.17 30.38
 1 -1 0 199.42 6.2
 1 1 0 183.75 6.2
 1 1 2 66.86 2.47
 1 -1 2 73.3 2.48
 -1 -1 -3 394.76 12.38
 -1 1 -3 390.48 12.38
 1 -1 3 394.15 12.36
 1 1 3 395.64 12.36
 1 1 3 368.34 12.3
 -1 -1 -4 10.68 1.05
 -1 1 -4 8.76 1.06
 1 1 4 10.25 0.94
 -1 1 -5 50.71 2.09
 -1 -1 -5 52.61 2.1
 -1 -1 -5 48.65 2.06
 1 1 5 51.39 2.03
 -1 -1 -6 909.94 28.55
 -1 1 -6 903.11 28.55
 -1 -1 -6 858.79 28.54
 1 1 6 921.09 28.53
 1 -1 6 909.85 28.62
 1 1 7 43.16 1.95
 1 -1 7 45.49 2.07
 -1 -1 -7 40.35 1.99
 1 1 8 473.66 15.05
 1 -1 8 487.97 15.18
 -1 -1 -8 444.91 15.08
 1 1 9 292.69 9.84
 1 -1 9 309.13 9.95
 -1 -1 -9 298.1 9.89
 1 1 10 11.16 1.27
 1 -1 10 7.39 1.36
 -1 -1 -10 9.7 1.46
 -1 -1 -11 125.45 4.81
 1 1 11 130.34 4.72
 1 -1 11 138.57 4.85
 -1 -1 -12 135.79 5.21
 1 -1 12 142.2 5.19
 1 1 12 149 5.14
 -1 -1 -13 28.77 2.08
 1 -1 13 29.95 1.92
 1 1 13 30.32 1.86
 -1 1 -14 526.26 18.28
 -1 -1 -14 557.39 18.3
 1 -1 14 566.12 18.27
 1 1 14 583.55 18.22
 -1 1 -15 169.26 6.33
 -1 -1 -15 173.04 6.32
 1 -1 15 172.22 6.23
 1 1 15 172.81 6.19
 1 -1 16 0.47 1.48
 1 1 16 1.3 1.46
 -1 1 -16 2 1.59
 -1 -1 -16 0.14 1.52
 1 1 17 5.62 1.63
 1 -1 17 5.99 1.66
 -1 1 -17 7.24 1.79
 -1 -1 -17 5.79 1.76
 -1 1 -18 318.05 10.99
 -1 -1 -18 310.97 10.92
 1 -1 18 322.69 10.87
 1 1 18 309.83 10.81
 1 1 19 3.65 1.75
 1 -1 19 3.71 1.71
 -1 1 -19 6.56 1.91
 -1 -1 -19 8.37 2
 1 1 20 0.4 1.8
 1 -1 20 4.48 1.81
 -1 -1 -20 0.36 1.98
 -1 -1 -21 48.68 3.17
 1 -1 21 47.19 2.98
 1 1 21 48.26 3
 -1 -1 -22 33.37 2.87
 1 -1 22 38.78 2.79
 1 1 22 37.37 2.72
 -1 -1 -23 1.27 2.36
 1 -1 23 -1.16 1.97
 1 1 23 2.2 2.06
 -1 -1 -24 1.33 2.47
 1 -1 24 2.35 2.2
 1 1 24 0.58 2.08
 -1 -1 -25 19.1 2.79
 1 -1 25 18.1 2.61
 1 1 25 20.55 2.57
 -1 -1 -26 6.85 2.66
 1 -1 26 5.34 2.44
 1 1 26 4.8 2.34
 -1 -1 -27 4.77 2.78
 1 -1 27 3.6 2.46
 1 1 27 2.57 2.44
 -1 -1 -28 8.37 2.98
 1 -1 28 9.33 2.7
 1 1 28 5.6 2.68
 1 -1 29 2.96 2.77
 1 1 29 7.55 2.81
 1 1 30 12.49 3.05
 1 -1 30 4.62 2.91
 1 -1 31 9.42 3.2
 1 -1 32 9.21 3.18
 -1 2 37 4.13 3.33
 -1 2 36 1.46 3.21
 -1 2 35 4.93 3.14
 -1 2 34 42.55 3.78
 1 2 -33 4.82 3.6
 1 -2 -33 4.83 3.51
 -1 2 33 4.91 2.97
 1 2 -32 5.29 3.38
 1 -2 -32 2.4 3.29
 -1 2 32 3.85 2.69
 1 2 -31 -1.06 3.23
 1 -2 -31 -2.45 3.04
 -1 2 31 0.29 2.66
 1 -2 -30 -1.38 2.89
 1 2 -30 2.62 3.02
 -1 2 30 0.86 2.55
 1 2 -29 7.06 3.03
 1 -2 -29 3.04 2.8
 -1 2 29 3.78 2.51
 1 2 -28 3.64 2.84
 1 -2 -28 5.3 2.78
 -1 2 28 4.37 2.38
 1 2 -27 1.29 2.66
 1 -2 -27 0.48 2.56
 -1 2 27 0.34 2.23
 -1 -2 27 0.94 2.47
 1 2 -26 13.82 2.79
 1 -2 -26 17.91 2.81
 -1 -2 26 12.42 2.59
 -1 2 26 18.55 2.44
 1 2 -25 19.63 2.81
 1 -2 -25 21.96 2.72
 -1 2 25 21.11 2.43
 -1 -2 25 21.6 2.71
 1 2 -24 -1.34 2.37
 1 -2 -24 0.72 2.23
 -1 -2 24 -0.81 2.19
 -1 2 24 1.76 2.07
 1 -2 -23 105.08 4.9
 1 2 -23 117.38 5.2
 -1 2 23 118.93 4.78
 -1 -2 23 112.48 5.01
 1 2 -22 1.3 2.02
 1 -2 -22 4.4 2.04
 -1 -2 22 4.13 2.02
 -1 2 22 2.66 1.87
 1 2 -21 10.36 2.22
 1 -2 -21 14.44 2.12
 -1 -2 21 11.65 2.14
 -1 2 21 19.24 2.02
 1 2 -20 25.83 2.35
 1 -2 -20 16.46 2.06
 -1 -2 20 20.4 2.09
 -1 2 20 21.52 2.13
 1 2 -19 0.25 1.74
 1 -2 -19 1.37 1.61
 -1 2 19 1.74 1.65
 -1 -2 19 2.93 1.68
 1 2 -18 11.42 1.84
 -1 -2 18 11.59 1.79
 -1 2 18 12.49 1.73
 1 -2 -18 8.67 1.73
 -1 -2 17 -0.41 1.48
 -1 2 17 0.64 1.46
 1 -2 -17 0.4 1.41
 1 2 -17 1.93 1.62
 -1 2 16 198.84 6.7
 1 -2 -16 178.75 6.77
 -1 -2 16 196.59 6.85
 1 2 -16 186.21 6.9
 -1 2 15 2.22 1.35
 1 2 -15 3.8 1.46
 -1 -2 15 2.49 1.43
 1 -2 -15 6.34 1.46
 -1 2 14 62.7 2.69
 1 -2 -14 56.44 2.76
 -1 -2 14 58.72 2.78
 1 2 -14 59.25 2.84
 -1 2 13 395.97 12.41
 1 -2 -13 373.23 12.49
 -1 -2 13 377.75 12.52
 1 2 -13 361.91 12.52
 -1 -2 12 681.55 22.47
 1 -2 -12 699.78 22.46
 -1 2 12 716.83 22.37
 1 2 -12 688.55 22.49
 -1 2 11 3.83 1.24
 1 -2 -11 2.95 1.18
 -1 -2 11 4.52 1.33
 1 2 -11 3.08 1.27
 -1 -2 10 217.45 7.26
 1 -2 -10 208.17 7.21
 1 2 -10 210.78 7.27
 -1 2 10 217.81 7.17
 -1 -2 9 108.23 4.02
 1 2 -9 109.75 4.03
 -1 2 9 113.08 3.97
 -1 2 8 9.34 1.18
 -1 -2 8 9.77 1.2
 1 2 -8 10.29 1.23
 -1 -2 7 303.9 9.92
 1 -2 -7 305.43 9.88
 1 2 -7 300.54 9.92
 -1 2 7 305.29 9.89
 -1 -2 6 1872.62 60.23
 1 2 -6 1901.29 60.22
 -1 2 6 1950.91 60.2
 1 -2 -6 1913.72 60.2
 -1 -2 5 426.3 13.39
 1 2 -5 407.3 13.38
 1 -2 -5 420.87 13.41
 -1 2 5 419.69 13.41
 -1 -2 4 847.67 26.49
 1 2 -4 814.39 26.48
 1 -2 -4 839.33 26.53
 -1 2 4 854.96 26.55
 -1 2 3 112.96 3.64
 -1 -2 3 105.8 3.63
 -1 -2 3 113.5 3.59
 1 2 -3 111.7 3.59
 1 -2 -3 103.8 3.73
 -1 -2 3 98.75 3.56
 -1 2 2 3.19 0.7
 1 2 -2 2.24 0.6
 -1 -2 2 2.56 0.69
 1 -2 -2 3.3 0.69
 1 2 -2 2.11 0.69
 -1 -2 2 3.96 0.71
 -1 -2 2 3.27 0.6
 1 2 -2 3.65 0.57
 1 2 -1 1456.56 45.76
 -1 -2 1 1441.77 45.76
 -1 -2 1 1409.99 45.78
 -1 2 1 1507.29 45.78
 1 2 -1 1435.94 45.78
 1 -2 -1 1474.31 45.77
 -1 -2 0 264.06 8.38
 1 2 0 258.43 8.38
 1 -2 0 268.85 8.36
 1 2 0 250.97 8.36
 1 2 1 92.31 3.17
 1 2 2 1114.64 35.24
 1 -2 2 1121.31 35.25
 -1 -2 -3 2227.35 69.26
 -1 2 -3 2158.4 69.26
 1 2 3 2185.8 69.24
 1 -2 3 2232.29 69.24
 -1 -2 -3 2169.16 69.17
 1 2 3 2229.42 69.15
 -1 2 -4 144.21 4.96
 -1 -2 -4 147.6 4.95
 1 2 4 146.41 4.83
 -1 -2 -4 151.84 4.86
 -1 2 -5 1.18 1.02
 -1 -2 -5 0.59 0.99
 1 2 5 1.49 0.78
 -1 -2 -5 0.97 0.88
 -1 2 -6 34.77 1.68
 -1 -2 -6 35.4 1.68
 -1 -2 -6 33.21 1.64
 1 2 6 33.94 1.56
 -1 -2 -7 56.58 2.35
 1 2 7 57.8 2.25
 -1 -2 -8 1.08 1.09
 1 2 8 0.78 0.99
 1 -2 8 0.96 1.24
 -1 -2 -9 3.57 1.27
 1 2 9 2.66 1.13
 1 -2 9 3.76 1.18
 -1 -2 -10 121.42 4.51
 1 -2 10 124.45 4.62
 1 2 10 127.29 4.45
 1 2 11 14.1 1.34
 1 -2 11 14.37 1.52
 -1 -2 -11 12.29 1.55
 -1 -2 -12 23.76 1.82
 1 -2 12 23.36 1.73
 1 2 12 26.08 1.75
 1 -2 13 116.67 4.49
 -1 -2 -13 111.89 4.41
 1 2 13 118.38 4.33
 -1 -2 -14 56.56 2.8
 1 -2 14 53.8 2.75
 1 2 14 59.23 2.66
 -1 -2 -15 82.58 3.57
 1 -2 15 77.8 3.52
 1 2 15 85.3 3.47
 1 -2 16 27.91 2.13
 -1 -2 -16 25.14 2.13
 1 2 16 25.42 2.03
 -1 -2 -17 3.69 1.8
 1 -2 17 4.76 1.64
 1 2 17 2.57 1.5
 -1 -2 -18 15.48 2.06
 1 -2 18 14.4 1.94
 1 2 18 18.79 1.88
 -1 -2 -19 4.87 2.05
 1 -2 19 5.05 1.8
 1 2 19 4.53 1.74
 -1 -2 -20 310.88 11.28
 1 -2 20 335.92 11.29
 1 2 20 323.36 11.13
 -1 -2 -21 7.56 2.12
 1 -2 21 5.42 2.08
 1 2 21 4.79 1.97
 -1 -2 -22 1.68 2.27
 1 -2 22 0.75 2.05
 1 2 22 5.35 1.99
 -1 -2 -23 9.78 2.48
 1 -2 23 11.81 2.34
 1 2 23 11.01 2.24
 -1 -2 -24 12.72 2.67
 1 -2 24 13.82 2.47
 1 2 24 16.85 2.4
 -1 -2 -25 5.05 2.58
 1 -2 25 8.56 2.44
 1 2 25 9.27 2.35
 -1 -2 -26 51.04 3.82
 1 2 26 57.04 3.64
 1 -2 26 58.59 3.73
 1 -2 27 8.24 2.69
 -1 -2 -27 0.25 2.75
 1 -2 28 19.79 3.02
 -1 -2 -28 21.68 3.18
 1 -2 29 1.66 2.83
 -1 -2 -29 -2.68 2.92
 -1 -2 -30 -0.42 3.07
 1 -2 30 1.84 2.88
 -1 -2 -31 3.05 3.15
 1 -2 31 3.37 3.01
 1 -2 32 8.84 3.15
 -1 3 36 8.08 3.4
 -1 3 35 7.19 3.28
 -1 3 34 0.56 3.1
 1 -3 -33 5.09 3.5
 -1 3 33 5.98 3
 1 3 -32 4.08 3.39
 1 -3 -32 2.96 3.29
 -1 3 32 5.28 2.92
 1 3 -31 10.58 3.44
 1 -3 -31 8.98 3.22
 -1 3 31 9.93 2.79
 1 3 -30 9.76 3.23
 1 -3 -30 7.36 3.15
 -1 3 30 4.57 2.66
 1 3 -29 23.85 3.41
 1 -3 -29 26.9 3.28
 -1 -3 29 24.23 3.24
 -1 3 29 24.7 2.99
 1 3 -28 2.17 2.82
 1 -3 -28 -1.37 2.71
 -1 3 28 5.61 2.49
 -1 -3 28 2.82 2.63
 1 3 -27 15.14 2.96
 1 -3 -27 11.48 2.7
 -1 -3 27 14.07 2.72
 -1 3 27 14.35 2.52
 1 -3 -26 48.62 3.48
 1 3 -26 52.34 3.71
 -1 3 26 47.34 3.22
 -1 -3 26 50.06 3.49
 1 3 -25 8.44 2.69
 1 -3 -25 9.27 2.45
 -1 3 25 8.76 2.26
 -1 -3 25 8.79 2.44
 1 -3 -24 66.27 3.65
 1 3 -24 58.76 3.86
 -1 3 24 62.47 3.44
 -1 -3 24 58 3.62
 1 -3 -23 162.45 6.4
 1 3 -23 162.46 6.59
 -1 3 23 158.06 6.2
 -1 -3 23 160.69 6.4
 1 3 -22 146.21 5.96
 1 -3 -22 133.99 5.68
 -1 3 22 140.58 5.56
 -1 -3 22 145.87 5.77
 1 3 -21 193.11 7.45
 1 -3 -21 190.64 7.25
 -1 3 21 197.58 7.12
 -1 -3 21 196.44 7.33
 1 3 -20 4.35 2.07
 1 -3 -20 5.14 1.81
 -1 -3 20 2.77 1.81
 -1 3 20 5.79 1.84
 1 3 -19 271.05 9.59
 -1 3 19 265.78 9.3
 -1 -3 19 269.79 9.49
 1 -3 -19 269.72 9.42
 1 3 -18 5.09 1.79
 -1 -3 18 6.02 1.68
 1 -3 -18 2.77 1.6
 -1 3 18 5.32 1.67
 1 3 -17 0.38 1.61
 1 -3 -17 1.62 1.47
 -1 -3 17 0.07 1.52
 -1 3 17 0.41 1.53
 1 3 -16 32.62 2.3
 -1 -3 16 32.65 2.26
 1 -3 -16 34.52 2.21
 -1 3 16 39.65 2.21
 -1 3 15 293.12 9.93
 1 3 -15 291.29 10.11
 -1 -3 15 305.63 10.05
 1 -3 -15 287.94 10.01
 -1 3 14 35.6 2.14
 1 3 -14 37.91 2.31
 1 -3 -14 36.58 2.18
 -1 -3 14 38.47 2.22
 1 3 -13 11.01 1.64
 -1 3 13 11.14 1.49
 1 -3 -13 12.54 1.53
 -1 -3 13 9.93 1.59
 1 -3 -12 809.91 26.91
 -1 -3 12 826.89 26.95
 1 3 -12 848.49 27
 -1 3 12 875.69 26.91
 1 -3 -11 50.48 2.43
 -1 -3 11 51.05 2.44
 1 3 -11 55.32 2.58
 -1 3 11 54.83 2.48
 -1 -3 10 57.37 2.61
 1 3 -10 59.83 2.68
 -1 3 10 61.3 2.58
 -1 -3 9 85.28 3.29
 1 3 -9 84.63 3.39
 -1 3 9 87.99 3.33
 1 -3 -8 669.87 21.58
 -1 -3 8 670.7 21.57
 1 3 -8 676.8 21.61
 -1 3 8 681.11 21.58
 -1 -3 7 448.04 14.52
 1 3 -7 445.36 14.55
 -1 3 7 459.18 14.57
 1 -3 -7 451.11 14.55
 1 3 -6 803.9 25.74
 -1 -3 6 800.1 25.72
 1 -3 -6 819.91 25.79
 -1 3 6 818.77 25.79
 1 3 -5 140.67 4.68
 -1 -3 5 132.04 4.64
 -1 3 5 138.69 4.78
 1 -3 -5 138.59 4.75
 1 -3 -4 194.91 6.43
 -1 3 4 197.52 6.44
 -1 -3 4 192.87 6.28
 1 3 -4 196.59 6.3
 -1 3 4 186.27 6.26
 -1 -3 4 186.21 6.27
 1 -3 -3 1083.37 33.68
 -1 -3 3 1031.41 33.56
 -1 -3 3 1049.26 33.54
 -1 3 3 1078.62 33.54
 1 3 -3 1068.69 33.52
 -1 -3 3 1069.06 33.51
 1 -3 -2 1864.4 56.31
 1 3 -2 1717.92 56.2
 -1 -3 2 1785.48 56.2
 -1 -3 2 1749.09 56.16
 1 -3 -2 1805.1 56.14
 -1 3 2 1803.75 56.15
 1 3 -2 1732.08 56.13
 -1 -3 2 1826.29 56.1
 1 3 -1 308.03 9.93
 -1 -3 1 316.03 9.94
 -1 3 1 315.27 9.84
 -1 -3 1 298.73 9.83
 1 3 -1 302.31 9.83
 1 -3 -1 309.03 9.83
 1 3 0 23.68 1.22
 -1 -3 0 22.6 1.34
 1 3 0 18.28 1.1
 1 -3 0 22.26 1.05
 1 3 1 3.34 1.06
 -1 -3 -1 2.11 1.09
 -1 -3 -2 135.84 4.78
 1 -3 2 142.9 4.61
 1 3 2 137.7 4.61
 1 3 2 139.94 4.78
 -1 3 -3 1077.78 34.77
 1 -3 3 1105.99 34.75
 -1 -3 -3 1099.06 34.76
 1 3 3 1096 34.74
 -1 -3 -3 1110.4 34.66
 1 3 3 1115.38 34.89
 -1 3 -4 52.99 2.06
 -1 -3 -4 48.17 2.06
 -1 -3 -4 51.02 1.87
 1 3 4 51.76 2.21
 -1 -3 -5 186.56 6.28
 -1 3 -5 191.93 6.29
 -1 -3 -5 193.7 6.19
 1 3 5 183.94 6.41
 -1 -3 -6 175.81 5.87
 -1 3 -6 175.16 5.89
 -1 -3 -6 172.97 5.81
 1 3 6 178.7 5.79
 -1 3 -7 475.02 15.57
 -1 -3 -7 483.99 15.56
 -1 -3 -7 476.7 15.51
 1 3 7 500.44 15.5
 -1 -3 -8 3.91 1.12
 1 3 8 3.85 1.1
 1 -3 9 3.29 1.36
 -1 -3 -9 3.98 1.15
 1 3 9 3.13 1.08
 -1 -3 -10 18.49 1.5
 1 -3 10 17.99 1.71
 1 3 10 19.7 1.41
 -1 -3 -11 826.72 26.77
 1 -3 11 849.98 26.95
 1 3 11 839.02 26.74
 -1 -3 -12 32.51 2.01
 1 -3 12 33.48 2.1
 1 3 12 33.8 1.89
 1 -3 13 156.02 5.55
 -1 -3 -13 140.48 5.35
 1 3 13 148.39 5.3
 -1 -3 -14 23.17 1.91
 1 -3 14 27.96 1.99
 1 3 14 22.39 1.76
 -1 -3 -15 0.97 1.53
 1 -3 15 1.56 1.45
 1 3 15 0.05 1.35
 -1 -3 -16 39.35 2.47
 1 -3 16 43.51 2.53
 1 3 16 44.6 2.4
 -1 -3 -17 26.88 2.2
 1 -3 17 30.13 2.3
 1 3 17 31.14 2.12
 -1 -3 -18 199.67 7.22
 1 -3 18 185.53 7.18
 1 3 18 199.68 7.05
 -1 -3 -19 42.24 2.82
 1 -3 19 47.62 2.9
 1 3 19 44.38 2.7
 -1 -3 -20 72.15 3.71
 1 -3 20 73.53 3.77
 1 3 20 82.51 3.65
 -1 -3 -21 51.24 3.28
 1 -3 21 50.48 3.22
 1 3 21 59.93 3.1
 1 -3 22 39.69 2.96
 -1 -3 -22 35.71 2.9
 1 -3 23 14.4 2.44
 -1 -3 -23 11.9 2.47
 -1 -3 -24 172.58 7.13
 1 -3 24 181.9 7.11
 1 -3 25 4.65 2.4
 -1 -3 -25 2.14 2.49
 1 -3 26 12 2.65
 -1 -3 -26 5.93 2.73
 1 -3 27 5.52 2.67
 -1 -3 -27 7.82 2.87
 1 -3 28 25.4 3.26
 -1 -3 -28 28.26 3.37
 1 -3 29 14.33 3.03
 -1 -3 -29 12.5 3.11
 1 -3 30 8.52 3.08
 -1 -3 -30 9.51 3.17
 1 -3 31 -0.14 3.03
 -1 -3 -31 -2.57 3.27
 -1 -3 -32 24.87 3.79
 1 3 32 21.45 3.6
 1 3 33 33.5 3.95
 -1 4 35 6.07 3.45
 -1 4 34 6.87 3.31
 1 -4 -33 -0.92 3.35
 -1 4 33 4.37 3.12
 1 -4 -32 7.19 3.29
 -1 4 32 5.8 2.99
 1 -4 -31 1.13 3.04
 -1 -4 31 1.67 3.04
 -1 4 31 1.94 2.86
 1 -4 -30 5 3.07
 -1 4 30 0.31 2.68
 -1 -4 30 -0.13 2.92
 1 -4 -29 9.03 2.93
 -1 -4 29 7.18 2.95
 -1 4 29 7 2.73
 1 4 -28 1.09 2.91
 -1 4 28 2.65 2.63
 -1 -4 28 0.86 2.67
 1 -4 -28 -0.74 2.66
 -1 4 27 33.1 3.11
 1 4 -27 40.29 3.61
 -1 -4 27 41.59 3.41
 1 -4 -27 37.53 3.38
 -1 4 26 31.52 2.98
 1 4 -26 42.5 3.55
 1 -4 -26 32.43 3.06
 -1 -4 26 36.68 3.19
 1 4 -25 2.76 2.53
 1 -4 -25 1.91 2.26
 -1 4 25 6.21 2.36
 -1 -4 25 1.07 2.29
 1 4 -24 12.51 2.6
 1 -4 -24 15.19 2.37
 -1 -4 24 11.62 2.43
 -1 4 24 13.17 2.38
 -1 4 23 65.52 3.58
 1 4 -23 64.07 3.82
 1 -4 -23 65.8 3.65
 -1 -4 23 64.89 3.68
 1 4 -22 1.36 2.2
 -1 -4 22 2.18 2.08
 1 -4 -22 0.63 2
 -1 4 22 0.79 2.01
 1 4 -21 -0.6 2.11
 -1 -4 21 6.77 2.05
 1 -4 -21 2.05 1.97
 -1 4 21 2.58 1.95
 1 4 -20 0.57 2.01
 -1 -4 20 1.11 1.84
 1 -4 -20 1.69 1.76
 -1 4 20 -0.66 1.86
 -1 4 19 60.92 2.96
 1 4 -19 49.28 3.09
 -1 -4 19 47.96 2.99
 1 -4 -19 49.91 2.84
 1 4 -18 12.9 2.04
 1 -4 -18 9.61 1.77
 -1 -4 18 10.43 1.93
 -1 4 18 8.89 1.81
 1 4 -17 0.48 1.81
 1 -4 -17 3.69 1.59
 -1 -4 17 1.22 1.61
 -1 4 17 1.99 1.64
 1 4 -16 3.84 1.75
 -1 -4 16 3.05 1.56
 1 -4 -16 0.06 1.45
 -1 4 16 2.65 1.6
 1 4 -15 0.49 1.62
 1 -4 -15 1.09 1.46
 -1 -4 15 1.46 1.52
 -1 4 15 2.07 1.54
 -1 4 14 320.71 10.6
 1 4 -14 311.87 10.71
 1 -4 -14 308.27 10.57
 -1 -4 14 315.08 10.61
 -1 4 13 175.96 6.25
 1 4 -13 174.4 6.35
 1 -4 -13 172.45 6.23
 -1 -4 13 177.22 6.27
 -1 4 12 98.31 3.84
 1 4 -12 93.33 3.93
 1 -4 -12 96.5 3.84
 -1 -4 12 98.08 3.83
 1 4 -11 103.89 4.04
 -1 -4 11 102.23 3.97
 -1 4 11 99.9 3.96
 -1 4 10 720.54 23.19
 -1 -4 10 725.51 23.16
 1 4 -10 721.87 23.23
 1 -4 -10 717.88 23.2
 -1 4 9 72.39 3.02
 1 4 -9 69.27 3.02
 -1 -4 9 72.76 2.99
 1 -4 -9 77.76 3.11
 -1 4 8 15.75 1.57
 1 -4 -8 16.94 1.53
 1 4 -8 17.13 1.49
 -1 -4 8 16.39 1.4
 -1 4 7 12.06 1.43
 1 4 -7 12.28 1.33
 1 -4 -7 12.98 1.45
 -1 -4 7 10.04 1.24
 1 -4 -6 6.96 1.35
 -1 -4 6 5.56 1.07
 -1 4 6 5.64 1.3
 -1 -4 5 229.8 7.74
 1 -4 -5 238.42 7.9
 -1 4 5 243.62 7.93
 -1 -4 4 781.13 25
 1 -4 -4 804.1 25.11
 -1 -4 4 802.86 24.93
 -1 -4 4 772.01 24.9
 -1 4 4 780.36 24.9
 -1 -4 3 105.68 3.87
 1 -4 -3 108.41 4
 -1 -4 3 105.22 3.67
 -1 4 3 109.15 3.67
 -1 -4 3 113.62 3.7
 -1 -4 2 142.23 5
 1 -4 -2 155.47 5.13
 -1 4 2 148.71 4.8
 -1 -4 2 139.35 4.8
 -1 -4 2 147.9 4.79
 -1 -4 1 262.59 8.57
 1 4 -1 260.21 8.56
 -1 4 1 266.29 8.38
 1 -4 -1 257.35 8.35
 1 4 -1 247.08 8.36
 -1 -4 1 272.43 8.34
 -1 -4 0 104.41 3.64
 1 4 0 105.61 3.63
 1 -4 0 102.13 3.35
 1 4 0 93.46 3.38
 -1 -4 -1 150.41 5.16
 1 4 1 155.03 5.15
 1 -4 1 148.57 4.89
 1 -4 1 154.32 4.9
 1 4 1 143.09 4.88
 -1 -4 -2 43.22 2.05
 1 -4 2 44.79 1.7
 1 4 2 41.15 1.69
 1 4 2 45.3 2.05
 -1 -4 -3 42.15 2.16
 -1 -4 -3 48.44 1.67
 1 4 3 45.66 2.14
 1 4 4 7.9 1.26
 -1 -4 -4 8.14 0.78
 -1 -4 -4 7.05 1.02
 -1 4 -4 9.47 1.04
 -1 -4 -5 78.79 2.84
 -1 -4 -5 80.08 2.98
 -1 4 -5 86.08 3.01
 1 4 5 84.55 3.22
 -1 -4 -6 383.03 12.56
 -1 4 -6 389.47 12.58
 1 4 6 393.65 12.77
 -1 -4 -6 394.08 12.49
 -1 4 -7 129.29 4.62
 -1 -4 -7 135.3 4.6
 1 4 7 138.45 4.83
 -1 -4 -7 130.1 4.52
 -1 4 -8 112.14 4.03
 -1 -4 -8 110 3.98
 1 4 8 113.06 4.18
 -1 -4 -8 109.7 3.91
 1 4 9 970.46 31.28
 -1 -4 -9 962.28 31.06
 1 -4 9 1012.93 31.33
 1 4 10 312.37 10.43
 1 -4 10 322.46 10.47
 -1 -4 -10 301.07 10.18
 1 4 11 130.37 4.79
 -1 -4 -11 118.36 4.57
 1 -4 11 134.56 4.9
 1 4 12 62.61 2.98
 1 -4 12 62.2 3
 -1 -4 -12 65.03 2.77
 -1 -4 -13 2.63 1.4
 1 -4 13 2.79 1.62
 1 -4 14 20.38 1.97
 -1 -4 -14 22.86 1.86
 -1 -4 -15 30.69 2.11
 1 -4 15 26.28 2.16
 1 -4 16 8.86 1.77
 -1 -4 -16 6.96 1.7
 1 -4 17 343.68 11.76
 -1 -4 -17 337.81 11.56
 1 -4 18 45.63 2.77
 -1 -4 -18 41.9 2.68
 -1 -4 -19 -0.86 1.87
 1 -4 19 0.71 1.95
 1 -4 20 1.85 2.03
 -1 -4 -20 -0.75 1.98
 -1 -4 -21 78.74 3.96
 1 -4 21 79.36 4.01
 1 -4 22 254.72 9.41
 -1 -4 -22 260.47 9.38
 -1 -4 -23 97.31 4.71
 1 -4 23 99.59 4.76
 1 -4 24 45.16 3.3
 -1 -4 -24 44.06 3.3
 1 4 25 4.23 2.53
 1 -4 25 4.39 2.41
 -1 -4 -25 2.32 2.49
 1 4 26 2.08 2.66
 1 -4 26 1.41 2.52
 -1 -4 -26 1.51 2.7
 1 4 27 14.46 2.89
 1 -4 27 17.9 2.91
 -1 -4 -27 15.22 3.05
 1 4 28 11.87 2.91
 1 -4 28 9.52 2.93
 -1 -4 -28 22.73 3.36
 1 4 29 15.57 3.11
 1 -4 29 15.77 3.17
 -1 -4 -29 11.28 3.2
 1 4 30 12.07 3.17
 1 -4 30 12.68 3.18
 -1 -4 -30 8.07 3.21
 1 4 31 18.97 3.51
 1 -4 31 25.49 3.6
 -1 -4 -31 22.46 3.68
 1 4 32 10.25 3.42
 -1 4 -32 11.78 3.53
 -1 -4 -32 9.66 3.51
 -1 -4 -33 4.54 3.64
 -1 5 34 14.85 3.58
 -1 5 33 6.36 3.3
 1 -5 -32 2.62 3.22
 -1 5 32 2.46 3.08
 1 -5 -31 19.27 3.5
 -1 -5 31 13.64 3.28
 -1 5 31 14.37 3.19
 1 -5 -30 2.14 3.06
 -1 5 30 3.02 2.88
 -1 -5 30 0.94 2.92
 1 -5 -29 14.27 3.05
 -1 -5 29 13.94 3.12
 -1 5 29 16.65 3.03
 1 -5 -28 4.01 2.82
 -1 -5 28 1.23 2.75
 -1 5 28 -0.53 2.7
 1 -5 -27 2.21 2.55
 -1 5 27 2.77 2.57
 -1 -5 27 -0.35 2.58
 1 -5 -26 8.53 2.58
 -1 5 26 0.8 2.5
 -1 -5 26 5.55 2.51
 -1 5 25 49.71 3.47
 1 -5 -25 54.5 3.48
 -1 -5 25 54.72 3.57
 1 -5 -24 5.62 2.26
 -1 -5 24 6.45 2.32
 -1 5 24 5.5 2.41
 1 -5 -23 0.28 2.15
 -1 -5 23 0.1 2.19
 -1 5 23 -0.09 2.28
 -1 5 22 92.81 4.29
 1 -5 -22 85.61 4.23
 -1 -5 22 91.6 4.33
 1 5 -21 11.42 2.44
 -1 5 21 13.86 2.31
 1 -5 -21 13.99 2.18
 -1 -5 21 14.69 2.21
 1 -5 -20 158.92 6.31
 -1 -5 20 167.73 6.43
 -1 5 20 175.28 6.42
 1 5 -20 160.05 6.52
 1 -5 -19 28.76 2.39
 -1 -5 19 28.03 2.38
 -1 5 19 34.78 2.58
 1 5 -19 31.02 2.57
 1 5 -18 2.66 1.89
 1 -5 -18 4.26 1.75
 -1 -5 18 2.03 1.81
 -1 5 18 3.62 1.85
 1 5 -17 10.35 2.03
 -1 5 17 11.93 1.94
 1 -5 -17 8.16 1.72
 -1 -5 17 9.37 1.76
 1 -5 -16 39.6 2.37
 -1 -5 16 40.79 2.47
 -1 5 16 40.96 2.53
 1 5 -16 41 2.59
 -1 -5 15 25.31 2.03
 1 -5 -15 27.29 2.02
 -1 5 15 29.83 2.19
 1 5 -15 28.26 2.21
 -1 -5 14 80.96 3.51
 1 -5 -14 77.87 3.41
 -1 5 14 81.2 3.53
 1 5 -14 83.3 3.62
 -1 5 13 76.39 3.33
 -1 -5 13 76.18 3.27
 1 -5 -13 71.91 3.23
 -1 -5 12 10.38 1.57
 -1 5 12 8.99 1.62
 -1 5 11 1.05 1.51
 -1 -5 11 3.51 1.36
 1 -5 -11 2.73 1.47
 -1 5 10 301.53 9.98
 -1 -5 10 291.18 9.85
 1 -5 -10 294.08 9.95
 -1 5 9 216.86 7.39
 -1 -5 9 213.25 7.25
 1 -5 -9 207.38 7.34
 -1 5 8 14.31 1.53
 -1 -5 8 12.36 1.42
 1 -5 -8 13.44 1.61
 -1 5 7 3.75 1.41
 -1 -5 7 2 1.15
 1 -5 -7 3.16 1.42
 -1 -5 6 21.23 1.44
 1 -5 -6 19.71 1.69
 -1 5 6 20.19 1.71
 -1 -5 5 6.22 0.89
 -1 5 5 8.42 0.85
 -1 -5 5 6.91 1.15
 -1 -5 5 8.34 1.39
 1 -5 -5 6.13 1.37
 -1 5 5 6.86 1.41
 1 -5 -4 989.65 32.02
 -1 -5 4 1032.5 31.92
 -1 5 4 988.57 31.73
 -1 -5 4 991.12 31.73
 -1 -5 4 1028.88 31.79
 -1 -5 3 72.26 2.93
 1 -5 -3 73.49 3.04
 -1 -5 3 70.6 2.56
 -1 5 3 72.69 2.57
 -1 -5 3 75.81 2.68
 -1 -5 2 192.64 6.56
 1 -5 -2 194.15 6.67
 -1 -5 2 183.87 6.25
 -1 5 2 196.28 6.27
 -1 -5 2 200.85 6.31
 1 -5 -1 45.6 1.61
 1 5 -1 40.94 1.62
 -1 -5 1 44.65 2.09
 1 -5 -1 49.28 2.27
 1 5 -1 46.78 2.18
 1 5 0 6.63 1.26
 -1 -5 0 6.42 1.33
 1 -5 0 6.75 0.65
 1 5 0 5.03 0.66
 1 5 1 33.5 1.88
 -1 -5 -1 35.75 1.98
 1 -5 1 36.78 1.4
 1 5 1 33.71 1.45
 1 5 1 34.79 1.39
 1 -5 1 35.77 1.42
 -1 -5 -2 481.85 15.68
 1 5 2 486.74 15.71
 1 5 3 209.01 6.94
 -1 -5 -3 196.84 6.93
 1 5 4 48.96 2.29
 -1 -5 -4 44.85 2.3
 1 5 5 35.78 2
 -1 5 -5 32.29 1.65
 -1 -5 -5 32.96 1.6
 -1 -5 -5 34.74 1.43
 -1 -5 -5 31.83 1.99
 1 5 6 96.36 3.55
 -1 5 -6 85.78 3.22
 -1 -5 -6 85.92 3.2
 -1 -5 -6 85.97 3.07
 1 5 7 546.44 17.12
 -1 -5 -7 511.03 16.79
 -1 5 -7 513.41 16.81
 -1 -5 -7 534.15 16.74
 1 5 8 151.56 5.38
 -1 5 -8 142.32 5.13
 -1 -5 -8 150.6 5.1
 -1 -5 -8 146.6 5.02
 1 5 9 161.78 5.64
 -1 -5 -9 148.98 5.24
 -1 -5 -9 155.66 5.34
 -1 5 -9 151.05 5.35
 1 5 10 75.21 3.22
 -1 -5 -10 70.61 2.86
 1 -5 10 72.55 3.21
 1 5 11 246.72 8.46
 -1 -5 -11 240.25 8.15
 1 -5 11 245.44 8.51
 1 5 12 191.23 6.88
 -1 -5 -12 189.85 6.61
 1 -5 12 192.95 6.95
 1 5 13 62.54 3.17
 1 -5 13 68.63 3.3
 -1 -5 -13 70.53 2.93
 1 5 14 49.59 2.74
 -1 -5 -14 47.02 2.45
 1 -5 14 49.77 2.77
 1 5 15 63.12 3.26
 1 -5 15 71.32 3.32
 -1 -5 -15 64.71 3.03
 1 5 16 124.52 5.02
 1 -5 16 124.34 5.05
 -1 -5 -16 120.35 4.77
 1 5 17 20.15 2.29
 1 -5 17 20.28 2.24
 -1 -5 -17 24.56 2.17
 1 5 18 72.9 3.68
 1 -5 18 71.48 3.73
 -1 -5 -18 77.96 3.61
 1 5 19 14.47 2.3
 -1 -5 -19 14.41 2.19
 1 -5 19 12.31 2.21
 1 5 20 3.65 2.2
 1 -5 20 3.28 2.11
 -1 -5 -20 4.17 2.02
 1 5 21 0.66 2.16
 -1 -5 -21 1.57 2.06
 1 -5 21 -0.6 2.09
 1 5 22 0.69 2.33
 1 -5 22 1.15 2.28
 -1 -5 -22 4.25 2.22
 1 5 23 34.58 3.15
 -1 -5 -23 37.56 3.07
 1 -5 23 35 3.01
 1 5 24 80.35 4.41
 1 -5 24 92.9 4.55
 -1 -5 -24 86.74 4.39
 1 5 25 7.08 2.69
 1 -5 25 5.56 2.52
 -1 -5 -25 5.32 2.62
 1 5 26 3.82 2.67
 1 -5 26 4.31 2.61
 -1 -5 -26 0.57 2.59
 1 5 27 9.39 2.82
 1 -5 27 5.85 2.75
 -1 -5 -27 3.72 2.77
 1 5 28 -1.08 2.88
 1 -5 28 1.17 2.81
 -1 -5 -28 0.88 2.83
 1 5 29 12.44 3.12
 1 -5 29 12.06 3.12
 -1 -5 -29 12.48 3.24
 1 5 30 2.03 3.07
 1 -5 30 7.68 3.18
 -1 -5 -30 -0.27 3.18
 -1 -5 -31 5.49 3.31
 -1 -5 -31 6.77 3.33
 -1 5 -31 2.6 3.15
 1 5 31 -2.74 3.17
 -1 -5 -32 3.78 3.42
 -1 -5 -33 0.15 3.53
 -1 6 33 4.74 3.4
 1 -6 -32 3.9 3.31
 -1 6 32 6.59 3.23
 -1 -6 31 4.62 3.14
 1 -6 -31 12.45 3.37
 -1 6 31 9.77 3.28
 -1 6 30 -0.47 2.94
 -1 -6 30 -3.65 3.03
 1 -6 -30 3.3 3.06
 -1 6 29 5.9 3.01
 -1 -6 29 -0.26 2.88
 1 -6 -29 4.17 2.84
 -1 6 28 8.32 2.92
 -1 -6 28 13.66 2.97
 1 -6 -28 4.95 2.77
 -1 -6 27 3.11 2.62
 -1 6 27 0.11 2.65
 1 -6 -27 -0.23 2.5
 -1 6 26 0.21 2.55
 1 -6 -26 1.76 2.42
 -1 -6 26 2.21 2.53
 -1 6 25 21.35 2.87
 1 -6 -25 17.8 2.62
 -1 -6 25 19.36 2.83
 -1 6 24 2.46 2.43
 -1 -6 24 5.88 2.47
 1 -6 -24 5.37 2.31
 -1 -6 23 57.62 3.59
 1 -6 -23 62.95 3.58
 -1 6 23 59.09 3.63
 -1 -6 22 73.89 3.91
 1 -6 -22 79.46 3.84
 -1 6 22 66.42 3.85
 -1 -6 21 2.7 2.08
 1 -6 -21 2.41 2.02
 -1 6 21 2.13 2.24
 -1 -6 20 86.84 4.09
 1 -6 -20 82.59 3.94
 -1 6 20 86.07 4.12
 -1 -6 19 6.66 2.03
 1 -6 -19 8.78 1.92
 -1 6 19 11.1 2.18
 -1 -6 18 118.76 4.8
 1 -6 -18 105.28 4.6
 -1 6 18 113.16 4.76
 -1 -6 17 97.25 4.3
 1 -6 -17 96.94 4.22
 -1 6 17 107.58 4.41
 1 -6 -16 0.53 1.56
 -1 -6 16 2.29 1.7
 -1 6 16 2 1.72
 1 -6 -15 110.78 4.41
 -1 -6 15 107.23 4.5
 -1 6 15 113.18 4.54
 1 -6 -14 27.74 2.07
 -1 -6 14 25.49 2.04
 -1 6 14 30.13 2.24
 -1 -6 13 -1.44 1.5
 -1 6 13 2.15 1.66
 1 -6 -12 0.4 1.6
 -1 -6 12 -0.84 1.46
 -1 6 12 3.48 1.71
 1 -6 -11 740.15 23.99
 -1 -6 11 718.02 23.84
 -1 6 11 767.59 24.02
 1 -6 -10 374.35 12.71
 -1 -6 10 380.02 12.59
 -1 6 10 388.84 12.75
 -1 -6 9 23.69 1.77
 1 -6 -9 26.6 1.97
 -1 6 9 24.66 1.97
 -1 -6 8 30.97 1.9
 1 -6 -8 33.45 2.12
 -1 6 8 33.26 2.14
 -1 -6 7 27.4 1.71
 1 -6 -7 24.8 1.91
 -1 6 7 26.42 1.97
 -1 6 6 32.26 2.07
 1 -6 -6 32.56 2.05
 -1 -6 6 29.45 1.45
 -1 6 6 32 1.48
 -1 -6 6 32.27 1.75
 1 -6 -5 1.1 1.31
 -1 -6 5 0.52 1.44
 -1 -6 5 0.5 1.1
 -1 6 5 1.14 0.77
 -1 -6 5 0.59 0.74
 1 -6 -4 1.73 1.39
 -1 -6 4 1.3 1.39
 -1 -6 4 0.62 0.97
 -1 -6 4 0.17 0.69
 -1 6 4 1.9 0.76
 -1 -6 3 5.42 1.49
 1 -6 -3 7.21 1.51
 -1 -6 3 6.21 1.04
 -1 -6 3 3.78 0.66
 -1 6 3 5.05 0.76
 1 -6 -2 276.64 9.23
 -1 -6 2 269.1 9.13
 -1 -6 1 290.49 9.74
 1 -6 -1 294.48 9.86
 -1 -6 0 9.14 1.42
 1 6 0 8.27 1.47
 1 -6 0 9.43 0.71
 1 6 0 7.54 0.73
 1 -6 0 8.68 0.61
 1 6 0 6.78 0.68
 -1 -6 -1 151.63 5.43
 1 6 1 158.25 5.45
 1 6 1 143.12 4.94
 1 -6 1 156.27 4.91
 -1 -6 -2 180.98 6.45
 1 6 2 191.48 6.48
 1 -6 2 182.94 5.97
 1 6 3 230.76 7.85
 -1 -6 -3 225.77 7.82
 -1 -6 -4 234.17 8.29
 1 6 4 253.2 8.35
 -1 -6 -5 196.45 6.9
 -1 -6 -5 195.79 6.53
 1 6 5 201.71 6.93
 -1 -6 -6 286.22 9.26
 -1 -6 -6 285.23 9.71
 -1 6 -6 276.39 9.34
 -1 -6 -6 295.12 9.33
 1 6 6 288.22 9.7
 -1 -6 -7 38.29 1.71
 -1 -6 -7 42.4 1.85
 -1 6 -7 35.21 1.92
 1 6 7 42.6 2.32
 -1 -6 -8 5.33 1.15
 -1 6 -8 8.53 1.22
 1 6 8 7.87 1.59
 -1 -6 -8 7.58 1.01
 1 6 9 17.89 1.83
 -1 -6 -9 16.78 1.25
 -1 6 -9 14.4 1.46
 -1 -6 -9 16.23 1.37
 -1 6 -10 1.13 1.27
 -1 -6 -10 0.3 1.21
 1 6 10 0.54 1.53
 -1 -6 -10 0.72 1
 1 -6 10 0.52 1.55
 -1 6 -11 0.3 1.36
 -1 -6 -11 1.98 1.27
 1 -6 11 -0.07 1.6
 1 6 11 0.56 1.64
 -1 -6 -11 1.19 1.11
 1 6 12 174.69 6.31
 1 -6 12 171.1 6.34
 -1 -6 -12 165.18 5.88
 -1 6 -12 167.91 5.98
 1 6 13 60.61 3.11
 1 -6 13 62.5 3.21
 -1 -6 -13 58.88 2.69
 1 6 14 24.23 2.25
 1 -6 14 21.65 2.14
 -1 -6 -14 18.92 1.73
 -1 -6 -15 37.28 2.26
 1 -6 15 36.53 2.63
 1 6 15 41.4 2.65
 1 -6 16 72.67 3.57
 -1 -6 -16 66.69 3.23
 1 6 16 70.51 3.55
 1 -6 17 28.6 2.55
 -1 -6 -17 23.46 2.17
 1 6 17 25.85 2.54
 1 6 18 12.29 2.24
 -1 -6 -18 12.75 1.97
 1 -6 18 11.32 2.24
 1 6 19 10.78 2.29
 1 -6 19 8.68 2.24
 -1 -6 -19 6.46 1.95
 1 6 20 16.76 2.5
 1 -6 20 17.2 2.47
 -1 -6 -20 17.84 2.32
 1 6 21 107.37 5.03
 -1 -6 -21 106.98 4.77
 1 -6 21 115.43 5.06
 1 6 22 17.74 2.77
 1 -6 22 18.75 2.67
 -1 -6 -22 16.27 2.48
 1 6 23 3.41 2.59
 1 -6 23 3.69 2.44
 -1 -6 -23 3.66 2.43
 1 6 24 12 2.76
 1 -6 24 13.53 2.75
 -1 -6 -24 16.24 2.75
 1 6 25 3.41 2.75
 1 -6 25 6.32 2.59
 -1 -6 -25 3.42 2.63
 1 6 26 14.53 2.94
 1 -6 26 16.01 2.89
 -1 -6 -26 16.97 2.93
 1 6 27 3.74 2.85
 1 -6 27 7.1 2.87
 -1 -6 -27 9.21 2.94
 -1 6 -28 25.46 3.28
 1 6 28 20.02 3.32
 1 -6 28 30.15 3.44
 -1 -6 -28 25.75 3.4
 -1 -6 -29 7.43 3.15
 -1 6 -29 8.75 3.22
 1 6 29 6.52 3.24
 1 -6 29 7.25 3.12
 -1 -6 -29 6.46 3.2
 -1 -6 -30 2.79 3.13
 -1 6 -30 4.72 3.19
 1 6 30 7.24 3.36
 1 -6 30 3.24 3.19
 -1 -6 -30 -0.81 3.18
 -1 6 -31 0.52 3.15
 -1 -6 -31 2.9 3.3
 -1 -6 -31 -3.21 3.28
 -1 -6 -32 5.45 3.45
 -1 -6 -33 3.84 3.51
 1 -7 -32 8.6 3.58
 -1 7 32 7.64 3.47
 1 -7 -31 13.03 3.45
 -1 7 31 6.72 3.27
 -1 -7 30 0.81 3
 1 -7 -30 0.52 3.07
 -1 7 30 2.55 3.03
 -1 -7 29 11.06 3.13
 1 -7 -29 14.59 3.15
 -1 7 29 4.04 3.03
 -1 -7 28 -0.13 2.8
 1 -7 -28 0.73 2.75
 -1 7 28 7.53 2.99
 -1 -7 27 19.71 3.04
 1 -7 -27 14.46 2.85
 -1 7 27 18.98 3.15
 1 -7 -26 10.15 2.63
 -1 -7 26 9.03 2.73
 -1 7 26 6.27 2.75
 -1 -7 25 67.93 4.06
 1 -7 -25 59.39 3.85
 -1 7 25 69.6 4.07
 1 -7 -24 7.31 2.41
 -1 -7 24 7.5 2.57
 -1 7 24 8.54 2.7
 -1 -7 23 11.1 2.53
 1 -7 -23 11.95 2.39
 -1 7 23 8.6 2.59
 -1 -7 22 2.39 2.23
 1 -7 -22 2 2.17
 -1 7 22 3.33 2.41
 1 -7 -21 14.23 2.28
 -1 -7 21 18.57 2.5
 -1 7 21 14.9 2.59
 -1 -7 20 17.78 2.42
 1 -7 -20 22.99 2.41
 -1 7 20 24.69 2.6
 1 -7 -19 49.87 2.93
 -1 -7 19 45.19 2.98
 -1 7 19 48.35 3.17
 -1 -7 18 15.3 2.18
 1 -7 -18 13.75 2.06
 -1 7 18 11.4 2.32
 1 -7 -17 125.89 5.02
 -1 -7 17 125.83 5.14
 -1 7 17 127.64 5.25
 1 -7 -16 441.39 14.9
 -1 -7 16 443.32 14.98
 -1 7 16 460 15.13
 1 -7 -15 3.02 1.72
 -1 -7 15 1.25 1.73
 -1 7 15 -0.56 1.88
 -1 -7 14 12.67 1.88
 -1 7 14 15.45 2.14
 -1 -7 13 13.16 1.74
 -1 7 13 11.56 1.94
 1 -7 -12 0.59 1.67
 -1 -7 12 0.82 1.53
 -1 7 12 0.88 1.73
 1 -7 -11 -0.35 1.62
 -1 -7 11 1.1 1.45
 -1 7 11 0.5 1.72
 1 -7 -10 94.68 4.03
 -1 -7 10 92.49 3.78
 -1 7 10 102.07 4.12
 -1 -7 9 189.6 6.64
 -1 7 9 194.7 6.92
 1 -7 -9 186.07 6.86
 -1 -7 8 224.41 7.95
 -1 7 8 242.06 8.25
 1 -7 -8 240.42 8.23
 -1 7 7 4.85 0.9
 -1 -7 7 5.28 0.86
 -1 -7 7 4.12 1.6
 -1 7 7 3.62 1.63
 1 -7 -7 5.22 1.56
 -1 -7 7 4.6 1.22
 -1 7 6 8.59 0.93
 -1 -7 6 8.19 0.88
 1 -7 -6 7.95 1.57
 -1 -7 6 7.74 1.6
 -1 -7 6 8.48 1.26
 -1 -7 5 8.38 0.81
 -1 7 5 7.9 0.86
 -1 -7 5 9.07 1.56
 1 -7 -5 9.23 1.61
 -1 -7 5 6.24 1.2
 -1 -7 4 413.32 13.23
 1 -7 -4 401.83 13.3
 -1 -7 4 385.48 12.75
 -1 7 4 410.62 12.77
 -1 -7 4 398.03 12.94
 -1 -7 3 511.27 16.76
 1 -7 -3 487.21 16.81
 -1 7 3 524.7 16.3
 -1 -7 3 506.63 16.46
 1 -7 -2 47.5 2.5
 -1 -7 2 46.24 2.46
 -1 -7 1 7.21 1.57
 1 -7 -1 6.92 1.55
 -1 -7 0 268.71 9.24
 1 -7 0 276.01 9.35
 1 7 1 -1.52 1.57
 -1 -7 -1 0.82 1.49
 1 -7 1 -0.09 0.44
 1 7 1 -0.03 0.54
 -1 -7 -2 213.02 7.18
 1 7 2 202.42 7.14
 1 -7 2 205.21 6.52
 1 7 2 197.45 6.56
 -1 -7 -3 182.77 6.5
 1 7 3 180.96 6.53
 -1 -7 -4 48.4 2.52
 1 7 4 45.38 2.53
 -1 -7 -5 0.06 1.43
 1 7 5 1.5 1.55
 -1 -7 -6 7.72 1.58
 1 7 6 8.57 1.67
 -1 -7 -7 29.31 1.43
 -1 -7 -7 25.55 2.08
 -1 -7 -7 27.87 1.54
 -1 7 -7 26.88 1.58
 1 7 7 23.91 2.04
 -1 -7 -8 19.95 1.24
 1 7 8 20.74 1.92
 -1 -7 -8 16.39 1.36
 -1 7 -8 18.91 1.47
 1 7 9 0.85 1.63
 -1 -7 -9 1.84 1.01
 -1 -7 -9 0.21 1.09
 -1 7 -9 1.51 1.26
 1 7 10 16.45 1.95
 -1 7 -10 14.77 1.51
 -1 -7 -10 13.69 1.36
 -1 -7 -10 12.61 1.23
 1 7 11 31.98 2.46
 -1 -7 -11 33.65 1.78
 -1 -7 -11 32.1 1.83
 -1 7 -11 32.87 1.97
 1 -7 11 33.95 2.42
 -1 7 -12 5.32 1.47
 -1 -7 -12 4.87 1.29
 1 -7 12 2.32 1.83
 1 7 12 2.06 1.79
 -1 -7 -12 2.46 1.18
 1 7 13 229.74 8.26
 -1 -7 -13 232.75 7.8
 1 -7 13 227.37 8.24
 -1 7 -13 224.98 7.85
 -1 -7 -13 226.29 7.82
 1 7 14 100.72 4.35
 -1 -7 -14 93.56 3.85
 -1 7 -14 91.98 3.87
 -1 -7 -14 97.31 3.81
 1 -7 14 96.45 4.31
 -1 7 -15 0.75 1.58
 -1 -7 -15 2.7 1.67
 1 -7 15 2.36 2.03
 1 7 15 -1.6 2.02
 -1 -7 -15 -1.38 1.48
 -1 7 -16 107.58 4.31
 -1 -7 -16 101.62 4.18
 1 -7 16 101.75 4.64
 1 7 16 106.95 4.73
 -1 7 -17 1.25 1.77
 1 7 17 0.19 2.19
 1 -7 17 5 2.19
 -1 -7 -17 3.99 1.76
 1 7 18 7.9 2.31
 -1 -7 -18 10.32 1.95
 1 -7 18 7.52 2.28
 -1 -7 -19 72.56 3.68
 1 -7 19 78.33 4.07
 1 7 19 82.36 4.09
 1 -7 20 18.8 2.55
 -1 -7 -20 17.27 2.28
 1 7 20 21.84 2.78
 1 -7 21 6.46 2.46
 -1 -7 -21 6.33 2.23
 1 7 21 9.79 2.58
 -1 -7 -22 6.18 2.26
 1 -7 22 5.1 2.44
 1 7 22 5.27 2.61
 -1 7 -23 2.39 2.32
 1 7 23 1.02 2.6
 1 -7 23 3.79 2.55
 -1 -7 -23 1.14 2.35
 -1 7 -24 15.82 2.7
 1 7 24 18.88 3
 1 -7 24 15.45 2.83
 -1 -7 -24 20.04 2.76
 -1 -7 -25 8.7 2.69
 -1 7 -25 6.76 2.61
 1 7 25 1.44 2.78
 1 -7 25 3.28 2.65
 -1 -7 -25 4.96 2.67
 -1 -7 -26 24.48 3.1
 -1 7 -26 19.7 3.02
 -1 -7 -26 21.05 3.04
 1 7 26 25.43 3.3
 1 -7 26 22.11 3.21
 -1 -7 -27 122.35 5.43
 -1 7 -27 114.84 5.37
 1 7 27 94.92 5.49
 1 -7 27 102.34 5.48
 -1 -7 -27 108.76 5.36
 -1 7 -28 21.28 3.27
 -1 -7 -28 26.48 3.44
 1 7 28 18.87 3.5
 1 -7 28 30.13 3.51
 -1 -7 -28 23.74 3.45
 -1 -7 -29 1.81 3.05
 -1 7 -29 2.14 2.98
 1 7 29 3.36 3.29
 1 -7 29 8.07 3.18
 -1 -7 -29 7.14 3.22
 -1 -7 -30 2.39 3.25
 -1 -7 -30 4.65 3.15
 -1 7 -30 0.62 3.08
 -1 -7 -31 9.82 3.59
 -1 -7 -31 10.72 3.4
 -1 7 -31 4.88 3.34
 -1 -7 -32 22.59 3.92
 1 -8 -31 -0.41 3.24
 -1 -8 30 1.5 3.13
 1 -8 -30 4.44 3.18
 -1 8 30 2.19 3.25
 -1 -8 29 -0.4 3
 1 -8 -29 5.4 3.13
 -1 8 29 2.77 3.21
 -1 -8 28 1.93 3.01
 1 -8 -28 2.88 2.88
 -1 8 28 8.83 3.14
 1 -8 -27 36.43 3.41
 -1 -8 27 30.53 3.5
 -1 8 27 31.82 3.56
 1 -8 -26 13.81 2.82
 -1 -8 26 11.7 2.93
 -1 8 26 16.18 3.13
 -1 -8 25 9.54 2.72
 1 -8 -25 13.09 2.63
 -1 8 25 14.53 2.98
 1 -8 -24 6.75 2.54
 -1 -8 24 2.67 2.47
 -1 8 24 7.69 2.78
 -1 -8 23 3.81 2.42
 1 -8 -23 4.31 2.3
 -1 8 23 5.33 2.66
 1 -8 -22 88.15 4.25
 -1 -8 22 80.92 4.36
 -1 8 22 91.27 4.6
 -1 -8 21 2.04 2.25
 1 -8 -21 6.09 2.12
 -1 8 21 8.39 2.51
 -1 -8 20 3.04 2.14
 1 -8 -20 3.73 1.99
 -1 8 20 5.26 2.5
 1 -8 -19 14.85 2.26
 -1 -8 19 18.42 2.37
 -1 8 19 19.36 2.7
 1 -8 -18 5.84 1.98
 -1 -8 18 7.16 2.09
 -1 8 18 8.97 2.49
 1 -8 -17 39.83 2.74
 -1 -8 17 44.65 2.87
 -1 8 17 52.08 3.25
 1 -8 -16 107.63 4.4
 -1 -8 16 99.07 4.46
 -1 8 16 105.79 4.7
 1 -8 -15 283.42 9.61
 -1 -8 15 265.18 9.64
 -1 8 15 282.39 9.89
 -1 -8 14 113.9 4.72
 -1 8 14 120.61 5
 1 -8 -13 1.68 1.92
 -1 -8 13 1.3 1.67
 -1 8 13 0.34 1.97
 1 -8 -12 185.39 6.95
 -1 -8 12 180.44 6.69
 -1 8 12 194.55 7.04
 1 -8 -11 182.87 6.97
 -1 -8 11 186.73 6.72
 -1 8 11 196.35 7.06
 1 -8 -10 20.07 2.06
 -1 -8 10 21.15 1.76
 -1 8 10 23.6 2.23
 1 -8 -9 35.83 2.41
 -1 8 9 35.67 2.53
 -1 -8 9 32.56 2.02
 -1 -8 9 32.73 1.62
 -1 8 8 74.45 3.47
 1 -8 -8 72.63 3.37
 -1 -8 8 75.19 3.34
 -1 -8 8 69.58 3
 -1 -8 8 68.64 2.66
 -1 8 8 68.37 2.68
 1 -8 -7 40.17 2.48
 -1 -8 7 42.62 2.5
 -1 8 7 40.39 1.76
 -1 -8 7 40.84 1.73
 -1 -8 7 36.99 2.07
 1 -8 -6 2.87 1.63
 -1 -8 6 2.62 1.65
 -1 -8 6 2.9 1.17
 -1 -8 6 2.35 0.74
 -1 8 6 2.29 0.83
 -1 -8 5 5.67 1.65
 1 -8 -5 7.51 1.68
 -1 -8 5 5.77 1.22
 -1 -8 5 5.44 0.75
 -1 8 5 7.38 0.86
 -1 -8 4 2.34 1.61
 1 -8 -4 3.01 1.56
 -1 8 4 3.73 0.71
 -1 -8 4 2.59 1.05
 1 -8 -3 48.23 2.67
 -1 -8 3 50.36 2.67
 -1 -8 2 6.02 1.69
 1 -8 -2 5.43 1.64
 -1 -8 1 428.37 14.24
 1 -8 -1 430.3 14.33
 1 -8 0 299.71 10.13
 -1 -8 0 289.13 10.05
 1 -8 1 61.96 3.11
 -1 -8 -1 61.31 2.99
 1 8 2 42.92 2.52
 -1 -8 -2 39.96 2.47
 1 8 3 217.34 7.53
 -1 -8 -3 205.86 7.46
 1 -8 3 207.28 6.74
 1 8 3 212.14 6.78
 1 8 4 2.98 1.71
 -1 -8 -4 2.35 1.54
 1 8 5 55.96 2.84
 -1 -8 -5 44.33 2.65
 1 8 6 14.39 1.94
 -1 -8 -6 10.97 1.76
 1 8 7 15.98 1.95
 -1 -8 -7 16.71 1.9
 1 8 8 81.35 3.61
 -1 8 -8 73.61 2.99
 -1 -8 -8 74.47 2.92
 -1 -8 -8 77.46 2.87
 1 8 9 59.92 3.03
 -1 8 -9 54.86 2.48
 -1 -8 -9 54.31 2.37
 -1 -8 -9 55.65 2.3
 1 8 10 66.48 3.3
 -1 -8 -10 67.85 2.64
 -1 8 -10 64.35 2.81
 -1 -8 -10 60.73 2.69
 1 8 11 33.85 2.58
 1 -8 11 36.15 2.52
 -1 -8 -11 34.46 1.85
 -1 -8 -11 34.67 1.91
 -1 8 -11 35.63 2.08
 -1 -8 -12 53.91 2.52
 -1 8 -12 53.84 2.64
 1 8 12 56.96 3.18
 -1 -8 -12 56.83 2.47
 1 -8 12 51.87 3.1
 1 8 13 0.71 1.96
 1 -8 13 1.02 1.9
 -1 8 -13 0.75 1.55
 -1 -8 -13 2.06 1.43
 -1 -8 -13 2.33 1.31
 -1 8 -14 34.73 2.26
 -1 -8 -14 33.81 2.15
 -1 -8 -14 32.65 2.07
 1 -8 14 34.43 2.76
 1 8 14 34 2.84
 -1 8 -15 131.91 4.97
 -1 -8 -15 124.76 4.88
 -1 -8 -15 124.74 4.83
 1 -8 15 134.9 5.49
 1 8 15 129.76 5.44
 -1 -8 -16 34.72 2.36
 -1 8 -16 32.45 2.4
 1 -8 16 28.69 2.77
 -1 -8 -16 37 2.29
 1 8 16 33.42 2.93
 -1 -8 -17 166.56 6.16
 -1 8 -17 164.66 6.21
 1 -8 17 167.36 6.63
 -1 -8 -17 162.06 6.11
 1 8 17 172.02 6.69
 -1 -8 -18 16.9 2.11
 -1 8 -18 13.84 2.12
 1 -8 18 13.32 2.5
 -1 -8 -18 13.28 2.07
 1 8 18 20.2 2.68
 -1 8 -19 16.08 2.23
 -1 -8 -19 17.91 2.25
 -1 -8 -19 18.78 2.26
 1 -8 19 18.13 2.62
 1 8 19 20.07 2.83
 -1 -8 -20 12.58 2.24
 -1 8 -20 13.1 2.3
 1 -8 20 12.37 2.57
 -1 -8 -20 12.89 2.13
 1 8 20 13.82 2.76
 -1 -8 -21 12.02 2.33
 -1 8 -21 10.54 2.33
 1 -8 21 7.67 2.61
 -1 -8 -21 3.83 2.27
 1 8 21 9.23 2.71
 -1 8 -22 11.1 2.43
 -1 -8 -22 8.58 2.4
 -1 -8 -22 4.87 2.31
 1 -8 22 4.13 2.57
 1 8 22 2.81 2.74
 -1 8 -23 -2.55 2.43
 -1 -8 -23 -2.35 2.37
 -1 -8 -23 0.47 2.41
 1 -8 23 0.47 2.55
 1 8 23 5.57 2.86
 -1 8 -24 5.07 2.53
 -1 -8 -24 1.24 2.44
 1 8 24 3.61 2.93
 1 -8 24 -0.61 2.69
 -1 -8 -24 3.66 2.56
 -1 -8 -25 6.68 2.58
 -1 8 -25 2.9 2.56
 -1 -8 -25 6.45 2.73
 1 8 25 2.56 3.02
 1 -8 25 0.13 2.83
 1 8 26 44.27 4.11
 -1 -8 -26 60.27 3.88
 -1 8 -26 55.22 3.79
 -1 -8 -26 53.51 3.87
 1 -8 26 51.57 3.97
 -1 8 -27 10.93 3.04
 -1 -8 -27 10.51 3.03
 1 8 27 8.58 3.35
 1 -8 27 11.33 3.14
 -1 -8 -27 10.77 3.06
 -1 -8 -28 4.93 3.01
 -1 8 -28 -1.02 2.96
 1 8 28 6.18 3.44
 1 -8 28 5.46 3.08
 -1 -8 -28 2.64 3.06
 -1 8 -29 20.6 3.34
 -1 -8 -29 20.81 3.41
 -1 -8 -29 20.71 3.49
 -1 8 -30 6.51 3.2
 -1 -8 -30 5.11 3.23
 -1 -8 -30 -3.14 3.41
 -1 -8 -31 28.23 3.84
 -1 8 -31 28.42 3.85
 -1 -8 -31 22.88 3.85
 -1 -8 -32 4.92 3.59
 1 -9 -31 12.98 3.61
 1 -9 -30 31.49 3.79
 1 -9 -29 12.2 3.26
 -1 -9 29 10.83 3.34
 -1 -9 28 18.52 3.33
 1 -9 -28 19.48 3.25
 -1 9 28 15.72 3.55
 -1 9 27 38.54 3.93
 1 -9 -27 45.72 3.67
 -1 -9 27 38.02 3.71
 1 -9 -26 -0.33 2.61
 -1 -9 26 0.72 2.76
 -1 9 26 6.58 3.17
 -1 -9 25 10.28 2.83
 1 -9 -25 6.45 2.72
 -1 9 25 4.95 3.19
 1 -9 -24 23.21 2.83
 -1 -9 24 23.71 3.05
 -1 9 24 28.91 3.41
 1 -9 -23 2.71 2.45
 -1 -9 23 -0.32 2.48
 -1 9 23 2.35 2.78
 1 -9 -22 -0.19 2.22
 -1 -9 22 4.75 2.46
 -1 9 22 -1.84 2.74
 1 -9 -21 2.51 2.2
 -1 -9 21 -0.89 2.26
 -1 9 21 1.9 2.68
 -1 9 20 34.37 3.23
 -1 -9 20 28.96 2.83
 1 -9 -20 29.67 2.69
 -1 9 19 65.98 3.91
 -1 -9 19 55.34 3.46
 1 -9 -19 64.01 3.4
 -1 9 18 120.28 5.18
 -1 -9 18 110.28 4.82
 1 -9 -18 105.51 4.69
 -1 9 17 79.84 4.15
 -1 -9 17 69.59 3.72
 1 -9 -17 75.75 3.64
 -1 9 16 17.8 2.64
 -1 -9 16 12.96 2.23
 1 -9 -16 14.83 2.1
 -1 -9 15 232.54 8.53
 -1 9 15 247.68 8.9
 -1 -9 14 58.83 3.16
 -1 9 14 61.34 3.6
 -1 9 13 136.71 5.6
 -1 -9 13 131.34 5.2
 1 -9 -13 131.02 5.52
 -1 9 12 1.65 2.09
 1 -9 -12 4.85 2.12
 -1 -9 12 4.24 1.74
 -1 9 11 -0.63 2.1
 -1 -9 11 1.17 1
 1 -9 -11 1.76 1.95
 -1 -9 11 -0.36 1.53
 1 -9 -10 36.52 2.56
 -1 9 10 37.69 2.71
 -1 -9 10 30.17 2.47
 -1 -9 10 27.49 2.06
 -1 -9 10 30.06 1.63
 -1 9 10 30.12 1.64
 -1 -9 9 41.25 2.69
 1 -9 -9 40.85 2.67
 -1 -9 9 37.68 2.22
 -1 -9 9 37.42 1.78
 -1 9 9 39.04 1.82
 1 -9 -8 169.35 6.21
 -1 -9 8 170.02 6.07
 -1 -9 8 161.2 5.74
 -1 -9 8 150.35 5.36
 -1 9 8 160.57 5.4
 1 -9 -7 27.5 2.38
 -1 -9 7 29.28 2.34
 -1 -9 7 24.15 1.29
 -1 9 7 27.01 1.38
 -1 -9 7 25.14 1.79
 1 -9 -6 225.88 8.01
 -1 -9 6 224.06 7.88
 -1 -9 6 211.9 7.15
 -1 9 6 228.2 7.2
 -1 -9 6 218.28 7.52
 -1 -9 5 6.54 1.82
 1 -9 -5 8.38 1.86
 -1 -9 5 7.27 1.27
 -1 9 5 6.88 0.79
 1 -9 -4 10.33 1.86
 -1 -9 4 8.84 1.89
 -1 -9 4 12.16 1.31
 -1 -9 3 141.33 5.43
 1 -9 -3 140.88 5.53
 1 -9 -2 32.72 2.35
 -1 -9 2 26.41 2.23
 1 -9 -1 12.39 1.96
 -1 -9 1 12.62 1.89
 -1 -9 0 12.3 1.92
 1 -9 0 10.4 1.94
 -1 -9 -1 22.13 2.15
 1 -9 1 26.27 2.28
 -1 -9 -2 178.95 6.57
 1 -9 2 173.47 6.62
 1 -9 3 76.78 3.76
 1 9 3 79.02 3.68
 -1 -9 -3 79.19 3.66
 -1 -9 -4 85.4 3.71
 1 9 4 84.47 3.74
 1 9 4 83.29 2.74
 1 -9 4 75.18 2.65
 1 9 5 110.82 4.5
 -1 -9 -5 99 4.4
 1 9 6 38.75 2.64
 -1 -9 -6 36.76 2.56
 1 9 7 4.83 1.93
 -1 -9 -7 0.58 1.77
 1 9 8 4.51 1.94
 -1 -9 -8 3.57 1.02
 -1 -9 -8 3.06 1.83
 1 9 9 19.05 2.32
 -1 -9 -9 19.63 1.5
 -1 -9 -9 22.19 1.41
 1 9 10 78.52 3.86
 -1 -9 -10 78.03 2.99
 -1 9 -10 72.6 3.09
 -1 -9 -10 73.56 2.99
 1 9 11 0.09 2.07
 1 -9 11 1.05 2.04
 -1 -9 -11 0.62 1.31
 -1 9 -11 -0.89 1.47
 -1 -9 -11 0.85 1.18
 -1 9 -12 142 5.33
 -1 -9 -12 141.4 5.26
 -1 -9 -12 154.25 5.23
 1 -9 12 147 5.85
 1 9 12 144.19 5.99
 -1 9 -13 246.2 8.5
 -1 -9 -13 245.66 8.45
 1 9 13 250.32 9.11
 -1 -9 -13 253.07 8.42
 1 -9 13 243.73 9.03
 1 9 14 1.96 2.26
 1 -9 14 -0.09 2.17
 -1 -9 -14 3.95 1.6
 -1 9 -14 0.59 1.64
 -1 -9 -14 0.76 1.41
 1 9 15 3.13 2.29
 1 -9 15 4.88 2.23
 -1 -9 -15 5.5 1.57
 -1 -9 -15 5.1 1.68
 -1 9 -15 4.07 1.79
 1 9 16 37.61 3.14
 -1 9 -16 35.56 2.46
 -1 -9 -16 32.06 2.36
 1 -9 16 36.5 2.99
 -1 -9 -16 32.89 2.27
 1 9 17 15.1 2.61
 1 -9 17 11.47 2.45
 -1 -9 -17 11.92 1.92
 -1 9 -17 12.28 2.11
 -1 -9 -17 11.7 2.02
 1 9 18 160.76 6.69
 1 -9 18 153.21 6.59
 -1 -9 -18 157.7 6.03
 -1 9 -18 166.75 6.14
 -1 -9 -18 163.54 6.08
 1 9 19 22.87 2.95
 1 -9 19 24.9 2.89
 -1 -9 -19 27.46 2.4
 -1 -9 -19 24.52 2.45
 -1 9 -19 22.56 2.42
 1 9 20 5.94 2.8
 -1 -9 -20 4.93 2.12
 1 -9 20 6.37 2.58
 -1 9 -20 1.47 2.19
 -1 -9 -20 8.09 2.22
 1 9 21 4.31 2.78
 1 -9 21 5.97 2.61
 -1 -9 -21 4.61 2.18
 -1 9 -21 8.43 2.32
 -1 -9 -21 5.61 2.29
 1 9 22 5.54 2.93
 -1 -9 -22 8.03 2.4
 1 -9 22 7 2.72
 -1 9 -22 9.91 2.48
 -1 -9 -22 6.43 2.38
 1 9 23 2.15 2.81
 1 -9 23 3.72 2.7
 -1 -9 -23 3.06 2.44
 -1 9 -23 4.8 2.47
 -1 -9 -23 5.09 2.41
 1 9 24 10.87 3.15
 -1 -9 -24 9.2 2.65
 -1 9 -24 11.39 2.75
 -1 -9 -24 12.12 2.69
 1 -9 24 8.66 2.95
 1 9 25 24.95 3.71
 -1 -9 -25 29.61 3.16
 -1 -9 -25 32.92 3.2
 -1 9 -25 31.12 3.22
 1 -9 25 35.12 3.56
 1 9 26 10.19 3.42
 -1 -9 -26 18.54 3.1
 1 -9 26 15.01 3.2
 -1 9 -26 15.49 3.06
 -1 -9 -26 11.98 2.96
 -1 -9 -27 5.31 3.04
 1 -9 27 1.91 3.12
 -1 9 -27 4.77 3.01
 -1 -9 -27 4.76 2.96
 -1 -9 -28 19.24 3.35
 -1 -9 -28 18.87 3.34
 -1 9 -28 27 3.4
 -1 -9 -29 2.97 3.2
 -1 -9 -29 3.19 3.19
 -1 9 -29 -1.29 3.15
 -1 -9 -30 0.39 3.4
 -1 9 -30 2.68 3.24
 -1 -9 -30 2.82 3.24
 -1 -9 -31 8.28 3.6
 -1 -9 -32 -0.14 3.61
 1 -10 -30 13.11 3.44
 1 -10 -29 45.62 4.03
 1 -10 -28 2.87 2.99
 -1 -10 28 4.5 3.26
 1 -10 -27 20.26 3.18
 -1 -10 27 25.85 3.49
 -1 10 27 24.19 3.82
 -1 -10 26 2.94 2.92
 1 -10 -26 1.98 2.69
 -1 10 26 2.67 3.23
 -1 -10 25 0.59 2.73
 1 -10 -25 -0.11 2.62
 -1 10 25 1.44 3.19
 -1 -10 24 13.07 2.92
 1 -10 -24 14.56 2.68
 -1 10 24 10.99 3.25
 1 -10 -23 6.46 2.49
 -1 -10 23 4.38 2.65
 -1 10 23 5.01 2.98
 1 -10 -22 8.52 2.48
 -1 -10 22 9.46 2.7
 -1 10 22 6.28 3.02
 -1 -10 21 1.4 2.31
 1 -10 -21 3.65 2.33
 -1 10 21 1.33 2.88
 -1 -10 20 3.64 2.3
 1 -10 -20 0.79 2.18
 -1 10 20 2.49 2.75
 -1 10 19 25.94 3.16
 -1 -10 19 20.83 2.66
 1 -10 -19 25.98 2.55
 -1 10 18 0.8 2.65
 -1 -10 18 0.18 2.07
 1 -10 -18 -0.08 2
 -1 10 17 24.73 2.98
 -1 -10 17 14.94 2.37
 1 -10 -17 20.25 2.28
 -1 10 16 1.96 2.49
 -1 -10 16 0.49 2.04
 1 -10 -16 0.23 1.93
 -1 -10 15 11.94 2.13
 -1 10 15 12.66 2.68
 -1 10 14 5.78 2.47
 1 -10 -14 5.11 2.34
 -1 -10 14 6.11 1.93
 -1 10 13 17.67 2.63
 -1 -10 13 11.27 1.37
 1 -10 -13 12.66 2.43
 -1 -10 13 13.41 2.06
 -1 -10 12 29.29 1.79
 -1 10 12 35.08 1.88
 1 -10 -12 33.01 2.81
 -1 -10 12 36.49 2.4
 -1 10 12 33.36 2.99
 -1 -10 12 33.74 2.76
 -1 -10 11 58.43 2.57
 -1 10 11 65.28 2.66
 1 -10 -11 66.28 3.62
 -1 -10 11 61.64 3.08
 -1 -10 11 70.27 3.53
 -1 10 10 15.49 1.32
 -1 -10 10 13.72 1.22
 1 -10 -10 16.68 2.34
 -1 -10 10 15.27 1.83
 -1 -10 10 20.61 2.4
 -1 -10 9 17.47 1.25
 -1 10 9 22.37 1.37
 -1 -10 9 23.61 2.36
 1 -10 -9 22.39 2.38
 -1 -10 9 16.85 1.81
 -1 -10 8 49.83 3.05
 1 -10 -8 53.74 3.16
 -1 -10 8 47.57 1.99
 -1 10 8 49.52 2.06
 -1 -10 8 52.6 2.55
 -1 -10 7 4.93 2.04
 -1 -10 7 0.3 0.69
 -1 -10 7 1.69 1.34
 1 -10 -7 1.95 1.96
 -1 10 7 1.91 0.88
 1 -10 -6 6.68 1.98
 -1 -10 6 7.41 2.04
 -1 10 6 5.49 0.8
 -1 -10 6 6.46 1.42
 -1 -10 5 24.5 2.35
 1 -10 -5 26.18 2.41
 -1 -10 5 24.42 1.74
 -1 -10 4 3.21 1.86
 1 -10 -4 -1.06 1.86
 -1 -10 4 0.04 1.17
 1 -10 -3 148.85 5.81
 -1 -10 3 142 5.69
 1 -10 -2 7.32 2.02
 -1 -10 2 7.71 2.01
 1 -10 -1 254.04 9.08
 -1 -10 1 250.79 8.98
 -1 -10 0 -0.16 1.85
 1 -10 0 1.6 1.96
 1 -10 1 55.64 3.22
 -1 -10 -1 55.96 3.12
 -1 -10 -2 -0.08 1.91
 1 -10 2 0.99 2.01
 -1 -10 -3 121.48 5.15
 1 -10 3 129.46 5.3
 -1 -10 -4 20.57 2.29
 1 -10 4 22.47 2.47
 -1 -10 -5 74.13 3.61
 1 10 5 71.87 3.63
 1 10 5 68.07 2.43
 -1 -10 -6 3.82 2.01
 1 10 6 3.56 2.15
 1 -10 6 2.42 0.65
 -1 -10 -7 63.26 3.51
 1 10 7 71.74 3.71
 -1 -10 -8 33.19 1.72
 -1 -10 -8 31.08 2.69
 1 10 8 33.59 2.86
 -1 -10 -9 2.96 1.13
 1 10 9 2.32 2.23
 -1 -10 -10 42.2 2.07
 1 10 10 42.5 3.06
 1 10 11 166.59 6.61
 1 -10 11 168.26 6.39
 -1 -10 -11 169.71 5.72
 -1 -10 -11 155.37 5.67
 -1 10 -11 159.73 5.74
 1 10 12 6.39 2.37
 1 -10 12 4.75 2.21
 -1 10 -12 3.18 1.63
 -1 -10 -12 5.14 1.44
 -1 -10 -12 6.34 1.35
 1 10 13 2.12 2.3
 1 -10 13 1.88 2.32
 -1 -10 -13 0.42 1.47
 -1 10 -13 1.76 1.69
 -1 -10 -13 1.76 1.37
 1 10 14 4.01 2.48
 1 -10 14 4.46 2.36
 -1 -10 -14 5.07 1.64
 -1 10 -14 5.67 1.87
 -1 -10 -14 5.09 1.5
 1 10 15 22.27 2.9
 1 -10 15 17.18 2.59
 -1 -10 -15 18.03 1.83
 -1 10 -15 15.47 2.09
 -1 -10 -15 15.23 1.92
 1 10 16 50.18 3.56
 -1 10 -16 47.2 2.87
 -1 -10 -16 45.58 2.73
 -1 -10 -16 48.84 2.63
 1 -10 16 48.19 3.42
 1 10 17 11.29 2.85
 1 -10 17 7.86 2.56
 -1 -10 -17 7.32 1.86
 -1 10 -17 10.45 2.15
 -1 -10 -17 6.05 1.96
 1 10 18 4.94 2.68
 1 -10 18 6.79 2.61
 -1 -10 -18 8.25 1.95
 -1 -10 -18 7.47 2.04
 -1 10 -18 8.17 2.21
 1 10 19 40.84 3.66
 1 -10 19 44.18 3.53
 -1 -10 -19 47.96 2.86
 -1 -10 -19 41.56 2.88
 -1 10 -19 45.13 3.04
 1 10 20 4.43 2.89
 1 -10 20 0.46 2.62
 -1 -10 -20 4.96 2.14
 -1 10 -20 5 2.25
 -1 -10 -20 1.71 2.08
 1 10 21 38.03 3.57
 1 -10 21 43.04 3.46
 -1 -10 -21 37.61 2.9
 -1 -10 -21 40.01 2.97
 -1 10 -21 37.98 3.04
 1 10 22 2.58 2.99
 1 -10 22 6.34 2.83
 -1 -10 -22 7.25 2.37
 -1 -10 -22 8.8 2.41
 -1 10 -22 4.77 2.47
 1 10 23 10.82 3.22
 1 -10 23 12.2 3.05
 -1 -10 -23 14.83 2.68
 -1 -10 -23 16.9 2.67
 -1 10 -23 17.82 2.78
 1 10 24 7.3 3.32
 1 -10 24 2.7 2.93
 -1 -10 -24 8.47 2.65
 -1 10 -24 3.19 2.64
 -1 -10 -24 3.32 2.57
 1 -10 25 44.62 3.85
 -1 -10 -25 36.41 3.47
 -1 -10 -25 41.9 3.48
 -1 10 -25 40.21 3.5
 -1 -10 -26 3.61 2.87
 1 -10 26 1.34 3.14
 -1 -10 -26 1.42 2.82
 -1 10 -26 2.88 2.93
 -1 -10 -27 3.45 3.01
 -1 -10 -27 2.44 2.93
 -1 10 -27 3.54 2.99
 -1 -10 -28 13.46 3.36
 -1 10 -28 15.53 3.34
 -1 -10 -28 16.07 3.3
 -1 -10 -29 -1.33 3.2
 -1 10 -29 0.46 3.24
 -1 -10 -29 0.35 3.13
 -1 -10 -30 9.08 3.53
 -1 10 -30 10.75 3.45
 -1 -10 -30 10.72 3.44
 -1 -10 -31 -1.18 3.47
 1 -11 -29 7.23 3.31
 1 -11 -28 8 3.19
 -1 -11 27 4.86 3.1
 1 -11 -27 9.04 3.08
 1 -11 -26 -1.33 2.83
 -1 -11 26 1.24 2.97
 1 -11 -25 16.35 3.06
 -1 -11 25 10.45 3.1
 -1 -11 24 -0.12 2.81
 1 -11 -24 -1.85 2.55
 -1 11 24 -0.28 3.24
 -1 -11 23 6.44 2.74
 1 -11 -23 11.17 2.65
 -1 11 23 8.12 3.34
 1 -11 -22 5.07 2.48
 -1 -11 22 3.31 2.61
 -1 11 22 7.3 3.24
 1 -11 -21 0.93 2.34
 -1 -11 21 1.63 2.43
 -1 11 21 5.62 3.18
 1 -11 -20 20.07 2.64
 -1 -11 20 17.17 2.71
 -1 11 20 19.36 3.29
 1 -11 -19 21.39 2.57
 -1 -11 19 20.88 2.68
 -1 11 19 22.62 3.29
 1 -11 -18 4.81 2.15
 -1 -11 18 2.45 2.3
 -1 11 18 1.36 2.82
 -1 -11 17 48.12 2.65
 -1 11 17 60.31 3.99
 1 -11 -17 60.21 3.28
 -1 -11 17 60.17 3.4
 -1 11 16 -0.24 2.75
 -1 -11 16 0.56 1.31
 1 -11 -16 -0.23 2.03
 -1 -11 16 4.08 2.14
 -1 11 15 13.04 2.89
 -1 11 15 11 1.58
 -1 -11 15 8.36 1.45
 -1 -11 15 12.2 2.17
 -1 -11 14 11.6 1.44
 -1 11 14 8.49 2.75
 -1 -11 14 10.53 2.54
 -1 11 14 9.78 1.53
 1 -11 -14 12.5 2.62
 -1 -11 14 12.76 2.08
 -1 -11 13 17.28 1.5
 -1 11 13 20.74 1.63
 1 -11 -13 21.7 2.67
 -1 -11 13 20.73 2.26
 -1 -11 13 20.34 2.65
 -1 11 12 2.77 1.24
 -1 -11 12 1.65 1.12
 1 -11 -12 0.87 2.24
 -1 -11 12 2.43 1.85
 -1 -11 12 2.67 2.29
 -1 -11 11 12.94 1.29
 -1 11 11 15.3 1.41
 1 -11 -11 13.89 2.59
 -1 -11 11 13.92 1.96
 -1 -11 11 17.4 2.51
 -1 -11 10 52.03 3.24
 1 -11 -10 51.99 3.36
 -1 11 10 46.16 2.1
 -1 -11 10 43.49 1.99
 -1 -11 10 49.15 2.68
 -1 -11 9 119.38 4.65
 1 -11 -9 103.99 4.67
 -1 11 9 100.43 3.5
 -1 -11 9 88.15 3.4
 -1 -11 9 101.14 4.05
 1 11 -8 19.36 1.2
 -1 -11 8 22.23 2.52
 -1 11 8 23.18 1.28
 -1 -11 8 15.87 1.05
 1 -11 -8 26 2.6
 -1 -11 8 23.91 1.9
 1 -11 -7 62.66 3.33
 -1 -11 7 53.21 3.08
 -1 -11 7 54.34 2.45
 1 -11 -6 7.22 2.26
 -1 -11 6 6.08 2.25
 -1 -11 6 2.4 1.44
 1 -11 -5 113.82 5.12
 -1 -11 5 115.3 5
 -1 -11 5 117.11 4.38
 -1 -11 4 4.45 2.08
 1 -11 -4 4.65 2.2
 -1 -11 4 2.99 1.28
 -1 -11 3 22.28 1.62
 -1 -11 3 21.42 2.5
 1 -11 -3 19.03 2.41
 -1 -11 2 0.89 2.09
 1 -11 -2 3.05 2.15
 1 -11 -1 127.37 5.49
 -1 -11 1 130.74 5.4
 -1 -11 0 0.64 2.09
 1 -11 0 2.86 2.2
 -1 -11 -1 2.79 2.27
 1 -11 1 1.09 2.17
 -1 -11 -2 441.86 15.18
 1 -11 2 449.77 15.27
 -1 -11 -3 152.65 6.34
 1 -11 3 170.08 6.59
 -1 -11 -4 67.63 3.67
 1 -11 4 66.71 3.77
 -1 -11 -5 377.09 13.3
 1 -11 5 393.17 13.43
 -1 -11 -6 4.13 2.23
 1 11 6 6.76 2.4
 1 -11 6 1.84 2.33
 1 11 6 2.08 0.6
 -1 -11 -7 1.6 2.14
 1 11 7 4.11 2.33
 1 -11 7 0.23 0.6
 -1 -11 -8 5.77 2.37
 1 11 8 9.61 2.55
 -1 -11 -9 4.59 1.22
 1 11 9 3.71 2.49
 -1 -11 -10 20 1.53
 1 11 10 15.78 2.72
 1 11 11 0.22 2.53
 1 -11 11 2.34 2.19
 -1 -11 -11 1.68 1.28
 -1 -11 -12 26.56 1.86
 1 11 12 33.43 3.15
 1 -11 12 30.93 2.84
 -1 -11 -13 107.13 4.22
 -1 -11 -13 110.29 4.22
 1 -11 13 113.73 5.05
 1 11 13 119.47 5.32
 -1 11 -14 72.43 3.44
 -1 -11 -14 72.28 3.3
 1 11 14 81.58 4.47
 -1 -11 -14 82.76 3.31
 1 -11 14 78.94 4.16
 1 11 15 0.95 2.75
 1 -11 15 1.97 2.43
 -1 -11 -15 3.12 1.68
 -1 11 -15 0.11 1.94
 -1 -11 -15 3.29 1.6
 1 11 16 36.41 3.39
 1 -11 16 30.31 3.15
 -1 -11 -16 33.88 2.39
 -1 11 -16 32.11 2.57
 -1 -11 -16 32.54 2.27
 1 11 17 3.62 2.91
 1 -11 17 2.86 2.56
 -1 -11 -17 0.63 1.76
 -1 11 -17 1.15 2.07
 -1 -11 -17 2.7 1.9
 1 11 18 4.86 3.01
 1 -11 18 4.53 2.72
 -1 -11 -18 3.26 1.9
 -1 -11 -18 3.56 2.01
 -1 11 -18 3.91 2.22
 1 11 19 19.03 3.31
 1 -11 19 16.12 3
 -1 -11 -19 12.39 2.2
 -1 -11 -19 14.38 2.35
 -1 11 -19 12.65 2.45
 1 11 20 7.17 3.17
 -1 -11 -20 3.77 2.1
 1 -11 20 0.24 2.73
 -1 11 -20 0.39 2.35
 -1 -11 -20 0.82 2.21
 1 11 21 1.9 3.16
 1 -11 21 4.86 2.78
 -1 -11 -21 3.77 2.27
 -1 -11 -21 2.28 2.39
 -1 11 -21 3.77 2.5
 1 11 22 2.76 3.16
 -1 -11 -22 1.36 2.37
 1 -11 22 5.63 2.99
 -1 11 -22 5.5 2.63
 -1 -11 -22 2.48 2.51
 -1 -11 -23 5.41 2.56
 1 -11 23 7.01 2.99
 -1 11 -23 3.59 2.67
 -1 -11 -23 4.86 2.64
 1 -11 24 35.34 3.78
 -1 -11 -24 35.88 3.23
 -1 -11 -24 35.87 3.27
 -1 11 -24 34.3 3.37
 -1 -11 -25 3.68 2.77
 1 -11 25 0.27 3.26
 -1 11 -25 6.71 2.94
 -1 -11 -25 6.13 2.83
 -1 -11 -26 1.25 2.82
 -1 11 -26 1.85 3.01
 -1 -11 -26 1 2.89
 -1 -11 -27 14.37 3.21
 -1 -11 -27 16.29 3.25
 -1 11 -27 13.54 3.42
 -1 -11 -28 3.98 3.11
 -1 11 -28 3.58 3.28
 -1 -11 -28 0.33 3.11
 -1 -11 -29 0.12 3.27
 -1 -11 -29 2.63 3.31
 -1 11 -29 -2.44 3.36
 -1 -11 -30 6.04 3.51
 -1 11 -30 9.21 3.65
 -1 -11 -30 6.82 3.57
 1 -12 -30 10.52 3.36
 1 12 -29 5.9 3.13
 1 -12 -29 1.72 3.01
 1 -12 -29 2.24 3.3
 1 12 -28 13.55 3.11
 1 -12 -28 11.36 3.33
 1 -12 -27 14 3.25
 -1 -12 26 5.35 3.11
 1 -12 -26 5.09 2.97
 -1 -12 25 -1.57 2.97
 1 -12 -25 0.43 2.8
 -1 -12 24 5.7 2.89
 1 -12 -24 3.4 2.71
 -1 -12 23 1.01 2.8
 1 -12 -23 3.18 2.63
 -1 12 22 25.81 3.87
 -1 -12 22 22.71 2.29
 1 -12 -22 28.31 2.99
 -1 -12 22 29.73 3.27
 -1 12 21 14.64 3.58
 -1 -12 21 16.28 2.07
 -1 -12 21 18.01 2.87
 1 -12 -21 25.45 2.82
 -1 12 20 2.05 3.25
 -1 -12 20 1.11 1.65
 1 -12 -20 2.25 2.38
 -1 -12 20 -1.19 2.5
 -1 12 19 1.22 3.17
 -1 12 19 1.75 1.7
 -1 -12 19 0.98 1.45
 1 -12 -19 0.17 2.23
 -1 -12 19 0.1 2.41
 -1 12 18 4.79 3.09
 -1 -12 18 1.3 1.44
 -1 12 18 1.64 1.68
 1 -12 -18 1.41 2.14
 -1 -12 18 1.11 2.38
 -1 -12 17 17.7 1.77
 -1 -12 17 17.46 2.89
 -1 12 17 26.92 3.52
 -1 12 17 17.32 1.89
 1 -12 -17 20.56 2.46
 -1 -12 17 24.2 2.69
 -1 -12 16 7.46 1.47
 -1 -12 16 4.27 2.64
 -1 12 16 7.75 1.65
 1 -12 -16 9.19 2.2
 -1 -12 16 8.02 2.28
 -1 12 15 3.12 1.45
 -1 -12 15 4.79 1.31
 -1 -12 15 6.38 2.13
 -1 -12 15 6.48 2.7
 -1 -12 14 19.24 1.6
 -1 12 14 20.99 1.74
 -1 -12 14 20.9 2.93
 1 -12 -14 20.86 3.04
 -1 -12 14 22.15 2.38
 -1 12 13 11.19 1.49
 -1 -12 13 12.05 1.35
 -1 -12 13 12.67 2.66
 1 12 -13 11.75 1.57
 1 -12 -13 11.94 2.74
 -1 -12 13 14.43 2.19
 -1 12 12 14.29 1.46
 -1 -12 12 12.77 1.28
 -1 -12 12 16.09 2.74
 1 12 -12 15.79 1.51
 1 -12 -12 13.71 1.31
 1 -12 -12 14.91 2.78
 -1 -12 12 12.94 2.07
 -1 -12 11 0.49 0.96
 -1 12 11 -0.26 1.15
 1 12 -11 0.96 1.18
 1 -12 -11 1.07 1.05
 -1 -12 11 1.26 2.34
 1 -12 -11 0.47 2.46
 -1 -12 11 1.77 1.77
 -1 12 10 4.38 1.08
 1 12 -10 5.25 1.16
 1 -12 -10 5.43 0.99
 -1 -12 10 4.35 2.47
 -1 -12 10 4.27 0.87
 1 -12 -10 4.6 2.6
 -1 -12 10 6.28 1.8
 1 -12 -9 56.05 3.63
 -1 -12 9 58.07 3.5
 -1 12 9 47.88 2.01
 -1 -12 9 53.53 2.79
 1 -12 -8 39.85 3.39
 -1 -12 8 47.74 3.27
 -1 -12 8 45.7 2.56
 1 -12 -7 127.78 5.61
 -1 -12 7 121.33 5.4
 -1 -12 7 120.28 4.7
 1 -12 -6 13.7 2.72
 -1 -12 6 14.41 2.6
 -1 -12 6 13.3 1.71
 -1 -12 5 19.09 2.6
 -1 -12 5 18.88 1.77
 1 -12 -5 18.59 2.72
 -1 -12 4 101.16 3.93
 1 -12 -4 100.36 4.84
 -1 -12 4 100.11 4.68
 -1 -12 3 35.27 2.08
 1 -12 -3 41.61 3.19
 -1 -12 3 43.58 3.06
 -1 -12 2 8.01 2.43
 1 -12 -2 6.9 2.34
 1 -12 -1 28.25 2.96
 -1 -12 1 29.33 2.9
 1 -12 0 166.25 6.8
 -1 -12 0 168.44 6.75
 -1 -12 -1 12.92 2.5
 1 -12 1 10.79 2.51
 -1 -12 -2 2.78 2.29
 1 -12 2 2.39 2.37
 1 -12 3 69.15 3.94
 -1 -12 -3 66.45 3.87
 1 -12 4 132.93 5.74
 -1 -12 -4 123.38 5.56
 -1 -12 -5 13.15 2.67
 1 -12 5 16.04 2.79
 -1 -12 -6 0.43 2.43
 1 -12 6 0.67 2.48
 -1 -12 -7 9.15 2.54
 1 -12 7 3.93 2.57
 -1 -12 -8 38.71 3.23
 1 12 8 46.44 3.5
 1 -12 8 44.4 3.31
 1 12 8 34.76 1.56
 -1 -12 -9 10.51 2.73
 -1 -12 -9 12.81 1.41
 1 12 9 13.91 2.81
 -1 -12 -10 207.45 7.04
 1 12 10 204.33 8.19
 1 -12 10 206.39 7.83
 1 12 11 15.15 2.95
 1 -12 11 15.75 2.58
 -1 -12 -11 14.86 1.53
 -1 -12 -12 19.64 1.68
 1 12 12 16.58 3.07
 1 -12 12 23.65 2.83
 1 12 13 53.59 3.88
 -1 -12 -13 47.83 2.44
 1 -12 13 49.78 3.5
 -1 -12 -14 22.22 1.88
 1 12 14 23.96 3.28
 1 -12 14 24.4 2.97
 1 12 15 4.77 2.95
 1 -12 15 4.08 2.59
 -1 -12 -15 6.64 1.64
 1 12 16 4.33 2.97
 1 -12 16 -1.77 2.65
 -1 -12 -16 2.38 1.67
 -1 12 -16 1.4 1.99
 -1 -12 -16 -0.81 1.74
 1 12 17 8.9 3.22
 1 -12 17 10.88 2.83
 -1 -12 -17 13.15 1.98
 -1 12 -17 12.12 2.24
 -1 -12 -17 14.22 2.04
 1 12 18 23.25 3.48
 -1 -12 -18 19.37 2.26
 1 -12 18 20.04 3.13
 -1 -12 -18 22.32 2.29
 -1 12 -18 20.42 2.48
 1 12 19 53.97 4.22
 1 -12 19 47.71 3.8
 -1 -12 -19 48.1 3
 -1 -12 -19 46.11 2.98
 -1 12 -19 44.69 3.12
 1 12 20 13.79 3.44
 1 -12 20 12.91 3.11
 -1 -12 -20 11.29 2.26
 -1 12 -20 10.73 2.59
 -1 -12 -20 13.74 2.35
 -1 -12 -21 0.87 2.24
 1 -12 21 1 2.97
 -1 12 -21 0.86 2.5
 -1 -12 -21 2.25 2.31
 -1 -12 -22 11.55 2.53
 1 -12 22 6.27 3.13
 -1 -12 -22 5.04 2.54
 -1 12 -22 2.81 2.69
 -1 -12 -23 0.35 2.47
 1 -12 23 5.73 3.15
 -1 -12 -23 3.2 2.55
 -1 12 -23 -0.79 2.73
 -1 -12 -24 9.17 2.71
 1 -12 24 6.43 3.29
 -1 12 -24 8.36 2.93
 -1 -12 -24 4.8 2.68
 -1 -12 -25 -0.68 2.69
 -1 12 -25 4.62 2.94
 -1 -12 -25 0.28 2.79
 -1 -12 -26 16.49 3.07
 -1 -12 -26 13.52 3.12
 -1 12 -26 11.36 3.23
 -1 12 -27 -0.84 3.14
 -1 -12 -27 0.31 3.08
 -1 12 -28 2.29 3.28
 -1 -12 -28 1.39 3.18
 -1 -12 -29 8.25 3.41
 1 -13 -28 14 3.42
 1 -13 -27 19.31 3.43
 1 -13 -26 2.77 3.05
 1 -13 -25 7.6 3.07
 -1 -13 25 3.17 3.21
 -1 -13 24 10.06 3.15
 1 -13 -24 9.72 2.97
 1 -13 -23 7.87 2.74
 -1 -13 23 1.58 2.89
 1 -13 -22 5.15 2.71
 -1 -13 22 7.09 2.88
 -1 -13 22 8.24 3.19
 1 -13 -21 29.36 2.56
 1 -13 -21 29.04 3.06
 -1 -13 21 22.41 3.11
 -1 -13 21 30.94 3.48
 1 -13 -20 4.47 1.99
 1 -13 -20 4.9 2.49
 -1 -13 20 -0.3 2.58
 -1 -13 20 5.38 3
 1 -13 -19 2.1 1.73
 -1 -13 19 -1.36 2.47
 1 -13 -19 3.01 2.38
 -1 -13 19 1.71 2.87
 1 -13 -18 7.25 1.71
 1 -13 -18 8.17 2.36
 -1 -13 18 6.65 2.51
 -1 -13 18 6.08 2.95
 1 -13 -17 0.68 1.53
 1 -13 -17 2.32 2.22
 -1 -13 17 3.85 2.37
 -1 -13 17 0.96 2.86
 1 -13 -16 13.56 1.6
 1 -13 -16 16.88 2.43
 -1 -13 16 9.07 2.41
 -1 -13 16 17.72 3.02
 1 -13 -15 14.84 1.59
 -1 -13 15 16.57 2.41
 -1 -13 15 19.42 3.04
 1 -13 -14 24.14 1.67
 1 -13 -14 24.46 3.38
 -1 -13 14 30.33 2.61
 -1 -13 14 27.01 3.22
 1 -13 -13 2.16 1.23
 1 -13 -13 2.75 2.79
 -1 -13 13 1.68 1.98
 -1 -13 13 -0.74 2.64
 1 -13 -12 25.97 1.55
 -1 -13 12 35.75 3.25
 -1 -13 12 31.31 2.55
 1 -13 -12 29.87 3.27
 -1 -13 11 18.3 2.91
 -1 -13 11 13.8 2.14
 1 -13 -11 16.65 3.03
 -1 -13 10 12.36 2.81
 -1 -13 10 5.38 1.9
 1 -13 -10 7.53 2.81
 -1 -13 9 1.7 2.6
 -1 -13 9 0.58 1.78
 1 -13 -9 0.12 2.57
 -1 -13 8 2.87 2.64
 -1 -13 8 3.69 1.73
 1 -13 -8 -0.12 2.63
 -1 -13 7 92.37 3.95
 -1 -13 7 97.91 4.8
 1 -13 -7 95.93 5.02
 -1 -13 6 139.26 5.36
 1 -13 -6 152.43 6.37
 -1 -13 6 147.1 6.17
 -1 -13 5 126.76 4.94
 -1 -13 5 139.7 5.83
 1 -13 -5 133.52 5.98
 -1 -13 4 30.09 3.11
 -1 -13 4 31.07 2.09
 1 -13 -4 31.53 3.23
 1 -13 -3 43.11 3.45
 -1 -13 3 43.99 3.4
 -1 -13 3 43.57 2.35
 -1 -13 2 2.2 2.52
 1 -13 -2 2.73 2.65
 -1 -13 2 -0.09 1.34
 -1 -13 1 51.12 3.61
 1 -13 -1 55.32 3.71
 -1 -13 0 4.29 2.62
 1 -13 0 5.1 2.66
 1 -13 1 53.98 3.81
 -1 -13 -1 59.14 3.89
 1 -13 2 56.05 3.82
 -1 -13 -2 52.09 3.7
 -1 -13 -3 13.45 2.74
 1 -13 3 15.6 2.9
 -1 -13 -4 27.15 3.07
 1 -13 4 23.49 3.06
 -1 -13 -5 46.92 3.62
 1 -13 5 54.09 3.8
 -1 -13 -6 40.12 3.38
 1 -13 6 38.61 3.45
 -1 -13 -7 9.63 2.72
 1 -13 7 11.26 2.95
 -1 -13 -8 79.6 4.61
 -1 -13 -8 81.43 3.19
 1 -13 8 82.4 4.7
 -1 -13 -9 117.33 5.88
 -1 -13 -9 132.77 4.65
 1 -13 9 130.26 6.02
 -1 -13 -10 3.85 1.35
 1 -13 10 6.66 2.92
 1 13 10 4.65 2.98
 1 -13 10 4.47 2.42
 1 -13 11 5.84 2.99
 1 13 11 8.49 3.1
 1 -13 11 2.48 2.48
 -1 -13 -11 6.92 1.41
 1 13 12 16.01 3.15
 1 -13 12 13.9 2.78
 -1 -13 -12 12.76 1.56
 1 13 13 3.22 3.09
 1 -13 13 2.22 2.61
 -1 -13 -13 2.18 1.41
 1 13 14 64.16 4.5
 -1 -13 -14 61.46 2.91
 1 -13 14 63.91 3.97
 1 13 15 0.83 3.1
 1 -13 15 1.44 2.74
 -1 -13 -15 0.43 1.53
 1 -13 16 89.11 4.85
 -1 -13 -16 89.8 3.83
 1 13 16 96.85 5.33
 -1 -13 -17 3.75 1.77
 1 -13 17 6.06 2.94
 1 13 17 7.19 3.44
 1 -13 18 7.05 3.05
 -1 -13 -18 11.62 2.03
 1 -13 19 52.17 4
 -1 -13 -19 51.59 3.01
 -1 -13 -20 8.29 2.29
 1 -13 20 6.32 3.15
 -1 -13 -20 8.04 2.21
 1 -13 21 6.09 3.17
 1 -13 22 10.06 3.34
 1 -13 23 6.17 3.3
 1 -14 -25 28.48 3.44
 -1 -14 25 26.36 3.77
 -1 -14 24 6.47 3.24
 1 -14 -24 3.3 2.91
 -1 -14 24 3.96 3.32
 -1 -14 23 5.33 3.1
 1 -14 -23 5.46 2.81
 -1 -14 23 4.53 3.29
 -1 -14 22 7.57 2.99
 1 -14 -22 3.98 2.73
 -1 -14 22 3.63 3.21
 1 -14 -21 3.39 2.65
 -1 -14 21 1.27 2.8
 -1 -14 21 3.53 3.19
 1 -14 -20 25.8 3
 -1 -14 20 22.31 3.09
 -1 -14 20 30.15 3.63
 -1 -14 19 48.44 4.07
 -1 -14 19 48.27 3.59
 1 -14 -19 53.96 3.48
 -1 -14 18 5.01 3.13
 -1 -14 18 4.06 2.62
 1 -14 -18 4.78 2.38
 -1 -14 17 17.08 3.36
 -1 -14 17 18.28 2.71
 1 -14 -17 18.82 2.63
 -1 -14 16 7.18 3.07
 -1 -14 16 -0.69 2.34
 1 -14 -16 6.88 2.35
 -1 -14 15 15.26 2.44
 -1 -14 15 9.88 3.14
 -1 -14 14 3.96 2.96
 -1 -14 14 9.86 2.3
 1 -14 -14 9.81 3.31
 -1 -14 13 9.42 3.05
 -1 -14 13 9.58 2.16
 1 -14 -13 7.79 3.26
 -1 -14 12 4.45 2.96
 -1 -14 12 3.96 2.07
 1 -14 -12 2.93 2.99
 -1 -14 11 61.22 4.1
 -1 -14 11 55.34 3.2
 1 -14 -11 62.64 4.45
 -1 -14 10 23.53 3.31
 -1 -14 10 20.83 2.27
 1 -14 -10 26.26 3.4
 -1 -14 9 4.81 2.91
 -1 -14 9 1.7 1.84
 1 -14 -9 4.86 3.06
 -1 -14 8 54.29 2.92
 1 -14 -8 57.62 4.15
 -1 -14 8 58.09 3.98
 -1 -14 7 3.09 2.82
 -1 -14 7 2.81 1.68
 1 -14 -7 3.21 2.92
 -1 -14 6 74.4 4.31
 1 -14 -6 70.87 4.48
 -1 -14 6 62.86 3.12
 -1 -14 5 145.86 6.49
 1 -14 -5 155.73 6.73
 -1 -14 5 149.56 5.54
 -1 -14 4 110.02 5.39
 1 -14 -4 107.38 5.5
 -1 -14 4 110.66 4.3
 -1 -14 3 2.15 2.76
 1 -14 -3 3.27 2.97
 -1 -14 3 4.46 1.51
 -1 -14 2 -0.6 2.79
 1 -14 -2 3.11 2.78
 -1 -14 2 1.66 1.47
 -1 -14 1 69.68 3.01
 1 -14 -1 73.88 4.39
 -1 -14 1 72.93 4.36
 -1 -14 0 2.69 2.79
 1 -14 0 -0.51 2.81
 -1 -14 -1 3.54 2.82
 1 -14 1 5.66 2.9
 -1 -14 -2 7.39 2.9
 1 -14 2 11.11 3.06
 -1 -14 -3 30.52 3.41
 1 -14 3 33.78 3.55
 -1 -14 -4 37.95 3.54
 1 -14 4 32.26 3.53
 -1 -14 -5 16.53 3.09
 1 -14 5 12.28 3.1
 -1 -14 -6 63.16 4.21
 1 -14 6 65.88 4.35
 -1 -14 -7 5.77 3
 1 -14 7 2.62 3.05
 -1 -14 -8 32.65 1.84
 -1 -14 -8 25.81 3.53
 1 -14 8 35.55 3.69
 -1 -14 -9 4.68 1.31
 1 -14 9 -1.18 3
 1 -14 9 2.49 2.47
 1 -14 10 3.04 3.13
 1 -14 10 1.09 2.52
 -1 -14 -10 3.38 1.33
 1 -14 11 72.18 4.66
 -1 -14 -11 64.74 2.89
 1 -14 11 72.98 4.14
 1 -14 12 2.26 3.21
 1 -14 12 4.55 2.7
 1 -14 13 12.92 3.38
 1 14 13 12.93 3.5
 1 -14 13 15.93 3.01
 1 -14 14 1.21 3.17
 1 14 14 0.29 3.5
 1 -14 14 -2.43 2.74
 1 -14 15 -0.45 2.81
 1 -14 16 8.26 3.06
 1 -14 17 5.47 3.01
 1 -14 18 12.74 3.2
 1 -14 19 13.6 3.25
 1 -14 20 -0.5 3.1
 1 -14 21 20.64 3.57
 -1 -15 24 5.22 3.51
 -1 -15 23 4.54 3.14
 -1 -15 23 5.58 3.42
 -1 -15 22 7.66 3.11
 -1 -15 22 12.34 3.54
 -1 -15 21 0.64 2.88
 -1 -15 21 4.43 3.41
 -1 -15 20 31.43 3.3
 -1 -15 20 32.36 3.84
 -1 -15 19 38.35 4.02
 -1 -15 19 31.78 3.28
 1 -15 -19 41.76 3.26
 -1 -15 18 2.63 3.34
 -1 -15 18 2.17 2.58
 1 -15 -18 5.54 2.53
 -1 -15 17 50.71 4.28
 -1 -15 17 51.81 3.53
 1 -15 -17 59.52 3.49
 -1 -15 16 13.38 3.39
 -1 -15 16 11.49 2.59
 1 -15 -16 16.63 2.57
 -1 -15 15 7.28 3.23
 -1 -15 15 4.29 2.35
 1 -15 -15 1.54 2.26
 -1 -15 14 7.47 3.22
 -1 -15 14 6.02 2.32
 1 -15 -14 8.68 3.61
 -1 -15 13 8.83 3.2
 -1 -15 13 4.29 2.2
 1 -15 -13 7.48 3.58
 -1 -15 12 23.61 3.57
 -1 -15 12 21.78 2.43
 1 -15 -12 27.35 3.82
 -1 -15 11 11.74 3.26
 -1 -15 11 14.55 2.24
 1 -15 -11 16.03 3.54
 -1 -15 10 -0.49 3.02
 -1 -15 10 0.62 1.85
 1 -15 -10 0.74 3.22
 -1 -15 9 14.54 3.21
 -1 -15 9 11.61 1.96
 1 -15 -9 16.32 3.45
 -1 -15 8 37.52 3.63
 -1 -15 8 31.06 2.32
 1 -15 -8 35.99 3.82
 -1 -15 7 7.61 3.06
 -1 -15 7 9.08 1.79
 1 -15 -7 9.23 3.25
 -1 -15 6 0.38 2.95
 -1 -15 6 0.23 1.59
 1 -15 -6 2.6 3.17
 -1 -15 5 19.86 1.91
 1 -15 -5 25.01 3.59
 -1 -15 5 27.36 3.48
 -1 -15 4 30.86 2.14
 -1 -15 4 33.71 3.61
 1 -15 -4 30.16 3.74
 1 -15 -3 14.69 3.38
 -1 -15 3 16.35 3.27
 -1 -15 3 15.96 1.75
 -1 -15 2 5.14 3.11
 1 -15 -2 1.56 3.11
 -1 -15 2 -0.76 1.44
 -1 -15 1 3.96 3.05
 1 -15 -1 4.63 3.17
 -1 -15 1 3.73 1.46
 -1 -15 0 32.29 3.7
 1 -15 0 33.57 3.69
 -1 -15 -1 8.75 3.16
 1 -15 1 7.88 3.08
 -1 -15 -2 2.27 3.09
 1 -15 2 0.97 2.98
 -1 -15 -3 0.95 3.04
 1 -15 3 0.14 3.16
 -1 -15 -4 23.45 3.42
 1 -15 4 22.69 3.55
 -1 -15 -5 68.46 4.63
 1 -15 5 72.89 4.77
 -1 -15 -6 15.07 3.33
 1 -15 6 11.28 3.4
 -1 -15 -7 17.18 3.55
 1 -15 7 18.08 3.47
 -1 -15 -8 5.06 3.23
 1 -15 8 2.24 3.26
 1 -15 8 2.4 2.51
 1 -15 9 4.35 3.23
 1 -15 9 1.99 2.6
 1 -15 10 1.84 3.28
 1 -15 10 7.76 2.8
 1 -15 11 11.32 3.57
 1 -15 11 12.05 2.96
 1 -15 12 1.69 3.29
 1 -15 12 2.91 2.77
 1 -15 13 20.52 3.69
 1 -15 13 18.85 3.13
 1 -15 14 -1.42 3.47
 1 -15 14 3.39 2.93
 1 -15 15 3.13 3.56
 1 -15 15 7.5 3.05
 1 -15 16 11.44 3.23
 1 -15 16 9.15 3.63
 1 -15 17 0.6 3.01
 1 -15 17 2.56 3.57
 1 -15 18 8.58 3.16
 1 -15 18 6.19 3.7
 1 -15 19 7.48 3.27
 1 -15 20 26.93 3.67
 -1 -16 22 2.47 3.51
 -1 -16 21 5.83 3.58
 -1 -16 20 1.88 3.5
 -1 -16 19 2.65 3.45
 -1 -16 18 2.54 3.44
 -1 -16 17 29.89 3.98
 -1 -16 16 -0.39 3.39
 -1 -16 15 0.51 3.46
 -1 -16 14 32.26 3.92
 -1 -16 13 15.78 3.57
 -1 -16 12 17.07 3.53
 1 -16 -11 7.81 3.72
 -1 -16 11 10.27 3.37
 1 -16 -10 1.74 3.56
 -1 -16 10 -0.26 3.26
 1 -16 -9 0.79 3.49
 -1 -16 9 6.22 3.43
 1 -16 -8 4.2 3.58
 -1 -16 8 -1.2 3.29
 -1 -16 7 8.77 3.43
 1 -16 -7 -0.16 3.44
 -1 -16 6 3.69 3.41
 1 -16 -6 4.78 3.57
 -1 -16 5 29.89 3.79
 1 -16 -5 31.86 4.04
 1 -16 -4 0.16 3.37
 -1 -16 4 -5.17 3.35
 -1 -16 3 11.57 3.46
 1 -16 -3 9.75 3.58
 1 -16 -2 5.05 3.48
 -1 -16 2 2.68 3.26
 -1 -16 1 88.17 5.18
 1 -16 -1 74.93 5.14
 -1 -16 0 27.37 3.8
 1 -16 0 27.16 3.93
 -1 -16 -1 22.39 3.59
 1 -16 1 22.58 3.75
 -1 -16 -2 9.21 3.43
 1 -16 2 11.72 3.6
 -1 -16 -3 -0.58 3.31
 1 -16 3 1.92 3.25
 -1 -16 -4 1.61 3.3
 1 -16 4 -3.12 3.31
 -1 -16 -5 0.3 3.36
 1 -16 5 0.89 3.34
 -1 -16 -6 11.45 3.63
 1 -16 6 10.33 3.69
 -1 -16 -7 3.83 3.47
 1 -16 7 4.35 3.52
 1 -16 7 3.16 2.52
 -1 -16 -8 -0.31 3.44
 1 -16 8 2.98 3.56
 1 -16 8 3.16 2.65
 1 -16 9 26.83 3.93
 1 -16 9 22.64 3.14
 1 -16 10 7.69 3.61
 1 -16 10 8.81 2.92
 1 -16 11 1.34 3.58
 1 -16 11 3.32 2.91
 1 -16 12 -1.19 3.59
 1 -16 12 2.18 2.88
 1 -16 13 0.45 3.56
 1 -16 13 -1.01 2.95
 1 -16 14 14.99 3.93
 1 -16 14 16.1 3.3
 1 -16 15 4.54 3.08
 1 -16 15 3.88 3.63
 1 -16 16 7.85 3.24
 1 -16 17 9.92 3.33
 1 -16 18 23.31 3.64
 -1 -17 16 4.15 3.67
 -1 -17 15 4.7 3.66
 -1 -17 14 6.62 3.61
 -1 -17 13 13.5 3.73
 -1 -17 12 2.76 3.63
 -1 -17 11 0.42 3.52
 -1 -17 10 2.96 3.61
 -1 -17 9 1.7 3.6
 -1 -17 8 8.06 3.77
 -1 -17 7 26.85 4.08
 -1 -17 6 20.76 3.92
 -1 -17 5 7.74 3.66
 -1 -17 4 2.55 3.61
 -1 -17 3 20.61 3.96
 -1 -17 2 47.84 4.44
 1 -17 -2 48.49 4.66
 -1 -17 1 1.51 3.64
 1 -17 -1 7.99 3.88
 1 -17 0 19.64 4.05
 -1 -17 0 16.53 3.91
 1 -17 1 1.93 3.64
 -1 -17 -1 2.3 3.55
 1 -17 2 67.57 5.14
 -1 -17 -2 65.47 4.99
 1 -17 3 2.06 3.7
 -1 -17 -3 3.58 3.66
 1 -17 4 25.34 4.11
 -1 -17 -4 21.74 3.95
 1 -17 5 9.73 3.96
 1 -17 6 24.7 4.35
 1 -17 6 34.52 3.18
 1 -17 7 15.59 4.09
 1 -17 7 17.2 2.91
 1 -17 8 16.41 3.1
 1 -17 9 28.4 3.31
 1 -17 10 1.26 2.89
 1 -17 11 20.36 3.27
 1 -17 12 2.74 3.03
 1 -17 13 0.89 3.07
 1 -17 14 17.22 3.36
 1 -17 15 12.67 3.36
 1 -17 16 41.06 3.98
 -2 0 35 2.05 2.63
 -2 0 34 11.89 2.74
 2 0 -33 2.22 3.41
 -2 0 33 -0.59 2.43
 2 0 -32 9.95 3.51
 -2 0 32 4.19 2.41
 2 0 -31 -0.44 3.08
 -2 0 31 0.8 2.25
 2 0 -30 14.94 3.33
 -2 0 30 16.99 2.45
 -2 0 29 -1.71 2.09
 2 0 -29 2.56 2.82
 -2 0 28 7.51 2.12
 2 0 -28 4.89 2.73
 -2 0 27 2.54 1.92
 2 0 -27 -1.84 2.51
 -2 0 26 7.76 1.92
 2 0 -26 4.65 2.51
 -2 0 25 -0.69 1.73
 2 0 -25 4.96 2.36
 2 0 -24 31.22 2.85
 2 0 -23 -3.99 2.11
 2 0 -22 9.08 2.07
 2 0 -21 0.27 1.86
 2 0 -20 26.75 2.31
 2 0 -19 -0.16 1.65
 2 0 -18 28.62 2.2
 2 0 -17 0.62 1.41
 2 0 -16 32.86 2.12
 2 0 -15 -0.43 1.3
 2 0 -14 436.98 14.54
 -2 0 14 443.48 14.21
 -2 0 13 2.03 0.95
 2 0 -13 2.82 1.25
 -2 0 12 146.67 4.95
 2 0 -12 148.84 5.29
 2 0 -11 0.36 1.15
 -2 0 11 -0.04 0.82
 -2 0 10 4.94 0.8
 2 0 -10 5.05 1.26
 -2 0 9 0.63 0.71
 -2 0 8 90.84 3.22
 -2 0 8 113.03 3.62
 -2 0 7 -0.15 0.96
 -2 0 7 0.14 0.6
 -2 0 6 122.38 4.33
 -2 0 5 2.05 0.96
 2 0 -5 2.71 0.94
 2 0 -4 7.86 1.05
 -2 0 4 7.57 1.07
 -2 0 3 1.83 0.96
 2 0 -3 1.01 0.97
 2 0 -2 767.37 24.81
 -2 0 2 792.41 24.81
 2 0 -1 6.43 1.19
 -2 0 1 6.4 1
 2 0 0 579.75 18.55
 2 0 3 -0.79 1.13
 2 0 4 423.51 13.68
 -2 0 -5 1.24 1.22
 2 0 5 0.58 1.14
 2 0 6 2.35 1.1
 -2 0 -6 5.09 1.21
 -2 0 -7 0.7 1.14
 -2 0 -8 129.57 4.74
 2 0 8 131.99 4.71
 -2 0 -9 2.32 1.16
 2 0 9 1.26 1.29
 -2 0 -10 1176.09 37.59
 2 0 10 1185.21 37.61
 -2 0 -11 -0.46 1.22
 2 0 11 1.4 1.39
 2 0 12 12.69 1.64
 -2 0 -12 13.05 1.62
 2 0 13 2.58 1.48
 -2 0 -13 2.94 1.41
 2 0 14 64.98 3.02
 -2 0 -14 61.59 2.97
 2 0 15 1.5 1.58
 -2 0 -15 -0.78 1.49
 2 0 16 54.59 2.85
 -2 0 -16 54.99 2.91
 2 0 17 0.29 1.67
 -2 0 -17 -0.44 1.65
 2 0 18 157.32 6.01
 -2 0 -18 156.86 6.03
 2 0 19 0.56 1.77
 -2 0 -19 2.63 1.87
 2 0 20 51.02 2.95
 -2 0 -20 43.58 3
 2 0 21 2.91 1.97
 -2 0 -21 0.09 2.02
 -2 0 -22 57.15 3.51
 2 0 22 62.21 3.42
 2 0 23 2.62 2.13
 -2 0 -23 2.02 2.31
 -2 0 -24 46.86 3.24
 2 0 24 33 2.92
 2 0 25 0.95 2.34
 -2 0 -25 2.65 2.49
 -2 0 -26 35.55 3.28
 2 0 26 32.64 3.07
 2 0 27 -0.34 2.55
 -2 0 -27 5.54 2.67
 2 0 28 12.57 2.85
 -2 0 -28 16.55 3.08
 2 0 29 1.37 2.75
 -2 0 -29 -2.61 2.94
 -2 0 -30 5.84 3.18
 2 0 30 -0.26 2.89
 -2 0 -31 -0.14 3.29
 2 0 31 1.72 2.99
 2 0 32 3.73 3.18
 -2 1 35 10.66 2.88
 -2 -1 34 14.42 2.74
 -2 1 34 17.53 2.87
 -2 1 33 5.24 2.6
 -2 -1 33 2.94 2.4
 2 1 -33 -3.71 3.53
 2 -1 -33 -1.73 3.42
 -2 -1 32 2.31 2.34
 -2 1 32 3.87 2.48
 2 1 -32 7.12 3.42
 2 -1 -32 7.41 3.39
 -2 1 31 34.95 3.02
 2 1 -31 38.2 3.97
 2 -1 -31 38.33 3.88
 -2 -1 31 36.04 2.86
 2 1 -30 5.14 3.16
 2 -1 -30 0.56 2.94
 -2 1 30 4.52 2.31
 2 1 -29 13.93 3.15
 2 -1 -29 15.4 3.08
 -2 1 29 18.8 2.46
 2 1 -28 1.31 2.65
 -2 1 28 2.77 2.05
 2 -1 -28 4.17 2.65
 -2 1 27 16.74 2.21
 2 1 -27 17.7 2.89
 2 -1 -27 20.3 2.92
 -2 1 26 0.69 1.86
 2 -1 -26 4.34 2.43
 2 1 -26 3.45 2.5
 -2 1 25 4.86 1.87
 2 -1 -25 5.69 2.39
 2 1 -25 3.49 2.48
 -2 1 24 14.67 1.95
 2 -1 -24 13.07 2.33
 2 1 -24 13.77 2.51
 -2 1 23 2.92 1.63
 2 -1 -23 -0.69 2.05
 2 1 -23 -1.31 2.08
 -2 1 22 -0.51 1.51
 2 -1 -22 2.5 2
 2 1 -22 2.38 2.03
 -2 1 21 1.02 1.45
 2 -1 -21 1.4 1.83
 2 1 -21 0.72 1.81
 -2 1 20 185.41 6.31
 2 -1 -20 176.53 6.7
 2 1 -20 167.74 6.7
 -2 1 19 11.88 1.43
 2 1 -19 8.97 1.77
 2 -1 -19 8.03 1.74
 -2 1 18 0.35 1.2
 2 1 -18 -1.8 1.58
 2 -1 -18 0.22 1.56
 -2 1 17 87.44 3.35
 2 -1 -17 81.33 3.67
 2 1 -17 86.11 3.72
 2 -1 -16 83.52 3.68
 -2 1 16 90.93 3.39
 2 1 -16 88.5 3.73
 2 1 -15 81.2 3.33
 2 -1 -15 71.56 3.28
 -2 1 15 75.49 2.97
 -2 1 14 11.31 1.2
 2 -1 -14 10.93 1.44
 2 1 -14 10.19 1.5
 2 -1 -13 59.44 2.76
 2 1 -13 64.86 2.81
 -2 1 13 61.49 2.49
 2 -1 -12 181.63 6.45
 2 1 -12 189.93 6.46
 -2 1 12 183.08 6.19
 -2 1 11 10.05 1.14
 2 1 -11 7.57 1.28
 2 1 -10 32.49 1.86
 -2 1 10 31.36 1.55
 2 1 -9 1.63 1.13
 -2 1 9 1.1 0.9
 2 1 -8 27.79 1.66
 2 -1 -8 28.53 1.42
 -2 1 8 28.3 1.57
 -2 -1 8 28.79 1.59
 -2 1 8 25.17 1.37
 2 -1 -7 1.94 0.86
 -2 -1 7 1.38 0.98
 -2 1 7 2.59 0.94
 -2 1 7 2.07 0.85
 -2 1 6 3.13 1
 -2 -1 6 2.31 0.98
 2 -1 -6 1.59 0.83
 -2 -1 5 205.59 6.36
 -2 1 5 203.26 6.35
 2 1 -5 191.28 6.3
 2 -1 -5 188.79 6.3
 2 -1 -5 169.17 6.1
 2 1 -4 12.02 1.16
 -2 -1 4 12.74 1.16
 -2 1 4 11.98 1.1
 2 -1 -4 11.9 1.17
 2 1 -3 146.95 5.08
 2 -1 -3 148.61 5.08
 -2 -1 3 150.91 5.09
 -2 1 3 149.79 5.13
 2 -1 -2 550.4 17.98
 2 1 -2 555.25 17.97
 -2 -1 2 558.26 17.96
 -2 1 2 580.87 17.97
 2 -1 -1 4752.04 147.19
 -2 1 1 4703.93 147.19
 2 1 -1 4565.36 147.18
 -2 -1 1 4705.54 147.18
 2 -1 0 39.21 1.91
 2 1 0 36.93 1.91
 2 1 3 754.56 24.13
 2 -1 3 760.97 24.13
 2 -1 4 145.7 5.07
 2 1 4 147.8 5.07
 2 -1 5 207.44 7.06
 2 1 5 214.33 7.06
 -2 1 -6 40.48 2.03
 2 1 6 43.42 1.97
 2 -1 6 41.19 2.01
 -2 -1 -6 39.49 2.02
 2 1 6 41.66 1.94
 -2 1 -7 347.74 11.52
 -2 -1 -7 348.57 11.52
 2 1 7 356.61 11.46
 -2 -1 -8 79.12 3.11
 -2 1 -8 75.16 3.1
 2 1 8 71.85 2.99
 -2 -1 -9 29.83 1.78
 -2 1 -9 26.33 1.76
 2 1 9 28.3 1.74
 2 -1 9 27.3 1.87
 -2 1 -10 25.62 1.78
 -2 -1 -10 30.32 1.81
 2 1 10 29.94 1.81
 2 -1 10 30.32 1.99
 -2 1 -11 4.77 1.4
 -2 -1 -11 2.98 1.35
 2 1 11 5.56 1.36
 2 -1 11 4.05 1.46
 -2 1 -12 -1.03 1.36
 -2 -1 -12 1.4 1.42
 2 1 12 -0.35 1.32
 2 -1 12 0.06 1.42
 2 -1 13 311.4 10.43
 2 1 13 305.9 10.32
 -2 1 -13 304.62 10.36
 -2 -1 -13 304.42 10.35
 2 -1 14 126.78 4.86
 2 1 14 122.37 4.7
 -2 1 -14 125.51 4.79
 -2 -1 -14 121.96 4.78
 2 -1 15 11.69 1.77
 2 1 15 12.01 1.74
 -2 -1 -15 14.18 1.83
 -2 1 -15 14.5 1.73
 2 1 16 74.8 3.35
 2 -1 16 72.63 3.45
 -2 -1 -16 74.01 3.42
 -2 1 -16 75.13 3.44
 2 1 17 30.87 2.18
 2 -1 17 31.06 2.37
 -2 1 -17 27.15 2.25
 -2 -1 -17 29.78 2.29
 -2 1 -18 84.76 3.8
 -2 -1 -18 83.55 3.76
 2 -1 18 74.19 3.71
 2 1 18 78.59 3.62
 2 -1 19 16.43 2.21
 2 1 19 12.29 2
 -2 -1 -19 12.24 2.16
 -2 1 -19 9.71 2.07
 -2 1 -20 123.27 4.95
 -2 -1 -20 119.39 4.94
 2 -1 20 109.39 4.84
 2 1 20 104.44 4.71
 -2 1 -21 19.75 2.52
 -2 -1 -21 22.2 2.48
 2 -1 21 20.6 2.33
 2 1 21 25 2.41
 -2 1 -22 40.1 2.97
 -2 -1 -22 33.55 2.9
 2 -1 22 36.29 2.85
 2 1 22 34.66 2.76
 -2 1 -23 45.42 3.19
 -2 -1 -23 44.21 3.14
 2 1 23 43 3
 2 -1 23 34.57 3
 -2 -1 -24 52.31 3.47
 -2 1 -24 55.18 3.53
 2 -1 24 50.92 3.44
 2 1 24 50.82 3.3
 -2 -1 -25 42.22 3.31
 -2 1 -25 37.11 3.3
 2 1 25 36.2 3.14
 2 -1 25 41.24 3.19
 2 1 26 2.17 2.5
 2 -1 26 8.61 2.61
 -2 -1 -26 6.58 2.73
 -2 1 -26 0.46 2.62
 -2 -1 -27 22.28 3.07
 -2 1 -27 28.73 3.21
 2 -1 27 27.01 3.18
 2 1 27 21.73 2.91
 -2 -1 -28 3.64 2.85
 -2 1 -28 2 2.81
 2 -1 28 4.06 2.71
 2 1 28 5.09 2.79
 -2 1 -29 4.43 3.05
 -2 -1 -29 5.75 3.05
 2 -1 29 2.79 2.85
 2 1 29 4.21 2.71
 -2 1 -30 15.59 3.38
 -2 -1 -30 17 3.47
 2 -1 30 17.01 3.27
 2 1 30 12.62 3.11
 -2 1 -31 15.47 3.47
 -2 -1 -31 16.23 3.56
 2 -1 31 16.37 3.43
 2 1 31 19.18 3.33
 2 1 32 -2.32 3.06
 2 -1 32 6.14 3.29
 -2 2 35 4.11 2.9
 -2 2 34 7.71 2.92
 2 -2 -33 4.67 3.48
 -2 2 33 4.16 2.67
 2 2 -32 7.08 3.51
 2 -2 -32 3.89 3.28
 -2 2 32 3.29 2.68
 2 2 -31 5.75 3.28
 2 -2 -31 8.03 3.14
 -2 2 31 5.82 2.53
 2 2 -30 4.05 3.16
 2 -2 -30 6.84 2.98
 -2 2 30 3.07 2.39
 2 2 -29 8.58 3.09
 2 -2 -29 13.56 2.98
 -2 2 29 12.02 2.44
 2 2 -28 1.72 2.79
 2 -2 -28 10.09 2.8
 -2 2 28 4.53 2.24
 2 2 -27 8.36 2.85
 -2 2 27 14.52 2.26
 2 -2 -27 12.29 2.66
 2 -2 -26 32.44 2.95
 2 2 -26 34.8 3.29
 -2 2 26 29.3 2.56
 2 2 -25 105.27 4.96
 2 -2 -25 102.53 4.78
 -2 2 25 96.36 4.28
 -2 2 24 1.41 1.85
 2 -2 -24 -0.1 2.14
 2 2 -24 1.42 2.32
 2 2 -23 361.72 12.69
 2 -2 -23 355.56 12.56
 -2 2 23 363.9 12.18
 2 2 -22 103.28 4.66
 2 -2 -22 100.04 4.53
 -2 2 22 102.32 4.17
 2 2 -21 26.54 2.49
 2 -2 -21 23.56 2.36
 -2 2 21 27.25 2.06
 2 -2 -20 58.99 3.25
 2 2 -20 65.69 3.35
 -2 2 20 65.97 2.97
 2 -2 -19 29.49 2.3
 2 2 -19 27.92 2.31
 -2 2 19 27.37 1.91
 -2 2 18 -0.35 1.28
 2 2 -18 1.15 1.65
 2 -2 -18 -0.3 1.53
 -2 2 17 10.39 1.47
 2 2 -17 8 1.68
 2 -2 -17 6.51 1.58
 2 -2 -16 147.72 5.71
 2 2 -16 152.44 5.71
 -2 2 16 157.6 5.45
 2 -2 -15 135.31 5.03
 2 2 -15 128.49 5.02
 -2 2 15 133.55 4.79
 2 -2 -14 114.26 4.4
 2 2 -14 108.31 4.36
 -2 2 14 116.61 4.17
 2 -2 -13 92.72 3.69
 2 2 -13 88.54 3.68
 -2 2 13 91.73 3.45
 -2 2 12 182.55 6.11
 2 2 -12 174.06 6.28
 -2 2 11 247.42 8.26
 2 2 -11 252.45 8.43
 -2 2 10 122.34 4.34
 2 2 -10 123.7 4.48
 -2 2 9 110.34 4.06
 2 -2 -9 115.27 4.06
 2 2 -9 121.12 4.21
 2 -2 -8 79.6 3.03
 -2 2 8 76.67 2.99
 -2 2 8 83.88 3.09
 -2 -2 8 80.97 3.11
 2 2 -8 81.51 3.07
 2 -2 -7 1722.9 54.16
 -2 2 7 1749.33 54.32
 -2 -2 7 1751.63 54.33
 2 2 -7 1659.37 54.23
 2 -2 -6 11.19 1.2
 -2 -2 6 11.85 1.19
 -2 2 6 12.86 1.19
 2 2 -6 11.81 1.15
 2 -2 -5 81.92 3.15
 -2 2 5 85.58 3.21
 2 2 -5 85.29 3.16
 -2 -2 5 88.61 3.21
 2 -2 -5 84.61 3.16
 2 2 -5 90.6 3.1
 2 2 -4 698.31 24.04
 -2 2 4 858.23 24.37
 2 2 -4 821.04 24.32
 -2 -2 4 792.11 24.34
 2 -2 -4 851.66 24.33
 2 2 -3 1058.34 33.9
 2 -2 -3 1113.73 34.12
 2 2 -3 1050 34.1
 -2 2 3 1108.09 34.14
 -2 -2 3 1081.93 34.12
 -2 -2 2 124.9 4.48
 -2 2 2 131.19 4.51
 2 -2 -2 128.8 4.49
 2 2 -2 121.77 4.49
 2 2 -2 134.18 4.3
 -2 2 1 9999 297.54
 2 2 -1 8993.13 297.52
 2 -2 -1 9957.89 297.54
 -2 -2 1 9036.35 297.51
 2 2 0 2419.67 77.37
 2 -2 0 2490.98 77.37
 2 2 3 362.08 11.83
 2 -2 3 368.29 11.85
 2 -2 4 98.86 3.6
 2 2 4 97.07 3.59
 2 -2 5 137.79 4.63
 2 2 5 130.15 4.6
 2 2 5 128.64 4.48
 -2 2 -6 89.4 3.6
 -2 -2 -6 94.61 3.59
 2 -2 6 97.64 3.55
 2 2 6 95.87 3.54
 2 2 6 99.03 3.44
 -2 -2 -7 18.68 1.56
 -2 2 -7 17.68 1.57
 2 2 7 21.74 1.41
 -2 2 -8 145.72 5.18
 -2 -2 -8 144.35 5.16
 2 2 8 143.31 5.02
 -2 2 -9 1.78 1.39
 -2 -2 -9 2.38 1.35
 2 2 9 2.38 1.17
 -2 -2 -10 34.59 2.03
 -2 2 -10 34.76 2.06
 2 2 10 36.21 1.94
 2 -2 10 31.76 2.08
 -2 2 -11 2.65 1.39
 -2 -2 -11 1.31 1.36
 2 2 11 2.16 1.21
 2 -2 11 0.18 1.44
 -2 2 -12 67.68 3.02
 -2 -2 -12 64.44 2.94
 2 2 12 70.1 2.87
 2 -2 12 63.58 3.06
 -2 2 -13 -1.8 1.45
 -2 -2 -13 1.03 1.43
 2 2 13 -0.05 1.31
 2 -2 13 1.08 1.5
 -2 2 -14 1.85 1.54
 -2 -2 -14 1.96 1.49
 2 2 14 4.88 1.43
 2 -2 14 3.2 1.53
 -2 2 -15 52.86 2.75
 -2 -2 -15 51.31 2.68
 2 -2 15 49.63 2.82
 2 2 15 50.23 2.59
 2 2 16 6.68 1.59
 2 -2 16 8.74 1.84
 -2 -2 -16 6.83 1.71
 -2 2 -16 3.68 1.65
 2 2 17 -0.85 1.61
 2 -2 17 0.41 1.76
 -2 -2 -17 1.54 1.75
 -2 2 -17 2.8 1.71
 2 -2 18 15.21 2.14
 2 2 18 17.69 2
 -2 -2 -18 19.77 2.12
 -2 2 -18 17.46 2.14
 -2 -2 -19 27.06 2.42
 -2 2 -19 26.77 2.49
 2 -2 19 27.56 2.48
 2 2 19 26.03 2.21
 -2 2 -20 46.2 2.99
 -2 -2 -20 45.8 2.96
 2 -2 20 39.47 2.86
 2 2 20 43.53 2.82
 -2 -2 -21 121.39 5.18
 -2 2 -21 118.87 5.17
 2 -2 21 116.23 5.13
 2 2 21 120.9 5.02
 -2 -2 -22 52.33 3.34
 -2 2 -22 49.68 3.32
 2 -2 22 50.68 3.28
 2 2 22 52.06 3.15
 2 -2 23 2.99 2.25
 2 2 23 4.42 2.08
 -2 -2 -23 6.85 2.39
 -2 2 -23 3.93 2.39
 -2 2 -24 1.48 2.46
 -2 -2 -24 4.65 2.47
 2 -2 24 5.27 2.34
 2 2 24 4.69 2.2
 -2 -2 -25 20.99 2.93
 -2 2 -25 19.53 2.81
 2 -2 25 20.05 2.77
 2 2 25 23.97 2.74
 -2 -2 -26 5.08 2.61
 -2 2 -26 7.6 2.71
 2 -2 26 4.97 2.55
 2 2 26 4.37 2.4
 -2 -2 -27 7.1 2.81
 -2 2 -27 8.16 2.81
 2 -2 27 1.81 2.6
 2 2 27 6.8 2.63
 -2 -2 -28 35.07 3.53
 -2 2 -28 31.67 3.47
 2 -2 28 32.32 3.46
 2 2 28 30.87 3.18
 -2 2 -29 39.71 3.71
 -2 -2 -29 42.67 3.88
 2 -2 29 41.28 3.64
 2 2 29 39.38 3.57
 -2 -2 -30 3.54 3.23
 -2 2 -30 4.73 3.23
 2 -2 30 0.81 2.98
 2 2 30 3.62 2.94
 -2 2 -31 6.31 3.39
 -2 -2 -31 6.21 3.34
 2 -2 31 2.08 3.09
 2 2 31 7.29 3.09
 -2 3 36 4.15 3.06
 -2 3 35 7.5 3.07
 -2 3 34 13.55 3.02
 -2 3 33 5.67 2.87
 2 3 -32 16.53 3.71
 2 -3 -32 16.56 3.57
 -2 3 32 19.77 2.97
 2 3 -31 8.9 3.4
 2 -3 -31 6.52 3.17
 -2 3 31 5.78 2.65
 2 3 -30 -2.94 3.26
 2 -3 -30 1.49 2.82
 -2 3 30 0.92 2.54
 2 3 -29 5.51 2.98
 2 -3 -29 3.36 2.8
 -2 3 29 6.51 2.49
 2 3 -28 3.79 2.86
 2 -3 -28 7.18 2.77
 -2 3 28 5.27 2.44
 2 3 -27 -2.06 2.74
 -2 3 27 1.67 2.21
 2 -3 -27 0.35 2.44
 -2 3 26 30.82 2.67
 2 -3 -26 27.43 2.95
 2 3 -26 30.7 3.26
 2 3 -25 18.75 2.82
 2 -3 -25 14.26 2.53
 -2 3 25 14.29 2.27
 2 3 -24 1.34 2.34
 2 -3 -24 3.47 2.13
 -2 3 24 2.15 2
 2 3 -23 10.79 2.44
 -2 3 23 11.75 2.15
 2 -3 -23 12.75 2.37
 -2 3 22 21.85 2.26
 2 -3 -22 19.64 2.31
 2 3 -22 23.76 2.62
 2 -3 -21 5.75 1.99
 2 3 -21 6.74 2.2
 -2 3 21 3.13 1.74
 -2 3 20 131.49 5.04
 2 3 -20 130.46 5.34
 2 -3 -20 127.13 5.24
 2 -3 -19 3.94 1.75
 2 3 -19 1.43 1.84
 -2 3 19 5.6 1.62
 -2 -3 19 3.96 1.85
 -2 3 18 105.39 4.09
 2 3 -18 96.04 4.35
 2 -3 -18 99.97 4.28
 -2 -3 18 104.65 4.34
 -2 3 17 84.22 3.5
 2 3 -17 83.5 3.78
 -2 -3 17 84.81 3.76
 2 -3 -17 84.64 3.7
 -2 3 16 7.83 1.46
 2 3 -16 7.17 1.76
 2 -3 -16 9.3 1.62
 -2 -3 16 7.44 1.63
 -2 3 15 1.14 1.35
 2 3 -15 2.1 1.53
 -2 -3 15 0.88 1.51
 2 -3 -15 1.95 1.48
 -2 3 14 190.36 6.62
 2 3 -14 190.93 6.82
 2 -3 -14 190.27 6.82
 -2 -3 14 193.13 6.8
 -2 3 13 4.03 1.32
 2 3 -13 2.34 1.44
 -2 -3 13 3.18 1.43
 -2 3 12 42.97 2.16
 2 3 -12 38.76 2.2
 -2 -3 12 40.01 2.18
 -2 3 11 49.21 2.46
 2 3 -11 54.94 2.54
 2 -3 -11 53.93 2.45
 -2 -3 11 56.12 2.53
 -2 3 10 19.6 1.62
 2 -3 -10 22.3 1.62
 -2 -3 10 19.98 1.64
 2 3 -10 18.97 1.62
 2 -3 -9 561.23 17.81
 -2 3 9 563.82 17.82
 -2 3 9 572.57 17.88
 -2 -3 9 528.96 17.85
 2 3 -9 539.44 17.81
 -2 -3 8 69.17 2.85
 -2 3 8 73.3 2.85
 2 3 -8 71.93 2.81
 -2 3 8 74.99 2.9
 2 -3 -8 69.15 2.89
 2 3 -7 156.27 5.18
 -2 -3 7 155.77 5.27
 -2 3 7 166.12 5.29
 2 -3 -7 162.56 5.26
 -2 -3 7 137.55 4.93
 -2 -3 6 2.04 1.05
 -2 3 6 1.33 0.99
 2 3 -6 1.3 0.96
 -2 -3 6 2.31 0.76
 2 -3 -6 2.35 1.2
 2 -3 -5 2046.9 62.47
 -2 -3 5 1955.96 62.25
 -2 3 5 1988.57 62.5
 -2 -3 5 1933.07 62.47
 2 3 -5 1994.95 62.34
 2 -3 -4 505.09 15.61
 2 3 -4 449.88 15.37
 -2 -3 4 479.83 15.38
 2 3 -4 493.07 15.42
 2 3 -4 475 15.54
 -2 3 4 523.53 15.6
 2 -3 -4 507.04 15.57
 -2 -3 4 477 15.57
 2 3 -3 346.09 11.64
 -2 3 3 381.9 11.82
 -2 -3 3 365.76 11.81
 -2 -3 3 368.48 11.64
 2 3 -3 367.56 11.6
 2 -3 -3 378.64 11.8
 2 3 -3 346.86 11.76
 2 3 -2 759.78 23.8
 -2 3 2 763.11 23.92
 -2 -3 2 725.55 23.9
 2 3 -2 750.89 23.69
 2 3 -2 740.51 23.89
 2 -3 -2 762.89 23.9
 2 3 -1 19.83 1.28
 2 3 -1 15.17 1.16
 -2 3 1 19.94 1.3
 2 -3 -1 17.52 1.34
 2 3 0 564.5 17.37
 2 3 0 514.14 17.4
 2 -3 0 549.8 17.4
 2 3 1 145.76 4.78
 2 -3 1 135.01 4.79
 2 3 1 136.96 4.79
 2 3 3 46.66 1.69
 2 -3 3 48.11 2.12
 2 3 3 46.26 1.97
 2 3 4 315.25 10.14
 2 3 4 317.38 10.36
 2 -3 4 322.99 10.38
 2 3 5 188.5 6.13
 2 -3 5 184.55 6.33
 2 3 5 188.58 6.31
 2 3 6 21.64 1.27
 -2 3 -6 20.75 1.62
 -2 -3 -6 23.2 1.65
 2 -3 6 21.06 1.49
 2 3 6 27.93 1.55
 2 3 7 13.2 1.11
 -2 -3 -7 12.22 1.45
 -2 3 -7 12.7 1.49
 2 3 8 377.73 12.27
 -2 -3 -8 381.11 12.46
 -2 3 -8 381.52 12.47
 2 3 9 101.56 3.79
 -2 3 -9 110.59 4.08
 -2 -3 -9 106.56 4.03
 2 3 10 13.55 1.34
 -2 -3 -10 12.05 1.57
 -2 3 -10 12.07 1.58
 2 3 11 49.22 2.28
 -2 -3 -11 48.56 2.47
 -2 3 -11 48.99 2.52
 -2 -3 -11 50.13 2.43
 2 -3 11 54.25 2.63
 -2 -3 -12 9.02 1.54
 -2 3 -12 10.22 1.6
 2 3 12 7.03 1.27
 -2 -3 -12 7.34 1.49
 2 -3 12 6.3 1.61
 -2 3 -13 262.27 9.3
 -2 -3 -13 272.47 9.3
 2 3 13 281.27 9.17
 2 -3 13 277.07 9.48
 -2 -3 -13 266.54 9.25
 -2 3 -14 3.41 1.57
 -2 -3 -14 6.34 1.67
 2 3 14 2.9 1.36
 2 -3 14 5.2 1.68
 -2 -3 -14 4.96 1.56
 -2 3 -15 54.64 2.81
 -2 -3 -15 55.01 2.8
 2 3 15 53.4 2.61
 -2 -3 -15 47.98 2.73
 2 -3 15 48.1 2.85
 -2 3 -16 3.42 1.71
 -2 -3 -16 1.45 1.69
 2 3 16 3.66 1.54
 -2 -3 -16 3.12 1.77
 2 -3 16 2.73 1.79
 -2 3 -17 10.5 1.93
 -2 -3 -17 12.88 1.95
 2 -3 17 11.89 2.04
 2 3 17 12.19 1.74
 -2 -3 -17 10.03 2
 -2 3 -18 -0.55 1.83
 -2 -3 -18 2.4 1.9
 2 -3 18 2.77 1.95
 2 3 18 0.27 1.65
 -2 -3 -18 2.17 1.88
 -2 -3 -19 4.58 2.05
 -2 3 -19 3.21 1.97
 2 -3 19 4.06 1.99
 2 3 19 4.54 1.83
 -2 -3 -19 5.87 2.08
 -2 -3 -20 1.38 2.06
 -2 3 -20 2.34 2.05
 2 3 20 -0.23 1.85
 2 -3 20 1.63 2
 -2 -3 -20 3.94 2.16
 -2 -3 -21 18.48 2.49
 -2 3 -21 15.9 2.46
 2 3 21 12.05 2.13
 2 -3 21 10.47 2.32
 -2 -3 -21 10.27 2.31
 -2 -3 -22 13.88 2.39
 -2 3 -22 9.12 2.4
 2 3 22 10.89 2.17
 2 -3 22 11.94 2.43
 -2 -3 -22 9.48 2.39
 -2 3 -23 51.88 3.49
 -2 -3 -23 53.93 3.53
 2 -3 23 57.22 3.54
 2 3 23 46.89 3.1
 -2 3 -24 0.11 2.4
 -2 -3 -24 4.53 2.47
 2 -3 24 4.53 2.38
 2 3 24 2.81 2.21
 -2 3 -25 18.34 2.77
 -2 -3 -25 15.43 2.74
 2 -3 25 12.43 2.7
 2 3 25 14.19 2.59
 -2 -3 -26 10.97 2.79
 -2 3 -26 7.72 2.69
 2 -3 26 6.08 2.67
 2 3 26 1.76 2.41
 -2 3 -27 4.69 2.77
 -2 -3 -27 4.94 2.82
 2 -3 27 5.4 2.73
 2 3 27 3.25 2.51
 -2 -3 -28 6.66 3
 -2 3 -28 12 3.15
 2 -3 28 13.7 3.05
 2 3 28 10.77 2.74
 2 -3 29 -2.12 2.94
 -2 3 -29 2.6 3.09
 -2 -3 -29 0.65 3
 2 -3 30 1.23 3.02
 -2 -3 -30 2.72 3.16
 -2 3 -30 4.18 3.11
 2 -3 31 15.97 3.45
 -2 -3 -31 7.34 3.5
 -2 3 -31 14.39 3.48
 -2 4 36 1.66 3.14
 -2 4 35 15.93 3.29
 -2 4 34 3.19 3.04
 -2 4 33 0.31 2.89
 -2 4 32 9.85 3
 2 -4 -32 12.42 3.49
 2 4 -32 6.93 3.55
 2 4 -31 5.96 3.4
 2 -4 -31 4.06 3.12
 -2 4 31 2.48 2.7
 2 4 -30 -0.59 3.13
 2 -4 -30 2.55 2.97
 -2 4 30 -1.16 2.6
 2 4 -29 4.57 3.22
 2 -4 -29 8.63 2.89
 -2 4 29 4.61 2.61
 2 4 -28 0.41 2.89
 2 -4 -28 0.61 2.61
 -2 4 28 2.37 2.46
 2 4 -27 6.18 2.9
 2 -4 -27 11.21 2.76
 -2 4 27 5.39 2.48
 2 4 -26 9.8 2.73
 2 -4 -26 7.04 2.54
 -2 4 26 10.84 2.38
 2 4 -25 3 2.59
 2 -4 -25 0.54 2.27
 -2 4 25 0.82 2.17
 -2 4 24 36.44 2.9
 2 4 -24 45.45 3.4
 2 -4 -24 42 3.1
 -2 -4 24 48.23 3.21
 2 4 -23 21.43 2.81
 2 -4 -23 19.5 2.54
 -2 -4 23 20.54 2.52
 -2 4 23 18.55 2.32
 -2 4 22 36.05 2.66
 -2 -4 22 39.64 2.97
 2 -4 -22 40 2.89
 2 4 -22 46.52 3.08
 -2 4 21 5.07 1.97
 2 4 -21 7.29 2.23
 -2 -4 21 4.05 2.03
 2 -4 -21 3.31 1.95
 -2 4 20 15.35 2.03
 2 4 -20 17.83 2.32
 -2 -4 20 13.56 2.16
 2 -4 -20 15.01 2.14
 -2 4 19 11.04 1.92
 2 4 -19 10.59 2.04
 2 -4 -19 8.61 1.96
 -2 -4 19 5.48 1.93
 -2 4 18 45.03 2.63
 2 4 -18 46.4 2.88
 -2 -4 18 49.39 2.8
 2 -4 -18 46.53 2.77
 -2 4 17 28.29 2.22
 -2 -4 17 34.57 2.32
 2 -4 -17 29.05 2.26
 2 4 -17 36.63 2.45
 2 -4 -16 9.84 1.67
 -2 -4 16 10.6 1.68
 -2 4 16 7.59 1.6
 2 4 -16 9.58 1.76
 -2 4 15 0.76 1.52
 2 4 -15 -1.53 1.64
 2 -4 -15 1.01 1.43
 -2 -4 15 0.63 1.49
 -2 4 14 116.58 4.36
 2 4 -14 110.53 4.46
 -2 -4 14 110.49 4.37
 -2 4 13 2.84 1.42
 2 4 -13 4.79 1.54
 -2 -4 13 2.32 1.42
 -2 4 12 41.46 2.27
 2 4 -12 39.88 2.25
 2 -4 -12 42.06 2.27
 -2 -4 12 41.78 2.27
 -2 4 11 17.47 1.62
 2 4 -11 14.66 1.6
 -2 -4 11 15.53 1.51
 2 -4 -11 16.64 1.67
 2 -4 -10 69.25 2.92
 -2 4 10 71.94 2.94
 -2 -4 10 64.05 2.8
 2 4 -10 63.52 2.87
 -2 4 9 1.06 1.26
 -2 -4 9 0.56 1.09
 -2 4 9 0.68 1.08
 2 -4 -9 1.25 1.35
 -2 -4 9 -0.38 1.21
 2 4 -9 -0.43 1.18
 -2 4 8 95.22 3.43
 -2 -4 8 88.44 3.43
 -2 -4 8 92.37 3.41
 2 4 -8 95.55 3.45
 -2 -4 8 80.43 3.18
 2 -4 -8 93.39 3.55
 -2 -4 7 141.17 4.96
 -2 4 7 155.03 4.98
 -2 -4 7 144.5 4.9
 2 4 -7 137.61 4.9
 -2 -4 7 130.33 4.74
 2 -4 -7 148.26 5.06
 -2 -4 6 125.93 4.46
 -2 4 6 129.9 4.46
 -2 -4 6 131.74 4.37
 2 4 -6 126.33 4.38
 -2 -4 6 116.65 4.27
 2 -4 -6 128.16 4.59
 -2 -4 5 18.83 1.23
 2 -4 -5 19.05 1.66
 -2 4 5 18.97 1.3
 -2 -4 5 18.49 1.34
 2 4 -5 17.9 1.21
 -2 -4 4 8.47 1.1
 2 4 -4 13.49 0.97
 -2 4 4 8.42 1.12
 2 -4 -4 7.93 0.99
 2 -4 -4 10.37 1.5
 -2 -4 4 8.44 1.09
 2 4 -4 10.2 0.96
 2 4 -3 92.99 3.44
 -2 -4 3 95.24 3.44
 -2 -4 3 92.27 3.46
 -2 4 3 100.75 3.51
 2 4 -3 94.38 3.41
 2 -4 -3 98.09 3.47
 2 4 -3 99.99 3.28
 2 4 -2 97.8 3.61
 2 -4 -2 104.32 3.67
 2 4 -2 108.13 3.67
 -2 4 2 105.34 3.69
 -2 -4 2 100.71 3.66
 -2 -4 2 102.96 3.68
 2 4 -2 103.11 3.41
 -2 -4 1 168.27 5.71
 2 4 -1 168.15 5.7
 2 4 -1 162.53 5.66
 2 -4 -1 173.83 5.68
 2 4 0 22.49 1.33
 2 -4 0 20.49 1.29
 2 4 0 16.71 1.31
 2 4 1 95.33 3.44
 2 4 1 91.91 3.42
 2 -4 1 95.32 3.41
 2 4 2 269.87 8.94
 2 4 3 65.43 2.81
 2 -4 3 67.51 2.69
 2 4 3 69.85 2.65
 2 4 4 174.62 5.95
 2 4 4 170.24 5.48
 2 4 4 166.51 5.73
 2 -4 4 172.12 5.8
 2 4 5 244.28 7.79
 2 4 5 248.32 8.21
 2 4 5 237.34 7.98
 2 -4 5 239.34 8.04
 2 4 6 521.04 16.56
 2 4 7 15.99 1.08
 -2 -4 -7 11.03 1.53
 -2 4 -7 12.43 1.61
 2 4 8 1 0.94
 -2 4 -8 -0.38 1.4
 -2 -4 -8 0.25 1.36
 -2 -4 -8 0.4 0.99
 -2 4 -9 138.63 4.86
 -2 -4 -9 130.68 4.82
 -2 -4 -9 127.76 4.62
 2 4 9 131.71 4.55
 -2 -4 -10 30.78 2
 -2 4 -10 29.39 2.02
 -2 -4 -10 32.53 1.8
 2 4 10 32.56 1.71
 -2 4 -11 43.55 2.42
 -2 -4 -11 46.14 2.4
 2 4 11 45.45 2.13
 -2 -4 -11 46.23 2.25
 -2 -4 -12 24.89 1.93
 -2 4 -12 26.29 1.96
 2 4 12 25.5 1.67
 -2 -4 -12 20.54 1.77
 2 -4 12 22.99 2.02
 -2 -4 -13 74.38 3.19
 -2 4 -13 68.04 3.19
 -2 -4 -13 68.16 3.1
 2 -4 13 66.42 3.36
 2 4 13 72.32 2.95
 -2 -4 -14 38.44 2.28
 -2 4 -14 38.57 2.41
 2 4 14 34.7 2.04
 -2 -4 -14 35.09 2.25
 2 -4 14 35.67 2.51
 2 4 15 16.47 1.65
 -2 -4 -15 17.05 1.98
 -2 4 -15 19.72 2.01
 2 -4 15 20.1 2.1
 -2 -4 -15 14.11 1.89
 2 4 16 0.9 1.48
 -2 -4 -16 2.2 1.76
 -2 4 -16 1.33 1.71
 -2 -4 -16 1.53 1.72
 2 -4 16 0.78 1.85
 2 4 17 11.36 1.72
 -2 4 -17 8.3 1.93
 -2 -4 -17 10.66 1.93
 2 -4 17 8.42 2.08
 -2 -4 -17 9 1.95
 -2 4 -18 33.37 2.55
 -2 -4 -18 34.78 2.54
 2 4 18 34.28 2.37
 -2 -4 -18 34.07 2.53
 2 -4 18 30.94 2.68
 -2 -4 -19 0.65 2.05
 -2 4 -19 0.74 2.02
 2 4 19 0.63 1.69
 2 -4 19 2.53 2.1
 -2 -4 -19 -0.81 2.01
 -2 4 -20 0.35 2.12
 -2 -4 -20 -1.64 2.13
 2 4 20 0.22 1.78
 2 -4 20 2.1 2.14
 -2 -4 -20 1.03 2.09
 -2 -4 -21 24.45 2.59
 -2 4 -21 25.28 2.75
 2 4 21 29.13 2.43
 2 -4 21 24.16 2.66
 -2 -4 -21 26.8 2.72
 -2 4 -22 -0.48 2.24
 -2 -4 -22 -2.01 2.29
 2 4 22 3.16 1.99
 2 -4 22 3.24 2.33
 -2 -4 -22 0.67 2.29
 -2 4 -23 22.19 2.8
 -2 -4 -23 31.04 2.91
 2 4 23 29.06 2.69
 2 -4 23 26.2 2.85
 -2 -4 -23 24.5 2.88
 -2 4 -24 7.81 2.54
 -2 -4 -24 14.34 2.7
 2 -4 24 13.13 2.65
 -2 -4 -24 4.11 2.51
 2 -4 25 -1.65 2.51
 -2 -4 -25 3.09 2.63
 -2 4 -25 1.54 2.55
 2 -4 26 84.79 4.77
 -2 -4 -26 101.07 4.85
 -2 4 -26 90.34 4.81
 -2 -4 -27 85.3 4.63
 -2 4 -27 76.7 4.61
 2 -4 27 76.83 4.57
 2 -4 28 6.63 3
 -2 -4 -28 4.51 2.91
 -2 4 -28 0.25 2.97
 2 -4 29 15.25 3.19
 -2 -4 -29 7.57 3.18
 -2 4 -29 10.75 3.29
 2 -4 30 1.68 3.12
 -2 4 -30 5.65 3.3
 -2 -4 -30 3.39 3.31
 -2 -4 -31 1.83 3.42
 -2 4 -31 0.56 3.28
 -2 5 36 14.15 3.52
 -2 5 35 -1.59 3.16
 -2 5 34 3.23 3.12
 -2 5 33 16.34 3.28
 -2 5 32 3.1 3.02
 2 -5 -32 6.52 3.3
 -2 5 31 14.81 3.07
 2 -5 -31 20.3 3.39
 -2 5 30 6.41 2.78
 2 5 -30 3.83 3.22
 2 -5 -30 4.15 3.02
 -2 5 29 25.64 3.08
 2 5 -29 26.95 3.62
 2 -5 -29 22.45 3.28
 -2 5 28 13.76 2.77
 2 5 -28 11.58 3.14
 2 -5 -28 11.21 2.88
 -2 5 27 10.37 2.58
 2 5 -27 8.25 2.91
 2 -5 -27 8.65 2.73
 -2 5 26 24.1 2.74
 2 5 -26 22.83 3.18
 -2 -5 26 27.04 3.12
 2 -5 -26 21.83 2.85
 -2 5 25 2.64 2.37
 2 5 -25 2.3 2.63
 -2 -5 25 0.66 2.39
 2 -5 -25 1.51 2.34
 -2 5 24 -1.02 2.23
 2 5 -24 4.18 2.57
 2 -5 -24 2.36 2.25
 -2 -5 24 0.1 2.31
 -2 5 23 158.64 6.22
 2 5 -23 166.14 6.64
 2 -5 -23 158.22 6.39
 -2 -5 23 153.09 6.4
 -2 5 22 73.68 3.81
 -2 -5 22 79.2 3.94
 2 -5 -22 77.58 3.9
 2 5 -22 77.98 4.07
 -2 5 21 12.97 2.24
 2 5 -21 10.91 2.39
 2 -5 -21 12.05 2.22
 -2 -5 21 15.3 2.28
 -2 5 20 277.05 9.35
 -2 -5 20 246.03 9.41
 2 -5 -20 265.87 9.5
 2 5 -20 270.75 9.58
 2 -5 -19 2.87 1.82
 -2 -5 19 0.08 1.9
 -2 5 19 3.21 1.88
 2 5 -19 1.61 2.03
 -2 -5 18 -2.28 1.78
 2 -5 -18 0.79 1.77
 -2 5 18 -0.48 1.84
 2 5 -18 1.44 1.98
 2 -5 -17 3.71 1.68
 -2 -5 17 1.22 1.74
 -2 5 17 2.67 1.8
 2 5 -17 4.52 1.98
 -2 -5 16 9.2 1.81
 2 -5 -16 13.69 1.88
 -2 5 16 11.93 1.89
 2 5 -16 12.93 2.04
 -2 5 15 109.89 4.39
 2 5 -15 109.21 4.44
 -2 -5 15 104.01 4.28
 -2 5 14 41.03 2.41
 2 5 -14 42.72 2.48
 -2 -5 14 40.54 2.35
 -2 5 13 41.86 2.39
 2 5 -13 39.48 2.38
 2 -5 -13 41.37 2.36
 -2 -5 13 39.66 2.27
 -2 5 12 204.81 6.95
 2 5 -12 188.9 6.87
 -2 -5 12 188.86 6.83
 2 -5 -12 199.95 6.92
 -2 5 11 31.29 2.1
 2 -5 -11 30.37 2.11
 -2 -5 11 34.18 1.96
 2 5 -11 31.66 2.04
 -2 5 10 16.53 1.75
 2 5 -10 17.01 1.65
 2 -5 -10 18.17 1.75
 -2 -5 10 17.5 1.49
 -2 5 10 17.93 1.44
 -2 -5 10 16.83 1.49
 -2 -5 9 425.63 14
 -2 5 9 432.48 13.99
 -2 -5 9 422.95 13.95
 2 5 -9 429.12 14
 2 -5 -9 452.91 14.14
 -2 5 9 467.39 14.18
 -2 -5 9 401.03 13.81
 -2 5 8 268.4 8.7
 -2 -5 8 254.42 8.68
 -2 -5 8 261.26 8.62
 2 5 -8 264.09 8.7
 -2 -5 8 252.96 8.56
 2 -5 -8 263.29 8.84
 -2 5 7 33.08 1.73
 -2 -5 7 31.96 1.71
 -2 -5 7 29.55 1.6
 2 5 -7 28.62 1.76
 -2 -5 7 30.75 1.65
 2 -5 -7 32.94 2
 -2 -5 6 392.68 13.2
 -2 5 6 405.32 13.22
 -2 -5 6 415.19 13.11
 2 5 -6 414.55 13.17
 2 -5 -6 411.02 13.41
 -2 -5 6 402.36 13.14
 -2 5 5 436.5 14.16
 -2 -5 5 429.34 14.16
 -2 -5 5 437.72 14.03
 2 5 -5 438.69 14.06
 2 -5 -5 440.78 14.38
 -2 -5 5 446.37 14.13
 2 -5 -4 1.01 1.42
 -2 -5 4 2.15 0.76
 -2 -5 4 1.99 1.16
 -2 5 4 0.54 0.98
 -2 -5 4 1.12 1
 2 5 -3 472.24 15.66
 -2 -5 3 490.7 15.69
 2 -5 -3 494.71 15.9
 -2 -5 3 478.46 15.63
 -2 5 3 516.74 15.66
 2 -5 -3 495.31 15.61
 2 5 -3 465.45 15.58
 2 5 -2 30.12 1.67
 -2 -5 2 34.92 1.86
 -2 5 2 33.04 1.64
 -2 -5 2 32.06 1.62
 2 5 -2 37.55 1.59
 2 -5 -2 31.52 1.57
 2 5 -1 3.67 1.01
 -2 -5 1 3.91 1.33
 2 -5 -1 4.64 0.96
 2 5 -1 10.35 1.02
 -2 -5 0 158.62 5.51
 2 5 0 150.84 5.46
 2 -5 0 158.5 5.35
 2 5 0 163.33 5.4
 2 5 1 54.48 2.23
 2 5 1 44.79 2.07
 2 -5 1 46.79 2.03
 2 5 2 242.21 8.08
 2 5 2 235.7 7.86
 2 -5 2 244.33 7.88
 2 -5 2 234.09 7.89
 2 5 3 11.15 1.51
 2 -5 3 10.74 1.3
 2 5 3 9.49 1.16
 2 -5 4 434.49 14.03
 2 5 4 430.02 14.01
 2 5 4 445.02 14.27
 2 -5 5 551.14 17.86
 2 5 5 567.05 18.11
 2 5 6 68.23 3.01
 -2 -5 -7 12.61 1.05
 2 5 7 11.73 1.6
 -2 -5 -8 16.15 1.61
 -2 5 -8 16.32 1.67
 -2 -5 -8 14.5 1.18
 2 5 8 15.85 1.73
 -2 5 -9 72.82 3.1
 -2 -5 -9 70.72 3.05
 -2 -5 -9 71.25 2.81
 2 5 9 76.94 3.28
 -2 5 -10 47.33 2.48
 -2 -5 -10 51.14 2.48
 -2 -5 -10 52.47 2.25
 2 5 10 46.25 2.62
 -2 -5 -11 74.19 3.11
 -2 5 -11 69.28 3.11
 2 5 11 68.75 3.25
 -2 -5 -11 68.06 2.85
 -2 5 -12 222.69 7.54
 -2 -5 -12 215.4 7.48
 2 5 12 205.64 7.65
 -2 -5 -12 205.22 7.31
 2 -5 12 226.73 7.76
 2 5 13 2.47 1.71
 -2 5 -13 2.61 1.63
 -2 -5 -13 0.75 1.53
 -2 -5 -13 0.95 1.4
 2 -5 13 0.96 1.67
 -2 5 -14 63.22 3.06
 -2 -5 -14 63.84 3.04
 -2 -5 -14 59.97 2.88
 2 -5 14 62.04 3.28
 2 5 14 61.77 3.24
 -2 5 -15 85.15 3.67
 -2 -5 -15 79.16 3.58
 2 -5 15 76.37 3.84
 -2 -5 -15 78.22 3.49
 -2 5 -16 154.38 5.73
 -2 -5 -16 140.8 5.65
 2 -5 16 148.69 5.93
 -2 -5 -16 147.66 5.62
 -2 -5 -17 60.26 3.25
 -2 5 -17 69.14 3.37
 2 -5 17 65.39 3.56
 -2 -5 -17 61.57 3.24
 -2 -5 -18 44.14 2.88
 -2 5 -18 45.8 2.91
 -2 -5 -18 46.18 2.83
 2 -5 18 43.72 3.08
 -2 -5 -19 53.18 3.2
 -2 5 -19 59.73 3.35
 -2 -5 -19 56.3 3.26
 2 -5 19 56.87 3.47
 -2 -5 -20 57.48 3.3
 -2 5 -20 55.23 3.34
 2 -5 20 51.07 3.52
 -2 -5 -20 54.71 3.3
 -2 -5 -21 31.52 2.82
 -2 5 -21 27.44 2.76
 2 -5 21 29.45 2.9
 -2 -5 -21 23.4 2.72
 -2 5 -22 71.93 3.9
 -2 -5 -22 75.09 3.83
 2 -5 22 65.48 3.91
 -2 -5 -22 60.99 3.81
 2 5 22 68.43 4.01
 -2 5 -23 227.06 8.27
 -2 -5 -23 226.68 8.25
 2 5 23 205.79 8.31
 -2 -5 -23 208.27 8.17
 2 -5 23 214.74 8.38
 -2 -5 -24 28.34 3.01
 -2 5 -24 29.6 3.08
 2 5 24 27.39 3.13
 2 -5 24 25.66 3.06
 -2 -5 -24 28.14 2.97
 -2 5 -25 1.54 2.61
 -2 -5 -25 5.16 2.66
 2 5 25 1.66 2.82
 2 -5 25 0.25 2.59
 -2 -5 -25 2.5 2.65
 -2 5 -26 2.53 2.76
 -2 -5 -26 5.05 2.8
 2 5 26 2.2 2.87
 2 -5 26 2.51 2.71
 -2 -5 -26 4.2 2.68
 -2 -5 -27 11.99 3.11
 -2 5 -27 10.17 2.98
 2 -5 27 9.76 3.07
 2 5 27 15.2 3.12
 -2 -5 -28 15.37 3.3
 -2 5 -28 19.55 3.35
 2 -5 28 21.22 3.34
 2 5 28 10.85 3.26
 -2 -5 -29 -0.39 3.13
 -2 5 -29 1.68 3.12
 2 -5 29 7.83 3.1
 2 5 29 0.8 3.18
 -2 -5 -30 10.03 3.39
 -2 5 -30 7.12 3.37
 2 -5 30 5.69 3.24
 2 5 30 4.76 3.34
 -2 -5 -31 16.89 3.71
 -2 5 -31 10.16 3.52
 -2 6 34 21.4 3.65
 -2 6 33 10.42 3.37
 -2 6 32 14.97 3.36
 2 -6 -31 6.83 3.23
 -2 6 31 1 3.01
 2 -6 -30 8.04 3.13
 -2 6 30 6.38 2.95
 2 -6 -29 12.69 3.11
 -2 6 29 16.55 3.07
 -2 6 28 5.24 2.76
 2 -6 -28 3.92 2.77
 -2 -6 28 1.01 2.81
 -2 6 27 -3 2.65
 2 -6 -27 0.35 2.65
 -2 -6 27 2.42 2.61
 -2 6 26 0.97 2.5
 -2 -6 26 0.12 2.59
 2 -6 -26 1.13 2.5
 -2 6 25 7.87 2.55
 2 6 -25 5.33 2.76
 -2 -6 25 9.51 2.62
 2 -6 -25 8.73 2.47
 -2 6 24 0.74 2.31
 2 6 -24 0.58 2.52
 -2 -6 24 6.76 2.44
 2 -6 -24 -0.31 2.32
 2 -6 -23 34.28 2.94
 -2 -6 23 32.97 2.91
 -2 6 23 33.11 2.85
 2 6 -23 33.57 3.07
 -2 6 22 -0.52 2.25
 2 6 -22 4.53 2.41
 -2 -6 22 2.68 2.13
 2 -6 -22 0.1 2.11
 2 -6 -21 111.65 4.82
 -2 -6 21 102.38 4.77
 -2 6 21 108.06 4.78
 2 6 -21 110.62 5.01
 -2 6 20 260.14 9.42
 -2 -6 20 262.12 9.42
 2 -6 -20 268.3 9.47
 2 6 -20 265.19 9.56
 -2 -6 19 9.44 2.03
 2 -6 -19 7.35 1.9
 -2 6 19 8.01 2.18
 2 6 -19 4.95 2.18
 -2 -6 18 7.68 2.03
 2 -6 -18 9.89 2.02
 -2 6 18 9.97 2.14
 2 6 -18 11.3 2.09
 -2 6 17 198.82 7.25
 2 6 -17 192.78 7.29
 2 -6 -17 204.42 7.28
 -2 -6 17 190.17 7.15
 -2 6 16 433.27 14.39
 2 6 -16 427.67 14.43
 -2 -6 16 425.16 14.33
 -2 6 15 68.3 3.31
 2 6 -15 62.22 3.19
 -2 -6 15 65.16 3.14
 -2 6 14 37.35 2.54
 2 -6 -14 39.66 2.54
 -2 -6 14 41.79 2.43
 2 6 -14 38.9 2.47
 -2 6 13 -1.41 1.73
 2 6 -13 0.12 1.59
 2 -6 -13 -0.13 1.68
 -2 -6 13 2.02 1.49
 -2 -6 12 31.28 1.91
 -2 6 12 35.49 2.37
 2 -6 -12 31.7 2.24
 -2 -6 12 35.23 2.08
 2 6 -12 33.45 2.18
 -2 -6 11 6.77 1.23
 -2 6 11 7.17 1.29
 -2 6 11 7.13 1.72
 2 6 -11 9.49 1.6
 2 -6 -11 7.14 1.68
 -2 -6 11 7 1.34
 -2 6 10 293.94 9.61
 2 -6 -10 279.04 9.56
 -2 -6 10 273.22 9.23
 2 6 -10 286.05 9.4
 -2 -6 10 273.45 9.31
 -2 6 10 281.78 9.33
 -2 -6 10 268.59 9.31
 -2 -6 9 33.52 1.82
 -2 -6 9 36.33 1.86
 -2 6 9 32.63 1.82
 -2 -6 9 31.42 1.86
 2 -6 -9 34.13 2.21
 -2 -6 8 0.83 1.07
 -2 6 8 0.72 1
 -2 -6 8 -0.22 1
 -2 -6 8 0.22 1.18
 2 -6 -8 -0.17 1.48
 2 -6 -7 101.02 3.87
 -2 -6 7 98.28 3.61
 -2 6 7 94.19 3.57
 -2 -6 7 93.06 3.55
 -2 -6 7 92.04 3.48
 -2 -6 6 439.12 14.16
 2 -6 -6 431.72 14.39
 -2 -6 6 439.29 14.03
 -2 -6 6 427.76 14.1
 -2 6 6 438.42 14.12
 -2 -6 5 50.12 2.1
 -2 -6 5 56.53 2.45
 2 -6 -5 53.77 2.65
 -2 6 5 55.97 2.24
 -2 -6 5 51.85 2.23
 -2 -6 4 66.06 2.39
 2 -6 -4 65.39 3
 -2 -6 4 65.99 2.79
 -2 6 4 66.35 2.61
 -2 -6 4 61.13 2.53
 2 -6 -3 20.4 1.81
 -2 -6 3 20.7 1.68
 -2 -6 3 20.5 1.25
 -2 6 3 22.17 1.32
 -2 -6 3 21.72 1.02
 2 6 -3 11.76 1.07
 2 6 -2 614.34 19.17
 -2 -6 2 593.58 19.16
 2 6 -2 582.59 18.95
 2 -6 -2 605.87 18.96
 -2 -6 2 589.56 18.77
 2 6 -1 28.23 1.44
 2 -6 -1 24.67 1.38
 2 6 -1 33.03 1.81
 -2 -6 1 27.17 1.84
 2 6 0 13.41 1.51
 -2 -6 0 9.22 1.45
 2 -6 0 10.24 0.99
 2 6 0 9.02 1.09
 2 6 1 6.42 1.05
 2 6 1 5.98 1.45
 2 6 1 5.33 1.05
 -2 -6 -1 7.78 1.5
 2 -6 1 6.93 0.94
 2 6 2 49.84 2.44
 2 -6 2 48.37 2.01
 2 6 2 43 2.02
 2 6 2 47.51 2.04
 2 -6 2 49.04 2.04
 2 6 3 40.58 1.89
 2 -6 3 45.06 1.9
 2 6 3 40.75 2.27
 2 6 4 10.38 1.61
 2 -6 4 13.09 1.17
 2 6 5 206.5 6.43
 -2 -6 -5 170.71 5.68
 2 6 6 1.39 1.53
 -2 -6 -6 1.71 0.7
 -2 -6 -7 51.01 2
 2 6 7 52.32 2.69
 -2 -6 -8 38.81 1.73
 2 6 8 39.04 2.4
 2 6 9 59.71 2.98
 -2 -6 -9 57.36 2.7
 -2 6 -9 60.17 2.74
 -2 -6 -9 61.19 2.4
 2 6 10 2.95 1.62
 -2 6 -10 3.41 1.53
 -2 -6 -10 3.98 1.43
 -2 -6 -10 5.81 1.14
 -2 6 -11 189.17 6.69
 -2 -6 -11 190.95 6.67
 -2 -6 -11 193.18 6.46
 2 6 11 177.43 6.89
 -2 6 -12 210.37 7.07
 -2 -6 -12 192.89 6.97
 2 6 12 191.18 7.21
 -2 -6 -12 197.47 6.81
 -2 6 -13 87.03 3.74
 -2 -6 -13 89.92 3.68
 2 6 13 83.94 3.91
 -2 -6 -13 87.3 3.46
 2 -6 13 78.59 3.9
 2 6 14 0.91 1.81
 -2 -6 -14 0.19 1.65
 -2 6 -14 0.83 1.78
 -2 -6 -14 2.33 1.39
 2 -6 14 2.22 1.94
 2 6 15 3.44 2.04
 -2 6 -15 3.1 1.79
 -2 -6 -15 4.17 1.78
 2 -6 15 6.88 2.13
 -2 -6 -15 4.33 1.58
 -2 6 -16 124.01 4.94
 -2 -6 -16 121.38 4.83
 2 6 16 114.54 5.05
 -2 -6 -16 120.44 4.77
 2 -6 16 121.83 5.24
 2 6 17 1.95 2.12
 -2 -6 -17 -0.22 1.95
 -2 6 -17 3.73 1.98
 -2 -6 -17 4.13 1.83
 2 -6 17 -0.8 2.2
 -2 -6 -18 24.17 2.37
 -2 6 -18 28.91 2.49
 2 6 18 26.36 2.67
 -2 -6 -18 26.12 2.4
 2 -6 18 26.38 2.82
 -2 6 -19 6.71 2.15
 -2 -6 -19 7.48 2.18
 2 6 19 9.87 2.31
 2 -6 19 3.62 2.29
 -2 -6 -19 5.97 2.08
 -2 6 -20 87.72 4.08
 -2 -6 -20 84.18 4.07
 2 6 20 74.13 4.19
 2 -6 20 85.89 4.36
 -2 -6 -20 77.96 3.93
 -2 6 -21 9.08 2.39
 -2 -6 -21 12.28 2.35
 2 6 21 11.33 2.6
 2 -6 21 10.17 2.55
 -2 -6 -21 9.6 2.36
 -2 6 -22 51.17 3.39
 -2 -6 -22 52.08 3.35
 2 6 22 49.03 3.54
 -2 -6 -22 44.9 3.33
 2 -6 22 51.25 3.54
 -2 6 -23 9.88 2.63
 -2 -6 -23 5.49 2.54
 2 6 23 13.92 2.89
 2 -6 23 12.03 2.7
 -2 -6 -23 9.31 2.51
 -2 6 -24 2.11 2.58
 -2 -6 -24 0.94 2.55
 2 6 24 1.77 2.65
 2 -6 24 3.69 2.66
 -2 -6 -24 3.06 2.48
 -2 6 -25 2.31 2.69
 -2 -6 -25 3.62 2.71
 2 6 25 -1.7 2.82
 2 -6 25 4.28 2.77
 -2 -6 -25 3.09 2.62
 -2 -6 -26 80.4 4.46
 -2 6 -26 70.89 4.32
 2 6 26 62.41 4.39
 2 -6 26 76.26 4.5
 -2 -6 -26 69.18 4.29
 -2 -6 -27 5.38 3.06
 -2 6 -27 2.75 2.96
 2 6 27 4.25 3.11
 2 -6 27 -0.27 2.89
 -2 -6 -27 0.7 2.83
 -2 6 -28 -2.36 3.02
 -2 -6 -28 2.99 3.13
 2 -6 28 3.17 3.04
 2 6 28 2.91 3.2
 -2 -6 -29 12.58 3.39
 -2 6 -29 19.19 3.54
 2 -6 29 21.21 3.47
 2 6 29 14.72 3.52
 -2 -6 -30 19.5 3.58
 -2 6 -30 18.43 3.56
 -2 7 33 17.28 3.74
 -2 7 32 6.58 3.36
 2 -7 -31 5.79 3.2
 -2 7 31 4.64 3.19
 2 -7 -30 9.07 3.19
 -2 7 30 10.84 3.16
 -2 7 29 6.84 3.09
 2 -7 -29 10.91 3.05
 -2 -7 29 9.48 3.18
 -2 7 28 2.12 2.96
 2 -7 -28 3.06 2.76
 -2 -7 28 -0.5 2.87
 -2 7 27 10.22 2.93
 2 -7 -27 10.05 2.88
 -2 -7 27 2.06 2.71
 -2 7 26 -0.11 2.71
 2 -7 -26 -0.45 2.5
 -2 -7 26 -1.28 2.61
 -2 7 25 9.24 2.79
 2 -7 -25 5.9 2.57
 -2 -7 25 10.79 2.7
 -2 7 24 3.23 2.56
 2 -7 -24 4.53 2.4
 -2 -7 24 2.23 2.46
 -2 7 23 4.9 2.46
 2 -7 -23 1.33 2.32
 -2 -7 23 4.65 2.43
 -2 7 22 2.57 2.45
 2 -7 -22 3.22 2.24
 -2 -7 22 4.04 2.33
 -2 7 21 1.11 2.22
 2 -7 -21 1.5 2.14
 -2 -7 21 3.75 2.21
 -2 7 20 34.58 2.92
 2 -7 -20 28.53 2.63
 -2 -7 20 31.06 2.67
 -2 7 19 -0.35 2.16
 -2 -7 19 2.59 2.04
 2 -7 -19 1.99 1.97
 -2 7 18 31.8 2.68
 -2 -7 18 26.47 2.47
 2 -7 -18 30.14 2.61
 -2 -7 17 18.19 2.2
 -2 7 17 23.53 2.48
 -2 -7 16 5.49 1.88
 -2 7 16 6.22 2.13
 -2 -7 15 36.19 2.47
 -2 7 15 41.67 2.77
 2 -7 -14 51.28 2.83
 -2 -7 14 44.47 2.6
 -2 7 14 46.34 2.89
 -2 7 13 8.02 1.94
 -2 7 13 6.18 1.34
 -2 -7 13 5.75 1.29
 2 -7 -13 6.39 1.86
 -2 -7 13 8.39 1.58
 -2 -7 12 37.08 2.17
 2 -7 -12 42.66 2.6
 -2 -7 12 35.95 2.05
 -2 7 12 39.41 2.09
 -2 7 12 43.76 2.64
 -2 -7 11 26.91 1.82
 -2 7 11 25.76 1.73
 -2 -7 11 27.76 1.71
 -2 7 11 24.01 2.23
 -2 -7 11 26.64 1.84
 2 -7 -11 28.68 2.17
 -2 -7 10 56.98 2.58
 -2 7 10 59.89 2.58
 -2 -7 10 57.04 2.55
 -2 -7 10 58.96 2.65
 2 -7 -10 61.04 3.03
 -2 7 9 2.57 1.11
 -2 -7 9 2.8 1.09
 2 -7 -9 1.77 1.67
 -2 -7 9 0.99 1.09
 -2 -7 9 2.89 1.41
 -2 -7 8 101.73 3.64
 -2 -7 8 99.22 3.79
 2 -7 -8 100.31 4.08
 -2 -7 8 95.67 3.63
 -2 7 8 91.13 3.64
 2 -7 -7 2.86 1.59
 -2 -7 7 3.39 1.39
 -2 -7 7 0.64 0.93
 -2 7 7 0.94 1.06
 -2 -7 7 1.72 1.03
 -2 -7 6 18.1 1.26
 -2 -7 6 18.9 1.7
 2 -7 -6 19.53 1.9
 -2 7 6 20.31 1.37
 -2 -7 6 18.09 1.28
 -2 -7 5 82.22 3
 -2 -7 5 84.18 3.41
 2 -7 -5 86.45 3.61
 -2 -7 5 78.12 3.06
 -2 7 5 87.06 3.14
 2 -7 -4 3.01 1.58
 -2 -7 4 0.38 1.42
 -2 -7 4 1.16 0.82
 -2 7 4 0.34 0.96
 -2 -7 4 1.26 0.77
 -2 -7 3 398.64 12.8
 -2 -7 3 403.41 13.23
 2 -7 -3 408.79 13.42
 -2 -7 2 34.14 1.33
 2 7 -2 30.39 1.5
 2 -7 -2 37.04 2.28
 -2 -7 2 35.43 2.11
 2 -7 -1 4.72 0.82
 2 7 -1 3.31 0.88
 -2 -7 1 5.02 1.52
 -2 -7 1 5.52 0.53
 2 7 -1 8.24 1.55
 2 7 0 81.77 3.44
 -2 -7 0 78.68 3.4
 2 7 0 78.96 2.97
 2 -7 0 83.59 2.93
 2 7 1 67.1 3.11
 2 7 1 69.09 2.66
 2 -7 1 69.7 2.61
 -2 -7 -1 65.97 3.11
 2 7 1 68.62 2.64
 2 -7 1 77.38 2.66
 2 7 2 35.88 2.29
 2 7 2 37.54 1.81
 2 -7 2 38.02 1.67
 -2 -7 -2 36 2.25
 2 -7 2 38.87 1.71
 2 7 2 38.04 1.74
 2 7 3 120.21 4.57
 2 7 3 115.7 4.14
 2 -7 3 116.38 4.07
 -2 -7 -3 108.99 4.53
 2 -7 3 119.39 4.05
 2 7 4 49.11 2.61
 -2 -7 -5 101.93 3.36
 2 7 5 101.77 4.2
 -2 -7 -6 161.95 5.3
 2 7 6 163.41 6.04
 2 7 7 1.26 1.65
 -2 -7 -7 0.35 0.73
 -2 -7 -8 171.01 5.68
 2 7 8 169.74 6.37
 -2 -7 -9 0.08 0.89
 2 7 9 0.08 1.73
 -2 7 -10 1.91 1.52
 -2 -7 -10 0.47 1.34
 2 7 10 1.34 1.8
 -2 -7 -10 2.12 1.06
 -2 -7 -11 0.3 1.07
 -2 -7 -11 0.66 1.44
 -2 7 -11 -0.16 1.59
 2 7 11 1.85 1.83
 -2 -7 -12 4.63 1.28
 2 7 12 5.31 2.01
 -2 -7 -12 5.72 1.64
 -2 7 -12 3.67 1.7
 2 7 13 112.73 4.7
 2 -7 13 109.74 4.77
 -2 -7 -13 108.84 4.14
 -2 7 -13 107.41 4.4
 -2 -7 -13 108.15 4.37
 2 7 14 52.57 3.25
 -2 -7 -14 55.26 2.66
 2 -7 14 56.2 3.3
 -2 -7 -14 55.19 2.94
 -2 7 -14 56.28 2.98
 2 7 15 45.85 3.17
 -2 -7 -15 47.84 2.57
 2 -7 15 45.49 3.22
 -2 7 -15 47.59 2.93
 -2 -7 -15 49.67 2.85
 2 7 16 265.92 9.73
 -2 7 -16 272.79 9.49
 -2 -7 -16 271.81 9.45
 2 -7 16 271.3 9.82
 -2 -7 -16 265.65 9.27
 2 7 17 8.47 2.32
 -2 -7 -17 7.81 2.09
 -2 7 -17 5.53 2.08
 2 -7 17 8.23 2.37
 -2 -7 -17 5.36 1.86
 2 7 18 0.81 2.22
 -2 7 -18 0.24 2
 -2 -7 -18 1.39 2.06
 2 -7 18 3.98 2.34
 -2 -7 -18 2.68 1.91
 2 7 19 0.53 2.29
 -2 -7 -19 0.65 2.03
 -2 7 -19 0.25 2.15
 2 -7 19 1.11 2.34
 -2 -7 -19 2.49 1.99
 -2 7 -20 12.86 2.38
 -2 -7 -20 14.56 2.4
 2 7 20 10.95 2.67
 2 -7 20 14.64 2.63
 -2 -7 -20 13.85 2.28
 -2 7 -21 14.37 2.55
 -2 -7 -21 17.31 2.52
 2 7 21 15.44 2.84
 2 -7 21 15.54 2.77
 -2 -7 -21 11.66 2.44
 -2 -7 -22 130.09 5.37
 -2 7 -22 128.41 5.43
 2 7 22 101.59 5.53
 -2 -7 -22 118.86 5.28
 2 -7 22 125.77 5.66
 -2 7 -23 2.21 2.53
 -2 -7 -23 6.72 2.55
 2 7 23 2.02 2.74
 2 -7 23 5.19 2.68
 -2 -7 -23 6.32 2.53
 -2 7 -24 4.52 2.69
 -2 -7 -24 3.21 2.61
 2 7 24 4.91 2.92
 2 -7 24 7.76 2.91
 -2 -7 -24 3.91 2.6
 -2 7 -25 5.37 2.82
 -2 -7 -25 5.64 2.82
 2 7 25 2.9 2.88
 2 -7 25 7.15 2.94
 -2 -7 -25 7.85 2.72
 -2 -7 -26 3.74 2.94
 -2 7 -26 3.32 2.94
 2 7 26 5.71 3.21
 2 -7 26 12.35 3.16
 -2 -7 -26 9.16 2.81
 -2 7 -27 32.86 3.56
 -2 -7 -27 28.99 3.51
 2 7 27 25.52 3.66
 2 -7 27 33.92 3.65
 -2 -7 -27 33.41 3.45
 -2 -7 -28 27.34 3.53
 -2 -7 -28 30.03 3.6
 -2 7 -28 27.22 3.52
 2 -7 28 22.58 3.57
 -2 -7 -29 19.16 3.56
 -2 7 -29 15.07 3.56
 -2 7 -30 24.68 3.73
 -2 -7 -30 26.42 3.8
 -2 8 31 4.9 3.35
 -2 -8 30 8.36 3.38
 2 -8 -30 6.54 3.17
 -2 8 30 3.94 3.27
 -2 -8 29 1.71 3.17
 2 -8 -29 7.53 3.11
 -2 8 29 4.95 3.18
 -2 -8 28 15.68 3.23
 2 -8 -28 22.23 3.29
 -2 8 28 22.24 3.42
 -2 -8 27 17.76 3.14
 2 -8 -27 12.97 2.97
 -2 8 27 18.4 3.24
 -2 -8 26 14.49 2.97
 2 -8 -26 14.27 2.88
 -2 8 26 17.66 3.19
 -2 -8 25 12.64 2.74
 2 -8 -25 15.05 2.74
 -2 8 25 17.59 3.03
 -2 -8 24 2.02 2.48
 2 -8 -24 2.78 2.58
 -2 8 24 -1.29 2.65
 -2 -8 23 4.88 2.4
 2 -8 -23 3.39 2.45
 -2 8 23 0.21 2.58
 -2 -8 22 17.73 2.59
 2 -8 -22 15.69 2.57
 -2 8 22 15.2 2.78
 2 -8 -21 1.61 2.25
 -2 -8 21 -0.19 2.24
 -2 8 21 5.37 2.57
 2 -8 -20 -1.64 2.09
 -2 -8 20 3.5 2.17
 -2 8 20 0.99 2.35
 -2 8 19 21.59 2.75
 2 -8 -19 22.88 2.5
 -2 -8 19 24.92 2.57
 -2 8 18 70.11 3.78
 2 -8 -18 62.02 3.48
 -2 -8 18 59.54 3.38
 -2 8 17 269.16 9.46
 -2 -8 17 252.05 9.17
 -2 8 16 311.34 10.43
 -2 -8 16 278.94 9.94
 -2 -8 16 290.38 10.11
 -2 8 15 120.37 4.86
 -2 -8 15 104.46 4.43
 2 -8 -15 112.43 4.79
 -2 8 15 109.13 4.28
 -2 -8 15 98.47 4.2
 -2 8 14 13.77 2.34
 -2 -8 14 10.04 1.5
 -2 8 14 11.64 1.58
 2 -8 -14 11.02 2.11
 -2 -8 14 13.43 1.84
 2 -8 -13 121.49 5.1
 -2 -8 13 129.01 4.81
 -2 8 13 122.25 4.67
 -2 -8 13 116.43 4.65
 -2 -8 13 126.79 4.79
 -2 8 13 129.34 5.18
 -2 -8 12 48.96 2.5
 -2 8 12 47.58 2.4
 -2 -8 12 47.93 2.35
 2 -8 -12 45.22 2.87
 -2 -8 12 49.8 2.57
 -2 -8 11 -0.9 1.1
 -2 8 11 0.34 1.17
 2 -8 -11 1.34 1.84
 -2 -8 11 1.12 1.3
 -2 -8 11 1.2 1.54
 -2 -8 10 89.19 3.62
 -2 -8 10 94.3 3.59
 -2 8 10 92.19 3.6
 2 -8 -10 95.75 4.18
 -2 -8 10 95.5 3.81
 -2 -8 9 64.65 2.75
 -2 -8 9 71.18 3.03
 2 -8 -9 64.09 3.27
 -2 8 9 65.05 2.75
 -2 -8 9 62.62 2.69
 2 -8 -8 13.16 1.92
 -2 -8 8 15.94 1.78
 -2 8 8 16.04 1.36
 -2 -8 8 12.86 1.23
 -2 -8 8 13.17 1.29
 -2 -8 7 155.16 5.53
 -2 -8 7 170.82 5.89
 2 -8 -7 162.04 6.1
 -2 -8 7 158.85 5.53
 -2 8 7 162.04 5.57
 2 -8 -6 10.16 1.88
 -2 -8 6 9.26 1.67
 -2 -8 6 7.95 1.03
 -2 8 6 8.78 1.19
 -2 -8 6 6.77 1.04
 -2 -8 5 105.26 3.79
 2 -8 -5 109.48 4.48
 -2 -8 5 107.53 4.29
 -2 8 5 114.72 3.89
 -2 -8 5 105.85 3.82
 -2 -8 4 19.18 1.14
 2 -8 -4 18.81 2.05
 -2 -8 4 18.25 1.94
 -2 8 4 18.52 1.31
 -2 -8 3 16.69 0.99
 -2 -8 3 20.13 1.9
 2 -8 -3 17.41 2.01
 -2 -8 2 40.04 1.56
 2 -8 -2 42.73 2.55
 -2 -8 2 38.73 2.43
 -2 -8 1 240.03 7.47
 2 8 -1 221.55 7.59
 -2 -8 1 228.95 8.13
 2 -8 -1 237.22 8.34
 2 -8 0 7.38 0.96
 2 8 0 5.92 1.02
 -2 -8 0 8.96 1.69
 2 -8 0 8.23 0.83
 2 8 0 4.6 0.91
 2 8 0 4.65 1.68
 2 8 1 37.76 1.67
 2 -8 1 39.72 1.66
 2 8 1 39.4 2.44
 -2 -8 -1 41.32 2.42
 2 8 1 36.1 1.7
 2 -8 1 37.77 1.62
 -2 -8 -2 112.31 4.63
 2 8 2 118.8 4.71
 2 8 2 122.62 4.16
 2 -8 2 116.83 4.07
 -2 -8 -3 22.75 2
 2 8 3 21.25 2.02
 2 -8 3 19.52 1.16
 2 8 3 14.65 1.28
 2 8 4 82.15 3.53
 2 8 4 75.39 2.92
 2 -8 4 72.72 2.8
 -2 -8 -5 38.86 1.42
 2 8 5 38.2 2.56
 -2 -8 -6 0.7 0.63
 2 8 6 -1.33 1.81
 -2 -8 -7 1.26 0.74
 2 8 7 1.52 1.74
 -2 -8 -8 29.76 1.4
 2 8 8 23.94 2.3
 -2 -8 -9 147.09 4.95
 2 8 9 139.27 5.72
 -2 -8 -10 19.68 1.35
 2 8 10 20.2 2.3
 -2 -8 -11 8.03 1.53
 -2 8 -11 9.46 1.7
 -2 -8 -11 10.51 1.27
 2 8 11 12.15 2.14
 -2 -8 -12 0.8 1.56
 -2 8 -12 2.33 1.67
 2 8 12 3.18 2.12
 -2 -8 -12 3.17 1.25
 -2 -8 -13 4.02 1.35
 2 -8 13 3.93 2.08
 -2 8 -13 0.48 1.82
 -2 -8 -13 2.99 1.67
 2 8 13 0.28 2.19
 2 -8 14 1.56 2.19
 -2 -8 -14 3.85 1.43
 2 8 14 1.95 2.23
 -2 8 -14 0.06 1.83
 -2 -8 -14 1.41 1.78
 2 8 15 64.54 3.73
 -2 8 -15 61.91 3.23
 -2 -8 -15 59.48 3.22
 2 -8 15 62.88 3.73
 -2 -8 -15 60 2.88
 2 8 16 2.49 2.36
 -2 8 -16 0.5 2.02
 -2 -8 -16 2.22 2
 2 -8 16 2.33 2.36
 -2 -8 -16 2.23 1.62
 2 8 17 4.07 2.48
 -2 8 -17 0.15 2.08
 -2 -8 -17 2.07 2.07
 -2 -8 -17 1.27 1.72
 2 -8 17 2.61 2.36
 2 8 18 4.28 2.48
 -2 -8 -18 4.29 2.16
 -2 8 -18 6.08 2.22
 -2 -8 -18 4.44 1.94
 2 -8 18 2.92 2.46
 2 8 19 6.41 2.64
 -2 -8 -19 7.55 2.32
 -2 8 -19 2.21 2.32
 2 -8 19 2.89 2.51
 -2 -8 -19 6.45 2.01
 -2 8 -20 1.69 2.36
 -2 -8 -20 1.98 2.28
 2 8 20 3.48 2.69
 2 -8 20 -0.12 2.55
 -2 -8 -20 1.1 2.12
 -2 8 -21 -0.84 2.4
 -2 -8 -21 2.16 2.31
 -2 -8 -21 -1.25 2.23
 2 8 21 0.59 2.78
 2 -8 21 -2.08 2.61
 2 8 22 45.79 3.79
 -2 -8 -22 54.01 3.51
 -2 8 -22 51.19 3.57
 2 -8 22 47.42 3.82
 -2 -8 -22 52.79 3.33
 -2 -8 -23 3.07 2.56
 -2 8 -23 6.19 2.72
 2 8 23 0.88 2.81
 2 -8 23 8.41 2.85
 -2 -8 -23 1.97 2.49
 -2 8 -24 4.24 2.81
 -2 -8 -24 2.08 2.67
 2 8 24 3.87 3.06
 2 -8 24 1.7 2.77
 -2 -8 -24 1.48 2.56
 -2 -8 -25 -2.28 2.93
 -2 8 -25 -1.33 2.82
 2 8 25 -1.19 3.11
 2 -8 25 0.81 2.95
 -2 -8 -25 1.13 2.63
 -2 -8 -26 4.54 2.99
 -2 8 -26 4.61 3.04
 2 8 26 5.2 3.21
 2 -8 26 8.78 3.16
 -2 -8 -26 10.14 2.98
 2 -8 27 54.24 4.33
 -2 -8 -27 52.86 3.97
 -2 -8 -27 58.41 4.17
 -2 8 -27 57.93 4.22
 -2 -8 -28 4.53 3.06
 -2 -8 -28 -0.49 3.14
 -2 8 -28 3.74 3.25
 -2 8 -29 1.68 3.26
 -2 -8 -29 4.77 3.28
 -2 8 -30 0.54 3.47
 -2 -8 -30 3.62 3.45
 2 -9 -30 4.67 3.33
 -2 9 29 3.63 3.44
 2 -9 -29 8.56 3.24
 -2 -9 29 5.92 3.21
 -2 9 28 5.72 3.33
 2 -9 -28 -2.36 2.88
 -2 -9 28 0.25 3.05
 -2 9 27 11.23 3.39
 2 -9 -27 10.7 2.99
 -2 -9 27 11 3.01
 -2 9 26 0.73 3.13
 2 -9 -26 0.81 2.72
 -2 -9 26 5.98 2.93
 -2 9 25 50.56 4
 -2 -9 25 46.12 3.63
 2 -9 -25 55.07 3.77
 -2 9 24 46.18 3.73
 2 -9 -24 46.43 3.43
 -2 -9 24 39.35 3.33
 -2 9 23 13.06 3
 2 -9 -23 8.96 2.51
 -2 -9 23 7.93 2.59
 -2 9 22 2.14 2.75
 2 -9 -22 5.97 2.46
 -2 -9 22 4.85 2.4
 -2 9 21 37.44 3.39
 2 -9 -21 39.06 2.98
 -2 -9 21 35.14 3.01
 -2 9 20 30.01 3.12
 2 -9 -20 25.66 2.73
 -2 -9 20 27.03 2.75
 -2 9 19 14.39 2.79
 -2 -9 19 10.66 1.88
 2 -9 -19 11.55 2.36
 -2 -9 19 10.09 2.27
 -2 -9 18 60.94 3.45
 -2 -9 18 62.17 3.17
 -2 9 18 76.91 4.04
 -2 -9 17 76.28 3.73
 -2 9 17 73.96 3.46
 -2 -9 17 73.89 3.46
 -2 9 17 81.92 4.18
 -2 -9 16 26.55 2.42
 -2 -9 16 26.45 2.03
 -2 9 16 29.1 2.1
 -2 9 16 31.01 2.92
 -2 -9 15 41.72 2.65
 2 -9 -15 41.13 3.11
 -2 -9 15 42.65 2.43
 -2 9 15 45.43 2.45
 -2 9 15 50.17 3.3
 -2 -9 15 45.19 2.76
 -2 -9 14 88.13 3.81
 2 -9 -14 94.74 4.26
 -2 9 14 88.83 3.64
 -2 -9 14 79.91 3.56
 -2 -9 14 85.77 3.85
 -2 -9 13 18 1.63
 -2 9 13 19.03 1.7
 2 -9 -13 18.43 2.38
 -2 -9 13 19.37 1.92
 -2 -9 13 20.61 2.11
 -2 -9 12 116.25 4.48
 -2 9 12 117.07 4.35
 -2 -9 12 109.51 4.34
 -2 -9 12 120.32 4.67
 2 -9 -12 112.36 4.93
 -2 -9 11 60.24 2.89
 -2 9 11 67.64 2.85
 -2 -9 11 64.1 2.79
 2 -9 -11 65.93 3.5
 -2 -9 11 64.8 3.21
 -2 -9 10 1.36 1.09
 -2 9 10 1.04 1.19
 2 -9 -10 3.18 2.05
 -2 -9 10 1.44 1.31
 -2 -9 10 3.36 1.8
 -2 9 9 3.64 1.17
 -2 -9 9 3.12 1.07
 -2 -9 9 3.5 1.78
 2 -9 -9 3.98 2
 -2 -9 9 1.2 1.25
 -2 -9 8 105.27 3.98
 2 -9 -8 107.37 4.62
 -2 -9 8 110.51 4.39
 -2 9 8 108.06 3.94
 -2 -9 8 104.18 3.87
 -2 -9 7 17.53 1.41
 2 -9 -7 20.52 2.18
 -2 -9 7 19.69 2.01
 -2 9 7 19.2 1.42
 -2 -9 7 18.53 1.27
 -2 -9 6 62.19 3.12
 2 -9 -6 59.36 3.29
 -2 -9 6 60.99 2.44
 -2 9 6 64.54 2.54
 -2 -9 6 63.94 2.53
 -2 -9 5 3.5 1.76
 2 -9 -5 2.52 1.81
 -2 9 5 3.16 1.01
 -2 -9 5 2.38 0.96
 -2 -9 4 97.9 3.51
 2 -9 -4 100.8 4.35
 -2 -9 4 101.25 4.2
 -2 -9 3 205.91 6.82
 -2 -9 3 208.28 7.47
 2 -9 -3 215.43 7.69
 2 -9 -2 5.26 1.89
 -2 -9 2 3.54 1.79
 -2 -9 2 3.65 0.75
 2 -9 -1 38.79 2.74
 -2 -9 1 38.55 2.49
 2 -9 -1 41.7 1.67
 2 9 -1 39.66 1.68
 -2 -9 1 39.2 1.53
 2 -9 0 45.53 2.91
 -2 -9 0 44.83 2.75
 2 -9 0 47.98 1.87
 -2 -9 0 50.09 1.74
 2 9 1 136.79 5.41
 2 9 1 137.39 4.63
 2 -9 1 138.02 4.59
 -2 -9 -1 137.49 5.38
 2 9 2 -0.23 1.77
 -2 -9 -2 2.11 1.7
 2 -9 2 0.55 0.7
 2 9 2 0.17 0.87
 -2 -9 -3 130.95 5.32
 2 9 3 138.1 5.39
 2 -9 3 132.24 4.58
 2 9 3 139.37 4.67
 -2 -9 -4 1.48 1.78
 2 9 4 0.79 1.83
 2 9 4 -0.31 1.02
 2 -9 4 1.34 0.79
 2 9 5 52.63 3.03
 2 9 5 48.2 2.26
 2 -9 5 53.13 2.15
 -2 -9 -5 51.64 1.79
 2 9 6 115.92 4.8
 -2 -9 -6 113.58 3.78
 2 9 7 30.64 2.59
 -2 -9 -7 30.97 1.36
 2 9 8 9.58 2.18
 -2 -9 -8 5.43 0.89
 2 9 9 145.43 5.87
 -2 -9 -9 145.95 4.96
 2 9 10 32.53 2.71
 -2 -9 -10 29.56 1.61
 2 9 11 35.96 2.8
 -2 -9 -11 30.96 1.73
 2 9 12 19.54 2.41
 -2 -9 -12 20.22 1.54
 2 9 13 18.36 2.59
 2 -9 13 16.38 2.54
 -2 9 -13 13.81 1.96
 -2 -9 -13 14.54 1.92
 -2 -9 -13 16.92 1.56
 2 9 14 9.4 2.52
 -2 -9 -14 8.02 1.84
 -2 9 -14 10.16 2.02
 -2 -9 -14 9.15 1.52
 2 -9 14 7.15 2.34
 -2 -9 -15 14.21 1.66
 2 -9 15 16.84 2.61
 2 9 15 13.43 2.62
 -2 -9 -15 10.51 2.08
 -2 9 -15 16.79 2.15
 2 9 16 55.23 3.57
 -2 -9 -16 50.18 3.02
 -2 9 -16 49.29 3.07
 -2 -9 -16 49.5 2.69
 2 -9 16 58.59 3.61
 2 9 17 4.53 2.61
 -2 9 -17 4.05 2.16
 -2 -9 -17 5.76 2.14
 -2 -9 -17 7.08 1.8
 2 -9 17 4.78 2.48
 2 9 18 18.61 2.9
 -2 9 -18 20.83 2.56
 -2 -9 -18 20.66 2.51
 2 -9 18 27.54 3.08
 -2 -9 -18 21.3 2.19
 -2 9 -19 31.73 2.85
 -2 -9 -19 29.49 2.73
 2 9 19 24.28 3.24
 -2 -9 -19 27.04 2.43
 2 -9 19 25.94 3.18
 -2 9 -20 0.26 2.4
 -2 -9 -20 3.07 2.4
 2 9 20 -0.74 2.75
 2 -9 20 0.49 2.65
 -2 -9 -20 1.75 2.03
 -2 9 -21 9.83 2.63
 -2 -9 -21 12.33 2.58
 2 9 21 7.96 3.03
 2 -9 21 7.34 2.88
 -2 -9 -21 8.94 2.31
 -2 9 -22 2.54 2.63
 -2 -9 -22 0.19 2.52
 2 9 22 3.76 2.93
 2 -9 22 4.26 2.86
 -2 -9 -22 4.22 2.34
 -2 -9 -23 19.36 2.96
 -2 9 -23 17.65 3.08
 2 9 23 17.83 3.36
 2 -9 23 19.2 3.18
 -2 -9 -23 16.17 2.71
 -2 -9 -24 2.08 2.78
 -2 9 -24 0.75 2.88
 2 9 24 6.69 3.25
 2 -9 24 0.67 2.9
 -2 -9 -24 0.38 2.57
 -2 9 -25 9.6 3.1
 -2 -9 -25 7.74 2.99
 2 9 25 7.42 3.37
 2 -9 25 16.25 3.37
 -2 -9 -25 10.98 2.8
 -2 -9 -26 29.05 3.5
 -2 9 -26 20 3.37
 2 -9 26 26.27 3.57
 -2 -9 -26 18.92 3.15
 -2 -9 -27 -0.48 3.14
 -2 9 -27 -1.21 3.32
 -2 -9 -27 5.21 2.9
 -2 -9 -28 3.84 3.35
 -2 9 -28 1.88 3.3
 -2 -9 -28 7.24 3.14
 -2 -9 -29 9.44 3.53
 -2 9 -29 5.47 3.6
 2 -10 -29 5.78 3.29
 -2 -10 28 2.17 3.14
 2 -10 -28 1 3.01
 -2 -10 27 7.61 3.09
 2 -10 -27 7.19 3
 -2 10 27 11.59 3.55
 -2 -10 26 4.23 2.89
 2 -10 -26 7.02 3.03
 -2 10 26 5.09 3.33
 -2 -10 25 -0.11 2.7
 2 -10 -25 2.49 2.78
 -2 10 25 0.13 3.14
 -2 10 24 137.55 6.3
 -2 -10 24 134.79 5.89
 2 -10 -24 142.58 5.96
 -2 -10 24 120.19 5.48
 -2 10 23 1.36 3.02
 -2 -10 23 3.01 2.04
 -2 -10 23 3.97 2.61
 2 -10 -23 2.23 2.6
 -2 10 22 -0.85 2.89
 -2 -10 22 2.62 1.93
 2 -10 -22 3.59 2.52
 -2 -10 22 1.41 2.45
 -2 10 21 17.89 3.11
 -2 -10 21 13.4 2.16
 -2 10 21 10.25 2.06
 2 -10 -21 13.33 2.54
 -2 -10 21 13.19 2.63
 -2 10 20 17.41 3.11
 -2 10 20 13.18 2.1
 -2 -10 20 14.92 2.06
 2 -10 -20 21.31 2.63
 -2 -10 20 15.8 2.63
 -2 10 19 11.67 2.9
 -2 -10 19 11.45 1.92
 -2 10 19 12.52 1.98
 2 -10 -19 10.09 2.39
 -2 -10 19 9.77 2.3
 -2 10 18 2.38 2.75
 -2 -10 18 0.52 1.62
 -2 10 18 2.31 1.68
 -2 -10 18 4.01 2.11
 -2 10 17 10.83 2.83
 -2 -10 17 10.17 2.24
 -2 -10 17 11.02 1.75
 -2 10 17 12.37 1.85
 -2 -10 17 11.16 2.16
 -2 -10 16 -0.6 1.5
 -2 -10 16 0.44 2.06
 -2 10 16 1.18 1.57
 2 -10 -16 1.5 2.43
 -2 -10 16 -0.52 1.88
 -2 -10 15 6.96 1.53
 -2 10 15 9.2 1.66
 2 -10 -15 10.12 2.54
 -2 -10 15 6.55 1.97
 -2 -10 15 10.09 2.11
 -2 10 14 2.31 1.46
 -2 -10 14 2.35 1.39
 2 -10 -14 4.49 2.34
 -2 -10 14 2.78 1.71
 -2 -10 14 3.75 2.04
 2 -10 -13 196.38 7.42
 -2 -10 13 188.87 6.88
 -2 -10 13 177.21 6.68
 -2 10 13 194.48 6.74
 -2 -10 13 205.6 7.12
 -2 -10 12 114.69 4.48
 -2 -10 12 104.83 4.28
 -2 10 12 117.59 4.36
 -2 -10 12 116.08 4.75
 2 -10 -12 120.38 5.1
 -2 10 11 8.92 1.43
 -2 -10 11 8.61 1.31
 -2 -10 11 8.44 2.09
 2 -10 -11 7.44 2.3
 -2 -10 11 10.63 1.59
 -2 -10 10 83.65 3.9
 2 -10 -10 95.2 4.29
 -2 -10 10 81.01 3.26
 -2 -10 10 76.86 3.4
 -2 10 10 84.62 3.3
 -2 -10 9 70.31 3.01
 -2 -10 9 78.26 3.63
 2 -10 -9 74.18 3.81
 -2 10 9 69.17 2.89
 -2 -10 9 68.14 2.83
 -2 -10 8 191.67 6.63
 2 -10 -8 195.48 7.37
 -2 -10 8 192.55 7.09
 -2 -10 8 183.89 6.47
 -2 10 8 200.24 6.56
 2 -10 -7 12.36 2.29
 -2 -10 7 13.65 2.12
 -2 -10 7 13.14 1.14
 -2 10 7 18.36 1.33
 -2 -10 7 12.09 1.39
 -2 -10 6 246.63 8.31
 -2 -10 6 257.86 8.89
 2 -10 -6 248.9 9.06
 -2 -10 5 65.99 2.68
 -2 -10 5 71.46 3.46
 2 -10 -5 67.87 3.62
 2 -10 -4 8.94 2.13
 -2 -10 4 4.18 0.97
 -2 -10 4 6.86 2.01
 2 -10 -3 0.93 2.03
 -2 -10 3 3.73 1.92
 -2 -10 3 0.45 0.86
 2 -10 -2 201.07 7.36
 -2 -10 2 191.11 7.14
 2 -10 -2 189.07 6.2
 -2 -10 2 194.24 6.3
 -2 -10 1 25.19 2.42
 -2 -10 1 26.92 1.24
 2 -10 -1 30.2 2.62
 -2 -10 0 113.05 3.74
 2 -10 0 110.63 4.97
 -2 -10 0 108.81 4.73
 -2 -10 -1 0.56 1.94
 -2 -10 -1 1.11 0.56
 2 -10 1 0.29 2.06
 2 -10 2 292.51 9.54
 2 10 2 272.29 9.34
 2 10 2 252.78 8.37
 -2 -10 -2 252.13 9.23
 2 10 3 96.03 4.34
 -2 -10 -3 86.24 4.17
 2 10 3 92.99 3.21
 2 -10 3 88.16 3.13
 -2 -10 -4 205.19 7.61
 2 10 4 208.31 7.66
 2 -10 4 200.13 6.71
 2 10 4 207.25 6.78
 2 10 5 3.72 2.21
 2 -10 5 2.25 0.89
 2 10 5 0.91 1.09
 -2 -10 -5 0.63 0.51
 2 10 6 11.81 2.24
 2 10 6 14.48 1.35
 2 -10 6 15.18 1.16
 -2 -10 -6 11.17 0.82
 2 10 7 88.49 4.21
 -2 -10 -7 82.92 2.9
 2 10 8 94.89 4.49
 -2 -10 -8 92.04 3.24
 2 10 9 -1.49 2.16
 -2 -10 -9 1.02 0.9
 2 10 10 0.2 2.29
 -2 -10 -10 2.79 1.03
 2 10 11 14.94 2.58
 -2 -10 -11 13.21 1.31
 2 10 12 122.95 5.29
 -2 -10 -12 115.31 4.24
 2 10 13 38.93 3.2
 2 -10 13 33.03 2.95
 -2 -10 -13 32.99 1.97
 2 10 14 4.16 2.56
 2 -10 14 2.89 2.47
 -2 -10 -14 2.7 1.36
 -2 -10 -15 18.08 2.17
 2 10 15 20.87 2.89
 -2 -10 -15 18.66 1.79
 2 -10 15 23.88 2.93
 2 10 16 63.11 3.97
 -2 -10 -16 62.7 3.34
 -2 10 -16 62.04 3.4
 -2 -10 -16 64.06 3.01
 2 -10 16 66.88 4.07
 -2 -10 -17 5.39 2.13
 -2 10 -17 4.97 2.22
 2 10 17 6.19 2.77
 2 -10 17 9 2.76
 -2 -10 -17 5.47 1.78
 -2 -10 -18 -4.17 2.2
 -2 10 -18 0.39 2.31
 2 10 18 -1.34 2.76
 2 -10 18 2.79 2.71
 -2 -10 -18 -0.51 1.81
 -2 -10 -19 2.67 2.23
 -2 10 -19 0.99 2.37
 2 10 19 4.89 2.92
 -2 -10 -19 0.21 1.97
 2 -10 19 -2.49 2.76
 2 10 20 68.38 4.5
 -2 -10 -20 67.12 3.79
 -2 10 -20 73.52 3.98
 2 -10 20 72.93 4.47
 -2 -10 -20 67.55 3.57
 2 10 21 2.11 3
 -2 -10 -21 2.83 2.17
 -2 -10 -21 1.75 2.5
 -2 10 -21 3.09 2.55
 2 -10 21 4.31 2.95
 2 10 22 -0.54 3.11
 -2 -10 -22 1.5 2.4
 -2 -10 -22 -0.18 2.55
 -2 10 -22 1.9 2.7
 2 -10 22 -0.27 3.03
 2 10 23 7.49 3.29
 -2 -10 -23 11.19 2.81
 -2 10 -23 6.77 2.87
 2 -10 23 6.13 3.09
 -2 -10 -23 4.87 2.5
 -2 10 -24 9.04 2.99
 -2 -10 -24 8.9 2.88
 2 -10 24 16.11 3.41
 -2 -10 -24 10.97 2.65
 -2 -10 -25 5.84 2.98
 -2 10 -25 3.59 3.05
 2 -10 25 10.25 3.39
 -2 -10 -25 4.84 2.72
 -2 -10 -26 0.33 3.05
 -2 10 -26 1.36 3.1
 -2 -10 -26 3.63 2.81
 -2 -10 -27 2.89 3.24
 -2 10 -27 4.11 3.29
 -2 -10 -27 2.73 2.9
 -2 -10 -28 25.89 3.66
 -2 10 -28 23.91 3.76
 -2 -10 -28 21.37 3.4
 -2 -10 -29 4.51 3.51
 -2 10 -29 2.4 3.51
 -2 -11 29 0.56 2.59
 -2 11 29 1.41 2.64
 -2 11 28 16.94 2.93
 -2 -11 28 18.3 2.79
 2 -11 -28 22.8 3.49
 -2 -11 28 19.4 3.56
 -2 11 27 4.46 2.56
 -2 -11 27 -0.73 2.42
 2 -11 -27 0.6 3.01
 -2 -11 27 2.71 3.07
 -2 -11 26 1.01 2.31
 -2 11 26 1.15 2.38
 -2 -11 26 3.18 2.93
 2 -11 -26 4.6 2.95
 -2 11 25 3.85 3.45
 -2 -11 25 0.78 2.22
 -2 11 25 0.8 2.3
 -2 -11 25 3.28 2.9
 2 -11 -25 4.11 2.92
 -2 11 24 -2.3 3.37
 -2 -11 24 1.22 2.16
 -2 11 24 -3.36 2.25
 -2 -11 24 1.3 2.68
 2 -11 -24 2.34 2.69
 -2 11 23 6.56 3.3
 -2 11 23 3.29 2.11
 -2 -11 23 0.63 2.08
 -2 -11 23 2.1 2.59
 2 -11 -23 5.27 2.7
 -2 11 22 14.04 3.38
 -2 11 22 13.35 2.27
 -2 -11 22 14.38 2.22
 2 -11 -22 14.49 2.77
 -2 -11 22 13.34 2.74
 -2 -11 21 5.34 2.39
 -2 11 21 4.89 3.14
 -2 11 21 7.11 2.05
 -2 -11 21 7.64 2.03
 2 -11 -21 8.69 2.57
 -2 -11 21 7.54 2.54
 -2 -11 20 0.49 2.37
 -2 11 20 -1.65 2.99
 -2 -11 20 0.64 1.83
 -2 11 20 0.08 1.88
 2 -11 -20 0.98 2.41
 -2 -11 20 2.32 2.38
 -2 -11 19 2.95 1.77
 -2 -11 19 2.03 2.27
 -2 11 19 6.42 1.92
 2 -11 -19 5.17 2.39
 -2 -11 19 5.49 2.32
 -2 -11 18 118.06 5.08
 -2 11 18 121.68 4.82
 -2 -11 18 113.36 4.75
 -2 -11 18 118.6 5.14
 -2 11 17 2.31 1.71
 -2 -11 17 4.47 1.58
 -2 -11 17 2.01 2.11
 -2 -11 17 5.17 2.4
 -2 -11 16 38.05 2.74
 2 -11 -16 41.15 3.41
 -2 11 16 37.51 2.38
 -2 -11 16 35.23 2.33
 -2 -11 16 40.94 2.93
 -2 11 15 1.03 1.55
 -2 -11 15 0.97 1.44
 2 -11 -15 1.36 2.57
 -2 -11 15 1.58 1.91
 -2 -11 15 5.49 2.33
 2 -11 -14 134.85 5.77
 -2 -11 14 129.36 5.07
 -2 11 14 130.17 4.89
 -2 -11 14 117.91 4.79
 -2 -11 14 135.91 5.41
 -2 -11 13 4.14 1.39
 -2 11 13 4.75 1.53
 2 -11 -13 2.98 2.34
 -2 -11 13 2.66 1.73
 -2 -11 13 5.47 2.25
 -2 11 12 3.84 1.45
 -2 -11 12 3.06 1.3
 2 -11 -12 3.58 2.42
 -2 -11 12 4.61 1.64
 -2 -11 12 2.23 2.1
 -2 -11 11 1.2 1.17
 -2 11 11 0.27 1.37
 -2 -11 11 0.48 2.16
 2 -11 -11 0.97 2.4
 -2 -11 11 1.21 1.47
 -2 11 10 4.26 1.33
 -2 -11 10 3.19 2.11
 -2 -11 10 3.29 1.14
 2 -11 -10 2.71 2.38
 -2 -11 10 3.3 1.43
 -2 -11 9 46.76 2.41
 2 -11 -9 49.58 3.38
 -2 -11 9 52.56 3.12
 -2 -11 9 44.65 2.07
 -2 11 9 48.99 2.22
 -2 -11 8 9.72 2.23
 -2 11 8 6.09 1.25
 -2 -11 8 8.46 1.39
 2 -11 -8 5.18 2.35
 -2 -11 7 37.75 2.76
 2 -11 -7 36.82 2.96
 -2 -11 7 33.86 1.96
 2 -11 -6 6.47 2.37
 -2 -11 6 2.78 2.1
 -2 -11 6 4.08 1.22
 -2 -11 5 47.67 3.03
 2 -11 -5 44.47 3.17
 -2 -11 5 42.06 2.03
 2 -11 -4 159.22 5.84
 -2 -11 4 156.35 5.67
 2 -11 -4 127.78 4.34
 -2 -11 4 145.85 4.7
 -2 -11 3 12.4 2.3
 -2 -11 3 9.21 1.08
 2 -11 -3 10.64 2.37
 -2 -11 2 10.52 2.29
 -2 -11 2 8.53 0.97
 2 -11 -2 10.04 2.32
 -2 -11 1 13.28 2.35
 -2 -11 1 13.41 0.98
 2 -11 -1 10.99 2.45
 -2 -11 0 15.31 2.38
 -2 -11 0 15.59 0.94
 2 -11 0 15.91 2.59
 -2 -11 -1 14.19 2.29
 -2 -11 -1 17.16 0.9
 2 -11 1 16.47 2.52
 -2 -11 -2 27.64 2.62
 -2 -11 -2 26.86 1.11
 2 -11 2 37.93 2.98
 2 -11 3 17.46 2.63
 -2 -11 -3 20.76 2.43
 2 11 4 12.9 2.52
 -2 -11 -4 8.31 2.38
 2 11 4 6.14 0.9
 2 -11 4 5.29 0.67
 -2 -11 -5 46.76 3.17
 -2 -11 -5 48.13 1.64
 2 11 5 52.79 3.43
 2 11 5 42.85 1.96
 2 -11 5 43.16 1.82
 2 11 6 408.17 13.33
 2 11 6 376.53 12.3
 2 -11 6 369.62 12.23
 -2 -11 -6 382.72 12.06
 2 11 7 2.08 2.42
 2 11 7 1.41 1.21
 2 -11 7 1.09 0.98
 -2 -11 -7 3.45 0.78
 2 11 8 3.7 2.47
 2 -11 8 1.76 1.03
 -2 -11 -8 2.69 0.83
 2 11 9 15.22 2.74
 -2 -11 -9 19.4 1.22
 2 11 10 3.17 2.5
 -2 -11 -10 2.75 1.03
 2 11 11 2.24 2.49
 -2 -11 -11 0.65 1.09
 2 11 12 2.41 2.57
 -2 -11 -12 3.12 1.22
 2 11 13 87.27 4.63
 2 -11 13 92.9 4.51
 -2 -11 -13 80.84 3.31
 2 11 14 234.95 8.64
 -2 -11 -14 207.44 7.43
 2 -11 14 232.79 8.49
 2 11 15 5.37 2.9
 2 -11 15 4.35 2.68
 -2 -11 -15 5.52 1.55
 2 11 16 28.59 3.38
 -2 -11 -16 30.81 2.13
 2 -11 16 32.92 3.38
 2 11 17 34.54 3.53
 2 -11 17 31.98 3.45
 -2 -11 -17 33.41 2.26
 2 11 18 58.31 4.16
 -2 -11 -18 55.99 3.28
 -2 -11 -18 54.31 2.91
 2 -11 18 60.68 4.06
 -2 -11 -19 0.15 2.3
 -2 11 -19 2.55 2.4
 2 11 19 6.87 3.13
 2 -11 19 9.15 3.17
 -2 -11 -19 5.49 1.97
 2 11 20 4.98 3.24
 -2 -11 -20 10.02 2.15
 -2 11 -20 7.45 2.57
 -2 -11 -20 10.15 2.55
 2 -11 20 9.35 3.12
 2 11 21 3.57 3.19
 -2 -11 -21 6.66 2.23
 -2 11 -21 5.89 2.66
 -2 -11 -21 4.62 2.48
 2 -11 21 9.16 3.15
 -2 -11 -22 23.53 2.64
 -2 -11 -22 13.87 2.86
 -2 11 -22 20.31 2.99
 2 -11 22 25.56 3.59
 -2 -11 -23 2.3 2.48
 -2 -11 -23 2.81 2.82
 -2 11 -23 1.55 2.88
 2 -11 23 4.9 3.23
 -2 -11 -24 0.71 2.47
 -2 -11 -24 -1.27 2.78
 -2 11 -24 -0.51 2.93
 2 -11 24 -1.57 3.23
 -2 -11 -25 0.37 2.57
 -2 -11 -25 1.95 2.98
 -2 11 -25 -0.11 3.05
 -2 -11 -26 2.71 2.77
 -2 11 -26 -0.77 3.19
 -2 -11 -26 1.28 3.09
 -2 -11 -27 0.78 3.16
 -2 11 -27 -0.46 3.29
 -2 11 -28 17.24 3.7
 -2 -11 -28 22.54 3.68
 -2 11 -29 4.8 3.59
 -2 -11 -29 2.05 3.46
 -2 -12 27 39 3.96
 2 -12 -27 48.09 4.02
 -2 12 27 44.96 3.53
 -2 12 26 2.37 2.45
 -2 -12 26 3.9 2.37
 -2 -12 26 3.66 3.07
 2 -12 -26 8.66 3.13
 -2 -12 25 6.68 2.69
 -2 12 25 2.97 2.4
 -2 -12 25 8.45 2.39
 -2 -12 25 8.72 3.02
 2 -12 -25 4.38 3.04
 -2 -12 24 2.48 2.14
 -2 -12 24 2.66 2.65
 -2 12 24 2.97 2.37
 -2 -12 24 5.44 2.81
 2 -12 -24 3.84 2.8
 -2 -12 23 1.15 2.08
 -2 -12 23 3.09 2.62
 -2 12 23 -0.09 2.23
 -2 -12 23 -0.32 2.78
 2 -12 -23 0.98 2.72
 -2 12 22 1.81 2.1
 -2 -12 22 2.02 1.98
 2 -12 -22 3.39 2.66
 -2 -12 22 1.73 2.64
 -2 -12 22 2.74 2.58
 -2 12 21 3.7 2.11
 -2 -12 21 6.6 1.97
 2 -12 -21 6.2 2.61
 -2 -12 21 5.92 2.6
 -2 -12 21 5.84 2.61
 -2 12 20 5.83 2.03
 -2 -12 20 4.97 1.88
 2 -12 -20 7 2.61
 -2 -12 20 5.24 2.47
 -2 -12 20 5.28 2.59
 -2 -12 19 13.9 1.9
 -2 12 19 14.53 2.1
 2 -12 -19 18.38 2.76
 -2 -12 19 13.76 2.56
 -2 -12 19 16.74 2.68
 -2 12 18 1.33 1.77
 -2 -12 18 2.63 1.63
 -2 -12 18 2.48 2.27
 -2 -12 18 1.77 2.47
 -2 12 17 9.71 1.91
 -2 -12 17 9.49 1.71
 -2 -12 17 12.59 2.31
 -2 -12 17 13.38 2.64
 -2 -12 16 2.67 1.52
 -2 12 16 4.21 1.69
 2 -12 -16 3.92 2.95
 -2 -12 16 5.45 2.05
 -2 -12 16 3.51 2.49
 -2 -12 15 0.06 1.39
 -2 12 15 0.35 1.58
 2 -12 -15 2.1 2.76
 -2 -12 15 4.8 1.98
 -2 -12 15 0.44 2.38
 -2 12 14 3.89 1.54
 -2 -12 14 5.81 1.4
 -2 -12 14 5.35 2.4
 2 -12 -14 4.25 2.71
 -2 -12 14 2.27 1.85
 2 -12 -13 56.34 3.88
 -2 -12 13 56.26 2.97
 -2 -12 13 62.8 3.54
 -2 -12 13 51.25 2.56
 -2 12 13 58.61 2.71
 -2 12 12 6.56 1.45
 -2 -12 12 7.66 1.28
 -2 -12 12 9.04 2.38
 2 -12 -12 8.9 2.76
 -2 -12 12 6.04 1.74
 -2 12 11 11.81 1.5
 -2 -12 11 12.53 2.46
 -2 -12 11 11.53 1.24
 2 -12 -11 12.94 2.83
 -2 -12 11 10.25 1.67
 -2 -12 10 1.23 2.29
 -2 12 10 1.35 1.25
 -2 -12 10 0.82 0.98
 2 -12 -10 0.12 2.48
 -2 -12 10 1.64 1.48
 -2 -12 9 3 2.26
 -2 12 9 0.63 1.13
 2 -12 -9 1.18 2.58
 -2 -12 9 0.54 1.39
 2 -12 -8 3.95 2.54
 -2 -12 8 0.63 1.37
 -2 -12 8 1.43 2.32
 -2 -12 7 51.72 2.45
 -2 -12 7 60.32 3.47
 2 -12 -7 52.74 3.61
 -2 -12 6 24.64 2.7
 -2 -12 6 18.48 1.56
 2 -12 -6 21.25 2.82
 -2 -12 5 113.37 4.19
 2 -12 -5 127.24 5.45
 -2 -12 5 116.75 5.15
 -2 -12 4 8.99 2.44
 -2 -12 4 6.09 1.15
 2 -12 -4 9.39 2.61
 -2 -12 3 52.66 2.2
 -2 -12 3 55.77 3.47
 2 -12 -3 55.2 3.7
 -2 -12 2 0.29 2.26
 -2 -12 2 0.16 0.9
 2 -12 -2 1.38 2.46
 -2 -12 1 16.6 2.56
 -2 -12 1 16.71 1.1
 2 -12 -1 18.35 2.81
 -2 -12 0 4.68 2.37
 -2 -12 0 8.12 0.86
 2 -12 0 5.28 2.51
 -2 -12 -1 82.69 4.24
 -2 -12 -1 81.69 2.8
 2 -12 1 86.47 4.48
 -2 -12 -2 2.52 2.33
 -2 -12 -2 3.62 0.55
 2 -12 2 3.72 2.51
 2 -12 3 21.33 2.83
 -2 -12 -3 19.43 2.66
 2 -12 4 4.48 2.57
 -2 -12 -4 3.16 2.42
 2 -12 5 1.42 2.57
 2 12 5 -1.66 2.59
 -2 -12 -5 -0.32 2.33
 2 12 5 0.93 0.53
 2 12 6 69.63 3.84
 2 12 6 54.27 2.03
 -2 -12 -6 56.51 1.8
 2 12 7 1.25 2.6
 2 12 7 5.69 1.15
 2 -12 7 3.13 0.82
 -2 -12 -7 2.72 0.68
 2 12 8 2.66 2.64
 2 12 8 1.54 1.22
 2 -12 8 0.21 0.91
 -2 -12 -8 1.32 0.81
 2 12 9 103.86 4.97
 2 12 9 89.42 3.49
 2 -12 9 89.49 3.34
 -2 -12 -9 89.52 3.18
 2 12 10 32.63 3.29
 -2 -12 -10 27.08 1.49
 2 12 11 12.67 2.94
 -2 -12 -11 8.2 1.19
 2 12 12 75.58 4.47
 -2 -12 -12 71.22 2.86
 2 12 13 5.39 2.95
 2 -12 13 1.7 2.69
 -2 -12 -13 1.97 1.29
 2 12 14 0.51 2.96
 -2 -12 -14 0.98 1.36
 2 -12 14 3.4 2.76
 2 12 15 44.98 3.76
 2 -12 15 47.56 3.69
 -2 -12 -15 38.3 2.22
 2 12 16 5.62 3.23
 2 -12 16 10.09 3.08
 -2 -12 -16 7.79 1.61
 2 12 17 4.12 3.21
 2 -12 17 4.7 3.05
 -2 -12 -17 5.11 1.65
 2 12 18 2.52 3.23
 -2 -12 -18 2.04 1.69
 2 -12 18 1.3 2.97
 2 12 19 5.84 3.37
 2 -12 19 0.4 3.03
 -2 -12 -19 2.52 1.82
 2 -12 20 7.46 3.31
 2 -12 21 10.65 3.4
 2 -12 22 1.55 3.3
 -2 -12 -22 1.28 2.55
 -2 -12 -23 6.82 2.8
 -2 12 -23 5.04 2.91
 -2 -12 -24 19.4 3.16
 -2 12 -24 24.8 3.4
 -2 12 -25 4.7 3.14
 -2 -12 -25 5.19 2.99
 -2 -12 -26 1.33 3.07
 -2 12 -26 -0.53 3.18
 -2 -12 -27 0.64 3.16
 -2 12 -27 1.65 3.28
 -2 -12 -28 13.3 3.52
 2 -13 -26 5.69 3.19
 -2 -13 26 6.26 3.23
 2 -13 -25 2.67 3.1
 -2 -13 25 10.18 3.12
 -2 -13 24 2.53 2.83
 2 -13 -24 6.36 3.07
 -2 -13 24 3.27 2.92
 -2 -13 23 2.73 2.79
 2 -13 -23 4.73 2.91
 -2 -13 23 5.36 2.84
 -2 -13 22 46.79 3.67
 2 -13 -22 58.53 3.8
 -2 -13 22 41.47 3.64
 -2 -13 21 19.89 3.11
 -2 -13 21 19.87 2.99
 2 -13 -21 25.36 3.13
 -2 -13 20 11.18 2.8
 -2 -13 20 10.56 2.67
 2 -13 -20 12.4 2.82
 -2 -13 19 1.8 2.65
 -2 -13 19 0.81 2.39
 2 -13 -19 3.38 2.6
 -2 -13 18 4.62 2.4
 -2 -13 18 8.68 2.8
 -2 -13 17 -0.49 2.2
 -2 -13 17 2.37 2.69
 -2 -13 16 12.97 2.87
 -2 -13 16 11.94 2.3
 2 -13 -16 10.51 3.11
 -2 -13 15 20.33 2.93
 -2 -13 15 16.14 2.27
 2 -13 -15 15.66 3.2
 -2 -13 14 5.58 2.66
 -2 -13 14 5.21 1.99
 2 -13 -14 4.22 2.96
 -2 -13 13 3.17 2.56
 -2 -13 13 3.2 1.82
 2 -13 -13 4.18 3
 -2 -13 12 53.81 3.62
 -2 -13 12 50.63 2.79
 2 -13 -12 61.57 4.06
 -2 -13 11 10.16 2.68
 -2 -13 11 8.75 1.69
 2 -13 -11 8.46 2.86
 -2 -13 10 29.07 3.05
 -2 -13 10 32.57 2.12
 2 -13 -10 32.66 3.36
 -2 -13 9 5.1 2.55
 -2 -13 9 8.3 1.54
 2 -13 -9 9.02 2.99
 2 -13 -8 54.71 3.89
 -2 -13 8 49.98 3.53
 -2 -13 8 45.31 2.39
 -2 -13 7 42.54 3.31
 2 -13 -7 38.13 3.43
 -2 -13 7 32.76 2.02
 2 -13 -6 32.37 3.21
 -2 -13 6 24.71 1.72
 -2 -13 6 29.32 3.01
 -2 -13 5 33.96 1.86
 -2 -13 5 40.68 3.3
 2 -13 -5 36.4 3.42
 2 -13 -4 10.2 2.85
 -2 -13 4 11.02 1.26
 -2 -13 4 11.32 2.74
 2 -13 -3 4.94 2.75
 -2 -13 3 5.35 1.09
 -2 -13 3 7.65 2.62
 2 -13 -2 0.87 2.65
 -2 -13 2 0.85 0.93
 -2 -13 2 2.73 2.51
 2 -13 -1 3.51 2.69
 -2 -13 1 5.93 0.92
 -2 -13 1 2.23 2.55
 2 -13 0 44.38 3.52
 -2 -13 0 41.04 1.65
 -2 -13 0 40 3.35
 2 -13 1 90.48 4.6
 -2 -13 -1 75.04 2.61
 -2 -13 -1 83.16 4.35
 -2 -13 -2 10.2 2.69
 2 -13 2 9.34 2.95
 -2 -13 -3 31.95 3.16
 2 -13 3 28.19 3.39
 -2 -13 -4 28.05 3.2
 2 -13 4 28.35 3.29
 -2 -13 -5 34.67 3.3
 2 -13 5 36.13 3.53
 2 -13 6 68.36 4.39
 2 13 7 76.36 4.6
 2 -13 7 72.91 4.58
 2 13 8 18.99 3.26
 2 13 9 8.14 3.01
 2 13 10 4.79 3.04
 2 13 11 2.9 3.02
 2 -13 11 4.8 1.13
 2 13 12 -0.94 3.1
 2 -13 12 4.93 2.87
 2 13 13 1.91 3.01
 2 -13 13 2.83 2.85
 2 13 14 2.08 3.18
 2 -13 14 -0.12 2.84
 2 13 15 64.14 4.69
 2 -13 15 70.18 4.48
 2 13 16 10.41 3.52
 2 -13 16 16.45 3.3
 2 -13 17 32.39 3.72
 2 -13 18 4.01 3.18
 2 -13 19 25.64 3.74
 2 -13 20 4.03 3.38
 2 -13 21 0.57 3.37
 2 -14 -25 6.74 3.24
 -2 -14 25 12.87 3.2
 2 -14 -24 8.42 3.14
 -2 -14 24 3.47 3
 -2 -14 23 1.68 2.85
 2 -14 -23 6.31 3.07
 -2 -14 23 5.84 2.86
 -2 -14 22 10.33 3.03
 2 -14 -22 7.63 3.03
 -2 -14 22 8.05 2.81
 -2 -14 21 16.5 3.14
 -2 -14 21 16.42 2.95
 2 -14 -21 21.6 3.13
 -2 -14 20 8.15 3.02
 -2 -14 20 4.35 2.64
 2 -14 -20 10.43 2.89
 -2 -14 19 16.76 3.15
 -2 -14 19 9.45 2.61
 2 -14 -19 19.98 3.03
 -2 -14 18 5.44 2.9
 -2 -14 18 5.38 2.38
 2 -14 -18 8.76 2.74
 -2 -14 17 12.73 2.44
 -2 -14 17 11.94 3.03
 -2 -14 16 51.09 3.72
 2 -14 -16 49.35 4.38
 -2 -14 16 43.72 3.06
 -2 -14 15 4.53 2.86
 -2 -14 15 3.53 2.11
 2 -14 -15 -0.14 3.16
 -2 -14 14 10.12 2.96
 -2 -14 14 7.86 2.06
 2 -14 -14 6.55 3.27
 -2 -14 13 20.63 3.12
 -2 -14 13 21.36 2.1
 2 -14 -13 19.86 3.48
 -2 -14 12 9.6 2.77
 -2 -14 12 8.76 1.77
 2 -14 -12 6.16 3.1
 -2 -14 11 3.69 2.76
 -2 -14 11 0.52 1.58
 2 -14 -11 4.71 3.16
 -2 -14 10 29.15 3.26
 2 -14 -10 35.33 3.62
 -2 -14 10 25.98 2.02
 -2 -14 9 4.64 2.83
 -2 -14 9 1.79 1.48
 2 -14 -9 4.45 3.13
 -2 -14 8 26.4 3.24
 2 -14 -8 29.66 3.49
 -2 -14 8 24.8 1.85
 -2 -14 7 32.6 3.32
 2 -14 -7 28.59 3.56
 -2 -14 7 31.65 1.93
 -2 -14 6 6.63 1.33
 2 -14 -6 9.85 3.21
 -2 -14 6 4.38 2.82
 2 -14 -5 1.49 2.91
 -2 -14 5 1.17 1.17
 -2 -14 5 -0.11 2.74
 2 -14 -4 2.01 2.92
 -2 -14 4 1.19 1.1
 -2 -14 4 2.38 2.83
 -2 -14 3 11.76 1.18
 -2 -14 3 9.9 2.88
 2 -14 -3 12.41 2.97
 -2 -14 2 51.92 3.81
 2 -14 -2 54.33 3.98
 -2 -14 1 40.19 3.51
 2 -14 -1 33.66 3.62
 -2 -14 0 -0.95 2.75
 2 -14 0 -0.27 2.95
 -2 -14 -1 3.22 2.79
 2 -14 1 0.95 3
 -2 -14 -2 4.24 2.91
 2 -14 2 6.23 3.01
 -2 -14 -3 11.1 3.05
 2 -14 3 8.31 3.09
 -2 -14 -4 5.54 2.94
 2 -14 4 7.27 3.14
 -2 -14 -5 7.05 2.98
 2 -14 5 9.65 3.2
 2 -14 6 36.54 3.85
 2 -14 7 71.87 4.74
 2 -14 8 15.87 3.36
 2 -14 9 1.69 3.1
 2 -14 10 -0.43 3.3
 2 14 10 -1.53 3.3
 2 14 11 3.7 3.36
 2 -14 11 2.33 2.93
 2 14 12 37.4 4
 2 -14 12 35.58 3.5
 2 14 13 21.86 3.82
 2 -14 13 22.57 3.48
 2 -14 14 11.94 3.3
 2 -14 15 25.76 3.57
 2 -14 16 10.4 3.32
 2 -14 17 0.4 3.22
 2 -14 18 -0.14 3.29
 2 -14 19 -0.42 3.31
 2 -15 -23 4.89 3.12
 2 -15 -22 14.08 3.14
 2 -15 -21 1.06 2.89
 -2 -15 21 0.53 3.1
 2 -15 -20 6.86 2.83
 -2 -15 20 3.43 3.09
 2 -15 -19 12.4 2.91
 -2 -15 19 8.5 3.16
 2 -15 -18 2.8 2.74
 -2 -15 18 7.58 3.18
 -2 -15 17 3.15 3.02
 2 -15 -16 18.74 4.09
 -2 -15 16 20.32 3.37
 2 -15 -15 -2.18 3.44
 -2 -15 15 5.61 3.09
 2 -15 -14 -0.31 3.38
 -2 -15 14 2.34 2.99
 2 -15 -13 2.58 3.37
 -2 -15 13 1.8 2.94
 2 -15 -12 5.43 3.38
 -2 -15 12 5.46 3.05
 2 -15 -11 8.06 3.5
 -2 -15 11 9.08 3.14
 2 -15 -10 106 5.79
 -2 -15 10 112.1 5.49
 2 -15 -9 2.67 3.34
 -2 -15 9 7.19 3.13
 -2 -15 8 71.74 4.57
 2 -15 -8 81.99 4.98
 -2 -15 7 3.15 3.07
 2 -15 -7 1.35 3.25
 2 -15 -6 9.17 3.41
 -2 -15 6 11.62 3.32
 -2 -15 5 4.89 3
 2 -15 -5 -0.74 3.26
 -2 -15 4 2.57 3.04
 2 -15 -4 3.65 3.21
 -2 -15 3 3.1 2.91
 2 -15 -3 2.03 3.07
 -2 -15 2 9.61 3.19
 2 -15 -2 7.06 3.27
 -2 -15 1 6.6 3.03
 2 -15 -1 6.19 3.2
 -2 -15 0 23.69 3.41
 2 -15 0 24.19 3.58
 -2 -15 -1 30.07 3.59
 2 -15 1 26.13 3.6
 -2 -15 -2 53.12 4.23
 2 -15 2 65.09 4.51
 -2 -15 -3 7.5 3.24
 2 -15 3 7.73 3.44
 -2 -15 -4 19.79 3.52
 2 -15 4 28.3 3.63
 2 -15 5 6.6 3.39
 2 -15 6 11.22 3.44
 2 -15 7 18.53 3.72
 2 -15 8 15.44 3.57
 2 -15 9 7.46 3.46
 2 -15 10 2.99 3.42
 2 -15 11 15.57 3.7
 2 -15 11 19.53 3.39
 2 -15 12 27.09 4.07
 2 -15 12 30.84 3.63
 2 -15 13 12.98 3.72
 2 -15 13 13.16 3.38
 2 -15 14 30.28 4.19
 2 -15 14 27.52 3.74
 2 -15 15 3.03 3.29
 2 -15 16 4.96 3.4
 2 -15 17 9.16 3.57
 -2 -16 20 1.9 3.25
 -2 -16 19 1.69 3.27
 -2 -16 18 7.42 3.41
 2 -16 -17 10.56 2.99
 -2 -16 17 10.07 3.47
 -2 -16 16 3.4 3.31
 -2 -16 15 3.79 3.33
 -2 -16 14 88.74 5.22
 -2 -16 13 12.97 3.41
 -2 -16 12 70.12 4.69
 -2 -16 11 4.48 3.34
 -2 -16 10 4.03 3.33
 2 -16 -10 3.82 3.6
 -2 -16 9 2.43 3.37
 2 -16 -9 1.75 3.61
 2 -16 -8 6.36 3.63
 -2 -16 8 3.49 3.38
 -2 -16 7 2.47 3.25
 2 -16 -7 6.59 3.77
 2 -16 -6 22.26 3.97
 -2 -16 6 30.26 3.68
 2 -16 -5 69.27 5.08
 -2 -16 5 76.04 4.83
 -2 -16 4 71.38 4.73
 2 -16 -4 70.31 5.06
 -2 -16 3 21.72 3.65
 2 -16 -3 25.85 4
 -2 -16 2 9.61 3.34
 2 -16 -2 4.51 3.5
 -2 -16 1 7.78 3.43
 2 -16 -1 3.1 3.48
 -2 -16 0 7.18 3.47
 2 -16 0 2.92 3.5
 -2 -16 -1 53.46 4.35
 2 -16 1 52.55 4.61
 -2 -16 -2 19.62 3.73
 2 -16 2 20.22 3.72
 -2 -16 -3 4.93 3.53
 2 -16 3 7.68 3.69
 -2 -16 -4 7.06 3.46
 2 -16 4 10.53 3.66
 2 -16 5 4.52 3.69
 2 -16 6 1.71 3.58
 2 -16 7 2.18 3.56
 2 -16 8 22.67 3.95
 2 -16 9 13.17 3.85
 2 -16 10 37.76 4.49
 2 -16 10 35.18 3.8
 2 -16 11 3.16 3.75
 2 -16 11 4.31 3.31
 2 -16 12 -1.4 3.25
 2 -16 13 6.87 3.45
 2 -16 14 5.65 3.5
 2 -16 15 6.14 3.53
 -2 -17 18 7.16 3.62
 -2 -17 17 15.02 3.66
 -2 -17 16 18.85 3.82
 -2 -17 15 1.27 3.53
 -2 -17 14 1.41 3.48
 -2 -17 13 -0.13 3.47
 -2 -17 12 21.14 3.89
 -2 -17 11 11.5 3.72
 -2 -17 10 4.6 3.65
 -2 -17 9 95.82 5.61
 -2 -17 8 21.36 3.86
 -2 -17 7 39.21 4.16
 -2 -17 6 2.22 3.47
 -2 -17 5 11.05 3.58
 -2 -17 4 7.2 3.61
 -2 -17 3 3.45 3.63
 -2 -17 2 1.3 3.59
 -2 -17 1 6.87 3.65
 -2 -17 0 18.22 3.86
 -2 -17 -1 9.32 3.78
 -2 -17 -2 4.59 3.81
 -2 -17 -3 33.73 4.3
 2 -17 8 1.41 3.15
 2 -17 9 22 3.49
 2 -17 10 10.8 3.43
 2 -17 11 50.33 4.37
 2 -17 12 11.18 3.57
 2 -17 13 11.2 3.61
 3 0 -32 5.99 3.5
 -3 0 32 2.88 2
 3 0 -31 2.65 3.29
 -3 0 31 5.37 2.04
 3 0 -30 3.24 3.01
 -3 0 30 2.62 1.9
 3 0 -29 0.27 2.85
 -3 0 29 3.63 1.8
 3 0 -28 7.06 2.83
 -3 0 28 3.41 1.8
 3 0 -27 188.77 7.39
 -3 0 27 172.65 6.41
 3 0 -26 3.92 2.48
 -3 0 26 2.65 1.64
 3 0 -25 25.5 2.83
 -3 0 25 20.39 1.87
 3 0 -24 -1.38 2.25
 -3 0 24 1.02 1.47
 3 0 -23 55.91 3.34
 -3 0 23 49.84 2.49
 3 0 -22 3.55 2.12
 -3 0 22 1.42 1.3
 -3 0 21 389.81 12.91
 3 0 -21 408.04 13.59
 3 0 -20 3.11 1.91
 -3 0 20 0.68 1.2
 -3 0 19 54.79 2.37
 3 0 -19 59.11 3.07
 3 0 -18 2.35 1.68
 -3 0 18 0.92 1.06
 -3 0 17 29.56 1.57
 3 0 -17 31.78 2.25
 3 0 -16 1.27 1.57
 -3 0 16 1.14 0.9
 3 0 -15 61.75 2.86
 -3 0 15 55.46 2.2
 3 0 -14 -0.56 1.45
 -3 0 14 0.55 1.27
 -3 0 14 0.27 0.83
 3 0 -13 1140.54 33.38
 -3 0 13 1165.2 33.45
 -3 0 12 3.89 1.32
 -3 0 12 2.55 0.79
 -3 0 11 1.5 1.22
 -3 0 10 1.14 1.25
 -3 0 9 72.66 3.06
 3 0 -8 1.53 0.63
 -3 0 8 0.16 1
 3 0 -7 1.13 0.66
 -3 0 7 1.31 0.97
 3 0 -7 2.48 1.09
 -3 0 6 0.71 1.06
 3 0 -6 0.04 1
 3 0 -5 412.36 13.59
 -3 0 5 419.83 13.62
 -3 0 4 1.34 1.11
 3 0 -4 0.92 1.12
 3 0 -3 127.16 4.71
 -3 0 3 137.38 4.74
 3 0 -2 -0.13 1.15
 -3 0 2 1 1.06
 3 0 -1 46.56 2.23
 3 0 0 0.83 1.1
 3 0 1 1.33 1.22
 3 0 4 2.46 1.27
 3 0 5 12.74 1.4
 3 0 6 -1.14 1.28
 3 0 7 53.6 2.5
 3 0 8 1.72 1.28
 -3 0 -9 98.43 3.94
 3 0 9 97.39 3.82
 -3 0 -10 2.02 1.5
 3 0 10 1.1 1.42
 -3 0 -11 -0.38 1.57
 3 0 11 -0.41 1.41
 -3 0 -12 0.33 1.56
 3 0 12 0.51 1.52
 -3 0 -13 651.09 20.74
 3 0 13 617.06 20.66
 -3 0 -14 0.15 1.69
 3 0 14 0.56 1.6
 -3 0 -15 5.65 1.85
 3 0 15 6.86 1.78
 -3 0 -16 1.07 1.85
 3 0 16 0.15 1.67
 -3 0 -17 3.28 1.99
 3 0 17 5.32 1.82
 -3 0 -18 3.97 2.17
 3 0 18 3.3 1.91
 -3 0 -19 620.97 19.75
 3 0 19 562.96 19.53
 -3 0 -20 1.38 2.24
 3 0 20 1.88 2.03
 -3 0 -21 21.11 2.68
 3 0 21 18.66 2.41
 -3 0 -22 2.26 2.42
 3 0 22 1.64 2.22
 -3 0 -23 16.62 2.83
 3 0 23 19.92 2.66
 -3 0 -24 1.52 2.56
 3 0 24 -2.21 2.37
 -3 0 -25 6.85 2.81
 3 0 25 8.8 2.55
 -3 0 -26 3.7 2.87
 3 0 26 0.8 2.53
 -3 0 -27 20.97 3.39
 3 0 27 20.55 2.97
 -3 0 -28 1.24 3.17
 3 0 28 5.52 2.79
 -3 0 -29 3.01 3.31
 3 0 29 -1.02 2.96
 -3 0 -30 1.78 3.44
 3 0 30 0.39 3.02
 3 0 31 20.15 3.51
 3 1 -32 24.83 3.71
 -3 1 32 21.43 2.58
 3 -1 -32 29.43 3.84
 -3 1 31 7.82 2.25
 -3 -1 31 6.18 1.91
 3 1 -31 7.3 3.27
 3 -1 -31 7.66 3.34
 -3 1 30 17.42 2.3
 -3 -1 30 18.95 2.03
 3 -1 -30 18.71 3.34
 3 1 -30 17.26 3.35
 -3 1 29 3.71 2.03
 -3 -1 29 3.05 1.73
 3 1 -29 -1.36 2.87
 3 -1 -29 -1.87 2.76
 -3 -1 28 5.38 1.71
 -3 1 28 4.61 1.96
 3 -1 -28 6.21 2.7
 3 1 -28 8.33 2.82
 -3 1 27 7.97 1.95
 -3 -1 27 10.09 1.73
 3 1 -27 10.88 2.79
 3 -1 -27 12.66 2.79
 -3 1 26 9.72 1.82
 -3 -1 26 6.02 1.61
 3 1 -26 5.78 2.58
 3 -1 -26 9.89 2.6
 -3 -1 25 24.77 1.86
 -3 1 25 19.73 1.97
 3 -1 -25 21.58 2.76
 3 1 -25 25.26 2.88
 -3 -1 24 32.19 1.97
 3 -1 -24 36.68 2.99
 3 1 -24 33.3 2.93
 -3 1 24 32.96 2.18
 -3 1 23 3.08 1.53
 -3 -1 23 2.23 1.32
 3 1 -23 -1.52 2.2
 3 -1 -23 1.31 2.11
 -3 -1 22 29.19 1.81
 3 -1 -22 33.65 2.65
 3 1 -22 29.19 2.67
 -3 1 22 31.47 2.02
 3 -1 -21 45.18 3
 3 1 -21 51.56 3.08
 -3 1 21 47.01 2.35
 -3 -1 21 45.85 2.18
 3 -1 -20 36.56 2.53
 3 1 -20 30.43 2.49
 -3 1 20 31.46 1.87
 -3 -1 20 29.21 1.68
 3 -1 -19 20.21 2.15
 3 1 -19 17.89 2.05
 -3 1 19 18.14 1.5
 -3 -1 19 17.12 1.32
 -3 -1 18 2.22 0.96
 3 -1 -18 0.8 1.66
 3 1 -18 2.69 1.65
 -3 1 18 1.11 1.11
 3 -1 -17 1.2 1.52
 -3 -1 17 0.47 0.88
 3 1 -17 -0.07 1.59
 -3 1 17 1.2 1.06
 -3 -1 16 1.65 0.83
 3 -1 -16 1.35 1.49
 3 1 -16 -0.96 1.54
 -3 1 16 1.38 1.02
 3 -1 -15 1.23 1.45
 3 1 -15 3.31 1.47
 -3 1 15 1 1
 -3 -1 15 1.81 0.76
 3 -1 -14 70.67 2.97
 3 1 -14 60.17 2.87
 -3 1 14 62.11 2.88
 -3 -1 14 67.79 2.92
 -3 -1 14 53.43 2.09
 -3 1 14 60.1 2.35
 3 1 -13 191.68 5.87
 -3 1 13 183.09 5.91
 -3 -1 13 178.79 5.9
 -3 1 13 168.34 5.36
 -3 -1 13 141.96 5.12
 3 1 -12 2.3 1.35
 -3 1 12 1.56 1.27
 -3 -1 12 2.39 1.25
 -3 1 12 1.49 0.92
 -3 1 11 26.63 1.8
 -3 -1 11 25.81 1.78
 3 1 -11 27.71 1.9
 -3 -1 10 13.79 1.44
 -3 1 10 13.73 1.41
 3 -1 -10 15.78 1.15
 -3 -1 9 9.52 1.35
 -3 1 9 11.47 1.37
 3 -1 -9 10.17 1.04
 -3 -1 8 9.62 1.29
 -3 1 8 7.24 1.26
 3 -1 -8 8.14 0.98
 -3 -1 7 167.99 5.71
 3 1 -7 169.97 5.65
 -3 1 7 172.28 5.74
 3 -1 -7 167.48 5.65
 3 -1 -7 146.59 5.33
 -3 1 6 19.63 1.42
 3 -1 -6 18.31 1.46
 -3 -1 6 19.58 1.47
 3 1 -6 17.7 1.36
 3 -1 -5 35.66 1.85
 3 1 -5 35.82 1.9
 -3 1 5 36.53 1.94
 -3 -1 5 36.5 1.88
 3 1 -4 16.25 1.44
 3 -1 -4 19.8 1.5
 -3 1 4 17.33 1.44
 -3 -1 4 21.83 1.5
 3 1 -3 359.31 12.02
 3 -1 -3 377.08 12.04
 -3 -1 3 356.28 12.03
 -3 1 3 374.1 12.04
 3 -1 -2 1.81 1.1
 3 1 -2 0.09 1.23
 -3 1 2 3.34 1.16
 -3 -1 2 3.87 1.12
 3 -1 -1 5.68 1.25
 3 1 -1 7.04 1.31
 3 -1 0 105.54 3.98
 3 1 0 104.93 3.92
 3 1 1 1711.03 54.47
 3 -1 1 1728.8 54.48
 3 1 4 48.22 2.32
 3 -1 4 46.63 2.25
 3 1 5 9.45 1.4
 3 -1 5 10.96 1.47
 3 1 6 242.16 8.37
 3 -1 6 252.11 8.4
 3 1 7 6.87 1.38
 3 -1 7 3.87 1.35
 3 1 8 195.15 6.89
 3 -1 8 202.93 6.91
 3 1 9 86.08 3.4
 -3 -1 -9 79.77 3.47
 3 -1 9 85.56 3.4
 -3 1 -9 80.98 3.49
 3 1 9 79.49 3.36
 -3 -1 -10 100.85 4.15
 -3 1 -10 102.21 4.16
 3 1 10 110.47 4.12
 -3 -1 -11 302.91 10.43
 -3 1 -11 306.24 10.43
 3 1 11 309.25 10.35
 3 -1 11 308.97 10.45
 -3 -1 -12 59.88 3.02
 -3 1 -12 61.56 3.01
 3 -1 12 58.78 3.01
 3 1 12 59.77 2.85
 -3 -1 -13 92.06 4
 -3 1 -13 93.58 4.01
 3 1 13 90.72 3.85
 3 -1 13 94.45 3.98
 -3 -1 -14 41.38 2.61
 -3 1 -14 39.3 2.56
 3 1 14 41.89 2.45
 3 -1 14 31.05 2.4
 -3 -1 -15 182.11 6.62
 -3 1 -15 169.46 6.57
 3 -1 15 180.78 6.6
 3 1 15 169.55 6.41
 -3 -1 -16 5.87 2
 -3 1 -16 4.07 1.96
 3 1 16 5.52 1.76
 3 -1 16 5.54 1.92
 3 1 17 378.54 13.03
 3 -1 17 355.14 13.13
 -3 -1 -17 407.13 13.26
 -3 1 -17 405.99 13.27
 3 -1 18 6.79 2.13
 3 1 18 7.53 1.93
 -3 -1 -18 7.83 2.2
 -3 1 -18 11.75 2.3
 3 1 19 34.55 2.75
 3 -1 19 40.26 2.86
 -3 1 -19 41.04 3
 -3 -1 -19 43.6 3.05
 3 -1 20 4.15 2.08
 3 1 20 0.08 1.97
 -3 -1 -20 1.96 2.29
 -3 1 -20 1.09 2.3
 3 -1 21 6.87 2.23
 3 1 21 12.03 2.23
 -3 -1 -21 11.62 2.55
 -3 1 -21 10.31 2.56
 3 -1 22 9.15 2.41
 3 1 22 12.53 2.35
 -3 -1 -22 10.83 2.63
 -3 1 -22 10.36 2.62
 3 -1 23 5.49 2.35
 3 1 23 6.39 2.33
 -3 -1 -23 2.13 2.5
 -3 1 -23 8.31 2.55
 3 -1 24 14.75 2.64
 3 1 24 11.5 2.52
 -3 -1 -24 16.4 2.95
 -3 1 -24 14.43 2.89
 -3 1 -25 58.24 4.01
 -3 -1 -25 60.89 4.05
 3 -1 25 54.04 3.76
 3 1 25 61.21 3.69
 3 1 26 -0.22 2.56
 3 -1 26 5.14 2.6
 -3 -1 -26 0.13 2.84
 -3 1 -26 2.68 2.84
 3 1 27 12.68 2.81
 3 -1 27 14.99 2.94
 -3 -1 -27 17.76 3.23
 -3 1 -27 14.71 3.16
 3 1 28 6.21 2.92
 3 -1 28 3.78 2.9
 -3 -1 -28 5.8 3.2
 -3 1 -28 7.6 3.34
 3 -1 29 19.93 3.3
 3 1 29 16.98 3.15
 -3 -1 -29 13.9 3.6
 -3 1 -29 19.91 3.67
 -3 -1 -30 0.45 3.4
 -3 1 -30 0.45 3.37
 3 -1 30 4.73 3.06
 3 1 30 6.12 3.11
 3 -1 31 3.21 3.22
 3 1 31 0.65 3
 -3 2 33 4.39 2.45
 -3 2 32 9.2 2.5
 3 2 -32 9.72 3.56
 3 -2 -32 9.87 3.39
 -3 2 31 5.78 2.32
 3 2 -31 7.23 3.38
 3 -2 -31 4.16 3.15
 -3 2 30 3.66 2.2
 3 2 -30 3.32 3.06
 3 -2 -30 4.41 3.01
 -3 -2 30 2.03 1.71
 -3 2 29 7.1 2.2
 3 2 -29 7.33 3.12
 3 -2 -29 6.66 2.8
 -3 -2 29 5.95 1.73
 -3 2 28 90.52 4.11
 3 2 -28 102.92 5.14
 3 -2 -28 96.87 4.89
 -3 -2 28 86.11 3.74
 -3 2 27 29.43 2.52
 3 -2 -27 39.3 3.3
 3 2 -27 35.48 3.3
 -3 -2 27 32.68 2.13
 -3 2 26 26.99 2.27
 3 -2 -26 26.68 2.89
 3 2 -26 20.47 3.02
 -3 -2 26 21.79 1.88
 -3 2 25 15.67 1.98
 3 2 -25 14.75 2.64
 3 -2 -25 10.54 2.57
 -3 -2 25 14 1.63
 -3 2 24 81.54 3.79
 3 2 -24 101.5 4.53
 -3 -2 24 89.76 3.52
 3 -2 -24 93.09 4.51
 3 2 -23 13.44 2.42
 3 -2 -23 10.27 2.28
 -3 2 23 8.15 1.73
 3 -2 -22 17.71 2.42
 3 2 -22 18.47 2.32
 -3 2 22 13.47 1.75
 -3 2 21 34.33 2.17
 3 2 -21 35.17 2.7
 3 -2 -21 35.58 2.73
 -3 2 20 118.82 4.6
 3 2 -20 140.15 5.25
 3 -2 -20 120.82 5.16
 -3 2 19 37.56 2.1
 3 2 -19 39.97 2.6
 3 -2 -19 36.07 2.57
 -3 2 18 75.7 3.18
 3 2 -18 85.45 3.69
 3 -2 -18 80.19 3.68
 3 -2 -17 58.4 2.96
 3 2 -17 56.04 2.91
 -3 2 17 55.08 2.49
 -3 -2 16 48.56 1.9
 3 -2 -16 54.82 2.8
 3 2 -16 52.74 2.72
 -3 2 16 50.29 2.29
 -3 2 15 12.97 1.32
 -3 -2 15 9.97 0.8
 -3 2 15 13.33 1.65
 -3 -2 15 13.69 1.66
 3 2 -15 13.07 1.71
 -3 -2 14 8.46 0.68
 -3 2 14 9.23 1.23
 -3 2 14 8.05 1.5
 -3 -2 14 11.03 1.56
 3 2 -14 10.63 1.57
 3 2 -13 137.42 5.07
 -3 -2 13 141.19 5.15
 -3 2 13 131.13 5.09
 -3 2 13 132.82 4.75
 -3 2 12 50.8 2.58
 -3 -2 12 53.9 2.6
 3 2 -12 49.95 2.47
 3 2 -11 3.22 1.38
 3 -2 -11 3.7 1.18
 -3 -2 11 2.24 1.32
 -3 2 11 2.8 1.24
 3 -2 -10 28.05 1.61
 -3 -2 10 30.05 1.88
 -3 2 10 27.25 1.81
 3 2 -10 28.71 1.78
 3 -2 -9 239.24 7.98
 -3 2 9 253 8.31
 -3 -2 9 254.07 8.32
 3 2 -9 229.54 8.14
 -3 -2 8 60.29 2.63
 -3 2 8 62.9 2.69
 3 -2 -8 56.63 2.39
 3 2 -7 54.54 2.46
 3 -2 -7 60.74 2.51
 -3 2 7 61.29 2.61
 -3 -2 7 57.47 2.55
 3 -2 -7 55.45 2.35
 -3 2 6 235.28 7.9
 3 2 -6 230.82 7.86
 -3 -2 6 230.54 7.91
 3 -2 -6 233.02 7.87
 3 2 -5 130.94 4.76
 3 -2 -5 144.77 4.79
 3 2 -5 126.81 4.31
 -3 -2 5 136.95 4.82
 -3 2 5 144.76 4.84
 3 2 -4 202.86 7.23
 3 -2 -4 217.45 7.27
 -3 2 4 218.11 7.29
 -3 -2 4 215.1 7.28
 3 2 -3 55.44 2.49
 3 -2 -3 58.32 2.49
 -3 -2 3 54.81 2.48
 -3 2 3 63.25 2.55
 -3 2 2 182.19 6.15
 3 -2 -2 176.11 6.15
 3 2 -2 168.84 6.14
 -3 -2 2 181.84 6.14
 3 -2 -1 205.4 6.78
 3 2 -1 187.41 6.74
 3 2 0 267.16 9.09
 3 -2 0 274.74 9.07
 3 2 1 639.86 20.97
 3 -2 1 663.52 20.98
 3 -2 4 233.86 7.69
 3 2 4 216.89 7.64
 3 2 5 248.49 8.43
 3 -2 5 250.4 8.44
 3 2 6 240.77 8.28
 3 -2 6 247.49 8.3
 3 2 7 380.99 12.5
 3 -2 7 392.88 12.52
 3 2 7 367.85 12.35
 3 -2 8 446.16 14.51
 3 2 8 449.22 14.5
 3 2 8 434.71 14.39
 3 -2 9 17.66 1.69
 3 2 9 20.45 1.64
 -3 2 -10 419.06 13.84
 -3 -2 -10 413.19 13.81
 3 2 10 417.93 13.66
 -3 -2 -11 93.62 3.88
 -3 2 -11 91.37 3.9
 3 2 11 93.94 3.73
 -3 2 -12 314.72 10.77
 -3 -2 -12 323.64 10.76
 3 2 12 307.92 10.58
 3 -2 12 317.62 10.82
 -3 2 -13 61.54 3.16
 -3 -2 -13 63.27 3.15
 3 -2 13 65.59 3.19
 3 2 13 62.51 2.93
 -3 2 -14 18.9 2.1
 -3 -2 -14 19.64 2.11
 3 2 14 20.15 1.9
 3 -2 14 21.06 2.16
 -3 -2 -15 17.12 2.15
 -3 2 -15 25.06 2.32
 3 2 15 26.29 2.02
 3 -2 15 20.85 2.21
 3 2 16 227.88 8.38
 3 -2 16 241.08 8.68
 -3 -2 -16 244.68 8.64
 -3 2 -16 250.12 8.69
 3 2 17 35.25 2.45
 3 -2 17 36.85 2.74
 -3 2 -17 38.42 2.8
 -3 -2 -17 38.21 2.77
 3 2 18 4.91 1.85
 3 -2 18 1.68 2.03
 -3 -2 -18 4.97 2.2
 -3 2 -18 7.02 2.22
 -3 -2 -19 149.15 5.9
 -3 2 -19 140.67 5.81
 3 -2 19 131.04 5.73
 3 2 19 140.26 5.55
 -3 -2 -20 87.08 4.32
 -3 2 -20 84.56 4.3
 3 -2 20 84.8 4.26
 3 2 20 84.64 4.03
 -3 -2 -21 200.39 7.55
 -3 2 -21 190.85 7.52
 3 -2 21 184.94 7.42
 3 2 21 190.33 7.21
 3 2 22 4.49 2.11
 3 -2 22 6.61 2.46
 -3 -2 -22 3.87 2.5
 -3 2 -22 1.19 2.36
 3 2 23 5.55 2.24
 3 -2 23 9 2.45
 -3 -2 -23 15.95 2.85
 -3 2 -23 11.16 2.8
 3 2 24 4.36 2.32
 3 -2 24 7.95 2.62
 -3 -2 -24 7.39 2.86
 -3 2 -24 6.24 2.75
 -3 -2 -25 29.89 3.31
 -3 2 -25 25.03 3.24
 3 -2 25 33.82 3.2
 3 2 25 30.55 3
 3 -2 26 10.38 2.84
 3 2 26 7.1 2.64
 -3 -2 -26 3.45 2.89
 -3 2 -26 3.19 2.94
 3 2 27 7.4 2.71
 3 -2 27 6.12 2.81
 -3 -2 -27 4.65 3.12
 -3 2 -27 9.83 3.21
 -3 -2 -28 0.14 3.16
 -3 2 -28 3.86 3.25
 3 -2 28 6.03 2.91
 3 2 28 3.1 2.72
 -3 -2 -29 2.59 3.42
 -3 2 -29 -3.02 3.33
 3 -2 29 -2.26 3.01
 3 2 29 2.5 2.8
 -3 -2 -30 54.97 4.5
 -3 2 -30 51.27 4.42
 3 -2 30 40.45 4
 3 2 30 47.55 3.91
 3 2 31 12.57 3.37
 3 2 32 9.4 3.34
 -3 3 33 2.7 2.51
 -3 3 32 8.57 2.59
 3 3 -32 -0.95 3.48
 3 -3 -32 2.08 3.29
 -3 3 31 5.26 2.43
 3 3 -31 1.07 3.3
 3 -3 -31 6.87 3.13
 -3 3 30 6.71 2.38
 3 3 -30 5.55 3.2
 3 -3 -30 6.97 3.02
 -3 -3 30 3.64 1.73
 -3 3 29 39.72 3.01
 3 -3 -29 49.02 3.78
 3 3 -29 48.78 3.99
 -3 3 28 0.23 2.14
 3 3 -28 6.3 2.97
 3 -3 -28 3.14 2.69
 -3 3 27 26.74 2.54
 3 3 -27 31.51 3.31
 3 -3 -27 25.92 3.02
 3 3 -26 6.11 2.68
 3 -3 -26 8.01 2.53
 -3 3 26 10.24 2.13
 3 -3 -25 0.67 2.32
 3 3 -25 -0.47 2.46
 -3 3 25 1.77 1.92
 3 3 -24 6.83 2.49
 3 -3 -24 3.86 2.29
 -3 3 24 5.96 1.89
 -3 3 23 62.95 3.12
 3 3 -23 59.77 3.7
 3 -3 -23 63.32 3.61
 3 3 -22 2.56 2.17
 3 -3 -22 4.45 2.12
 -3 3 22 7.09 1.76
 -3 3 21 53.85 2.8
 3 3 -21 58.46 3.29
 3 -3 -21 51.94 3.24
 -3 3 20 36.24 2.3
 3 3 -20 39.93 2.76
 3 -3 -20 38.31 2.71
 -3 3 19 0.38 1.44
 3 3 -19 1.41 1.91
 3 -3 -19 0.77 1.79
 -3 3 18 10.54 1.55
 3 3 -18 12.67 1.94
 3 -3 -18 12.51 1.91
 -3 3 17 15.87 1.58
 3 -3 -17 13.34 1.92
 3 3 -17 12.02 1.84
 -3 3 16 3.07 1.32
 -3 -3 16 3.27 1.61
 3 3 -16 2.39 1.68
 -3 3 15 0.59 1.29
 -3 -3 15 0.87 1.36
 -3 3 15 0.64 1.31
 3 3 -15 2.21 1.51
 -3 3 14 1.31 1.33
 -3 3 14 -0.14 1.31
 -3 -3 14 0.35 1.36
 3 3 -14 1.6 1.45
 -3 3 13 1.65 1.28
 3 -3 -13 1.82 1.41
 3 3 -13 2.35 1.37
 -3 -3 13 1.47 1.41
 -3 3 13 0.52 1.34
 -3 3 12 18.34 1.72
 -3 -3 12 18.92 1.72
 3 -3 -12 19.57 1.59
 3 3 -12 16.29 1.63
 3 -3 -11 920.14 28.33
 -3 3 11 886.69 28.56
 -3 -3 11 883.16 28.58
 3 3 -11 854.74 28.41
 3 -3 -10 210.69 6.96
 -3 3 10 201.22 7.15
 -3 -3 10 203.24 7.17
 3 3 -10 202.05 7.02
 3 -3 -9 88.86 3.43
 -3 3 9 90.35 3.61
 -3 -3 9 94.64 3.66
 3 3 -9 87.29 3.46
 3 -3 -8 1.12 1.24
 -3 3 8 1.36 1.19
 -3 -3 8 -0.32 1.22
 3 3 -8 0.75 1.13
 3 -3 -7 147.9 5.34
 -3 3 7 161.85 5.49
 -3 -3 7 148.38 5.47
 3 3 -7 154.27 5.29
 3 -3 -6 431.67 14.22
 3 3 -6 441.18 14.15
 3 3 -6 426.39 14.29
 -3 3 6 466.15 14.4
 3 -3 -6 441.45 14.3
 -3 -3 6 428.41 14.36
 3 3 -5 575.6 19.76
 -3 -3 5 662.05 20.2
 -3 3 5 688.13 20.21
 3 3 -5 654.86 20.14
 3 -3 -5 665.18 20.15
 3 3 -4 110.81 3.8
 -3 3 4 120.18 4.2
 -3 -3 4 107.44 4.12
 3 -3 -4 111.53 4.13
 3 3 -4 111.05 4.14
 3 3 -3 81.51 3.01
 3 -3 -3 83.7 3.27
 3 3 -3 83.14 3.29
 -3 -3 3 86.34 3.3
 -3 3 3 86.4 3.31
 3 3 -2 526.31 16.49
 -3 3 2 514.71 16.48
 -3 -3 2 471.71 16.44
 3 -3 -2 518.98 16.49
 3 3 -2 510.39 16.24
 3 -3 -1 76.76 3.01
 3 3 -1 69.95 3.01
 3 -3 0 1.4 1.21
 3 3 0 2.81 1.18
 3 -3 1 1.5 1.17
 3 3 1 0.59 1.17
 3 -3 2 112.93 4.19
 3 3 4 250.51 8.51
 3 -3 4 255.66 8.54
 3 3 5 50.15 2.4
 3 -3 5 50.52 2.39
 3 3 5 44.98 2.03
 3 3 6 6.31 1.47
 3 -3 6 3.28 1.38
 3 3 6 3.22 1.08
 3 -3 7 287 9.65
 3 3 7 292.3 9.64
 3 3 7 285.04 9.45
 3 -3 8 162.96 5.76
 3 3 8 161.37 5.74
 3 3 8 159.72 5.57
 3 3 9 -0.68 1.21
 -3 -3 -10 121.66 4.68
 -3 3 -10 124.88 4.71
 3 3 10 118.09 4.41
 -3 3 -11 81.32 3.67
 -3 -3 -11 83.65 3.64
 3 3 11 90.14 3.44
 -3 -3 -12 107.77 4.41
 -3 3 -12 102.57 4.43
 3 3 12 113.49 4.15
 -3 -3 -13 0.21 1.71
 -3 3 -13 1.91 1.73
 3 3 13 0.71 1.39
 3 -3 13 0.39 1.72
 -3 -3 -14 10.55 1.95
 -3 3 -14 10.28 2
 3 3 14 8.93 1.55
 3 -3 14 9.83 1.94
 -3 -3 -15 10.15 2.02
 -3 3 -15 12.21 1.98
 3 3 15 12.12 1.67
 3 -3 15 9.85 2.02
 -3 -3 -16 -0.57 1.88
 -3 3 -16 -0.08 1.93
 3 3 16 -0.43 1.54
 3 -3 16 -0.55 1.91
 -3 -3 -17 171.09 6.52
 -3 3 -17 174.23 6.57
 3 3 17 168.58 6.19
 3 -3 17 154.96 6.55
 -3 -3 -18 4.79 2.07
 -3 3 -18 5.89 2.33
 3 3 18 -0.21 1.73
 3 -3 18 3.04 2.19
 3 3 19 1.33 1.85
 3 -3 19 2.53 2.26
 -3 -3 -19 3.69 2.15
 -3 3 -19 3.75 2.21
 3 3 20 16.97 2.15
 3 -3 20 9.97 2.56
 -3 -3 -20 13.88 2.49
 -3 3 -20 12.03 2.58
 3 3 21 3.95 2.08
 3 -3 21 6.25 2.42
 -3 -3 -21 -1.24 2.49
 -3 3 -21 2.61 2.47
 -3 -3 -22 39.67 3.21
 -3 3 -22 35.08 3.23
 3 -3 22 35.99 3.12
 3 3 22 31.7 2.69
 3 3 23 24.31 2.63
 3 -3 23 21.65 2.86
 -3 -3 -23 19.46 2.94
 -3 3 -23 24.91 3.01
 3 3 24 4.94 2.35
 3 -3 24 4.94 2.64
 -3 -3 -24 14.46 2.9
 -3 3 -24 5.79 2.75
 -3 -3 -25 4.66 2.9
 -3 3 -25 4.06 2.79
 3 -3 25 3.9 2.69
 3 3 25 5.12 2.34
 -3 -3 -26 2.05 2.93
 -3 3 -26 4.23 2.95
 3 -3 26 5.9 2.88
 3 3 26 4.72 2.52
 -3 3 -27 13.46 3.32
 -3 -3 -27 9.85 3.29
 3 -3 27 12.06 3.07
 3 3 27 10 2.75
 -3 -3 -28 2.49 3.16
 -3 3 -28 -1.11 3.17
 3 -3 28 -0.13 2.92
 3 3 28 -2.14 2.77
 -3 -3 -29 4.04 3.4
 -3 3 -29 1.3 3.26
 3 -3 29 0.41 3.07
 3 3 29 -0.12 2.78
 -3 -3 -30 8.07 3.74
 -3 3 -30 9.69 3.65
 3 -3 30 8.42 3.31
 3 3 30 8.94 3.09
 3 3 31 24.76 3.44
 -3 4 34 2.62 2.89
 -3 4 33 -1.04 2.69
 -3 4 32 3.23 2.67
 3 4 -32 3.21 3.6
 -3 4 31 0.27 2.49
 3 4 -31 1.23 3.38
 3 -4 -31 3.83 3.09
 -3 4 30 1.05 2.5
 3 4 -30 2.52 3.37
 3 -4 -30 1.37 2.92
 -3 4 29 1.96 2.39
 3 4 -29 5.82 3.18
 3 -4 -29 2.09 2.83
 -3 4 28 7.38 2.41
 3 4 -28 6.38 3.04
 3 -4 -28 5.69 2.74
 -3 4 27 5.39 2.28
 3 4 -27 5.83 2.9
 3 -4 -27 4.84 2.67
 -3 4 26 5.09 2.23
 3 4 -26 3.72 2.73
 3 -4 -26 4.3 2.48
 -3 4 25 8.49 2.12
 3 4 -25 9.2 2.65
 3 -4 -25 11.25 2.52
 -3 4 24 2.57 2.07
 3 4 -24 3.26 2.52
 3 -4 -24 2.71 2.34
 3 -4 -23 8.46 2.35
 3 4 -23 10.14 2.49
 -3 4 23 8.82 2.07
 3 -4 -22 16.36 2.39
 3 4 -22 11.63 2.43
 -3 4 22 12.3 2.08
 -3 4 21 34.71 2.44
 3 4 -21 38.33 2.84
 3 -4 -21 37.71 2.77
 -3 4 20 14.35 1.93
 3 4 -20 13.06 2.28
 3 -4 -20 12.28 2.12
 -3 4 19 3.04 1.71
 3 4 -19 5.07 2.03
 3 -4 -19 7.08 1.98
 -3 4 18 46.34 2.55
 3 -4 -18 43.3 2.83
 3 4 -18 44.81 2.86
 -3 4 17 7.2 1.62
 -3 -4 17 6.48 1.61
 3 4 -17 4.6 1.81
 -3 4 16 55.09 2.66
 -3 -4 16 51.36 2.82
 -3 4 16 54.05 2.81
 3 4 -16 51.99 2.84
 -3 4 15 3.59 1.52
 -3 -4 15 2.84 1.43
 -3 4 15 2.72 1.46
 3 4 -15 1.69 1.55
 -3 -4 14 52.3 2.77
 -3 4 14 54.11 2.73
 3 -4 -14 54.25 2.68
 3 4 -14 55.07 2.71
 -3 4 14 52.54 2.63
 -3 4 13 244.88 7.52
 -3 -4 13 233.39 7.49
 -3 -4 13 183.11 6.72
 3 -4 -13 246.08 7.31
 3 4 -13 229.02 7.33
 -3 -4 12 2.77 1.36
 -3 -4 12 0.72 0.65
 -3 4 12 1.38 1.28
 3 -4 -12 1.4 1.4
 3 4 -12 0.2 1.41
 -3 4 11 104.57 3.88
 -3 -4 11 94.85 3.84
 3 4 -11 106.81 3.78
 3 -4 -11 113.7 3.84
 -3 -4 11 86.65 3.18
 -3 4 10 153.72 5.3
 -3 -4 10 141.92 5.28
 3 4 -10 142.68 5.11
 3 -4 -10 155.21 5.2
 -3 -4 10 137.46 4.68
 -3 4 9 8.73 1.39
 -3 -4 9 7.74 1.4
 -3 -4 9 6.38 0.74
 3 4 -9 6.71 1.3
 3 -4 -9 8.24 1.4
 3 -4 -8 389.26 12.36
 -3 4 8 391.17 12.46
 -3 -4 8 364.75 12.43
 3 4 -8 362.53 12.21
 3 -4 -7 286.92 9.29
 3 4 -7 276.82 9.09
 -3 -4 7 261.8 9.29
 -3 4 7 280.4 9.31
 3 4 -6 7.39 1.18
 3 -4 -6 6.67 1.18
 3 -4 -6 6.74 1.42
 -3 4 6 6.7 1.29
 -3 -4 6 5.33 1.28
 3 4 -6 6.47 1.07
 3 4 -5 138.53 5.19
 -3 4 5 173.57 5.58
 -3 -4 5 160.21 5.55
 3 4 -5 158.48 5.24
 3 4 -5 159.68 5.48
 3 -4 -5 161.19 5.49
 3 4 -4 251.48 8.77
 -3 -4 4 269.83 9.05
 -3 4 4 286.77 9.07
 3 4 -4 272.98 8.74
 3 4 -4 275.39 9.03
 3 -4 -4 274.63 9.02
 3 4 -3 12.15 1.15
 -3 4 3 10 1.34
 -3 -4 3 11.67 1.33
 3 4 -3 11 0.92
 3 -4 -3 9.47 1.3
 3 4 -3 10.46 1.29
 3 4 -2 156.13 5.35
 -3 4 2 161.68 5.53
 3 4 -2 154.01 5.47
 3 -4 -2 152.67 5.46
 3 4 -1 596.83 18.92
 3 4 -1 582.79 19.03
 3 -4 -1 587.88 19.02
 3 4 0 32.84 1.77
 3 4 0 26.5 1.65
 3 -4 0 29.18 1.79
 3 4 1 428.79 13.92
 3 4 1 423.34 13.99
 3 -4 1 432.27 13.98
 3 4 2 72.46 2.78
 3 4 2 59.43 2.75
 3 -4 2 69.45 2.84
 3 4 3 128.82 4.26
 3 4 3 124.28 4.64
 3 -4 3 138.53 4.75
 3 4 4 276.48 8.89
 3 4 4 273.46 9.23
 3 -4 4 279.27 9.27
 3 4 5 134.25 4.5
 3 4 5 132.76 4.86
 3 -4 5 136.21 4.93
 3 4 6 291.88 9.41
 3 4 6 290.95 9.7
 3 -4 6 286.68 9.72
 3 4 7 2.62 0.99
 3 4 7 2.52 1.31
 3 -4 7 3.8 1.38
 3 4 8 0.9 0.98
 3 4 8 1.57 1.3
 3 -4 8 -0.24 1.39
 3 4 9 13.74 1.29
 3 4 10 32.09 1.75
 3 4 11 77.77 3.02
 -3 -4 -11 71.97 3.39
 -3 4 -11 74.52 3.43
 3 4 12 96.94 3.76
 -3 -4 -12 101.82 4.14
 -3 4 -12 97.07 4.15
 3 4 13 15.24 1.58
 -3 -4 -13 15.9 2.01
 -3 4 -13 17.27 2.12
 -3 -4 -14 1.17 1.81
 -3 4 -14 -0.3 1.74
 3 4 14 0.65 1.36
 3 -4 14 1.75 1.82
 -3 -4 -15 12.06 2.03
 -3 4 -15 8.09 2.05
 3 4 15 12.41 1.63
 3 -4 15 12.16 2.16
 -3 -4 -16 7.31 2.15
 -3 4 -16 5.87 2.1
 3 4 16 6.77 1.65
 3 -4 16 9.35 2.26
 -3 -4 -17 35.09 2.79
 -3 4 -17 36.16 2.85
 3 4 17 37.55 2.38
 3 -4 17 38.83 2.9
 3 4 18 22.7 2.14
 -3 4 -18 22.24 2.67
 -3 -4 -18 22.15 2.53
 3 -4 18 23.85 2.63
 -3 -4 -19 104.26 4.77
 -3 4 -19 97.87 4.71
 3 -4 19 104.37 4.86
 3 4 19 100.66 4.3
 -3 4 -20 3.54 2.37
 -3 -4 -20 5.25 2.36
 3 -4 20 7.35 2.4
 3 4 20 6.93 1.92
 -3 -4 -21 52.44 3.6
 -3 4 -21 53.37 3.59
 3 -4 21 57.2 3.66
 3 4 21 52.33 3.11
 -3 -4 -22 7.58 2.59
 -3 4 -22 4.29 2.69
 3 -4 22 8.24 2.57
 3 4 22 5.58 2.13
 -3 -4 -23 20.05 2.97
 -3 4 -23 14.07 2.94
 3 -4 23 19.28 2.93
 3 4 23 16.23 2.44
 -3 -4 -24 -2.13 2.75
 -3 4 -24 2.86 2.85
 3 -4 24 3.68 2.73
 3 4 24 2.39 2.21
 -3 -4 -25 0.12 2.8
 -3 4 -25 1.12 2.92
 3 -4 25 3.26 2.73
 3 4 25 0.39 2.36
 -3 4 -26 14.74 3.32
 -3 -4 -26 10.37 3.1
 3 -4 26 13.1 3.06
 3 4 26 15.64 2.69
 -3 -4 -27 31.1 3.72
 -3 4 -27 27.27 3.6
 3 -4 27 27.76 3.47
 3 4 27 26.59 3.07
 -3 -4 -28 10.31 3.44
 -3 4 -28 5.3 3.26
 3 -4 28 6.25 3.03
 3 4 28 10.07 2.76
 3 -4 29 -2.81 3.1
 -3 -4 -29 0.43 3.45
 -3 4 -29 4.33 3.44
 -3 -4 -30 18.64 3.9
 -3 4 -30 22.03 3.95
 -3 5 34 6.91 3.06
 -3 5 33 9.64 3.1
 -3 5 32 1.69 2.81
 -3 5 31 9.55 2.86
 3 5 -31 2.16 3.48
 3 -5 -31 3.7 3.2
 -3 5 30 26.94 3.16
 3 5 -30 30.17 3.93
 3 -5 -30 31.69 3.57
 -3 5 29 2.6 2.57
 3 5 -29 7.34 3.33
 3 -5 -29 -0.26 2.9
 3 -5 -28 38.15 3.54
 -3 5 28 35.86 3.1
 3 5 -28 35.94 3.82
 -3 5 27 5.1 2.46
 3 5 -27 4.09 2.91
 3 -5 -27 2.31 2.62
 -3 5 26 22.85 2.67
 3 5 -26 22.92 3.18
 3 -5 -26 16.64 2.74
 -3 5 25 91.34 4.39
 3 -5 -25 92.89 4.72
 3 5 -25 100.82 4.96
 -3 5 24 7 2.29
 3 5 -24 -1.48 2.48
 3 -5 -24 1.87 2.33
 -3 5 23 59.74 3.35
 3 -5 -23 54.67 3.56
 3 5 -23 66.36 3.77
 3 -5 -22 14.14 2.41
 -3 5 22 17.62 2.33
 3 5 -22 23.07 2.68
 3 -5 -21 1.45 2.03
 -3 5 21 1.18 1.92
 3 5 -21 4.01 2.33
 3 -5 -20 6.68 2.14
 -3 5 20 7.16 1.94
 3 5 -20 4.98 2.16
 -3 5 19 6.71 1.91
 3 5 -19 9.4 2.15
 3 -5 -19 7.65 2.03
 -3 -5 19 5.17 1.8
 -3 5 18 152.69 5.71
 -3 5 18 149.56 5.78
 3 5 -18 152.04 5.89
 -3 -5 18 141.56 5.75
 -3 5 17 271.44 9.28
 -3 5 17 274.48 9.42
 -3 -5 17 256.91 9.37
 3 5 -17 265.15 9.41
 -3 5 16 4.27 1.75
 -3 -5 16 2.3 1.57
 -3 5 16 3 1.56
 3 5 -16 1.79 1.76
 -3 -5 15 22.52 1.92
 -3 5 15 19.62 2.01
 -3 5 15 17.19 1.82
 3 -5 -15 22.05 2.05
 3 5 -15 17.1 1.98
 -3 5 14 35.45 2.23
 -3 -5 14 31.84 2.23
 -3 -5 14 32.23 1.57
 3 -5 -14 39.39 2.28
 3 5 -14 34.99 2.25
 -3 -5 13 4.41 1.45
 -3 -5 13 2.45 0.88
 -3 5 13 3.55 1.42
 3 -5 -13 5.99 1.58
 3 5 -13 5.83 1.57
 -3 -5 12 109.88 4.24
 -3 5 12 118.11 4.26
 3 5 -12 112.31 4.18
 3 -5 -12 116.7 4.23
 -3 -5 12 93.72 3.63
 -3 5 11 47.9 2.35
 -3 -5 11 42.6 2.33
 3 5 -11 39.78 2.22
 3 -5 -11 46.11 2.42
 -3 -5 11 39.03 1.73
 -3 5 10 33.17 2.07
 -3 -5 10 38.65 2.2
 3 5 -10 33.97 1.97
 -3 -5 10 35.12 1.57
 3 -5 -10 36.18 2.18
 -3 5 9 26.76 1.82
 -3 -5 9 23.38 1.82
 3 5 -9 25.51 1.69
 -3 -5 9 26.56 1.37
 3 -5 -9 29.14 1.96
 -3 -5 8 0.32 1.25
 -3 5 8 0.47 1.23
 3 -5 -8 0.72 1.47
 -3 -5 8 0.32 0.86
 3 5 -8 1.08 1.16
 -3 5 7 91.62 3.62
 3 -5 -7 92.28 3.7
 -3 -5 7 88.3 3.62
 -3 -5 7 90.87 3.25
 3 5 -7 90.99 3.37
 -3 -5 6 4.55 1.28
 -3 5 6 7.72 1.32
 3 -5 -6 7.04 1.62
 -3 -5 6 5.96 1.04
 3 5 -6 7.48 1.08
 3 -5 -5 4.86 1.15
 3 5 -5 6.06 1.11
 3 -5 -5 5.84 1.58
 -3 -5 5 4.78 1.24
 -3 5 5 4.58 1.26
 3 5 -5 6.49 0.98
 3 5 -4 115.47 4.27
 -3 -5 4 120.99 4.43
 -3 5 4 132.31 4.48
 3 -5 -4 120.48 4.39
 3 5 -4 121.17 4.36
 3 5 -4 117.95 4.07
 3 5 -3 396.92 12.75
 -3 -5 3 383.41 12.85
 -3 5 3 408.03 12.89
 3 5 -3 387.63 12.51
 3 -5 -3 403.73 12.87
 3 5 -3 385.72 12.84
 3 5 -2 168.38 5.74
 3 5 -2 158.9 5.78
 3 -5 -2 178.13 5.83
 3 5 -2 164.94 5.38
 3 5 -1 140.01 4.88
 3 5 -1 126.93 4.86
 3 -5 -1 144.55 4.92
 3 5 0 9.33 1.36
 3 5 0 3.43 1.13
 3 -5 0 9.21 1.27
 3 5 1 232.47 7.78
 3 -5 1 230.46 7.77
 3 5 1 225.14 7.77
 3 5 2 0.6 1.1
 3 5 2 3.02 1.03
 3 -5 2 3.39 1.19
 3 5 3 25.7 1.74
 3 5 3 29.81 1.67
 3 -5 3 28.67 1.9
 3 -5 3 26.59 1.77
 3 5 4 1.89 1.05
 3 -5 4 1.23 1.43
 3 5 4 1.2 1.43
 3 5 4 3.42 0.49
 3 5 5 239.18 8.07
 3 -5 5 252.06 8.17
 3 5 5 241.97 8.26
 3 5 5 235.97 7.68
 3 -5 6 6.76 1.51
 3 5 6 11.42 1.31
 3 5 6 6.67 0.81
 3 5 6 5.97 1.63
 3 5 7 112.29 4.06
 3 -5 7 109.68 4.12
 3 5 7 100.69 4.29
 3 5 7 106.8 3.68
 3 5 8 162.28 5.43
 3 5 9 22.1 1.36
 3 5 10 8.37 1.14
 3 5 11 11.86 1.28
 3 5 12 106.21 3.97
 -3 -5 -12 107.79 4.42
 -3 5 -12 106.54 4.45
 3 5 13 7.78 1.36
 -3 -5 -13 11.26 1.94
 -3 5 -13 7.97 1.97
 3 5 14 22.75 1.75
 -3 -5 -14 21.85 2.21
 -3 5 -14 25.22 2.31
 3 -5 14 21.02 2.39
 -3 5 -15 126.5 5.34
 -3 -5 -15 131.7 5.31
 3 -5 15 124.42 5.45
 3 5 15 137.93 4.91
 -3 5 -16 30.25 2.64
 -3 -5 -16 30.11 2.62
 3 -5 16 31.61 2.79
 3 5 16 30.93 2.08
 -3 -5 -17 76.14 3.89
 -3 5 -17 74 3.95
 3 5 17 80.85 3.47
 3 -5 17 76.94 4.11
 3 5 18 5.86 1.75
 -3 -5 -18 5.27 2.28
 -3 5 -18 1.46 2.22
 3 -5 18 2.81 2.36
 -3 -5 -19 34.83 2.93
 -3 5 -19 38.33 3.12
 3 5 19 36.19 2.53
 3 -5 19 38.62 3.19
 3 5 20 20.97 2.22
 -3 5 -20 20.47 2.81
 -3 -5 -20 26.25 2.8
 3 -5 20 22.6 2.85
 -3 -5 -21 16.94 2.74
 -3 5 -21 18.46 2.84
 3 -5 21 24.78 2.97
 3 5 21 21.98 2.32
 -3 -5 -22 86.48 4.42
 -3 5 -22 75.03 4.32
 3 -5 22 73.28 4.36
 3 5 22 77.53 3.86
 3 -5 23 144.13 6.69
 -3 -5 -23 167.56 6.73
 -3 5 -23 161.28 6.74
 3 -5 24 6.86 2.84
 -3 5 -24 0.12 2.78
 -3 -5 -24 2.85 2.78
 3 -5 25 42.24 3.71
 -3 -5 -25 42.11 3.81
 -3 5 -25 44.23 3.9
 3 -5 26 63.29 4.35
 -3 -5 -26 69.22 4.53
 -3 5 -26 62.36 4.43
 3 -5 27 9.06 3.06
 -3 -5 -27 6.72 3.25
 -3 5 -27 6.75 3.37
 -3 5 -28 43.68 4.27
 -3 -5 -28 43 4.21
 3 -5 28 47.19 4
 3 5 28 38.57 4.09
 -3 -5 -29 2.46 3.53
 -3 5 -29 6.96 3.59
 -3 6 34 15.04 3.4
 -3 6 33 15.49 3.28
 -3 6 32 5.96 3.1
 -3 6 31 2.19 2.99
 3 6 -31 1.22 3.4
 3 -6 -31 1.56 3.14
 -3 6 30 12.26 2.98
 3 6 -30 6.92 3.45
 3 -6 -30 11.74 3.26
 -3 6 29 0.9 2.82
 3 6 -29 4.96 3.21
 3 -6 -29 0.92 2.93
 -3 6 28 2.34 2.61
 3 6 -28 0.82 3.01
 3 -6 -28 2.92 2.88
 -3 6 27 0.38 2.52
 3 6 -27 3.03 2.93
 3 -6 -27 -0.62 2.68
 -3 6 26 4.95 2.5
 3 6 -26 1.27 2.81
 3 -6 -26 0.83 2.64
 -3 6 25 13.98 2.75
 3 6 -25 9.9 2.95
 3 -6 -25 8.22 2.49
 -3 6 24 191.87 7.51
 3 6 -24 194.09 7.83
 3 -6 -24 205.05 7.79
 -3 6 23 32.13 2.89
 3 -6 -23 27.96 2.97
 3 6 -23 33.56 3.11
 3 -6 -22 16.75 2.59
 -3 6 22 19.96 2.59
 3 6 -22 24.19 2.79
 -3 -6 21 86.99 4.13
 -3 6 21 81.69 4.13
 3 -6 -21 85.28 4.23
 3 6 -21 91.55 4.44
 -3 6 20 3.99 2.08
 3 6 -20 6.7 2.34
 3 -6 -20 5.4 2.19
 -3 -6 20 5.11 1.86
 -3 6 20 3.26 1.83
 -3 6 19 1.41 2.11
 3 6 -19 0.53 2.24
 -3 -6 19 -0.09 1.71
 -3 6 19 -0.35 1.66
 -3 6 18 46.95 2.95
 -3 -6 18 43.56 2.76
 -3 6 18 42.7 2.72
 3 6 -18 44.61 2.97
 -3 6 17 26.82 2.45
 -3 -6 17 23.57 2.15
 -3 6 17 26.46 2.17
 3 6 -17 25.97 2.41
 -3 6 16 63.38 3.21
 -3 -6 16 61.33 3.23
 3 6 -16 70.37 3.4
 -3 6 16 71.15 3.42
 -3 -6 15 141.79 5.5
 -3 6 15 156.49 5.54
 3 -6 -15 158.85 5.57
 3 6 -15 145.12 5.54
 -3 -6 15 130.81 4.92
 -3 -6 14 57.12 2.94
 -3 6 14 65.1 3.01
 -3 -6 14 56.27 2.46
 3 -6 -14 65.17 3.11
 3 6 -14 63.38 3.05
 -3 -6 13 1.92 1
 3 6 -13 3.02 1.57
 3 -6 -13 2.72 1.76
 -3 6 13 1.78 1.45
 -3 -6 13 2.51 1.5
 -3 -6 12 1.96 1.02
 3 6 -12 1.64 1.52
 3 -6 -12 3.72 1.74
 -3 -6 12 -0.07 1.44
 -3 6 12 2.7 1.38
 -3 -6 11 6.54 1.09
 3 6 -11 7.84 1.51
 3 -6 -11 6.2 1.73
 -3 6 11 3.98 1.4
 -3 -6 11 8.22 1.51
 3 -6 -10 53.03 2.77
 -3 -6 10 54.17 2.22
 -3 6 10 54.55 2.6
 -3 -6 10 52.92 2.6
 3 6 -10 51.73 2.53
 3 -6 -9 0.66 1.53
 3 6 -9 2.34 1.31
 -3 -6 9 1.65 1.02
 -3 -6 9 1.12 1.23
 -3 6 9 2.35 1.27
 3 -6 -8 4.53 1.62
 3 6 -8 3.73 1.21
 -3 -6 8 4.37 1.09
 -3 -6 8 3.02 1.3
 -3 6 8 4.6 1.3
 3 -6 -7 345.82 11.55
 -3 -6 7 350.57 11.17
 -3 6 7 358.87 11.42
 -3 -6 7 322.68 11.36
 3 6 -7 336.12 11.17
 3 -6 -6 259.32 9.05
 -3 6 6 278.08 8.92
 -3 -6 6 254.78 8.85
 -3 -6 6 264.39 8.7
 3 6 -6 259.53 8.63
 3 6 -5 32.66 1.63
 3 -6 -5 27.47 2.16
 -3 6 5 31.22 1.78
 -3 -6 5 25.46 1.73
 -3 -6 5 28.25 1.7
 3 6 -5 29.53 1.51
 3 6 -4 47.78 2.29
 -3 6 4 50.96 2.32
 -3 -6 4 44.89 2.19
 -3 -6 4 46.66 2.24
 3 6 -4 49.53 2.13
 3 -6 -4 46.51 2.2
 3 6 -3 8.76 1.37
 -3 6 3 7.53 1.25
 3 -6 -3 3.89 1.12
 3 6 -3 2 1
 3 6 -2 232.31 7.7
 3 -6 -2 224.49 7.64
 3 6 -2 222.85 7.64
 3 6 -1 61.73 2.64
 3 -6 -1 59.38 2.51
 3 6 -1 57.26 2.54
 3 6 0 22.48 1.72
 3 -6 0 30.06 1.68
 3 6 0 26.44 1.73
 3 6 1 16.18 1.46
 3 -6 1 15.54 1.36
 3 6 1 14.4 1.47
 3 6 2 57.05 2.58
 3 6 2 55.27 2.54
 3 -6 2 54.6 2.49
 3 6 2 56.45 2.52
 3 -6 2 59.92 2.54
 3 6 3 84.73 3.49
 3 6 3 80.29 3.32
 3 -6 3 83.09 3.3
 3 6 3 81.74 3.27
 3 -6 3 85.2 3.33
 3 -6 4 37.31 2.04
 3 6 4 38.25 2
 3 6 4 32.56 2.22
 3 6 5 50.47 2.35
 3 -6 5 52.25 2.4
 3 6 5 50.64 2.66
 3 6 6 3.45 1.61
 3 6 6 -0.76 1.21
 3 -6 6 4.78 1.29
 3 6 7 71.1 3.33
 3 6 8 94.45 4.03
 3 6 9 10.85 1.91
 3 6 10 36.39 2.56
 3 6 11 12.68 2.04
 3 6 12 11.41 2.12
 3 6 13 10.59 2.1
 -3 -6 -13 7.16 1.9
 -3 6 -13 4.88 1.94
 3 6 14 13.82 2.2
 -3 6 -14 12.4 2.15
 -3 -6 -14 11.8 2.1
 3 6 15 383.73 13.75
 -3 6 -15 400.87 13.6
 -3 -6 -15 403.3 13.57
 3 -6 15 416.31 13.91
 -3 6 -16 146.58 5.86
 -3 -6 -16 150.03 5.86
 3 6 16 144.32 5.99
 3 -6 16 148.64 6.2
 3 6 17 2.51 2.28
 -3 -6 -17 2.77 2.14
 -3 6 -17 3.47 2.18
 3 -6 17 -1.21 2.34
 3 6 18 12.92 2.61
 -3 6 -18 12.09 2.46
 -3 -6 -18 11.21 2.35
 3 -6 18 9.06 2.54
 3 6 19 2.59 2.44
 -3 6 -19 1.05 2.41
 -3 -6 -19 3.15 2.32
 3 -6 19 2.67 2.45
 3 6 20 30.25 3.11
 -3 -6 -20 30.62 2.96
 -3 6 -20 32.42 3.05
 3 -6 20 28.21 3.09
 3 6 21 23.08 2.94
 -3 -6 -21 20.21 2.85
 -3 6 -21 18.76 2.92
 3 -6 21 20.43 3.03
 -3 6 -22 157.1 6.56
 -3 -6 -22 162.35 6.58
 3 -6 22 153.25 6.72
 3 6 22 146.99 6.63
 -3 -6 -23 3.58 2.73
 -3 6 -23 2.28 2.8
 3 -6 23 2.59 2.72
 3 6 23 3.07 2.8
 -3 -6 -24 4.21 2.93
 -3 6 -24 0.71 2.93
 3 -6 24 4.21 2.89
 3 6 24 1.39 2.94
 -3 6 -25 1.6 3.02
 -3 -6 -25 1.71 2.99
 3 -6 25 2.83 2.99
 3 6 25 5.73 3.01
 -3 -6 -26 4.45 3.23
 -3 6 -26 3.08 3.13
 3 -6 26 1.39 3.1
 3 6 26 3.88 3.12
 -3 6 -27 -1.46 3.35
 -3 -6 -27 0.4 3.23
 3 -6 27 1.54 3.06
 3 6 27 2.34 3.34
 3 -6 28 13.08 3.46
 -3 6 -28 5.79 3.46
 -3 -6 -28 3.02 3.36
 -3 6 -29 7.85 3.6
 -3 -6 -29 4.85 3.53
 -3 7 34 8.11 3.53
 -3 7 33 9.63 3.45
 -3 7 32 4.16 3.26
 -3 7 31 9.43 3.27
 -3 7 30 2.34 3.15
 3 -7 -30 0.14 3.1
 -3 7 29 4.92 3.1
 3 -7 -29 6.86 3.07
 -3 7 28 6.43 2.92
 3 -7 -28 5.13 2.93
 -3 7 27 1.77 2.79
 3 -7 -27 3.49 2.77
 -3 7 26 23.58 3.06
 3 7 -26 22.6 3.33
 -3 -7 26 22.68 2.76
 3 -7 -26 23.34 3.14
 -3 7 25 23.53 3.03
 3 7 -25 19.96 3.15
 -3 -7 25 14.13 2.5
 3 -7 -25 19.94 2.94
 -3 7 24 2.24 2.62
 3 7 -24 4.14 2.68
 -3 -7 24 5.22 2.2
 -3 7 24 3.12 2.12
 3 -7 -24 3.18 2.52
 -3 7 23 5.22 2.56
 3 7 -23 1.54 2.55
 3 -7 -23 3.77 2.37
 -3 7 23 5.15 2.18
 -3 -7 23 0.2 2.09
 -3 7 22 12.67 2.61
 3 7 -22 10.34 2.63
 3 -7 -22 17.67 2.54
 -3 -7 22 10.95 2.26
 -3 7 22 12.33 2.27
 -3 7 21 11.63 2.51
 3 7 -21 15.9 2.59
 3 -7 -21 13.97 2.43
 -3 -7 21 11.38 2.16
 -3 7 21 11.32 2.09
 -3 -7 20 27.81 2.46
 -3 7 20 31.24 2.5
 -3 7 20 28.88 2.82
 3 -7 -20 28.59 2.76
 3 7 -20 29.52 2.83
 -3 7 19 11.99 2.4
 3 7 -19 14.23 2.32
 -3 -7 19 12.7 2.05
 -3 7 19 11.13 1.94
 -3 -7 18 177.57 6.82
 -3 7 18 184.2 6.83
 3 7 -18 186.11 6.98
 -3 7 18 179.37 6.99
 -3 7 17 114.86 4.46
 -3 -7 17 106.11 4.46
 3 7 -17 102.92 4.51
 -3 -7 17 96.83 3.88
 -3 -7 16 26.02 2.23
 -3 7 16 27.68 2.18
 -3 -7 16 25.85 1.77
 3 -7 -16 27.51 2.5
 3 7 -16 31.57 2.49
 -3 -7 15 0.93 1.24
 3 7 -15 4.05 1.86
 3 -7 -15 1.38 1.85
 -3 -7 15 1.94 1.65
 -3 7 15 2.61 1.57
 -3 -7 14 2.44 1.27
 3 7 -14 2.4 1.72
 3 -7 -14 2.99 1.93
 -3 7 14 3.24 1.5
 -3 -7 14 2.7 1.49
 -3 -7 13 48.22 2.32
 3 -7 -13 49.91 2.95
 3 7 -13 56.5 2.78
 -3 -7 13 52.26 2.69
 -3 7 13 52.48 2.68
 3 -7 -12 47.8 2.8
 -3 -7 12 45.23 2.22
 3 7 -12 50.59 2.6
 -3 7 12 52.56 2.58
 -3 -7 12 44.18 2.49
 3 -7 -11 25.87 2.25
 -3 -7 11 22.45 1.55
 -3 -7 11 19.9 1.72
 -3 7 11 18.8 1.77
 3 7 -11 24.47 1.9
 -3 -7 10 44.46 2.16
 3 -7 -10 50.89 2.79
 3 7 -10 48.37 2.36
 -3 7 10 45.35 2.41
 -3 -7 10 44.91 2.38
 -3 -7 9 53.6 2.51
 -3 7 9 52.6 2.53
 -3 -7 9 50.04 2.34
 3 -7 -9 54.54 2.87
 3 -7 -8 14.48 1.89
 -3 7 8 13.71 1.51
 -3 -7 8 10.8 1.34
 -3 -7 8 12.07 1.39
 3 -7 -7 10.41 1.89
 -3 -7 7 9.45 1.35
 -3 7 7 9.65 1.44
 -3 -7 7 11.7 1.37
 3 -7 -6 71.03 3.39
 -3 -7 6 74.67 2.99
 -3 -7 6 68.3 2.96
 -3 7 6 76.54 3.05
 -3 -7 5 12.47 1.44
 3 -7 -5 11.74 1.86
 -3 7 5 12.81 1.44
 -3 -7 5 11.03 1.28
 3 -7 -4 33.9 2.38
 -3 7 4 38.92 1.94
 3 -7 -4 33.48 1.7
 3 7 -4 30.4 1.68
 -3 -7 4 34.84 1.98
 3 7 -3 13.1 1.46
 3 7 -3 11.12 1.19
 3 -7 -3 16.98 1.3
 -3 -7 3 21.13 1.69
 3 7 -2 200.07 7.07
 3 7 -2 208.74 6.94
 3 -7 -2 202.08 6.92
 3 7 -1 326.66 10.95
 3 7 -1 328.73 10.82
 3 -7 -1 328.35 10.8
 3 7 0 131.77 5.07
 3 7 0 141.25 4.95
 3 -7 0 137.4 4.86
 3 7 1 108.9 4.35
 3 -7 1 113.65 4.13
 3 7 1 113.87 4.23
 3 7 2 113.5 4.3
 3 7 2 104.37 4.09
 3 -7 2 108.05 4
 3 7 2 111.73 4.05
 3 -7 2 106.95 4.03
 3 7 3 67.93 3.12
 3 7 3 63.42 2.85
 3 -7 3 64.3 2.74
 3 -7 3 67.05 2.79
 3 7 3 67.25 2.81
 3 7 4 154.72 5.72
 3 7 4 152.23 5.47
 3 -7 4 149.23 5.39
 3 -7 4 153.67 5.38
 3 7 4 150.53 5.33
 3 -7 5 149.74 5.28
 3 7 5 147.5 5.26
 3 7 5 149.97 5.66
 3 7 6 7.27 1.79
 3 7 7 32.25 2.38
 3 7 8 37.67 2.58
 3 7 9 39.48 2.66
 3 7 10 19.9 2.23
 3 7 11 53.04 3.15
 3 7 12 43.84 2.95
 3 7 13 2.84 2.03
 3 7 14 68.03 3.56
 -3 -7 -14 56.39 3.25
 3 7 15 1.08 2.19
 -3 -7 -15 1.35 2.02
 -3 7 -15 -1.02 2.03
 3 -7 15 3.39 2.28
 3 7 16 0.61 2.28
 -3 -7 -16 -0.71 2.05
 -3 7 -16 -1.14 2.11
 3 -7 16 1.43 2.35
 3 7 17 5.02 2.36
 -3 7 -17 3.94 2.24
 -3 -7 -17 5.14 2.17
 3 -7 17 3.47 2.5
 3 7 18 18.49 2.77
 -3 7 -18 15.9 2.53
 -3 -7 -18 19.25 2.56
 3 -7 18 15.89 2.82
 -3 7 -19 51.77 3.45
 -3 -7 -19 52.83 3.35
 3 7 19 45.21 3.59
 3 -7 19 52.95 3.72
 3 7 20 5.07 2.72
 -3 7 -20 3.67 2.49
 -3 -7 -20 7.68 2.55
 3 -7 20 4.24 2.65
 3 7 21 9.63 2.85
 -3 -7 -21 14.39 2.67
 -3 7 -21 14.82 2.81
 3 -7 21 10.37 2.85
 -3 -7 -22 14 2.83
 -3 7 -22 15.78 2.86
 3 -7 22 11.41 3
 3 7 22 9.31 2.92
 -3 -7 -23 19.25 3.08
 -3 7 -23 19.26 3.13
 3 -7 23 23.76 3.33
 3 7 23 16.93 3.14
 -3 -7 -24 -2.18 2.92
 -3 7 -24 2.34 2.92
 3 -7 24 2.46 2.89
 3 7 24 -0.39 2.95
 -3 -7 -25 53.8 4.09
 -3 7 -25 53.75 4.08
 3 -7 25 51.76 4.05
 3 7 25 39.81 4.04
 -3 -7 -26 22.02 3.48
 -3 7 -26 20.5 3.52
 3 -7 26 17.12 3.41
 3 7 26 16.26 3.47
 -3 -7 -27 4.17 3.35
 -3 7 -27 -1.31 3.22
 3 -7 27 7.41 3.26
 -3 7 -28 9.93 3.56
 -3 -7 -28 6.76 3.46
 -3 -7 -29 4.49 3.53
 -3 7 -29 0.14 3.52
 -3 8 32 -1.85 3.44
 -3 8 31 3.64 3.46
 -3 8 30 17.76 3.55
 -3 -8 30 16.32 3.06
 -3 8 29 1.76 3.2
 -3 -8 29 1.25 2.57
 -3 8 29 3.61 2.67
 3 -8 -29 0.13 2.97
 -3 8 28 5.52 3.11
 -3 8 28 7.22 2.68
 -3 -8 28 9.84 2.77
 3 -8 -28 6.36 3.11
 -3 8 27 1.58 3.03
 -3 -8 27 2.59 2.43
 -3 8 27 3.84 2.48
 3 -8 -27 3.65 2.89
 -3 8 26 33.08 3.43
 -3 -8 26 32.17 3.01
 3 -8 -26 45.53 3.56
 -3 8 26 33.02 3.13
 -3 8 25 -0.33 2.78
 -3 8 25 -0.11 2.26
 -3 -8 25 -1.21 2.27
 3 -8 -25 -3.55 2.66
 -3 8 24 28.85 3.26
 -3 8 24 31.36 2.88
 -3 -8 24 31.29 2.84
 3 -8 -24 31.6 3.15
 3 -8 -23 2.3 2.46
 -3 8 23 1.02 2.09
 -3 -8 23 2.04 2.11
 -3 8 23 4.77 2.7
 3 -8 -22 1.93 2.38
 -3 8 22 1.47 2.05
 -3 -8 22 0.98 2.06
 -3 8 22 2.14 2.54
 3 -8 -21 48.94 3.34
 -3 8 21 47.51 3.1
 -3 -8 21 51.31 3.21
 -3 8 21 54.94 3.57
 -3 -8 20 2.98 2.05
 -3 8 20 3.8 1.96
 -3 8 20 8.31 2.5
 -3 -8 20 2.87 1.58
 -3 8 19 29.61 2.44
 -3 -8 19 27.71 2.47
 -3 -8 19 26.99 2
 -3 -8 18 164.83 6.01
 -3 8 18 175.83 6.48
 -3 -8 18 159.88 6.44
 -3 -8 18 178.66 6.51
 -3 -8 17 158.16 5.84
 -3 8 17 176.13 6.3
 -3 -8 17 153.3 6.21
 -3 -8 17 161.17 6.25
 3 -8 -17 183.67 6.62
 -3 -8 16 2.68 1.47
 -3 -8 16 3.88 1.71
 -3 8 16 1.06 1.67
 3 -8 -16 6.02 2.24
 -3 -8 16 1.27 1.84
 -3 -8 15 2.45 1.44
 -3 -8 15 1.79 1.6
 -3 8 15 0.79 1.58
 -3 -8 15 1.26 1.72
 3 -8 -15 2.55 2
 3 -8 -14 120.06 4.88
 -3 -8 14 109.79 4.25
 -3 8 14 116.02 4.56
 -3 -8 14 111.96 4.56
 -3 -8 14 108.45 4.43
 -3 -8 13 17.2 1.67
 -3 -8 13 19.43 1.83
 -3 8 13 15.45 1.85
 3 -8 -13 18.33 2.29
 -3 -8 13 16.69 1.79
 3 -8 -12 34.48 2.66
 -3 -8 12 36.41 2.03
 -3 8 12 35.86 2.23
 -3 -8 12 31.58 2.14
 -3 -8 11 56.83 2.6
 3 -8 -11 56.63 3.2
 -3 8 11 51.94 2.68
 -3 -8 11 53.9 2.67
 -3 -8 10 69.92 2.92
 3 -8 -10 64.19 3.36
 -3 -8 10 64.13 2.91
 -3 8 10 65.66 2.97
 3 -8 -9 22.92 2.26
 -3 -8 9 24.85 1.8
 -3 -8 9 21.29 1.69
 -3 8 9 22.08 1.76
 3 -8 -8 2.88 1.79
 -3 -8 8 5.2 1.41
 -3 8 8 4.22 1.35
 -3 -8 8 4.41 1.29
 3 -8 -7 69.69 3.42
 -3 -8 7 68.14 2.95
 -3 8 7 63.85 2.83
 -3 -8 7 63.94 2.8
 3 -8 -6 152.27 5.83
 -3 -8 6 152.93 5.46
 -3 -8 6 144.21 5.31
 -3 8 6 152.63 5.39
 -3 -8 5 30.94 2.07
 3 -8 -5 31.75 2.5
 -3 8 5 30.98 1.9
 -3 -8 4 309.12 10.48
 3 -8 -4 315.5 10.84
 -3 -8 3 36.08 2.23
 3 -8 -3 37.49 1.71
 3 8 -3 24.49 1.64
 3 -8 -3 37.61 2.53
 -3 -8 2 104.72 4.22
 3 8 -2 101.06 3.87
 3 -8 -2 105.76 3.86
 3 8 -2 114.37 4.24
 3 8 -1 21.41 1.58
 3 -8 -1 23.82 1.48
 3 8 -1 31.21 2.02
 3 8 0 3.74 1.22
 3 -8 0 5.66 1.07
 3 8 0 11.55 1.67
 3 8 1 13.19 1.89
 3 8 1 13.79 1.48
 3 -8 1 14.46 1.42
 3 8 1 12.72 1.39
 3 -8 1 13.5 1.23
 3 8 2 71.79 3.35
 3 -8 2 69.05 2.81
 3 8 2 65.05 2.91
 3 8 2 69.65 2.89
 3 -8 2 73.36 2.89
 3 8 3 53.7 3
 3 8 3 55.7 2.55
 3 -8 3 53.27 2.38
 3 8 3 53.87 2.45
 3 -8 3 57.84 2.45
 3 8 4 358.65 12.04
 3 -8 4 351.01 11.68
 3 8 4 344.38 11.72
 3 -8 4 359.54 11.62
 3 8 4 356.56 11.6
 3 8 5 1.05 1.79
 3 -8 5 0.24 1.09
 3 8 6 3.43 1.81
 3 8 7 4.88 1.95
 3 8 8 11.27 2.08
 3 8 9 10.32 2.13
 3 8 10 -1.54 2.17
 3 8 11 28.41 2.74
 3 8 12 53.09 3.31
 3 8 13 7.36 2.34
 3 8 14 18.46 2.65
 3 8 15 -1.25 2.32
 3 -8 15 1.56 2.38
 3 8 16 5.7 2.51
 -3 -8 -16 5.23 2.17
 3 -8 16 12.87 2.67
 3 8 17 9.53 2.63
 -3 8 -17 7.25 2.38
 -3 -8 -17 4.69 2.27
 3 -8 17 8.78 2.67
 -3 -8 -18 31.86 2.87
 -3 8 -18 33.18 2.99
 3 8 18 29.44 3.22
 3 -8 18 38.11 3.4
 3 8 19 4.82 2.72
 -3 8 -19 2.15 2.49
 -3 -8 -19 2.97 2.4
 3 -8 19 6.34 2.81
 3 8 20 8.71 2.86
 -3 -8 -20 9.71 2.59
 -3 8 -20 12.01 2.69
 3 -8 20 12.19 2.96
 3 8 21 12.81 3.08
 -3 -8 -21 17.63 2.88
 -3 8 -21 16.1 2.9
 3 -8 21 20.45 3.28
 -3 -8 -22 0.1 2.68
 -3 8 -22 5.79 2.78
 3 -8 22 2.18 2.91
 3 8 22 2.43 2.91
 -3 -8 -23 -2.06 2.77
 -3 8 -23 0.89 2.83
 3 -8 23 5.99 3.09
 3 8 23 6.19 3.15
 -3 -8 -24 5.32 3
 -3 8 -24 12.44 3.12
 3 -8 24 10.21 3.27
 3 8 24 9.08 3.2
 -3 8 -25 -0.12 3.08
 -3 -8 -25 2.12 2.99
 3 -8 25 -1.01 3.07
 -3 8 -26 15.17 3.41
 -3 -8 -26 11.31 3.28
 3 -8 26 11.47 3.49
 -3 8 -27 18.71 3.67
 -3 -8 -27 9.73 3.4
 -3 8 -28 1.08 3.46
 -3 -8 -28 2 3.43
 -3 8 -29 2.37 3.66
 -3 -8 -29 -3.31 3.56
 -3 9 30 2.42 3.54
 -3 9 29 2.01 3.43
 -3 -9 29 4.47 2.76
 -3 9 29 3.44 2.78
 3 -9 -29 1.88 3.23
 -3 9 28 69.11 4.73
 3 -9 -28 67.38 4.57
 -3 9 28 72.39 4.27
 -3 -9 28 68.83 4.18
 -3 9 27 5.86 3.25
 -3 -9 27 4.57 2.57
 -3 9 27 6.54 2.62
 3 -9 -27 5.98 3
 -3 9 26 5.52 3.22
 -3 -9 26 7.36 2.54
 -3 9 26 3.32 2.5
 3 -9 -26 0.74 2.88
 -3 9 25 22.68 3.35
 -3 9 25 22.5 2.75
 -3 -9 25 22.96 2.8
 3 -9 -25 26.36 3.31
 3 -9 -24 24.54 3.09
 -3 -9 24 22.16 2.78
 -3 9 24 25.04 2.72
 -3 9 24 33.14 3.42
 3 -9 -23 6.13 2.55
 -3 -9 23 3.73 2.29
 -3 9 23 7.28 2.28
 -3 9 23 3.3 2.94
 -3 -9 23 3.61 1.76
 3 -9 -22 2.19 2.48
 -3 9 22 3.45 2.16
 -3 -9 22 3.47 2.11
 -3 -9 22 0.89 1.69
 -3 -9 21 68.61 3.27
 -3 -9 21 69.65 3.75
 -3 9 21 81.06 3.84
 3 -9 -21 72.01 4.08
 -3 -9 20 62.81 2.98
 -3 9 20 64.2 3.39
 -3 -9 20 54.26 3.32
 -3 -9 20 55.24 3.47
 -3 -9 19 5.3 1.74
 -3 9 19 4.93 1.94
 -3 -9 19 6.32 1.98
 -3 -9 19 4.23 2.21
 -3 -9 18 33.06 2.24
 -3 9 18 35.31 2.56
 -3 -9 18 28.96 2.48
 -3 -9 18 33.82 2.66
 -3 -9 17 11.6 1.77
 -3 -9 17 11.66 2.01
 -3 9 17 12.08 1.98
 -3 -9 17 12.35 2.14
 3 -9 -17 13.82 2.54
 -3 -9 16 4.05 1.66
 -3 -9 16 2.96 1.76
 -3 9 16 1.51 1.71
 3 -9 -16 2.11 2.19
 -3 -9 16 4.46 1.95
 -3 -9 15 2.64 1.65
 -3 9 15 3.83 1.69
 -3 -9 15 3.41 1.7
 -3 -9 15 4.5 1.76
 3 -9 -15 4.44 2.31
 -3 -9 14 67.18 3.06
 3 -9 -14 64.97 3.65
 -3 9 14 71.59 3.22
 -3 -9 14 61.48 3.17
 -3 -9 14 64.64 3.13
 -3 -9 13 0.96 1.53
 -3 9 13 1.9 1.57
 -3 -9 13 -0.2 1.44
 -3 -9 13 2.52 1.54
 3 -9 -13 2.29 2.02
 3 -9 -12 39.65 2.93
 -3 -9 12 37.19 2.25
 -3 -9 12 35.58 2.16
 -3 -9 12 31.46 2.16
 -3 9 12 36.89 2.27
 -3 -9 11 52.35 2.65
 3 -9 -11 53.57 3.19
 -3 -9 11 50.67 2.58
 -3 -9 11 49.9 2.48
 -3 9 11 52.16 2.65
 -3 -9 10 199.5 7.13
 -3 -9 10 214.47 7.37
 3 -9 -10 214.66 7.81
 -3 9 10 218.75 7.34
 -3 -9 10 202.72 7.27
 3 -9 -9 234.25 8.46
 -3 -9 9 237.22 8.07
 -3 -9 9 218.94 7.91
 -3 9 9 237.19 7.99
 -3 -9 8 54.76 2.77
 3 -9 -8 54.64 3.21
 -3 -9 8 49.6 2.44
 -3 9 8 51.93 2.52
 3 -9 -7 40.63 2.86
 -3 -9 7 40.96 2.46
 -3 9 7 46.43 2.25
 -3 -9 7 39.4 2.1
 -3 -9 6 16.27 1.87
 3 -9 -6 13.88 2.24
 -3 9 6 12.96 1.46
 -3 -9 5 27.09 2.18
 3 -9 -5 27.49 2.5
 -3 -9 4 0.68 1.67
 3 -9 -4 1.34 1.98
 -3 -9 3 38.19 2.49
 3 -9 -3 35.44 2.72
 -3 -9 2 2.17 1.76
 3 9 -2 -1.92 1.12
 3 -9 -2 3.93 2.07
 -3 -9 1 75 3.55
 3 9 -1 71.73 2.98
 3 -9 -1 78.92 2.96
 3 9 -1 83.92 3.61
 3 9 0 82.08 3.52
 3 9 0 69.07 2.81
 3 -9 0 67.63 2.72
 3 -9 0 68.17 2.82
 3 9 0 63.08 2.84
 3 9 1 501.77 16.71
 3 -9 1 519.91 16.23
 3 9 1 487.25 16.18
 3 9 1 497.2 16.26
 3 -9 1 505.6 16.22
 3 9 2 266.58 9.47
 3 9 2 266.16 8.99
 3 -9 2 269.34 8.94
 3 9 2 261 8.89
 3 -9 2 279.7 8.92
 3 9 3 7 2.05
 3 -9 3 2.26 1.19
 3 9 3 3.38 1.37
 3 -9 3 2.98 1.1
 3 9 4 149.7 5.83
 3 9 4 148.83 5.31
 3 -9 4 144.6 5.21
 3 9 5 4.74 2.05
 3 -9 5 2.52 1.18
 3 9 5 1.35 1.31
 3 9 6 72.37 3.79
 3 9 6 75.2 3.22
 3 -9 6 75.95 3.09
 3 9 7 9.09 2.22
 3 9 8 32.08 2.75
 3 9 9 3.36 2.25
 3 9 10 120.65 5.24
 3 9 11 6.19 2.3
 3 9 12 130.67 5.65
 3 9 13 1.48 2.41
 3 9 14 -0.33 2.5
 3 9 15 5.53 2.61
 3 -9 15 2.8 2.5
 3 9 16 89.14 4.8
 3 -9 16 102.81 4.99
 3 9 17 9.44 2.86
 3 -9 17 11.56 2.9
 3 9 18 0.49 2.79
 3 -9 18 3.35 2.78
 3 9 19 3.28 2.85
 -3 -9 -19 -0.8 2.33
 -3 9 -19 -0.09 2.49
 3 -9 19 1.71 2.86
 3 9 20 4.8 3.04
 -3 9 -20 2.52 2.59
 -3 -9 -20 0.56 2.47
 3 -9 20 3.1 2.99
 3 9 21 4.1 3.07
 -3 -9 -21 3.79 2.59
 -3 9 -21 0.4 2.72
 3 -9 21 4.14 3.02
 3 9 22 3.94 3.1
 -3 -9 -22 5.47 2.79
 -3 9 -22 3.47 2.83
 3 -9 22 5.08 3.15
 -3 9 -23 37.89 3.5
 -3 -9 -23 32.15 3.39
 3 -9 23 39.57 3.86
 3 9 23 30.11 3.82
 -3 -9 -24 10.04 3.06
 -3 9 -24 11.96 3.22
 3 -9 24 12.31 3.4
 -3 -9 -25 2.19 3.05
 -3 9 -25 2.01 3.14
 3 -9 25 3.88 3.44
 -3 -9 -26 11.26 3.32
 -3 9 -26 12.05 3.39
 -3 -9 -27 8.38 3.41
 -3 9 -27 12.1 3.52
 -3 -9 -28 1.17 3.37
 -3 9 -28 3.03 3.46
 -3 -10 29 25.65 3.32
 -3 10 29 33.49 3.5
 -3 -10 28 -2.41 2.7
 3 -10 -28 -1.19 3.16
 -3 -10 27 0.58 2.62
 -3 10 27 1.19 2.58
 3 -10 -27 -2.19 3.04
 -3 10 26 12.15 2.73
 -3 -10 26 6.77 2.6
 3 -10 -26 5.36 3.05
 -3 10 25 9.09 2.61
 -3 -10 25 7.38 2.46
 3 -10 -25 6.75 2.95
 -3 10 24 5.74 2.49
 -3 -10 24 6.31 1.88
 -3 -10 24 4.53 2.41
 3 -10 -24 9.83 2.88
 -3 -10 23 4.92 1.86
 -3 -10 23 5.68 2.33
 -3 10 23 10.05 2.4
 3 -10 -23 8.67 2.81
 -3 -10 22 16.8 2.08
 -3 -10 22 18.24 2.46
 -3 10 22 18.66 2.47
 3 -10 -22 23.18 3.03
 -3 -10 21 -0.37 1.8
 -3 -10 21 2.25 2.08
 -3 10 21 0.56 2.06
 3 -10 -21 2.41 2.5
 -3 -10 21 -0.19 2.38
 -3 -10 20 7.35 1.91
 -3 10 20 4.45 2.04
 -3 -10 20 3.98 2.1
 -3 -10 20 4.73 2.28
 -3 -10 19 17.08 2.1
 -3 10 19 19.58 2.3
 -3 -10 19 11.24 2.2
 -3 -10 19 17.69 2.45
 -3 -10 18 7.66 1.95
 -3 10 18 7.05 2
 -3 -10 18 8.36 1.96
 -3 -10 18 7.69 2.18
 -3 -10 17 2.32 1.86
 -3 -10 17 -0.48 1.75
 -3 10 17 3.45 1.89
 3 -10 -17 -1.18 2.58
 -3 -10 17 0.3 1.99
 -3 -10 16 14.61 2.02
 -3 -10 16 12.02 1.93
 -3 10 16 15.78 1.99
 3 -10 -16 13.78 2.64
 -3 -10 16 11.5 2.05
 -3 -10 15 125.71 4.88
 -3 10 15 133.15 4.95
 -3 -10 15 110.51 4.84
 3 -10 -15 124.31 5.44
 -3 -10 15 120.86 4.87
 -3 -10 14 8.01 1.96
 -3 10 14 7.19 1.73
 -3 -10 14 9.43 1.68
 -3 -10 14 8.32 1.78
 3 -10 -14 7.24 2.5
 3 -10 -13 106.64 4.73
 -3 -10 13 98.13 4.09
 -3 -10 13 88.89 3.92
 -3 10 13 98.62 4.04
 -3 -10 13 97.86 4.01
 -3 -10 12 54.67 2.72
 -3 -10 12 59.81 3.04
 3 -10 -12 59.09 3.63
 -3 10 12 60.28 2.87
 -3 -10 12 55.36 2.77
 -3 -10 11 39.42 2.21
 3 -10 -11 42.36 3.12
 -3 -10 11 41.48 2.64
 -3 -10 11 40.78 2.28
 -3 10 11 41.11 2.37
 -3 -10 10 1.65 1.27
 -3 -10 10 0.35 1.26
 -3 -10 10 0.84 1.75
 3 -10 -10 3.85 2.27
 -3 10 10 1.34 1.46
 -3 -10 9 2.29 1.85
 -3 -10 9 2.1 1.21
 3 -10 -9 4.19 2.2
 -3 -10 9 3.52 1.27
 -3 10 9 4.82 1.44
 -3 -10 8 59.48 3.1
 3 -10 -8 62.07 3.49
 -3 10 8 61.35 2.7
 -3 -10 8 52.4 2.53
 3 -10 -7 106.73 4.82
 -3 -10 7 102.06 4.43
 -3 10 7 107.9 4.04
 3 -10 -6 56.24 3.39
 -3 -10 6 56.11 3.07
 -3 -10 5 21.32 2.26
 3 -10 -5 25.53 2.59
 -3 -10 4 34.2 2.46
 3 -10 -4 29.9 2.84
 -3 -10 3 1.45 1.93
 3 -10 -3 4.69 2.18
 -3 -10 2 62.99 3.3
 3 -10 -2 59.76 3.56
 -3 -10 1 6.07 2.05
 3 10 -1 2.67 1.35
 3 10 -1 1.02 1.01
 3 -10 -1 2.89 1.28
 3 -10 -1 5.99 2.3
 3 -10 0 16.23 1.44
 3 10 0 17.74 1.51
 -3 -10 0 17.66 2.26
 3 10 0 13.58 1.33
 3 -10 0 18.65 1.24
 3 -10 0 18.37 2.5
 3 10 0 20.54 2.38
 3 10 1 206.57 7.52
 3 10 1 198.48 6.79
 3 -10 1 202.91 6.74
 3 10 1 198.62 6.72
 3 -10 1 200.45 6.73
 3 10 2 109.11 4.71
 3 10 2 101.82 3.89
 3 -10 2 105.36 3.82
 3 10 3 147.56 5.81
 3 10 3 144.68 5.05
 3 -10 3 135.66 4.94
 3 10 4 91.76 4.35
 3 -10 4 91.04 3.47
 3 10 4 91.07 3.6
 3 10 5 16.51 2.45
 3 -10 5 14.53 1.37
 3 10 5 14.99 1.62
 3 10 6 15.37 2.55
 3 10 6 14.65 1.66
 3 -10 6 14.84 1.43
 3 10 7 65.79 3.75
 3 10 7 67.08 2.98
 3 -10 7 61.78 2.77
 3 10 8 11.23 2.57
 3 10 9 0.4 2.3
 3 10 10 3.18 2.46
 3 10 11 33 3.1
 3 10 12 -0.22 2.49
 3 10 13 1.23 2.53
 3 10 14 3.34 2.72
 3 10 15 25.45 3.3
 3 -10 15 33.68 3.34
 3 10 16 14.61 3.13
 3 -10 16 22.11 3.21
 3 10 17 18.31 3.16
 3 -10 17 19.12 3.2
 3 10 18 4.76 2.93
 3 -10 18 3.49 2.86
 3 10 19 8.18 3.07
 3 -10 19 3.56 3.04
 3 10 20 4.33 3.22
 3 -10 20 12.01 3.28
 3 10 21 8.73 3.22
 3 -10 21 12.7 3.36
 3 -10 22 3.21 3.21
 3 -10 23 2.68 3.29
 -3 -10 -23 4.86 2.93
 -3 10 -23 4.2 3.07
 -3 -10 -24 4.32 3.03
 -3 10 -24 6.72 3.13
 -3 10 -25 8.15 3.28
 -3 -10 -25 8.01 3.2
 -3 -10 -26 0.23 3.2
 -3 10 -26 -1.94 3.33
 -3 -10 -27 8.88 3.48
 -3 10 -27 14.05 3.7
 -3 -10 -28 1.77 3.46
 -3 10 -28 6.61 3.65
 -3 -11 29 -1.82 2.82
 -3 -11 28 40.9 3.58
 -3 11 28 46.63 3.68
 3 -11 -27 10.28 3.26
 -3 -11 27 11.27 2.8
 -3 11 27 13.22 2.91
 3 -11 -26 -1.64 3.1
 -3 -11 26 -0.66 2.54
 -3 11 26 -2.03 2.55
 3 -11 -25 21.65 3.37
 -3 11 25 24.89 2.91
 -3 -11 25 24.21 2.87
 -3 11 24 13.52 2.63
 -3 -11 24 14.78 2.56
 3 -11 -24 14.85 3.06
 -3 -11 23 0.2 2.05
 -3 11 23 2.88 2.3
 -3 -11 23 6.26 2.39
 3 -11 -23 0.81 2.8
 -3 -11 22 -0.34 2.03
 -3 -11 22 -1.15 2.24
 -3 11 22 3.34 2.2
 3 -11 -22 1.6 2.75
 -3 -11 21 2.42 2.09
 -3 -11 21 -0.65 2.09
 -3 11 21 2.94 2.16
 3 -11 -21 2.47 2.67
 -3 -11 21 3.11 2.5
 -3 -11 20 35.35 2.71
 -3 11 20 39.66 2.83
 -3 -11 20 28.96 2.7
 -3 -11 20 36.74 2.96
 -3 -11 19 19.5 2.41
 -3 11 19 26.78 2.49
 -3 -11 19 23 2.41
 -3 -11 19 22.54 2.65
 -3 -11 18 1.64 2.08
 -3 -11 18 0.08 1.83
 -3 11 18 -1.12 1.91
 -3 -11 18 4.56 2.15
 3 -11 -18 1.2 2.82
 -3 -11 17 3.22 2.01
 -3 11 17 -1.38 1.88
 -3 -11 17 -2.61 1.86
 3 -11 -17 0.12 2.69
 -3 -11 17 2.65 2.02
 -3 -11 16 2.53 2
 -3 11 16 -0.22 1.76
 -3 -11 16 -0.07 1.71
 3 -11 -16 1.49 2.65
 -3 -11 16 3.06 1.97
 -3 -11 15 16.94 2.3
 -3 -11 15 15.62 2.03
 3 -11 -15 19.95 2.94
 -3 -11 15 15.34 1.89
 -3 11 15 17.57 2.01
 3 -11 -14 37.1 3.26
 -3 -11 14 39.42 2.71
 -3 -11 14 33.12 2.28
 -3 11 14 37.09 2.46
 -3 -11 14 33.76 2.38
 -3 -11 13 7.01 2.13
 -3 -11 13 3.47 1.53
 -3 11 13 5.73 1.77
 -3 -11 13 7.05 1.67
 3 -11 -13 6.32 2.55
 -3 -11 12 1.28 2.04
 -3 -11 12 3.71 1.42
 -3 11 12 4.69 1.64
 -3 -11 12 3.47 1.54
 3 -11 -12 4.37 2.6
 -3 -11 11 10.4 1.57
 3 -11 -11 6.21 2.52
 -3 -11 11 15.52 2.29
 -3 -11 11 7.34 1.5
 -3 11 11 8.47 1.64
 -3 -11 10 2.65 1.34
 3 -11 -10 5.04 2.43
 -3 -11 10 2.35 2.07
 -3 -11 10 3.14 1.3
 -3 11 10 1.87 1.48
 -3 -11 9 87 3.55
 -3 -11 9 99 4.28
 3 -11 -9 96.4 4.69
 -3 -11 9 90.37 3.62
 -3 11 9 100.46 3.75
 -3 -11 8 10.14 2.22
 3 -11 -8 9.21 2.51
 -3 -11 7 10.48 2.24
 3 -11 -7 12.82 2.58
 -3 -11 6 15.44 2.27
 3 -11 -6 14.43 2.62
 -3 -11 5 11.68 2.27
 3 -11 -5 16 2.62
 -3 -11 4 31.96 2.67
 3 -11 -4 28.35 2.97
 -3 -11 3 8.57 2.19
 3 11 -3 7.6 1.28
 3 -11 -3 10.3 1.31
 3 -11 -3 10.3 2.54
 -3 -11 2 8.01 2.21
 3 11 -2 7.23 1.29
 3 -11 -2 7.27 1.23
 3 -11 -2 6.18 2.47
 -3 -11 1 32.42 2.75
 3 -11 -1 32.91 1.62
 3 11 -1 29.95 1.65
 3 -11 -1 26.16 2.86
 3 -11 0 1.12 2.43
 -3 -11 0 1.76 2.11
 3 11 1 15.69 1.29
 3 11 1 21.55 2.63
 3 -11 1 16.9 2.75
 3 -11 2 0.23 0.92
 3 11 2 0.8 1.09
 3 11 3 56.63 2.43
 3 -11 3 53.71 2.3
 3 11 3 58.92 3.55
 3 11 4 14.89 1.5
 3 -11 4 15.48 1.29
 3 11 4 15.07 2.66
 3 11 5 39.79 3.19
 3 -11 5 37.77 1.94
 3 11 5 40.06 2.16
 3 11 6 56.43 3.56
 3 11 6 42.64 2.37
 3 -11 6 49.76 2.25
 3 11 7 108.42 5.07
 3 11 7 107.47 4.23
 3 -11 7 110.35 4.09
 3 11 8 13.79 2.81
 3 -11 8 13.24 1.47
 3 11 8 13.73 1.72
 3 11 9 64.11 3.92
 3 -11 9 60.54 2.79
 3 11 10 5.09 2.7
 3 11 11 96.71 4.95
 3 11 12 170.44 7.11
 3 11 13 21.38 3.06
 3 11 14 3.4 2.83
 3 11 15 34.76 3.58
 3 -11 15 44.38 3.76
 3 11 16 6.13 2.96
 3 -11 16 4.08 3.05
 3 11 17 9.17 3.06
 3 -11 17 11.5 3.22
 3 11 18 19.05 3.45
 3 -11 18 18.26 3.47
 3 11 19 -0.27 3.23
 3 -11 19 4.69 3.26
 3 -11 20 4.77 3.23
 3 -11 21 2.51 3.35
 3 -11 22 3.01 3.35
 -3 12 26 12.83 2.86
 -3 -12 26 9.49 2.7
 3 -12 -25 20.9 3.4
 -3 -12 25 15.96 2.75
 -3 12 25 16.81 2.85
 -3 -12 24 6.62 2.42
 -3 12 24 6.54 2.55
 3 -12 -24 6.38 3.06
 -3 -12 23 8.52 2.38
 -3 12 23 10.01 2.52
 3 -12 -23 10.37 3.02
 -3 -12 22 4.06 2.31
 -3 12 22 5.81 2.38
 -3 -12 22 5.85 2.24
 3 -12 -22 8.83 2.85
 -3 -12 21 5.86 2.36
 -3 -12 21 4.64 2.15
 -3 12 21 2.69 2.22
 3 -12 -21 2.17 2.8
 -3 -12 21 0.75 2.47
 -3 -12 20 25.73 2.66
 -3 12 20 23.85 2.53
 -3 -12 20 19.13 2.36
 -3 -12 20 19.79 2.74
 -3 -12 19 1.94 2.29
 -3 12 19 1.06 2.03
 -3 -12 19 1.46 1.93
 -3 -12 19 3.47 2.32
 -3 -12 18 32.59 2.78
 -3 -12 18 22.75 2.27
 -3 12 18 28.45 2.5
 3 -12 -18 29.22 3.55
 -3 -12 18 29.1 2.67
 -3 -12 17 12.57 2.37
 -3 -12 17 10.95 1.87
 -3 12 17 10.17 2.07
 3 -12 -17 9.51 3.04
 -3 -12 17 8.91 2.2
 -3 -12 16 2.28 2.21
 3 -12 -16 2.12 2.79
 -3 -12 16 2.84 1.98
 -3 -12 16 -1.04 1.59
 -3 12 16 2.18 1.85
 -3 -12 15 33.91 2.48
 3 -12 -15 32.57 3.43
 -3 -12 15 37.04 2.84
 -3 -12 15 33.78 2.28
 -3 12 15 33.56 2.44
 -3 -12 14 0.55 2.23
 -3 -12 14 0.62 1.68
 3 -12 -14 0.24 2.7
 -3 12 14 0.69 1.74
 -3 -12 14 1.35 1.52
 -3 -12 13 3.4 2.23
 -3 -12 13 2.91 1.43
 -3 -12 13 3 1.62
 3 -12 -13 3.88 2.77
 -3 12 13 4.41 1.74
 -3 -12 12 59.1 2.95
 3 -12 -12 68.88 4.13
 -3 -12 12 70.81 3.65
 -3 -12 12 58.89 2.84
 -3 12 12 70.69 3.07
 -3 -12 11 2.23 1.43
 -3 -12 11 5.38 2.28
 3 -12 -11 1.71 2.58
 -3 12 11 3.25 1.54
 -3 -12 11 1.69 1.29
 -3 -12 10 4.43 1.38
 3 -12 -10 4.44 2.64
 -3 -12 10 2.91 2.29
 -3 12 10 3.59 1.5
 -3 -12 9 5.14 2.38
 3 -12 -9 5.34 2.71
 -3 -12 8 -0.85 2.22
 3 -12 -8 0.35 2.57
 -3 -12 7 10.73 2.39
 3 -12 -7 13.78 2.82
 -3 -12 6 51.39 3.34
 3 -12 -6 52.99 3.72
 -3 -12 5 13.59 2.47
 3 -12 -5 9.49 2.78
 -3 -12 4 60.18 3.42
 3 12 -4 54.42 2.24
 3 -12 -4 53.04 2.24
 3 -12 -4 62.29 3.87
 -3 -12 3 9.19 2.37
 3 -12 -3 7.77 1.05
 3 -12 -3 11.05 2.63
 3 -12 -2 31.89 3.08
 -3 -12 2 22.47 2.79
 3 -12 -1 9.87 2.78
 -3 -12 1 9.04 2.5
 3 -12 0 4.51 2.65
 -3 -12 0 4.39 2.5
 3 -12 1 1.35 2.55
 3 -12 2 37.78 3.43
 3 12 3 3.04 1.02
 3 -12 3 4.99 2.75
 3 12 3 1.71 2.51
 3 12 4 64.2 2.59
 3 -12 4 62.58 2.46
 3 12 4 67.08 4.02
 3 12 5 8.52 1.32
 3 -12 5 10.88 1.15
 3 12 5 12.54 2.82
 3 -12 6 8.05 1.16
 3 12 6 7.15 1.43
 3 12 6 8.47 2.75
 3 12 7 23.99 3.18
 3 -12 7 23.08 1.6
 3 12 7 26.21 1.87
 3 12 8 63.81 4.07
 3 12 8 63.38 2.89
 3 -12 8 62.32 2.7
 3 12 9 40.6 3.62
 3 -12 9 46.39 2.24
 3 12 9 39.01 2.41
 3 12 10 70.73 4.39
 3 12 10 74.51 3.33
 3 -12 10 72.96 3.11
 3 12 11 2.85 2.95
 3 -12 11 1.1 1.45
 3 12 12 59.94 4.27
 3 12 13 11.3 3.11
 3 12 14 25.11 3.5
 3 12 15 8.47 3.22
 3 -12 15 6.77 3.2
 3 12 16 9.7 3.39
 3 -12 16 10.41 3.21
 3 12 17 7.23 3.41
 3 -12 17 6.38 3.3
 3 -12 18 83.44 5.19
 3 -12 19 5.57 3.41
 3 -12 20 109.43 6
 3 -13 -24 8.4 3.21
 3 -13 -23 -2.39 3
 3 -13 -22 1.42 2.95
 -3 -13 21 9.71 2.56
 3 -13 -21 11.97 3.08
 -3 -13 20 41.23 3.14
 -3 -13 20 39.77 3.19
 -3 -13 19 1.05 2.41
 -3 -13 19 1.43 2.3
 -3 -13 18 11.4 2.59
 -3 -13 18 8.75 2.34
 3 -13 -18 4.59 3.2
 -3 -13 17 4.66 2.49
 -3 -13 17 3.83 2.1
 3 -13 -17 2.6 3.18
 -3 -13 16 4.55 2.55
 3 -13 -16 6.07 3.24
 -3 -13 16 2.33 1.95
 -3 -13 15 1.54 2.42
 -3 -13 15 0.93 1.75
 3 -13 -15 2.27 3.08
 -3 -13 14 1.56 2.48
 -3 -13 14 4.62 1.74
 3 -13 -14 3.17 2.98
 -3 -13 13 6.91 1.66
 -3 -13 13 5.47 2.6
 3 -13 -13 8.02 3.07
 -3 -13 12 6.09 1.56
 -3 -13 12 5.81 2.53
 3 -13 -12 0.13 2.88
 -3 -13 11 0.64 2.49
 3 -13 -11 1.85 2.83
 -3 -13 11 1.34 1.49
 3 -13 -10 5.92 2.97
 -3 -13 10 0.65 2.49
 3 -13 -9 1.69 2.85
 -3 -13 9 3.06 2.5
 3 -13 -8 -2.58 2.85
 -3 -13 8 2.7 2.49
 3 -13 -7 7.81 2.95
 -3 -13 7 4.44 2.56
 3 -13 -6 8.4 2.83
 -3 -13 6 4.59 2.46
 3 -13 -5 1.28 2.73
 -3 -13 5 4.98 2.53
 3 -13 -4 8.67 2.94
 -3 -13 4 2.08 2.46
 3 -13 -3 4.96 2.82
 -3 -13 3 6.03 2.62
 3 -13 -2 117.13 5.67
 -3 -13 2 116.05 5.36
 3 -13 -1 5.08 2.9
 -3 -13 1 1.89 2.54
 3 -13 0 31.91 3.37
 -3 -13 0 32 3.21
 3 -13 1 14.26 3.13
 3 -13 2 47.61 3.94
 3 -13 3 24.04 3.58
 3 -13 4 56.33 4.2
 3 -13 5 19.49 3.44
 3 13 5 14.84 3.06
 3 13 6 2.83 2.99
 3 13 7 3.37 2.99
 3 -13 7 0.17 0.97
 3 13 8 49.6 3.85
 3 -13 8 39.1 1.92
 3 13 9 68.34 4.4
 3 -13 9 57.88 2.53
 3 13 9 55.35 2.72
 3 13 10 35.96 3.71
 3 13 10 27.62 2.07
 3 -13 10 26.73 1.76
 3 13 11 10.82 3.35
 3 -13 11 13.41 1.55
 3 13 11 12.44 1.84
 3 13 12 44.57 4.16
 3 13 12 46.8 2.73
 3 -13 12 51.31 2.5
 3 13 13 54.42 4.27
 3 -13 13 47.62 2.54
 3 13 14 -0.7 3.28
 3 -13 14 2.29 3.08
 3 13 15 23.51 3.76
 3 -13 15 22.77 3.68
 3 -13 16 10.31 3.5
 3 -13 17 7.6 3.57
 3 -13 18 2.23 3.41
 3 -13 19 7.08 3.62
 3 -14 -23 10.45 3.3
 3 -14 -22 0.6 3.09
 3 -14 -21 2.11 3.01
 -3 -14 19 14.87 2.83
 3 -14 -18 4.18 3.57
 -3 -14 18 5.58 2.67
 3 -14 -17 7.81 3.56
 -3 -14 17 6.11 2.71
 3 -14 -16 3.19 3.29
 -3 -14 16 0.56 2.66
 -3 -14 15 9.14 2.77
 3 -14 -15 6.76 3.44
 -3 -14 14 31.53 3.2
 3 -14 -14 26.63 3.72
 -3 -14 13 4.19 2.74
 3 -14 -13 1.28 3.17
 -3 -14 12 3.07 2.8
 3 -14 -12 -0.99 3.29
 -3 -14 11 6.07 2.75
 3 -14 -11 3.26 3.22
 3 -14 -10 5.72 3.27
 -3 -14 10 2.1 2.74
 3 -14 -9 38.46 3.95
 -3 -14 9 42.69 3.51
 3 -14 -8 31.84 3.74
 -3 -14 8 32.25 3.32
 3 -14 -7 57.29 4.4
 -3 -14 7 64.68 3.97
 -3 -14 6 25.59 3.13
 3 -14 -6 27.47 3.53
 -3 -14 5 9.42 2.78
 3 -14 -5 8.69 3.06
 -3 -14 4 6.83 2.89
 3 -14 -4 7.08 3.18
 -3 -14 3 24.28 3.24
 3 -14 -3 28.53 3.51
 -3 -14 2 92.78 4.97
 3 -14 -2 104.44 5.46
 -3 -14 1 121.42 5.75
 3 -14 -1 128.26 6.16
 -3 -14 0 1.99 2.79
 3 -14 0 -1.55 3.1
 3 -14 1 5.54 3.17
 3 -14 2 2.73 3.11
 3 -14 3 3.76 3.16
 3 -14 4 1.89 3.16
 3 -14 5 -1.16 3.16
 3 -14 6 20.24 3.46
 3 14 7 5.02 3.26
 3 -14 7 1.77 3.31
 3 14 8 5.23 3.39
 3 14 9 20.37 3.71
 3 14 10 74.61 4.88
 3 14 11 93.08 5.4
 3 14 12 22.38 3.87
 3 -14 13 3.97 3.39
 3 -14 14 1.81 3.31
 3 -14 15 39.12 4.24
 3 -14 16 1.92 3.5
 3 -14 17 30.63 4.12
 3 -15 -21 21.65 3.46
 3 -15 -20 10.11 3.26
 -3 -15 18 40.78 3.63
 -3 -15 17 9.03 3.03
 -3 -15 16 17.04 3.26
 3 -15 -15 2.31 3.69
 -3 -15 15 8.33 3.04
 -3 -15 14 17.26 3.19
 3 -15 -14 8.61 3.66
 -3 -15 13 16.84 3.19
 3 -15 -13 18.59 3.72
 -3 -15 12 28.78 3.49
 3 -15 -12 28.74 3.93
 -3 -15 11 2.14 2.92
 3 -15 -11 7.88 3.49
 3 -15 -10 1.38 3.41
 -3 -15 10 -2.17 2.91
 3 -15 -9 23.31 3.92
 -3 -15 9 24.05 3.31
 3 -15 -8 37.84 4.11
 -3 -15 8 36.88 3.63
 3 -15 -7 25.48 3.82
 -3 -15 7 25.54 3.4
 -3 -15 6 92.99 4.98
 3 -15 -6 90.8 5.43
 -3 -15 5 2.67 3.01
 3 -15 -5 5.83 3.48
 -3 -15 4 59.4 4.12
 3 -15 -4 51.33 4.41
 -3 -15 3 16.46 3.22
 3 -15 -3 16.13 3.55
 -3 -15 2 5.88 3.14
 3 -15 -2 3.76 3.34
 -3 -15 1 29.27 3.62
 3 -15 -1 32.81 4.02
 3 -15 0 31.47 4.01
 3 -15 1 54.33 4.54
 3 -15 2 2.73 3.37
 3 -15 3 10.31 3.57
 3 -15 4 1.55 3.6
 3 -15 5 52.96 4.61
 3 -15 6 1.56 3.55
 3 -15 7 15.49 3.73
 3 -15 8 48.31 4.53
 3 -15 9 7.94 3.71
 3 -15 10 21.72 3.97
 3 -15 13 45.79 4.3
 3 -15 14 3.61 3.6
 3 -15 15 29.84 4.25
 -3 -16 16 10.88 3.29
 -3 -16 15 29.22 3.62
 -3 -16 14 8.88 3.19
 -3 -16 13 2.35 3.18
 -3 -16 12 0.68 3.23
 -3 -16 11 6.56 3.18
 -3 -16 10 -1.86 3.16
 -3 -16 9 5.08 3.22
 -3 -16 8 22.05 3.53
 3 -16 -7 27.83 4.21
 -3 -16 7 30.84 3.69
 3 -16 -6 3.25 3.63
 -3 -16 6 7.17 3.35
 -3 -16 5 50.75 4.12
 3 -16 -5 44.04 4.46
 -3 -16 4 55.43 4.35
 3 -16 -4 58.72 4.87
 -3 -16 3 3.51 3.31
 3 -16 -3 2.55 3.71
 -3 -16 2 -0.53 3.3
 3 -16 -2 3.99 3.61
 -3 -16 1 12.02 3.47
 3 -16 -1 10.28 3.8
 3 -16 0 0.48 3.62
 3 -16 1 1.47 3.68
 3 -16 2 14 3.82
 3 -16 3 15.26 3.94
 3 -16 4 15.92 3.95
 3 -16 5 12.49 4.08
 3 -16 6 5.45 3.87
 3 -16 12 6.93 3.62
 -3 -17 15 22.94 3.67
 -3 -17 14 -1.41 3.36
 -3 -17 13 28.82 3.87
 -3 -17 12 9.3 3.61
 -3 -17 11 11.15 3.58
 -3 -17 10 20.23 3.78
 -3 -17 9 2.28 3.49
 -3 -17 8 0.51 3.35
 -3 -17 7 4.3 3.52
 -3 -17 6 10.61 3.64
 -3 -17 5 17.26 3.79
 -3 -17 4 3.16 3.56
 -3 -17 3 18.77 3.83
 -3 -17 2 10.54 3.75
 4 0 -31 6.66 3.33
 -4 0 30 4.78 2.73
 4 0 -30 8.59 3.21
 -4 0 29 1.93 1.59
 -4 0 29 -0.7 2.56
 4 0 -29 2.83 2.86
 -4 0 28 -1.06 1.53
 -4 0 28 1.22 2.47
 4 0 -28 2.62 2.8
 -4 0 27 1.33 1.5
 -4 0 27 2.37 2.35
 4 0 -27 6.13 2.83
 -4 0 26 145.5 5.61
 -4 0 26 172.47 6.86
 4 0 -26 199.55 6.99
 -4 0 25 2.74 1.34
 -4 0 25 -0.12 2.26
 4 0 -25 0.58 2.46
 -4 0 24 57.67 2.61
 4 0 -24 67.03 3.83
 -4 0 24 67.14 3.81
 -4 0 23 0.65 1.21
 -4 0 23 1.25 2.16
 4 0 -23 0.42 2.27
 -4 0 22 104.82 4.07
 4 0 -22 128.7 5.21
 -4 0 22 131.95 5.24
 -4 0 21 1.37 1.13
 -4 0 21 1.27 1.9
 4 0 -21 4.46 2.15
 -4 0 20 4.84 1.12
 4 0 -20 6.86 2.03
 -4 0 20 4.92 2.04
 4 0 -19 2.59 1.94
 -4 0 19 0.1 1.81
 -4 0 18 614.96 19.97
 4 0 -18 583.68 19.77
 -4 0 17 0.28 1.68
 4 0 -17 4.09 1.84
 4 0 -16 109.83 4.54
 -4 0 16 108.74 4.64
 4 0 -15 1.04 1.7
 -4 0 15 2.13 1.63
 -4 0 14 2.2 1.53
 -4 0 13 2.15 1.53
 -4 0 12 62.51 3.11
 -4 0 11 0.59 1.35
 4 0 -10 79.06 2.72
 -4 0 10 82.63 3.48
 4 0 -9 0.64 0.7
 4 0 -9 0.24 1.06
 -4 0 9 -0.68 1.34
 4 0 -8 216.87 7.61
 -4 0 8 284.35 8.38
 4 0 -8 275.67 8.23
 -4 0 7 1.42 1.3
 4 0 -7 -0.3 1.16
 4 0 -6 31.09 1.94
 -4 0 6 32.8 2.05
 4 0 -5 0.06 1.22
 -4 0 5 1.22 1.23
 4 0 -4 307.9 10.17
 -4 0 4 293.33 10.16
 4 0 -3 -0.71 1.13
 -4 0 3 -1.35 1.24
 -4 0 2 494.92 16.15
 4 0 -2 489.72 16.14
 4 0 -1 0.84 1.27
 4 0 0 239.05 8.26
 4 0 1 0.43 1.26
 4 0 2 1.72 1.26
 4 0 5 -0.65 1.52
 4 0 6 682.34 22.13
 4 0 7 3.32 1.59
 4 0 8 37.14 2.27
 4 0 9 -0.13 1.52
 4 0 10 60.79 2.98
 4 0 11 -1.07 1.6
 4 0 12 12.27 1.92
 4 0 13 -0.22 1.71
 -4 0 -14 91.4 4.15
 4 0 14 86.01 3.98
 -4 0 -15 -0.27 2.01
 4 0 15 -0.57 1.9
 -4 0 -16 15.3 2.43
 4 0 16 14.48 2.24
 4 0 17 0.97 1.99
 -4 0 -17 -0.58 2.28
 4 0 18 31.41 2.68
 -4 0 -18 29.63 2.92
 4 0 19 1.88 2.14
 -4 0 -19 -2.02 2.5
 4 0 20 13.66 2.53
 -4 0 -20 17.09 2.78
 4 0 21 -0.1 2.24
 -4 0 -21 -1.27 2.62
 4 0 22 2.66 2.33
 -4 0 -22 3.13 2.74
 4 0 23 -1.71 2.36
 -4 0 -23 1.13 2.79
 4 0 24 27.49 3.04
 -4 0 -24 23.47 3.39
 4 0 25 -2.16 2.56
 -4 0 -25 3.25 3.01
 4 0 26 26.1 3.22
 -4 0 -26 23.91 3.64
 4 0 27 4.36 2.85
 -4 0 -27 2.77 3.36
 -4 0 -28 86.75 5.43
 4 0 28 87.79 4.93
 -4 0 -29 -4.85 3.67
 4 0 29 -1.04 2.97
 4 0 30 6.46 3.22
 4 1 -31 6.14 3.39
 4 -1 -31 9.41 3.34
 -4 -1 30 3.32 2.78
 -4 1 30 3.77 2.71
 4 1 -30 5.16 3.18
 4 -1 -30 2.98 3.08
 -4 1 29 23.28 2.1
 -4 -1 29 27.89 3.15
 -4 1 29 27.4 3.16
 4 1 -29 33.61 3.5
 4 -1 -29 25.58 3.42
 -4 1 28 56.22 2.91
 -4 -1 28 55.67 2.65
 4 -1 -28 74.45 4.26
 4 1 -28 65.94 4.22
 -4 1 28 68.19 4.06
 -4 -1 28 64.48 3.98
 -4 1 27 40.46 2.43
 -4 -1 27 40.6 2.16
 -4 1 27 46.3 3.52
 -4 -1 27 46.72 3.51
 4 -1 -27 56.5 3.73
 4 1 -27 45.17 3.58
 -4 1 26 13.18 1.76
 -4 -1 26 12.84 1.47
 -4 1 26 18.02 2.75
 -4 -1 26 10.52 2.53
 4 1 -26 24.33 2.9
 4 -1 -26 18.67 2.79
 -4 1 25 2.03 1.49
 -4 -1 25 2.21 1.21
 -4 -1 25 4.04 2.22
 -4 1 25 1.35 2.22
 4 1 -25 2.06 2.51
 4 -1 -25 3.34 2.48
 -4 -1 24 49.74 3.34
 -4 1 24 49.98 3.32
 -4 1 24 41.69 2.33
 -4 -1 24 43.04 2.04
 4 -1 -24 46.09 3.36
 4 1 -24 48.84 3.36
 -4 1 23 18.86 1.75
 -4 -1 23 20.07 1.41
 -4 1 23 17.54 2.57
 -4 -1 23 25.19 2.63
 4 -1 -23 28.21 2.71
 4 1 -23 24.59 2.78
 -4 -1 22 4.5 1.06
 -4 1 22 5.27 1.39
 -4 -1 22 4.72 2.1
 -4 1 22 4.6 2.12
 4 -1 -22 7.93 2.31
 4 1 -22 1.98 2.18
 -4 1 21 283.64 9.32
 4 1 -21 346.08 10.29
 4 -1 -21 338.27 10.27
 -4 1 21 338.94 10.34
 -4 -1 21 331.63 10.31
 -4 -1 20 27.83 2.53
 -4 -1 20 17.38 1.19
 -4 1 20 18.71 1.57
 4 1 -20 28.74 2.53
 4 -1 -20 26.27 2.47
 -4 1 20 20.05 2.31
 4 -1 -19 3.13 1.91
 4 1 -19 2.27 1.91
 -4 1 19 2.86 1.81
 -4 -1 19 3.19 1.94
 4 -1 -18 1.82 1.82
 4 1 -18 5.8 1.88
 -4 1 18 4.04 1.82
 -4 -1 18 3.86 1.85
 4 -1 -17 13.52 1.99
 4 1 -17 11.93 1.93
 -4 1 17 16.3 2.01
 -4 -1 17 13.54 2.01
 4 1 -16 9.57 1.78
 -4 -1 16 8.53 1.78
 -4 1 16 8.22 1.77
 4 1 -15 4.95 1.62
 -4 1 15 6.1 1.67
 -4 -1 15 6.57 1.67
 4 1 -14 2.04 1.55
 -4 -1 14 1.07 1.54
 -4 1 14 1.14 1.52
 4 1 -13 89.17 3.79
 -4 -1 13 84.4 3.84
 -4 1 13 93.97 3.92
 -4 1 12 282.16 9.66
 -4 -1 12 272.89 9.65
 4 -1 -11 32.63 1.57
 -4 1 11 33.89 2.2
 -4 -1 11 31.79 2.15
 4 -1 -10 197.11 6.71
 -4 -1 10 216.2 7.36
 -4 1 10 216.39 7.36
 4 -1 -9 18.59 1.24
 -4 -1 9 20.88 1.74
 -4 1 9 17.81 1.73
 4 -1 -8 8.48 1.08
 -4 -1 8 11.19 1.56
 -4 1 8 9.16 1.43
 4 1 -8 7.38 1.29
 4 -1 -8 9.93 1.29
 4 1 -7 27.47 1.79
 4 -1 -7 24.71 1.76
 -4 -1 7 26.95 1.86
 -4 1 7 24.82 1.91
 4 -1 -6 81.74 3.38
 4 1 -6 78.96 3.38
 -4 1 6 86.55 3.51
 -4 -1 6 79.88 3.44
 4 1 -5 204.65 7.44
 4 -1 -5 215.21 7.47
 -4 -1 5 217.78 7.5
 -4 1 5 218.45 7.49
 4 1 -4 84.8 3.61
 4 -1 -4 89.46 3.63
 -4 -1 4 94.15 3.7
 -4 1 4 90.58 3.65
 4 1 -3 5.59 1.3
 4 -1 -3 7.07 1.37
 -4 1 3 6.34 1.34
 -4 -1 3 6.45 1.29
 4 -1 -2 232.4 8.14
 4 1 -2 240.14 8.17
 4 1 -1 203.36 6.96
 4 -1 -1 190.91 6.92
 4 -1 0 107.46 4.17
 4 1 0 102.73 4.12
 4 1 1 31.63 2.07
 4 -1 1 32.23 2.02
 4 1 2 161.52 5.91
 4 -1 2 162.43 5.88
 4 1 5 54.72 2.78
 4 -1 5 60.88 2.84
 4 -1 6 38.78 2.34
 4 1 6 40.55 2.35
 4 -1 7 12.38 1.69
 4 1 7 15.06 1.74
 4 1 8 0.44 1.51
 4 -1 8 -0.57 1.49
 4 1 9 51.24 2.69
 4 -1 9 54.1 2.75
 4 1 10 40.02 2.38
 4 -1 10 41.07 2.44
 4 1 11 17.42 1.87
 4 1 12 96.29 4.09
 4 1 13 65.06 3.25
 4 -1 13 67.56 3.35
 4 1 14 1.31 1.75
 4 -1 14 2.4 1.82
 4 1 15 21.77 2.26
 4 -1 15 22.15 2.33
 -4 -1 -15 17.21 2.33
 -4 1 -15 19.37 2.36
 -4 -1 -16 62.95 3.57
 -4 1 -16 62.84 3.61
 4 -1 16 64.6 3.56
 4 1 16 67.27 3.44
 -4 -1 -17 181.98 6.98
 -4 1 -17 178.72 7
 4 1 17 172.23 6.72
 4 -1 17 176.39 6.86
 -4 -1 -18 171.19 7.21
 -4 1 -18 194.95 7.34
 4 -1 18 183.72 7.17
 4 1 18 194.1 7.09
 -4 1 -19 4.68 2.46
 -4 -1 -19 1.48 2.34
 4 1 19 4.31 2.16
 4 -1 19 2.7 2.24
 -4 -1 -20 18.71 2.87
 -4 1 -20 11.46 2.66
 4 -1 20 12.86 2.49
 4 1 20 18.96 2.41
 -4 -1 -21 -0.69 2.63
 -4 1 -21 4.4 2.53
 4 1 21 3.23 2.29
 4 -1 21 3.69 2.39
 -4 -1 -22 121.85 5.72
 -4 1 -22 126.17 5.76
 4 1 22 124.01 5.39
 4 -1 22 118.57 5.51
 -4 -1 -23 20.36 3.16
 -4 1 -23 23.19 3.26
 4 1 23 24.2 2.73
 4 -1 23 19.19 2.91
 -4 -1 -24 30.95 3.52
 -4 1 -24 28.3 3.48
 4 -1 24 31.78 3.12
 4 1 24 27.82 2.99
 -4 1 -25 2.17 3.03
 -4 -1 -25 -6.22 3.07
 4 -1 25 -0.12 2.71
 4 1 25 4.69 2.55
 -4 -1 -26 -5.2 3.18
 -4 1 -26 3.09 3.16
 4 -1 26 1.71 2.74
 4 1 26 4.31 2.62
 -4 -1 -27 17.76 3.68
 -4 1 -27 10.64 3.53
 4 1 27 17.03 3.08
 4 -1 27 24.15 3.36
 -4 -1 -28 21.74 3.85
 -4 1 -28 25.08 3.96
 4 1 28 23.22 3.34
 4 -1 28 18.47 3.33
 -4 -1 -29 6.25 3.68
 -4 1 -29 3.44 3.66
 4 1 29 -0.13 3.04
 4 -1 29 4.53 3.07
 4 1 30 3 3.07
 4 -2 -31 10.15 3.31
 4 2 -31 4.55 3.37
 -4 2 30 4.16 1.91
 -4 2 30 4.06 2.78
 -4 -2 30 4.75 2.8
 4 2 -30 5.09 3.17
 4 -2 -30 4.54 3.17
 -4 2 29 4.66 1.89
 -4 -2 29 2.79 2.57
 -4 2 29 0.7 2.58
 4 -2 -29 4.6 2.98
 4 2 -29 3.88 3.05
 -4 2 28 22.82 2.17
 -4 2 28 26.77 3.01
 -4 -2 28 20.02 2.91
 4 2 -28 22.92 3.23
 4 -2 -28 29.74 3.31
 -4 2 27 22.94 2.12
 -4 -2 27 18.93 1.55
 -4 -2 27 26.31 2.95
 -4 2 27 27.19 2.98
 4 2 -27 28.55 3.26
 4 -2 -27 28.41 3.18
 -4 -2 26 -0.03 1.12
 -4 2 26 1.01 1.69
 -4 -2 26 4.18 2.39
 -4 2 26 -0.13 2.31
 4 -2 -26 3.39 2.66
 4 2 -26 0.24 2.49
 -4 -2 25 3.4 1.1
 -4 2 25 2.39 1.7
 -4 -2 25 2.57 2.21
 -4 2 25 2.08 2.3
 4 -2 -25 8.2 2.5
 4 2 -25 1.71 2.43
 -4 2 24 7.14 1.67
 -4 -2 24 4.6 1.05
 -4 2 24 7.8 2.37
 -4 -2 24 3.78 2.24
 4 -2 -24 0.79 2.38
 4 2 -24 6.94 2.45
 -4 2 23 20.01 1.89
 -4 -2 23 18.06 1.24
 -4 2 23 22.39 2.59
 -4 -2 23 24.82 2.64
 4 2 -23 22.85 2.68
 4 -2 -23 28.85 2.76
 -4 -2 22 0.25 0.85
 -4 2 22 -0.05 1.4
 -4 2 22 -2.19 1.98
 -4 -2 22 0.44 1.94
 4 2 -22 1.48 2.08
 4 -2 -22 1.47 2.26
 -4 -2 21 44.68 2.87
 -4 2 21 44.77 2.86
 4 -2 -21 43.5 2.87
 4 2 -21 47.15 2.87
 -4 2 21 40.39 2.09
 -4 2 20 39.41 2.27
 4 -2 -20 43.52 3
 4 2 -20 43.07 2.98
 -4 -2 20 51 3.04
 -4 2 20 46.87 2.99
 4 -2 -19 14.56 2.25
 4 2 -19 18.27 2.15
 -4 -2 19 15.72 2.22
 -4 2 19 14.06 2.16
 4 -2 -18 8.8 2.07
 4 2 -18 12.33 1.95
 -4 2 18 8.9 2
 -4 -2 18 9.26 1.96
 4 2 -17 8.93 1.88
 -4 -2 17 8.62 1.9
 -4 2 17 13.01 1.95
 4 2 -16 10.07 1.84
 -4 2 16 8.98 1.83
 -4 -2 16 5.79 1.76
 4 2 -15 360 12.29
 -4 2 15 381.06 12.5
 -4 -2 15 351.19 12.43
 4 2 -14 37.23 2.32
 -4 2 14 34.8 2.39
 -4 -2 14 37.4 2.53
 4 -2 -13 4.66 1.21
 4 2 -13 4.59 1.57
 -4 2 13 7.28 1.64
 -4 -2 13 5.77 1.57
 4 2 -12 9.16 1.57
 4 -2 -12 10.57 1.26
 -4 -2 12 11.87 1.73
 -4 2 12 9.51 1.67
 4 2 -11 32.93 2.15
 4 -2 -11 34.46 1.82
 -4 2 11 39.73 2.33
 -4 -2 11 31.77 2.22
 4 -2 -10 65.13 2.6
 -4 -2 10 66.14 3.11
 -4 2 10 66.05 3.08
 4 -2 -9 4.27 1.15
 -4 -2 9 4.9 1.42
 -4 2 9 4.03 1.35
 4 -2 -8 5.12 1.22
 -4 -2 8 6.58 1.42
 -4 2 8 7.43 1.44
 4 2 -8 5.16 1.3
 4 -2 -8 5.56 1.25
 4 -2 -7 379.82 12.79
 4 2 -7 376.72 12.77
 -4 -2 7 399.15 12.9
 -4 2 7 385.27 12.88
 4 2 -6 150.64 5.53
 4 -2 -6 155.81 5.56
 -4 2 6 151.62 5.62
 -4 -2 6 149.59 5.61
 4 -2 -5 2.65 1.24
 4 2 -5 4.4 1.3
 -4 -2 5 4.24 1.37
 -4 2 5 5.99 1.38
 4 2 -4 34.39 2.08
 4 -2 -4 36.11 2.06
 -4 2 4 35.27 2.13
 -4 -2 4 38.33 2.17
 4 -2 -3 1.61 1.28
 4 2 -3 -0.65 1.32
 -4 -2 3 1.53 1.3
 -4 2 3 0.71 1.25
 4 -2 -2 7.2 1.39
 4 2 -2 8.15 1.41
 4 2 -1 4.07 1.36
 4 -2 -1 3 1.37
 4 -2 0 234.16 7.85
 4 2 0 216.37 7.79
 4 2 1 136.56 5.13
 4 -2 1 137.95 5.14
 4 2 2 299.31 10.3
 4 -2 2 308.49 10.3
 4 2 5 452.42 15.26
 4 -2 5 475.48 15.3
 4 2 6 2.51 1.54
 4 -2 6 1.95 1.55
 4 2 7 438.68 14.46
 4 -2 7 433.27 14.48
 4 2 8 4.93 1.58
 4 -2 8 3.89 1.61
 4 -2 9 5.88 1.66
 4 2 9 3.26 1.53
 4 2 9 3.83 1.45
 4 2 10 2.25 1.62
 4 -2 10 2.55 1.62
 4 2 10 2.02 1.46
 4 2 11 40.32 2.42
 4 2 12 41.03 2.45
 4 2 13 24.91 2.13
 4 2 14 20.86 2.06
 4 -2 14 16.56 2.19
 -4 -2 -15 66.04 3.51
 -4 2 -15 62.67 3.51
 4 -2 15 64.63 3.53
 4 2 15 62.31 3.19
 -4 -2 -16 18.42 2.54
 -4 2 -16 10.54 2.38
 4 2 16 15.08 2.07
 4 -2 16 10.71 2.4
 -4 2 -17 28.13 2.91
 -4 -2 -17 31.96 2.85
 4 -2 17 35.03 2.81
 4 2 17 29.93 2.51
 -4 2 -18 21.06 2.81
 -4 -2 -18 23.76 2.8
 4 2 18 25.7 2.39
 4 -2 18 27.49 2.7
 4 2 19 42.07 2.85
 4 -2 19 35.77 3.18
 -4 -2 -19 39.95 3.3
 -4 2 -19 46.2 3.43
 4 2 20 56.04 3.32
 4 -2 20 51.65 3.62
 -4 -2 -20 58.94 3.7
 -4 2 -20 58.75 3.79
 4 2 21 2.15 2.1
 4 -2 21 -0.22 2.44
 -4 -2 -21 2.07 2.62
 -4 2 -21 0.93 2.66
 4 -2 22 16.45 2.92
 4 2 22 16.9 2.46
 -4 2 -22 14.36 2.95
 -4 -2 -22 17.48 3.06
 4 -2 23 3.64 2.68
 4 2 23 0.77 2.29
 -4 -2 -23 -0.87 2.85
 -4 2 -23 -2.26 2.88
 4 2 24 5.89 2.5
 4 -2 24 4.96 2.72
 -4 -2 -24 -0.13 2.95
 -4 2 -24 1.83 2.96
 -4 -2 -25 68.4 4.6
 -4 2 -25 73.73 4.67
 4 -2 25 73.15 4.38
 4 2 25 72.09 4.14
 4 -2 26 7.79 2.99
 4 2 26 7.04 2.71
 -4 -2 -26 -0.14 3.19
 -4 2 -26 2.81 3.19
 4 -2 27 15.17 3.23
 4 2 27 16.61 2.94
 -4 -2 -27 18.74 3.59
 -4 2 -27 17.78 3.58
 4 -2 28 -0.54 3
 4 2 28 3.66 2.92
 -4 -2 -28 3.46 3.55
 -4 2 -28 6.03 3.56
 4 2 29 13.98 3.2
 4 -2 29 13.83 3.38
 4 2 30 5.55 3.21
 4 2 31 11.62 3.32
 -4 3 31 8.44 2.24
 4 3 -31 12.54 3.59
 4 -3 -31 6.45 3.36
 -4 3 30 22.36 2.43
 -4 -3 30 23.55 3.17
 -4 3 30 27.76 3.34
 4 -3 -30 18.88 3.4
 4 3 -30 23.34 3.77
 -4 3 29 7.71 2.08
 -4 -3 29 8.08 2.71
 -4 3 29 9.39 2.75
 4 3 -29 10.14 3.22
 4 -3 -29 9.68 2.99
 -4 3 28 2.55 1.96
 -4 3 28 3.26 2.61
 -4 -3 28 -2.16 2.54
 4 3 -28 1.62 2.95
 4 -3 -28 2.35 2.75
 -4 3 27 2.39 1.92
 -4 -3 27 3.14 2.44
 -4 3 27 -3.02 2.49
 4 -3 -27 2.15 2.74
 4 3 -27 3.33 2.87
 -4 -3 26 1.41 1.05
 -4 3 26 1.81 1.83
 -4 3 26 2.15 2.31
 -4 -3 26 3.67 2.5
 4 -3 -26 3.93 2.62
 4 3 -26 3.53 2.64
 -4 3 25 22.68 2.1
 -4 -3 25 11.07 1.19
 -4 3 25 28.38 2.78
 -4 -3 25 19.92 2.58
 4 3 -25 18.93 2.79
 4 -3 -25 19.72 2.81
 -4 3 24 32.28 2.84
 -4 -3 24 32.08 2.82
 -4 3 24 28.97 2.18
 4 -3 -24 35.3 3.03
 4 3 -24 30.99 2.97
 -4 3 23 12.25 1.81
 -4 3 23 12.85 2.35
 -4 -3 23 10.83 2.33
 4 -3 -23 13.88 2.58
 4 3 -23 12.94 2.4
 -4 3 22 18.7 1.85
 -4 3 22 22.57 2.44
 -4 -3 22 22.73 2.53
 4 -3 -22 21.21 2.53
 4 3 -22 21.63 2.63
 -4 3 21 81.92 4.01
 -4 -3 21 78.65 4.04
 -4 3 21 71.04 3.36
 4 -3 -21 84.13 4.12
 4 3 -21 79.9 3.97
 4 -3 -20 -0.1 2.03
 4 3 -20 0.45 1.97
 -4 -3 20 -1.97 2.01
 -4 3 20 2.78 1.86
 -4 3 19 37.76 2.76
 -4 -3 19 37.74 2.75
 4 -3 -19 41.16 2.94
 4 3 -19 37.84 2.73
 4 3 -18 9.98 1.98
 -4 -3 18 11.26 1.97
 -4 3 18 13.76 2.03
 4 3 -17 1.57 1.76
 -4 3 17 3.93 1.76
 -4 -3 17 2.88 1.81
 -4 -3 16 56.36 3.07
 -4 3 16 52.95 3
 4 3 -16 50.27 2.82
 -4 -3 15 115.92 4.95
 -4 3 15 127.62 5
 4 3 -15 121.02 4.79
 -4 -3 14 3.94 1.7
 -4 3 14 4.17 1.71
 4 -3 -14 3.88 1.41
 4 3 -14 5.58 1.62
 4 3 -13 76.08 3.38
 -4 -3 13 78.55 3.59
 -4 3 13 78.02 3.52
 4 -3 -13 75.12 3.14
 -4 3 12 2.35 1.57
 -4 -3 12 2.17 1.59
 4 -3 -12 1.23 1.31
 4 3 -12 3.41 1.52
 4 -3 -11 32.63 1.84
 -4 -3 11 26.03 2.07
 -4 3 11 29.81 2.13
 4 3 -11 28.7 1.96
 4 -3 -10 183.35 6.48
 -4 3 10 190.03 6.84
 -4 -3 10 190.68 6.88
 4 3 -10 194.91 6.64
 4 -3 -9 1.55 1.32
 4 3 -9 2.43 1.36
 -4 -3 9 1.32 1.39
 -4 3 9 3.19 1.38
 4 -3 -8 371.5 11.99
 -4 -3 8 358.31 12.27
 -4 3 8 372.97 12.3
 4 -3 -8 366.79 12.18
 4 3 -8 355.28 12.16
 4 3 -7 1.19 0.64
 4 3 -7 3.34 1.27
 4 -3 -7 2.2 1.26
 -4 -3 7 3.3 1.46
 -4 3 7 1.23 1.4
 4 3 -6 231.39 8.11
 -4 -3 6 261.38 8.75
 -4 3 6 286.45 8.81
 4 3 -6 273.3 8.72
 4 -3 -6 280.22 8.71
 4 3 -5 85.08 3.06
 4 -3 -5 86.09 3.56
 4 3 -5 83.79 3.56
 -4 -3 5 89.27 3.64
 -4 3 5 92.95 3.66
 -4 -3 4 119.76 4.79
 -4 3 4 129.11 4.84
 4 -3 -4 133.4 4.81
 4 3 -4 125.31 4.78
 4 3 -4 127.31 4.36
 4 3 -3 334.39 11.37
 4 -3 -3 334.69 11.36
 -4 -3 3 339.36 11.39
 -4 3 3 350.52 11.42
 4 -3 -2 337.23 11.35
 4 3 -2 339.62 11.37
 4 3 -1 8.49 1.55
 4 -3 -1 8.81 1.51
 4 3 0 479.1 16.31
 4 -3 0 515.67 16.34
 4 3 1 359.1 12.22
 4 -3 1 372.16 12.24
 4 -3 2 48.15 2.48
 4 3 2 47.2 2.48
 4 -3 3 709.26 22.81
 4 3 3 696.53 22.82
 4 3 4 8.65 1.67
 4 -3 4 9.58 1.75
 4 3 5 117.71 4.63
 4 -3 5 120.35 4.64
 4 3 6 7.79 1.71
 4 -3 6 9.31 1.72
 4 3 7 56.2 2.81
 4 -3 7 56.34 2.85
 4 3 8 85.85 3.67
 4 -3 8 90.69 3.74
 4 3 8 85.25 3.44
 4 3 9 4.54 1.57
 4 -3 9 4.14 1.64
 4 3 9 1.37 1.35
 4 3 10 7.85 1.7
 4 -3 10 6 1.69
 4 3 10 8.76 1.5
 4 3 11 10.7 1.58
 4 3 12 41.65 2.33
 4 3 13 63.55 3.01
 4 3 14 5.47 1.63
 4 3 15 28.75 2.18
 4 -3 15 24.48 2.55
 -4 3 -16 11.65 2.29
 -4 -3 -16 9.98 2.33
 4 3 16 9.94 1.89
 4 -3 16 10.9 2.37
 -4 -3 -17 24.67 2.72
 -4 3 -17 21.62 2.68
 4 3 17 24.32 2.27
 4 -3 17 23.54 2.69
 -4 -3 -18 18.56 2.66
 -4 3 -18 14.38 2.69
 4 3 18 16.2 2.19
 4 -3 18 18.78 2.61
 -4 -3 -19 46 3.42
 -4 3 -19 42.25 3.38
 4 -3 19 46.39 3.4
 4 3 19 50.19 2.91
 -4 -3 -20 75.06 4.22
 -4 3 -20 76.75 4.29
 4 -3 20 78.88 4.26
 4 3 20 71.96 3.72
 4 3 21 2.97 2.14
 4 -3 21 3.16 2.52
 -4 -3 -21 1.6 2.6
 -4 3 -21 0.23 2.64
 4 3 22 -0.09 2.15
 4 -3 22 1.8 2.58
 -4 -3 -22 -0.83 2.72
 -4 3 -22 -1.68 2.7
 4 3 23 3.82 2.34
 4 -3 23 2.09 2.63
 -4 -3 -23 5.83 2.89
 -4 3 -23 4.51 2.95
 4 -3 24 4.27 2.81
 4 3 24 0.49 2.37
 -4 -3 -24 -1.16 2.95
 -4 3 -24 1.82 2.91
 4 3 25 6.18 2.59
 4 -3 25 8.28 2.99
 -4 3 -25 -1.62 3.15
 -4 -3 -25 7.38 3.2
 -4 3 -26 46.11 4.08
 -4 -3 -26 39.28 4.08
 4 -3 26 41.32 3.74
 4 3 26 43.25 3.45
 4 3 27 5.06 2.76
 4 -3 27 5.98 3.11
 -4 3 -27 8.71 3.52
 -4 -3 -27 12.72 3.52
 -4 -3 -28 33.27 4.13
 -4 3 -28 29.91 4.07
 4 3 28 35.51 3.47
 4 -3 28 30.52 3.7
 4 3 29 3.51 2.95
 4 3 30 1.1 3.01
 4 3 31 10.15 3.32
 -4 4 31 13.22 2.61
 4 4 -31 15.08 3.69
 -4 4 30 2.4 2.37
 4 4 -30 3.85 3.3
 -4 -4 30 -0.43 2.74
 -4 4 30 1.45 2.76
 4 -4 -30 3.69 3.07
 -4 4 29 3.44 2.32
 4 4 -29 6.95 3.29
 -4 -4 29 5.97 2.75
 -4 4 29 3.79 2.69
 4 -4 -29 5.72 3.01
 -4 4 28 3.14 2.24
 4 4 -28 0.14 2.88
 -4 4 28 2.99 2.58
 -4 -4 28 4.17 2.61
 4 -4 -28 2.12 2.86
 -4 4 27 18.5 2.47
 -4 4 27 16.79 2.78
 -4 -4 27 21.49 2.86
 4 4 -27 21.7 3.28
 4 -4 -27 19.25 3.11
 -4 4 26 25.53 2.58
 -4 -4 26 23.24 3.04
 -4 4 26 29.86 3.09
 4 4 -26 29.39 3.24
 4 -4 -26 30.13 3.19
 -4 4 25 11.89 2.15
 -4 -4 25 11.11 2.47
 -4 4 25 10.63 2.5
 -4 -4 25 5.66 0.99
 4 -4 -25 11.24 2.71
 4 4 -25 9.1 2.72
 -4 4 24 4.71 1.98
 -4 4 24 -0.82 2.23
 -4 -4 24 2.13 2.24
 -4 -4 24 2.13 0.84
 4 -4 -24 3.16 2.49
 4 4 -24 4.82 2.55
 -4 -4 23 46.5 2.98
 -4 4 23 38.38 2.86
 -4 4 23 36.45 2.39
 4 -4 -23 40.75 3.01
 4 4 -23 39.11 3.07
 -4 4 22 26.06 2.61
 -4 4 22 25.64 2.16
 4 -4 -22 27.45 2.67
 4 4 -22 24.9 2.66
 -4 -4 22 23.58 2.49
 4 -4 -21 21.42 2.62
 4 4 -21 19.18 2.39
 -4 4 21 18.24 2.39
 -4 -4 21 15.57 2.43
 4 -4 -20 11.68 2.29
 4 4 -20 11.84 2.29
 -4 -4 20 9.09 2.13
 -4 4 20 8.25 2.14
 4 4 -19 68.6 3.59
 -4 -4 19 75.04 3.76
 -4 4 19 69.15 3.66
 4 4 -18 37.29 2.61
 -4 -4 18 34.98 2.67
 -4 4 18 31.84 2.62
 4 4 -17 220.76 8.13
 -4 -4 17 227.77 8.32
 -4 4 17 232.7 8.33
 4 4 -16 0.84 1.66
 -4 4 16 3.06 1.72
 -4 -4 16 0.27 1.78
 -4 -4 15 12.8 1.96
 -4 4 15 19.3 2.09
 4 4 -15 17.67 1.89
 4 -4 -15 16.58 1.82
 -4 4 14 62.38 3.13
 -4 -4 14 52.94 3.08
 4 -4 -14 61.95 2.8
 4 4 -14 58.18 2.88
 -4 -4 13 4.28 1.69
 -4 4 13 4.41 1.6
 4 -4 -13 4.1 1.49
 4 4 -13 6.18 1.55
 4 -4 -12 78.33 3.23
 -4 -4 12 71.36 3.49
 -4 4 12 84.8 3.56
 4 4 -12 70.39 3.24
 4 -4 -11 32.51 1.98
 -4 -4 11 32.11 2.26
 -4 4 11 32.06 2.16
 4 4 -11 28.16 1.96
 4 -4 -10 214.43 7.26
 4 4 -10 204.75 7.23
 -4 -4 10 208.58 7.52
 -4 4 10 212.48 7.51
 4 -4 -9 72.29 3.11
 -4 -4 9 70.88 3.34
 4 4 -9 71.45 3.04
 -4 4 9 79 3.37
 4 -4 -8 92.7 3.69
 4 -4 -8 91.94 3.67
 -4 4 8 99.72 3.85
 -4 -4 8 91 3.83
 4 4 -8 86.65 3.48
 4 4 -8 88.89 3.67
 4 -4 -7 175.04 5.91
 -4 4 7 174.16 6.09
 -4 -4 7 162.78 6.04
 4 4 -7 155.13 5.68
 4 4 -7 156.87 5.91
 4 -4 -7 170.76 5.95
 4 4 -6 31.81 1.59
 -4 -4 6 34.65 2.16
 -4 4 6 42.36 2.22
 4 4 -6 35.46 1.83
 4 4 -6 36.32 2.1
 4 -4 -6 35.59 2.08
 4 4 -5 320.87 11.32
 -4 -4 5 378.12 11.85
 -4 4 5 378.55 11.85
 4 -4 -5 375.67 11.79
 4 4 -5 357.8 11.78
 4 4 -4 1108.29 36.29
 -4 4 4 1195.81 36.71
 -4 -4 4 1128.77 36.66
 4 4 -4 1152.11 36.67
 4 -4 -4 1193.1 36.68
 4 4 -3 24.67 1.54
 4 -4 -3 23.07 1.8
 4 4 -3 23.72 1.84
 -4 -4 3 18.88 1.75
 -4 4 3 24.17 1.85
 4 4 -2 76.64 3.35
 4 -4 -2 75.5 3.32
 4 4 -2 79.76 3.06
 4 4 -1 749.43 23.85
 4 -4 -1 746.98 24.08
 4 4 -1 736.54 24.11
 4 4 0 32.03 2.09
 4 -4 0 31.72 2.04
 4 4 1 367.49 12.36
 4 -4 1 371.17 12.34
 4 -4 2 270.21 9.12
 4 4 2 260.59 9.12
 4 4 3 0.06 1.39
 4 -4 3 0.87 1.33
 4 -4 4 655.65 21
 4 4 4 636.97 20.95
 4 4 5 14.61 1.75
 4 -4 5 17.6 1.97
 4 4 6 165.28 6.08
 4 -4 6 171.28 6.15
 4 4 6 164.55 5.67
 4 4 7 17.73 1.9
 4 -4 7 14.48 1.92
 4 4 7 20.46 1.49
 4 4 8 70.15 3.22
 4 -4 8 76.51 3.31
 4 4 8 68.36 2.84
 4 -4 9 3.93 1.66
 4 4 9 3.2 1.61
 4 4 9 3.18 1.21
 4 -4 10 90 3.78
 4 4 10 82.66 3.35
 4 4 11 72.49 3.04
 4 4 12 130.95 4.84
 4 4 13 47.44 2.46
 4 4 14 1.02 1.51
 4 4 15 12.37 1.77
 4 -4 15 9.92 2.34
 4 -4 16 38.6 3.1
 4 4 16 40.74 2.49
 -4 -4 -17 165.41 6.62
 -4 4 -17 168.22 6.69
 4 -4 17 169.58 6.78
 4 4 17 163.54 6.16
 -4 -4 -18 113.37 5.15
 -4 4 -18 106.73 5.19
 4 -4 18 112.25 5.27
 4 4 18 116.22 4.66
 -4 -4 -19 66.2 3.92
 -4 4 -19 79.32 4.22
 4 4 19 73.8 3.51
 4 -4 19 68.14 4.1
 -4 -4 -20 19.95 2.86
 -4 4 -20 17.58 2.91
 4 4 20 19.4 2.33
 4 -4 20 18.95 2.9
 -4 -4 -21 7.23 2.7
 -4 4 -21 9.31 2.84
 4 4 21 13.46 2.3
 4 -4 21 10.9 2.79
 4 4 22 15.02 2.39
 4 -4 22 17.86 3.03
 -4 -4 -22 16.72 3.06
 -4 4 -22 8.38 2.9
 4 4 23 1.35 2.28
 4 -4 23 -1.8 2.73
 -4 -4 -23 -1.11 2.84
 -4 4 -23 1.49 2.88
 -4 -4 -24 11.9 3.08
 -4 4 -24 9.08 3.22
 4 -4 24 9.71 3.08
 4 4 24 11 2.57
 -4 -4 -25 -3.07 3.12
 -4 4 -25 2.82 3.12
 4 -4 25 2.01 2.93
 4 4 25 -0.58 2.37
 -4 -4 -26 19.95 3.64
 -4 4 -26 17.19 3.56
 4 -4 26 22.03 3.41
 4 4 26 20.17 2.84
 -4 -4 -27 3.59 3.47
 -4 4 -27 -2.9 3.47
 4 -4 27 7.71 3.25
 4 4 27 4.85 2.76
 -4 -4 -28 21.01 3.9
 -4 4 -28 14.82 3.84
 4 4 28 16.74 3.03
 4 -4 28 18.85 3.55
 4 4 29 2.18 2.82
 4 4 30 21.85 3.36
 -4 5 31 3.06 2.68
 4 5 -31 -1.55 3.48
 -4 5 30 9.62 2.65
 4 5 -30 10.88 3.58
 -4 -5 30 12.25 2.97
 4 -5 -30 10.04 3.27
 -4 5 29 1.04 2.47
 4 5 -29 7 3.34
 -4 5 29 6.44 2.78
 -4 -5 29 4.02 2.71
 4 -5 -29 3.99 2.98
 -4 5 28 3.13 2.43
 4 5 -28 1.78 3.09
 -4 -5 28 3.23 2.56
 -4 5 28 1.62 2.52
 4 -5 -28 3.62 2.96
 -4 5 27 4.71 2.43
 4 5 -27 6.03 3
 -4 -5 27 7.42 2.57
 -4 5 27 0.52 2.44
 4 -5 -27 0.26 2.76
 -4 5 26 -0.49 2.28
 4 5 -26 3.88 2.74
 -4 5 26 0.13 2.38
 -4 -5 26 -0.25 2.43
 4 -5 -26 1.13 2.63
 -4 5 25 13.66 2.42
 4 5 -25 8.12 2.81
 -4 -5 25 9.49 2.49
 -4 5 25 13.51 2.6
 4 -5 -25 16.3 2.9
 -4 5 24 0.46 2.08
 -4 5 24 2.14 2.25
 -4 -5 24 -0.24 2.26
 4 5 -24 4.88 2.68
 4 -5 -24 0.12 2.45
 -4 -5 24 0.48 0.8
 -4 -5 23 8.18 2.35
 -4 5 23 6.32 2.23
 4 -5 -23 7.42 2.46
 -4 -5 23 2.91 0.71
 4 5 -23 5.4 2.58
 4 -5 -22 19.83 2.62
 4 5 -22 16.58 2.61
 -4 5 22 14.51 2.37
 -4 -5 22 16.07 2.42
 4 -5 -21 18.55 2.66
 4 5 -21 19.98 2.66
 -4 5 21 22.67 2.46
 -4 -5 21 20.14 2.5
 -4 -5 20 5.21 2.03
 4 5 -20 4.75 2.16
 -4 5 20 4.6 1.98
 4 5 -19 174.79 6.72
 -4 -5 19 173.4 6.82
 -4 5 19 176.91 6.82
 4 5 -18 2.18 1.96
 -4 -5 18 2.42 1.83
 -4 5 18 1.8 1.83
 4 5 -17 33.72 2.5
 -4 5 17 31.75 2.47
 -4 -5 17 29.75 2.54
 -4 -5 16 24.76 2.35
 -4 5 16 21.04 2.21
 4 5 -16 24.2 2.2
 4 -5 -16 23.34 2.13
 -4 5 15 77.51 3.75
 -4 -5 15 83.8 3.86
 4 5 -15 82.2 3.6
 4 -5 -15 76.9 3.53
 -4 -5 14 3.2 1.68
 -4 5 14 7.02 1.78
 4 5 -14 3.12 1.6
 4 -5 -14 4.39 1.69
 -4 -5 13 1.79 1.72
 -4 5 13 -0.47 1.56
 4 5 -13 1.03 1.52
 4 -5 -13 2.65 1.66
 -4 5 12 5.12 1.65
 -4 -5 12 2.4 1.57
 4 -5 -12 3.38 1.63
 4 5 -12 4.59 1.51
 4 -5 -11 118.43 4.48
 4 5 -11 112.3 4.35
 -4 -5 11 109.14 4.64
 -4 5 11 121.39 4.67
 4 -5 -10 132.46 4.94
 -4 -5 10 129.21 5.1
 -4 5 10 133.14 5.08
 4 5 -10 127.17 4.75
 4 -5 -9 17.62 1.86
 -4 5 9 20.83 1.9
 4 5 -9 19.85 1.57
 -4 -5 9 17.07 1.82
 4 5 -8 216.99 7.44
 4 -5 -8 222.47 7.72
 -4 5 8 227.56 7.84
 -4 -5 8 221.84 7.84
 4 5 -7 4.82 1.3
 4 -5 -7 4.17 1.3
 4 -5 -7 3.67 1.64
 -4 -5 7 4.39 1.43
 -4 5 7 4.64 1.53
 4 5 -7 4.08 1.17
 4 5 -6 115.45 4.53
 -4 -5 6 131.52 5
 -4 5 6 143.21 5.04
 4 5 -6 136.72 4.59
 4 5 -6 134.91 4.95
 4 -5 -6 144.91 4.97
 4 5 -5 6.51 1.18
 -4 -5 5 5.87 1.44
 -4 5 5 6.58 1.47
 4 -5 -5 6.43 1.37
 4 5 -5 6.03 1.43
 4 5 -5 7.34 1.02
 4 5 -4 7.3 1.26
 -4 -5 4 9.86 1.53
 -4 5 4 10.74 1.48
 4 -5 -4 10.19 1.49
 4 5 -4 4.42 1.4
 4 5 -4 9.36 1.01
 4 5 -3 496.35 16.74
 4 5 -3 528.64 17.04
 4 -5 -3 542.14 17.02
 4 5 -3 521.37 16.55
 4 5 -2 216.51 7.31
 4 5 -2 216.63 6.98
 4 -5 -2 212.93 7.46
 4 5 -2 207.35 7.47
 4 5 -1 46.24 2.33
 4 -5 -1 43.31 2.34
 4 5 -1 46.69 2.36
 4 5 0 290.41 9.76
 4 -5 0 299.89 9.93
 4 5 0 284.88 9.92
 4 5 1 116.28 4.23
 4 5 1 108.1 4.32
 4 -5 1 104.63 4.25
 4 5 2 -0.13 1.34
 4 -5 2 0.06 1.39
 4 5 3 9.84 1.37
 4 5 3 5.77 0.68
 4 5 3 5.57 1.43
 4 -5 3 7.07 1.48
 4 -5 4 190.57 6.52
 4 5 4 177.87 6.41
 4 5 4 179.47 5.88
 4 -5 4 173.06 6.45
 4 5 5 2.59 0.85
 4 5 5 4.39 1.59
 4 -5 5 1.73 1.66
 4 5 6 133.22 4.56
 4 -5 6 137.73 5.18
 4 5 6 137.2 5.1
 4 5 7 65.27 2.55
 4 5 7 65.46 3.08
 4 -5 7 74.17 3.21
 4 5 8 3.3 0.99
 4 5 8 7.22 1.61
 4 -5 8 4.36 1.65
 4 5 9 16.65 1.33
 4 5 9 17.78 1.84
 4 -5 9 16.43 1.93
 4 5 10 70.69 2.83
 4 5 11 1.09 1.16
 4 5 12 18.78 1.57
 4 5 13 8.7 1.51
 4 5 14 65.48 2.93
 4 5 15 186.04 6.63
 4 5 16 35.52 2.32
 4 -5 16 34.03 3.02
 4 5 17 21.21 2.06
 4 -5 17 22.03 2.84
 -4 -5 -18 61.28 3.75
 -4 5 -18 62.75 3.83
 4 5 18 68.34 3.24
 4 -5 18 58.25 3.96
 4 5 19 0.68 1.85
 -4 -5 -19 -2.49 2.62
 -4 5 -19 -4.04 2.68
 4 5 20 3.37 1.92
 -4 5 -20 0.11 2.66
 -4 -5 -20 0.11 2.63
 4 -5 20 2.99 2.75
 4 5 21 16.32 2.3
 -4 -5 -21 14.26 2.86
 -4 5 -21 13.44 2.9
 4 -5 21 12.54 2.97
 4 5 22 13.52 2.3
 -4 5 -22 9.31 2.97
 -4 -5 -22 9.46 2.85
 4 -5 22 9.56 2.97
 -4 -5 -23 11.42 3.05
 -4 5 -23 15.49 3.14
 4 -5 23 13.7 3.2
 4 5 23 12.54 2.41
 -4 -5 -24 0.25 3.06
 -4 5 -24 5.53 3.08
 4 -5 24 8.49 3.06
 4 5 24 5.08 2.4
 -4 5 -25 53.7 4.35
 -4 -5 -25 55.1 4.18
 4 -5 25 59.78 4.35
 4 5 25 53.59 3.54
 -4 -5 -26 5.32 3.28
 -4 5 -26 12.58 3.57
 4 -5 26 9.95 3.27
 4 5 26 9.62 2.65
 4 -5 27 18.99 3.6
 -4 -5 -27 16.71 3.72
 -4 5 -27 27.75 3.87
 -4 -5 -28 5.72 3.63
 -4 5 -28 4.44 3.5
 -4 6 32 3.52 2.93
 -4 6 31 0.69 2.79
 4 6 -31 0.16 3.69
 -4 6 30 1.75 2.78
 4 6 -30 0.3 3.4
 -4 6 29 4.39 2.75
 4 6 -29 1.01 3.32
 -4 -6 29 0.56 2.72
 -4 6 29 5.05 2.82
 4 -6 -29 4.32 3.07
 -4 6 28 9.14 2.77
 4 6 -28 9.68 3.41
 -4 6 28 6.79 2.71
 -4 -6 28 5.83 2.74
 4 -6 -28 5 3.09
 -4 6 27 5.3 2.63
 -4 6 27 3.56 2.64
 -4 -6 27 4.21 2.61
 4 -6 -27 2.37 2.9
 4 6 -27 2.25 3.06
 -4 6 26 -2.68 2.54
 -4 -6 26 2.44 2.43
 4 -6 -26 0.89 2.77
 4 6 -26 3.41 2.96
 4 6 -25 4.82 2.81
 -4 -6 25 6.45 2.5
 -4 6 25 8.51 2.46
 4 -6 -25 8.88 2.81
 4 6 -24 14.2 2.89
 4 -6 -24 16.53 2.75
 -4 6 24 5.75 2.39
 -4 -6 24 6.83 2.4
 -4 -6 23 8.34 1.01
 4 6 -23 9.38 2.63
 4 -6 -23 10.77 2.67
 -4 -6 23 11.42 2.47
 -4 6 23 11.16 2.34
 -4 6 22 7.93 2.32
 -4 -6 22 5.1 0.9
 4 6 -22 9.33 2.53
 4 -6 -22 9.92 2.59
 -4 -6 22 10.39 2.38
 -4 -6 21 2.48 0.82
 4 6 -21 4.22 2.29
 4 -6 -21 6.06 2.42
 -4 6 21 4.88 2.17
 -4 -6 21 5.4 2.17
 -4 -6 20 25.33 2.52
 -4 6 20 33.2 2.62
 -4 -6 20 20.61 1.13
 4 6 -20 28.32 2.79
 -4 -6 19 5.62 2.12
 -4 6 19 5.6 2
 4 6 -19 6.13 2.26
 -4 -6 19 4.12 0.77
 -4 -6 18 90.86 3.99
 -4 6 18 94.23 3.98
 4 6 -18 95.27 4.01
 -4 -6 18 71.68 2.67
 -4 -6 17 122.7 4.79
 -4 6 17 135.63 4.82
 4 -6 -17 138.27 4.75
 4 6 -17 132.59 4.71
 -4 6 16 40.74 2.54
 -4 -6 16 39.42 2.63
 4 -6 -16 36.82 2.53
 4 6 -16 37.59 2.52
 -4 -6 16 29.5 1.39
 -4 6 15 60.02 3.14
 -4 -6 15 57.57 3.2
 4 -6 -15 65.57 3.14
 4 6 -15 57.83 3.02
 -4 -6 15 55.45 2.09
 -4 6 14 80.67 3.74
 -4 -6 14 81.11 3.8
 4 6 -14 82.58 3.61
 4 -6 -14 85.12 3.73
 -4 -6 13 60.64 3.18
 -4 6 13 61.93 3.17
 4 6 -13 60.99 2.98
 4 -6 -13 67.57 3.19
 -4 -6 12 -1.93 1.62
 -4 6 12 -0.52 1.57
 4 -6 -12 0.71 1.74
 4 6 -12 0.64 1.45
 4 -6 -11 21.28 2.02
 -4 6 11 19.34 1.89
 -4 -6 11 15.82 1.92
 4 6 -11 18.42 1.66
 4 -6 -10 30.22 2.17
 -4 -6 10 28.14 2.15
 -4 6 10 25.71 2.03
 4 6 -10 26.61 1.81
 4 -6 -9 2.04 1.66
 -4 6 9 2.59 1.41
 -4 -6 9 5.62 1.62
 4 6 -9 1.44 1.27
 4 -6 -8 124.21 4.68
 -4 -6 8 106.96 4.51
 -4 6 8 121.29 4.59
 4 6 -8 112.52 4.15
 4 -6 -7 23.77 2.13
 -4 6 7 21.5 1.84
 -4 -6 7 21.57 1.91
 4 6 -7 23.8 1.68
 4 6 -7 25.67 1.48
 4 -6 -6 85.52 3.57
 -4 -6 6 72.53 3.33
 -4 6 6 77.67 3.34
 4 -6 -6 78.76 3.24
 4 6 -6 78.02 3.21
 4 6 -6 71.05 2.86
 4 6 -5 39.26 2.11
 -4 -6 5 40.65 2.26
 -4 6 5 44.32 2.34
 4 -6 -5 46.01 2.26
 4 6 -5 41.35 2.25
 4 6 -5 41.78 1.81
 4 6 -4 54.38 2.57
 -4 6 4 63.24 2.87
 4 6 -4 59.05 2.21
 4 -6 -4 59.75 2.74
 4 6 -4 56.88 2.75
 4 6 -3 50.61 2.46
 4 6 -3 52.62 1.95
 4 -6 -3 53.38 2.58
 4 6 -3 50.57 2.59
 4 6 -2 20.26 1.7
 4 6 -2 19.49 0.95
 4 -6 -2 21.33 1.71
 4 6 -2 15.38 1.63
 4 6 -1 16.57 1.69
 4 6 -1 14.08 1.43
 4 -6 -1 14.41 1.58
 4 6 0 21.15 1.87
 4 -6 0 24.87 1.82
 4 6 0 17.18 1.54
 4 6 1 36.86 2.22
 4 6 1 35.66 2.09
 4 -6 1 38.41 2.21
 4 6 2 73.47 3.13
 4 6 2 63.37 2.97
 4 -6 2 73.75 3.16
 4 6 3 0.48 1.23
 4 6 3 -0.78 1.13
 4 -6 3 3.02 1.42
 4 -6 3 1.31 1.55
 4 6 3 0.32 1.15
 4 6 4 5.02 1.42
 4 -6 4 8.12 1.49
 4 6 4 6.16 1.26
 4 6 4 4.88 1.28
 4 -6 4 8.18 1.65
 4 6 5 69.35 3.36
 4 6 5 75.11 2.52
 4 6 5 81.19 3.26
 4 -6 5 82.04 3.48
 4 6 6 15.77 1.91
 4 6 6 17.04 0.92
 4 -6 6 16.44 1.93
 4 6 6 18.81 1.68
 4 6 7 4.07 1.78
 4 6 7 4.22 0.79
 4 6 7 8.75 1.5
 4 -6 7 3.09 1.67
 4 6 8 102.46 4.52
 4 6 8 104.38 3.71
 4 6 8 114.03 4.28
 4 -6 8 114.17 4.37
 4 6 9 26.38 2.3
 4 6 9 22.6 1.36
 4 6 10 1.08 1.89
 4 6 10 1.71 1.04
 4 6 11 3.03 2.05
 4 6 11 1.38 1.13
 4 6 12 107.08 3.95
 4 6 13 2.9 1.32
 4 6 14 22.45 1.75
 4 6 15 144.23 5.25
 4 6 16 7.84 1.64
 4 -6 16 1.94 2.47
 4 6 17 24.82 2.04
 4 -6 17 24.47 2.97
 4 6 18 12.86 1.9
 4 -6 18 12.25 2.83
 4 6 19 10.98 1.95
 4 -6 19 15.52 2.97
 4 6 20 1.44 1.95
 4 -6 20 3.91 2.85
 -4 -6 -20 -1.6 2.67
 -4 6 -20 -2.2 2.75
 4 -6 21 11.98 3.06
 -4 -6 -21 11.6 2.81
 -4 6 -21 4.93 2.87
 4 -6 22 59.81 4.16
 -4 -6 -22 56.89 3.99
 -4 6 -22 57.62 4.11
 4 -6 23 11.03 3.24
 -4 -6 -23 4.95 3.17
 -4 6 -23 13.85 3.29
 -4 -6 -24 -1.25 3.05
 -4 6 -24 1.41 3.15
 4 -6 24 -1.28 3.09
 4 6 24 -0.54 3.12
 -4 -6 -25 72.59 4.6
 -4 6 -25 68.48 4.65
 4 -6 25 63.15 4.65
 4 6 25 60.34 4.62
 -4 -6 -26 69.27 4.79
 -4 6 -26 69.47 4.83
 4 -6 26 69.85 4.8
 -4 -6 -27 3.78 3.44
 -4 6 -27 6.96 3.52
 -4 6 -28 10.41 3.71
 -4 -6 -28 1.31 3.62
 4 7 -30 11.73 3.62
 4 7 -29 5.66 3.39
 -4 7 29 7.95 2.96
 -4 -7 29 9.89 2.95
 4 -7 -29 5.76 3.23
 4 7 -28 26.35 3.65
 -4 -7 28 27.82 3.32
 -4 7 28 32.55 3.39
 4 -7 -28 24.31 3.57
 4 7 -27 2.49 3.13
 -4 -7 27 -1.83 2.58
 -4 7 27 1.06 2.61
 4 -7 -27 0.13 2.86
 4 7 -26 1.52 3.02
 -4 -7 26 4.05 2.63
 -4 7 26 2.3 2.56
 4 -7 -26 -1.16 2.81
 4 -7 -25 -1.97 2.73
 -4 -7 25 0.61 2.42
 -4 7 25 -0.61 2.42
 4 7 -25 3.41 2.84
 -4 7 24 18.88 2.76
 4 7 -24 20.79 3.06
 -4 -7 24 19.54 2.8
 4 -7 -24 22.21 3.07
 4 7 -23 3.2 2.68
 4 -7 -23 3.78 2.62
 -4 -7 23 3.92 2.36
 -4 7 23 6.51 2.49
 -4 7 22 113.87 4.79
 -4 -7 22 110.04 4.8
 4 -7 -22 117.97 5.03
 4 7 -22 112.47 4.88
 -4 -7 22 85.22 3.4
 -4 -7 21 64.73 2.62
 -4 -7 21 78.75 3.95
 -4 7 21 84.41 4.04
 4 7 -21 81.64 4.11
 -4 7 20 3.55 2.08
 -4 -7 20 4.67 2.16
 -4 -7 20 1.84 0.99
 4 7 -20 -0.75 2.34
 -4 7 19 1.47 2.01
 -4 -7 19 0.51 2.05
 -4 -7 19 1.33 1
 4 7 -19 -0.35 2.26
 -4 -7 18 38.84 1.82
 -4 7 18 46.56 2.9
 -4 -7 18 45.64 3.01
 4 7 -18 48 3.03
 4 7 -17 3.22 2.05
 -4 -7 17 2.55 1.99
 -4 7 17 2.37 1.88
 4 -7 -17 0.4 2.08
 -4 -7 17 1.51 1.01
 4 7 -16 3.16 1.93
 -4 -7 16 4.24 1.01
 4 -7 -16 6.54 2.1
 -4 7 16 2.37 1.83
 -4 -7 16 2.9 1.91
 -4 -7 15 25.69 2.47
 -4 7 15 25.58 2.34
 4 7 -15 28.85 2.34
 -4 -7 15 28.36 1.5
 4 -7 -15 30.42 2.54
 -4 -7 14 21.89 2.2
 -4 7 14 24 2.16
 4 7 -14 26.06 2.17
 4 -7 -14 26.39 2.4
 -4 -7 14 24.69 1.42
 -4 -7 13 133.94 5.65
 -4 7 13 146.67 5.69
 4 -7 -13 155.97 5.78
 -4 -7 13 147.39 5
 4 7 -13 147.18 5.49
 4 7 -12 9.79 1.68
 -4 -7 12 10.94 1.18
 4 -7 -12 12.46 2.07
 -4 -7 12 10.11 1.86
 -4 7 12 11.48 1.77
 4 -7 -11 88.28 3.95
 -4 7 11 90.9 3.88
 -4 -7 11 86.88 3.85
 4 7 -11 87.71 3.6
 -4 7 10 0.63 1.52
 -4 -7 10 0.8 1.53
 4 -7 -10 1.88 1.78
 4 7 -10 2.47 1.43
 4 -7 -9 57.11 3
 -4 -7 9 50.37 2.73
 -4 7 9 56.22 2.85
 4 7 -9 52.5 2.45
 4 -7 -8 35.59 2.51
 -4 -7 8 31.2 2.22
 -4 7 8 39.27 2.28
 4 7 -8 36.83 1.92
 4 -7 -7 171.28 6.23
 -4 -7 7 159.63 5.97
 -4 7 7 165.35 6.02
 4 7 -7 162.04 5.6
 4 -7 -6 41.61 2.66
 -4 7 6 38.71 2.34
 -4 -7 6 38.65 2.22
 4 7 -6 46.17 2.16
 4 7 -6 39.09 1.86
 4 -7 -5 147.36 5.71
 -4 7 5 151.54 5.45
 4 7 -5 138.42 4.87
 4 7 -5 151.67 5.31
 4 -7 -5 147.33 5.3
 4 7 -4 120.16 4.66
 4 -7 -4 122.89 4.7
 4 7 -4 132.22 4.7
 4 7 -3 9.25 1.6
 4 7 -3 4.54 1.28
 4 -7 -3 8.52 1.4
 4 7 -2 8.58 1.59
 4 7 -2 1.17 1.27
 4 -7 -2 7.26 1.37
 4 7 -1 19.77 1.79
 4 7 -1 9.15 1.39
 4 -7 -1 14.64 1.55
 4 7 0 163.62 5.92
 4 7 0 153.86 5.86
 4 -7 0 167.88 5.87
 4 7 1 12.52 1.72
 4 -7 1 11.6 1.51
 4 7 1 9.34 1.63
 4 7 2 35.36 2.21
 4 7 2 38.95 2.24
 4 -7 2 38.3 2.26
 4 7 2 36.63 2.16
 4 -7 2 35.41 2.19
 4 -7 3 5.37 1.44
 4 7 3 8.98 1.52
 4 7 3 6.06 1.47
 4 -7 3 6.48 1.63
 4 7 3 9.25 1.6
 4 7 4 37.49 2.49
 4 7 4 42.68 2.33
 4 -7 4 39.28 2.35
 4 7 4 44.64 2.36
 4 -7 4 41.18 2.38
 4 7 5 52.78 2.9
 4 7 5 57.4 2.71
 4 -7 5 52.81 2.69
 4 7 5 49.42 2.57
 4 -7 5 53.12 2.73
 4 7 6 37.03 2.17
 4 -7 6 46.42 2.45
 4 7 6 40.55 2.66
 4 7 7 5.16 1.9
 4 7 7 2.6 1.29
 4 -7 7 3.07 1.59
 4 7 8 26.47 2.46
 4 7 9 47.13 2.98
 4 7 10 0.79 1.94
 4 7 11 35.21 2.87
 4 7 12 67.16 3.68
 4 7 13 44.08 3.17
 4 7 14 24.94 2.83
 4 7 15 14.1 2.58
 4 7 16 6.38 2.55
 4 -7 16 3.85 2.53
 4 7 17 9.05 2.65
 4 -7 17 3.58 2.62
 4 7 18 5.19 2.62
 4 -7 18 -1.16 2.71
 4 7 19 0.24 2.72
 4 -7 19 3.32 2.85
 4 7 20 6.63 2.88
 4 -7 20 2.99 2.85
 4 7 21 2.03 2.8
 4 -7 21 3.88 3.05
 4 7 22 5.48 3.11
 4 -7 22 6.67 3.14
 4 7 23 21.45 3.41
 4 -7 23 23.16 3.51
 -4 -7 -23 14.89 3.26
 -4 7 -23 20.58 3.44
 4 7 24 18.08 3.53
 4 -7 24 16.27 3.52
 -4 7 -24 11.95 3.33
 -4 -7 -24 9.42 3.39
 4 -7 25 3.46 3.3
 -4 -7 -25 3.99 3.36
 -4 7 -25 -0.66 3.25
 -4 -7 -26 24.24 3.68
 -4 7 -26 18.28 3.69
 -4 -7 -27 -1.11 3.49
 -4 7 -27 2.55 3.53
 -4 -8 29 4.95 2.96
 -4 8 28 12.02 2.95
 -4 -8 28 6.81 2.82
 4 -8 -28 6.23 3.17
 -4 8 27 1.04 2.66
 -4 -8 27 4.8 2.75
 4 -8 -27 6.07 3.14
 4 8 -26 5.35 3.05
 -4 8 26 8.21 2.72
 -4 -8 26 3.52 2.67
 4 -8 -26 8.58 3.09
 4 8 -25 5.11 2.91
 -4 -8 25 3.9 2.61
 -4 8 25 -0.24 2.48
 4 -8 -25 0.38 2.74
 4 8 -24 35.86 3.39
 -4 8 24 39.55 3.24
 -4 -8 24 32.98 3.12
 4 -8 -24 36.1 3.42
 4 8 -23 2.06 2.62
 4 -8 -23 2.78 2.67
 -4 -8 23 2.62 2.32
 -4 8 23 1.24 2.32
 -4 -8 22 2.46 1.18
 4 8 -22 2.99 2.54
 4 -8 -22 -2.6 2.6
 -4 -8 22 1 2.29
 -4 8 22 4.35 2.34
 -4 -8 21 39.98 2.04
 -4 -8 21 50.23 3.3
 -4 8 21 53.85 3.31
 4 8 -21 48.73 3.34
 -4 8 20 -1.52 2.05
 -4 -8 20 0.63 2.18
 -4 -8 20 2.01 1.17
 4 8 -20 0.19 2.31
 -4 -8 19 47.38 3.15
 -4 8 19 48.11 3.09
 4 8 -19 50.98 3.24
 -4 -8 19 41.98 2.07
 -4 -8 18 64.47 3.62
 -4 8 18 75.05 3.69
 -4 -8 18 67.85 2.73
 4 -8 -18 68.8 3.76
 4 8 -18 61.59 3.55
 4 8 -17 7.49 2.11
 -4 8 17 2.62 1.96
 -4 -8 17 2.81 2.05
 4 -8 -17 6.44 2.36
 -4 -8 17 6.44 1.27
 4 8 -16 10.53 2.11
 -4 8 16 4.89 1.9
 -4 -8 16 7.64 2.04
 -4 -8 16 6.76 1.27
 4 -8 -16 10.33 2.25
 4 8 -15 0.82 1.82
 -4 8 15 -1.75 1.91
 -4 -8 15 0.34 1.89
 -4 -8 15 1.93 1.2
 4 -8 -15 1.62 2.08
 4 8 -14 6.31 1.83
 4 -8 -14 9.25 2.22
 -4 -8 14 6.16 1.25
 -4 8 14 6.58 1.82
 -4 -8 14 5.67 1.83
 -4 8 13 22.76 2.2
 -4 -8 13 21.42 2.2
 -4 -8 13 23.36 1.59
 4 -8 -13 21.94 2.49
 4 8 -13 21.16 2.07
 4 -8 -12 48.3 2.98
 -4 -8 12 38.24 2.61
 -4 8 12 45.38 2.66
 -4 -8 12 47.92 2.16
 4 8 -12 40.09 2.48
 -4 -8 11 31.56 1.84
 4 -8 -11 36.21 2.65
 4 8 -11 30.75 2.09
 -4 -8 11 30.47 2.25
 -4 8 11 30.61 2.29
 -4 -8 10 43.33 2.14
 4 -8 -10 43.68 2.81
 -4 -8 10 38.85 2.45
 -4 8 10 41.73 2.52
 4 -8 -9 39.9 2.78
 -4 -8 9 37.44 2.36
 -4 8 9 44.17 2.45
 4 -8 -8 37.59 2.64
 -4 -8 8 33.81 2.17
 -4 8 8 38.73 2.31
 4 -8 -7 130.86 5.23
 -4 8 7 124.38 4.84
 -4 -8 7 120.74 4.73
 4 -8 -6 17.48 2.3
 -4 -8 6 17.74 1.71
 -4 8 6 20.52 1.85
 4 -8 -5 144.12 5.72
 4 8 -5 138.67 5.11
 4 8 -4 26.96 2.1
 4 -8 -4 30.66 2.63
 4 -8 -4 30.74 1.88
 4 8 -4 30.19 1.91
 4 8 -3 144.57 5.72
 4 -8 -3 163.62 5.64
 4 8 -3 158.46 5.64
 4 8 -2 8.35 1.69
 4 8 -2 -0.06 1.31
 4 -8 -2 5.64 1.34
 4 8 -1 42.84 2.43
 4 8 -1 39.1 2.25
 4 -8 -1 43.86 2.25
 4 8 0 19.19 1.87
 4 8 0 18.76 1.69
 4 -8 0 18.18 1.64
 4 8 1 52.21 2.98
 4 -8 1 68.8 2.91
 4 8 1 64.14 3.01
 4 8 1 61.24 2.96
 4 -8 1 70.17 3.02
 4 8 2 91.39 3.88
 4 -8 2 94.91 3.73
 4 8 2 88.43 3.83
 4 8 2 90.06 3.75
 4 -8 2 90.37 3.77
 4 8 3 33.8 2.34
 4 -8 3 33.3 2.05
 4 8 3 31.71 2.12
 4 8 3 27.65 2.13
 4 -8 3 32.71 2.17
 4 8 4 68.34 3.38
 4 8 4 64.44 3.06
 4 -8 4 71.02 3.12
 4 8 4 65.41 3.15
 4 -8 4 70.45 3.08
 4 -8 5 17.86 1.76
 4 8 5 15.77 1.77
 4 8 5 17.39 2.27
 4 8 5 12.71 1.78
 4 -8 5 16.36 1.78
 4 8 6 41.39 2.81
 4 8 6 45.52 2.5
 4 -8 6 38.92 2.36
 4 8 6 35.81 2.32
 4 -8 6 39.27 2.36
 4 8 7 56.43 3.29
 4 8 8 71.36 3.72
 4 8 9 -0.82 2.14
 4 8 10 18.03 2.48
 4 8 11 29.01 2.84
 4 8 12 25.13 2.74
 4 8 13 20.01 2.69
 4 8 14 20.95 2.71
 4 8 15 0.66 2.5
 4 8 16 1.02 2.59
 4 8 17 8.65 2.8
 4 -8 17 6.46 2.81
 4 8 18 21.11 3.21
 4 -8 18 25.41 3.35
 4 8 19 80.17 4.75
 4 -8 19 87.34 5.01
 4 8 20 2.43 2.94
 4 -8 20 2.69 3.02
 4 8 21 58.42 4.3
 4 -8 21 62.72 4.48
 4 8 22 33.42 3.81
 4 -8 22 35.79 3.94
 4 8 23 1.39 3.33
 4 -8 23 7.96 3.42
 4 -8 24 12.24 3.53
 -4 -9 28 2.62 2.75
 -4 9 28 1.6 2.81
 4 -9 -27 4.25 3.11
 -4 -9 27 -1.4 2.8
 -4 9 27 -0.9 2.78
 -4 9 26 49.61 3.69
 -4 -9 26 44.13 3.64
 4 -9 -26 44.45 3.91
 -4 9 25 1.56 2.56
 -4 -9 25 1.21 2.5
 4 -9 -25 0.64 2.88
 -4 -9 24 1.53 2.53
 -4 9 24 -0.23 2.43
 4 -9 -24 3.53 2.82
 -4 9 23 4.39 2.42
 -4 -9 23 4.92 2.48
 4 -9 -23 6.05 2.81
 -4 -9 22 4.09 2.38
 -4 9 22 4.14 2.37
 -4 9 21 5.35 2.32
 -4 -9 21 2.68 2.31
 -4 -9 21 0.62 1.35
 -4 9 20 3.43 2.16
 -4 -9 20 -1.65 2.21
 -4 -9 20 2.46 1.35
 -4 9 19 49.61 3.16
 -4 -9 19 44.23 3.12
 -4 -9 19 45.4 2.28
 -4 9 18 3.92 2.11
 -4 -9 18 2.87 2.1
 4 -9 -18 3.28 2.44
 -4 -9 18 4.09 1.39
 -4 -9 17 4.05 2.07
 -4 9 17 0.89 1.93
 4 -9 -17 1.94 2.36
 -4 -9 17 4.38 1.44
 -4 9 16 14.24 2.15
 -4 -9 16 11.18 2.17
 -4 -9 16 12.51 1.57
 4 -9 -16 16 2.63
 4 -9 -15 32.54 2.92
 -4 -9 15 27.78 1.89
 -4 9 15 27.03 2.42
 -4 -9 15 24.31 2.36
 -4 -9 14 39.44 2.17
 4 -9 -14 39.81 3.05
 -4 9 14 39.22 2.67
 -4 -9 14 38.84 2.68
 4 -9 -13 4.72 2.3
 -4 -9 13 2.16 1.4
 -4 -9 13 1.34 1.73
 -4 9 13 -0.15 1.75
 4 -9 -12 2.69 2.2
 -4 -9 12 1.83 1.44
 -4 9 12 1.04 1.67
 -4 -9 12 1.91 1.72
 -4 -9 11 25.37 1.87
 4 -9 -11 28.7 2.73
 -4 -9 11 24.63 2.12
 -4 9 11 25.29 2.16
 -4 -9 10 2.64 1.48
 4 -9 -10 5.23 2.16
 -4 9 10 7.51 1.7
 -4 -9 10 3.04 1.6
 -4 -9 9 8.4 1.56
 4 -9 -9 5.03 2.14
 -4 -9 9 9.16 1.59
 -4 9 9 8.07 1.7
 4 -9 -8 83.4 3.93
 -4 9 8 74.88 3.34
 -4 -9 8 65.74 3.18
 4 -9 -7 26.67 2.55
 -4 9 7 23.81 2.01
 4 -9 -6 65.41 3.68
 4 -9 -5 -1.79 2.06
 4 9 -4 135.45 5.07
 4 -9 -4 150.15 5.86
 4 -9 -3 1.55 2.15
 4 -9 -3 -0.95 1.29
 4 9 -2 13.27 1.53
 4 -9 -2 15.22 1.52
 4 9 -2 9.07 1.81
 4 -9 -1 152.99 5.43
 4 9 -1 157.23 5.5
 4 9 -1 136.09 5.66
 4 9 0 148.47 5.98
 4 9 0 160.4 5.8
 4 -9 0 161.04 5.73
 4 9 0 153.49 5.75
 4 -9 0 169.98 5.82
 4 9 1 40.97 2.65
 4 9 1 43.25 2.43
 4 -9 1 43.83 2.43
 4 9 1 41.45 2.33
 4 -9 1 38.93 2.21
 4 9 2 30.95 2.59
 4 9 2 27.74 2.11
 4 -9 2 32.49 1.97
 4 9 2 28.62 2.1
 4 -9 2 29.1 2.14
 4 9 3 63.07 3.45
 4 -9 3 65.01 2.94
 4 9 3 61.67 3.06
 4 9 3 60.31 2.93
 4 -9 3 69.44 3.02
 4 9 4 75.45 3.83
 4 9 4 77.62 3.47
 4 -9 4 77.68 3.36
 4 -9 4 78.73 3.37
 4 9 4 77.84 3.32
 4 9 5 100.26 4.42
 4 9 5 98.62 4.04
 4 -9 5 96.1 3.93
 4 9 5 94.3 3.87
 4 -9 5 92.7 3.86
 4 9 6 2.41 2.23
 4 -9 6 2.18 1.45
 4 9 6 1.43 1.65
 4 9 7 43.14 3.08
 4 9 7 46.32 2.62
 4 -9 7 42.28 2.48
 4 9 8 1.63 2.23
 4 -9 8 1.54 1.59
 4 9 9 2.87 2.34
 4 9 10 17.62 2.74
 4 9 11 30.08 3.03
 4 9 12 3.59 2.59
 4 9 13 21.48 2.95
 4 9 14 -1.26 2.56
 4 9 15 10.9 2.83
 4 9 16 3.12 2.71
 4 -9 17 7.43 3.04
 4 9 17 9.71 2.99
 4 -9 18 12.27 3.22
 4 9 18 14.41 3.04
 4 -9 19 1.3 3.09
 4 9 19 -0.78 2.97
 4 -9 20 5.89 3.32
 4 9 20 3.46 3.09
 4 -9 21 6.59 3.46
 4 9 21 1.23 3.07
 4 -9 22 21.05 3.71
 4 -9 23 8.86 3.54
 -4 10 28 12.89 3.08
 -4 -10 28 7.81 3.05
 -4 10 27 6.51 2.88
 -4 -10 27 5.72 2.93
 -4 -10 26 8.52 2.83
 -4 10 26 6.31 2.77
 4 -10 -26 5.85 3.22
 -4 10 25 1.32 2.58
 -4 -10 25 4.06 2.71
 4 -10 -25 3.51 3
 -4 10 24 0.12 2.52
 -4 -10 24 4.18 2.58
 4 -10 -24 -1.28 2.92
 -4 -10 23 14.36 2.75
 -4 10 23 10.56 2.61
 4 -10 -23 9.08 3.05
 -4 -10 22 5.65 2.45
 -4 10 22 5.7 2.45
 -4 -10 21 1.26 2.32
 -4 10 21 3.2 2.31
 -4 -10 20 57.06 3.58
 -4 10 20 58.24 3.55
 -4 -10 20 62.65 2.81
 -4 -10 19 3.01 1.55
 4 -10 -19 1.33 2.79
 -4 -10 19 2.04 2.19
 -4 10 19 2 2.17
 4 -10 -18 6.28 2.65
 -4 -10 18 5.38 1.61
 -4 -10 18 6.28 2.15
 -4 10 18 5.85 2.14
 -4 -10 17 9.92 1.69
 4 -10 -17 7.87 2.66
 -4 10 17 12.67 2.22
 -4 -10 17 8.73 2.15
 -4 -10 16 87.61 3.57
 -4 -10 16 81.85 4.01
 4 -10 -16 86.92 4.51
 -4 10 16 83.66 4.01
 -4 -10 15 14.58 1.74
 4 -10 -15 12.6 2.71
 -4 -10 15 9.67 2.1
 -4 10 15 10.83 2.06
 -4 -10 14 65.34 3.05
 4 -10 -14 71.65 3.99
 -4 -10 14 68.38 3.4
 -4 10 14 65.01 3.42
 4 -10 -13 48.9 3.51
 -4 -10 13 54.11 2.72
 -4 10 13 50.59 3
 -4 -10 13 53.93 2.98
 4 -10 -12 16.66 2.73
 -4 -10 12 20.93 1.97
 -4 -10 12 20.55 2.04
 -4 10 12 22.93 2.15
 -4 -10 11 18.15 1.95
 4 -10 -11 20.09 2.67
 -4 10 11 20.16 2.06
 -4 -10 11 18.42 1.94
 -4 -10 10 23.14 2.04
 4 -10 -10 22.89 2.68
 -4 -10 10 18.67 1.9
 -4 10 10 21.08 2.02
 -4 -10 9 14.08 1.91
 4 -10 -9 6.96 2.36
 -4 -10 9 9.45 1.56
 -4 10 9 12 1.89
 -4 -10 8 1.42 1.78
 4 -10 -8 2.75 2.29
 -4 10 8 5.76 1.68
 4 -10 -7 22.28 2.68
 4 -10 -6 3.18 2.29
 4 -10 -5 10.95 2.51
 4 -10 -4 12.05 2.53
 4 -10 -3 5.62 2.35
 4 -10 -2 134.57 4.8
 4 10 -2 124.43 4.81
 4 -10 -2 142.63 5.84
 4 10 -1 17.98 2.2
 4 -10 -1 9.45 1.35
 4 10 -1 5.51 1.42
 4 10 -1 10.71 1.81
 4 -10 -1 10.87 1.71
 4 10 0 51.95 3.07
 4 -10 0 45.09 2.35
 4 10 0 50.97 2.52
 4 -10 0 50.86 2.55
 4 10 0 48.45 2.56
 4 10 1 2.31 1.44
 4 -10 1 -0.1 1.26
 4 -10 1 0.1 1.54
 4 10 1 -0.27 1.63
 4 10 2 36.56 2.82
 4 -10 2 27.6 1.88
 4 10 2 36.15 2.11
 4 10 2 29.42 2.08
 4 -10 2 30.25 2.03
 4 10 3 9.77 2.34
 4 10 3 8.41 1.68
 4 -10 3 6.05 1.44
 4 -10 3 7.91 1.53
 4 10 3 9.31 1.63
 4 10 4 10.69 2.4
 4 -10 4 10.87 1.6
 4 -10 4 8.26 1.45
 4 10 4 10.13 1.78
 4 10 5 1.14 2.35
 4 10 5 1.51 1.58
 4 -10 5 1.67 1.38
 4 10 6 51.32 3.32
 4 10 6 51.86 2.78
 4 -10 6 47.52 2.6
 4 10 7 11.62 2.56
 4 -10 7 10.15 1.67
 4 10 7 9.61 1.81
 4 10 8 70.55 3.95
 4 10 8 70.39 3.38
 4 -10 8 66.04 3.19
 4 10 9 21.72 2.89
 4 -10 9 27.78 2.14
 4 10 10 21.84 2.9
 4 10 11 3.11 2.59
 4 10 12 2.52 2.68
 4 10 13 24.77 3.2
 4 10 14 26.88 3.31
 4 10 15 16.52 3.08
 4 10 16 45.68 3.89
 4 -10 16 60 4.2
 4 -10 17 1.41 3.16
 4 10 17 2.11 3.18
 4 -10 18 17.58 3.48
 4 10 18 10.66 3.21
 4 -10 19 8.57 3.44
 4 10 19 10.38 3.38
 4 -10 20 5.81 3.44
 4 -10 21 27.32 3.92
 -4 -11 28 14.53 3.14
 -4 -11 27 -0.25 2.85
 -4 11 27 2.76 2.92
 -4 11 26 15.41 3.08
 -4 -11 26 9.25 2.91
 -4 -11 25 63.84 4.19
 -4 11 25 73.35 4.26
 4 -11 -25 71.72 4.72
 -4 -11 24 2.04 2.57
 -4 11 24 0.68 2.55
 4 -11 -24 1.56 3.02
 -4 -11 23 7.1 2.57
 -4 11 23 8.94 2.63
 4 -11 -23 4.24 3.01
 -4 -11 22 62.48 3.86
 -4 11 22 72.16 4
 -4 -11 21 3.25 2.35
 -4 11 21 5.85 2.4
 -4 11 20 13.93 2.44
 -4 -11 20 12.41 2.44
 -4 11 19 9.55 2.36
 -4 -11 19 7.18 2.24
 4 -11 -19 8.53 2.94
 -4 -11 19 9.24 1.83
 -4 11 18 0.09 2.07
 -4 -11 18 -3.33 2.09
 4 -11 -18 -1.88 2.77
 -4 -11 18 2.12 1.72
 -4 -11 17 5.88 2.08
 -4 11 17 8.14 2.19
 -4 -11 17 8.22 1.82
 4 -11 -17 9.28 2.89
 -4 11 16 12.45 2.22
 -4 -11 16 4.48 2.04
 -4 -11 16 10.54 1.83
 4 -11 -16 7.93 2.72
 -4 11 15 -0.08 1.93
 -4 -11 15 -1.96 1.91
 -4 -11 15 0.94 1.73
 4 -11 -15 -0.8 2.65
 -4 -11 14 4.84 1.85
 -4 11 14 6.7 2.01
 4 -11 -14 6.81 2.73
 -4 -11 14 8.22 1.91
 4 -11 -13 13.65 2.88
 -4 -11 13 10.36 2.01
 -4 -11 13 6.86 1.8
 -4 11 13 9.12 2
 4 -11 -12 6.22 2.72
 -4 -11 12 4.49 1.93
 -4 11 12 5.43 1.88
 -4 -11 12 5.61 1.69
 -4 -11 11 113.38 4.54
 4 -11 -11 111.03 5.24
 -4 11 11 113.83 4.53
 -4 -11 11 100.13 4.35
 -4 -11 10 6.03 1.99
 4 -11 -10 3.44 2.53
 -4 -11 10 4.08 1.55
 -4 11 10 2.51 1.71
 -4 -11 9 22.1 2.34
 4 -11 -9 22.31 2.92
 -4 -11 8 31.36 2.58
 4 -11 -8 33.93 3.22
 -4 -11 7 8.86 2.11
 4 -11 -7 15.15 2.77
 4 -11 -6 11.94 2.73
 4 -11 -5 0.11 2.45
 4 -11 -4 53.62 3.62
 4 -11 -3 23.17 2.98
 4 -11 -2 11.47 2.73
 4 11 -2 3.24 1.73
 4 -11 -2 6.18 1.62
 4 -11 -1 18.67 2.88
 4 -11 -1 16.63 1.82
 4 11 -1 10.3 1.47
 4 11 -1 21.46 2.01
 4 -11 0 198.29 7.87
 4 11 0 214.12 7.48
 4 11 0 185.34 6.75
 4 -11 0 191.48 6.69
 4 11 0 192.34 6.75
 4 -11 0 197.38 6.78
 4 11 1 47.21 3.09
 4 -11 1 38.73 2.1
 4 11 1 38.63 2.27
 4 11 1 50.05 2.47
 4 -11 1 35.39 2.22
 4 11 2 24.61 2.79
 4 11 2 20.03 1.8
 4 -11 2 20.87 1.64
 4 -11 2 18.93 1.74
 4 11 3 116.58 5.17
 4 -11 3 111.12 4.24
 4 11 3 109.65 4.34
 4 11 4 41.19 3.32
 4 11 4 45.49 2.55
 4 -11 4 43.55 2.3
 4 11 5 17.63 2.85
 4 11 5 16.21 1.92
 4 -11 5 14.09 1.64
 4 11 6 85.39 4.52
 4 11 6 86.49 3.77
 4 -11 6 84.62 3.59
 4 11 7 16.15 2.84
 4 11 7 14.05 1.98
 4 -11 7 12.5 1.65
 4 11 8 10.3 2.78
 4 11 8 5.22 1.81
 4 -11 8 4.19 1.59
 4 11 9 -0.45 2.63
 4 11 9 1.14 1.75
 4 -11 9 2.08 1.6
 4 11 10 2.88 2.75
 4 11 10 4.21 1.87
 4 -11 10 7.15 1.79
 4 11 11 37 3.49
 4 -11 11 44.28 2.69
 4 11 12 -1.32 2.76
 4 11 13 4.2 2.89
 4 11 14 16.86 3.26
 4 11 15 8.44 3.03
 4 11 16 5.59 3.11
 4 -11 16 7.32 3.32
 4 11 17 24.59 3.57
 4 -11 17 26.27 3.74
 4 11 18 10.48 3.53
 4 -11 18 6.82 3.48
 4 -11 19 1.09 3.45
 4 -11 20 2.85 3.53
 -4 -12 25 2.58 2.63
 -4 12 25 6.23 2.81
 -4 12 24 2.18 2.61
 -4 -12 24 2.38 2.57
 4 -12 -23 23.11 3.52
 -4 -12 23 15.15 2.71
 -4 12 23 14.3 2.75
 -4 12 22 12.89 2.65
 -4 -12 22 13.67 2.6
 -4 -12 21 6.15 2.41
 -4 12 21 5.79 2.42
 -4 -12 20 2.47 2.27
 -4 12 20 4.26 2.4
 4 -12 -19 20.38 3.57
 -4 -12 19 19.63 2.51
 -4 12 19 20.4 2.6
 4 -12 -18 20.38 3.42
 -4 -12 18 14.08 2.07
 -4 -12 18 16.48 2.35
 -4 12 18 14.01 2.4
 4 -12 -17 117.06 5.79
 -4 -12 17 124.1 4.84
 -4 12 17 123.8 5.1
 -4 -12 17 107.65 4.95
 -4 12 16 4.49 2.14
 -4 -12 16 4.14 1.88
 -4 -12 16 5.49 2.08
 4 -12 -16 6.49 3.04
 -4 -12 15 2.68 2.07
 4 -12 -15 -0.25 2.85
 -4 12 15 0.77 1.94
 -4 -12 15 -0.38 1.69
 4 -12 -14 24.28 3.24
 -4 -12 14 22.1 2.41
 -4 12 14 21.67 2.32
 -4 -12 14 16.86 2.03
 4 -12 -13 10.12 2.95
 -4 -12 13 12.39 2.24
 -4 12 13 11.79 2.04
 -4 -12 13 10.11 1.79
 4 -12 -12 3.11 2.89
 -4 -12 12 6.74 2.18
 -4 -12 12 2.75 1.54
 -4 12 12 3.49 1.81
 -4 -12 11 58.02 3.36
 4 -12 -11 65.22 4.17
 -4 12 11 59.52 3.07
 -4 -12 10 10.21 2.34
 4 -12 -10 13.15 2.92
 -4 -12 9 58.34 3.36
 4 -12 -9 58.51 3.96
 -4 -12 8 1.19 2.2
 4 -12 -8 2.42 2.73
 -4 -12 7 12 2.43
 4 -12 -7 12.58 2.89
 4 -12 -6 4.21 2.78
 4 -12 -5 25.06 3.11
 4 -12 -4 4.84 2.79
 4 12 -4 5.58 1.68
 4 -12 -3 78.17 4.58
 4 12 -3 74.91 3.26
 4 -12 -3 81.54 3.24
 4 -12 -2 40.14 3.52
 4 12 -2 37.3 2.25
 4 -12 -2 38.47 2.17
 4 -12 -1 2.18 2.79
 4 -12 -1 0.8 1.4
 4 12 -1 2.09 1.55
 4 -12 0 4 2.76
 4 -12 0 3.9 1.34
 4 12 1 5.73 2.56
 4 -12 1 3.65 2.87
 4 12 1 -0.38 1.28
 4 -12 1 2.71 1.09
 4 12 2 19.07 2.79
 4 12 2 11.29 1.52
 4 -12 2 11.35 1.32
 4 12 3 51.15 3.63
 4 12 3 49.26 2.51
 4 -12 3 52.7 2.37
 4 12 4 12.81 2.83
 4 12 4 13.23 1.65
 4 -12 4 9.44 1.41
 4 12 5 103.85 5.06
 4 12 5 104.99 4.04
 4 -12 5 93.94 3.84
 4 12 6 5.53 2.77
 4 -12 6 2.31 1.39
 4 12 6 0.23 1.7
 4 12 7 18.98 3.12
 4 -12 7 12.02 1.62
 4 12 7 13.76 1.96
 4 12 8 3.69 2.8
 4 12 8 3.02 1.79
 4 -12 8 1 1.41
 4 12 9 3.29 2.89
 4 12 9 6.07 1.89
 4 -12 9 5.18 1.54
 4 12 10 9.16 3.11
 4 -12 10 2.94 1.56
 4 12 10 4.59 1.96
 4 12 11 72.24 4.59
 4 12 11 77.43 3.64
 4 -12 11 77.95 3.56
 4 12 12 18.27 3.33
 4 12 12 23.73 2.37
 4 -12 12 21.52 2.14
 4 12 13 66.79 4.59
 4 12 14 55.34 4.26
 4 12 15 26.69 3.74
 4 -12 16 17.92 3.59
 4 -12 17 12.67 3.68
 4 -12 18 1.74 3.52
 4 -13 -19 9.21 3.54
 4 -13 -18 15.25 3.58
 4 -13 -17 1.9 3.2
 -4 -13 17 4.08 2.26
 -4 -13 16 4.18 2.23
 4 -13 -16 1.89 3.2
 -4 -13 15 17.42 2.5
 4 -13 -15 14.61 3.38
 4 -13 -14 9.22 3.25
 -4 -13 14 6.06 2.39
 4 -13 -13 18.51 3.45
 -4 -13 13 18.84 2.57
 4 -13 -12 14.22 3.26
 -4 -13 12 20.44 2.62
 -4 -13 11 70.29 3.83
 4 -13 -11 68.22 4.54
 -4 -13 10 2.52 2.45
 4 -13 -10 0.27 2.94
 -4 -13 9 16.17 2.61
 4 -13 -9 13.33 3.15
 -4 -13 8 6.72 2.57
 4 -13 -8 7.62 3.1
 -4 -13 7 1.45 2.53
 4 -13 -7 3.96 3.05
 4 -13 -6 12.38 3.01
 4 -13 -5 19.72 3.19
 4 -13 -5 13.52 1.58
 4 -13 -4 2.02 2.98
 4 -13 -4 1.76 1.34
 4 -13 -3 7.82 3.04
 4 -13 -3 11.62 1.47
 4 -13 -2 47.65 4
 4 -13 -1 28.02 3.58
 4 -13 0 -0.28 2.99
 4 -13 1 4.2 3.05
 4 -13 2 -0.57 3.09
 4 13 3 114.55 5.53
 4 -13 3 121.16 5.85
 4 -13 3 111.43 4.05
 4 13 4 7.56 3.04
 4 -13 4 7.05 1.25
 4 13 5 75.64 4.61
 4 13 5 80.16 3.3
 4 -13 5 77.62 3.12
 4 13 6 23.82 3.45
 4 13 6 21.36 1.87
 4 -13 6 18.05 1.58
 4 13 7 6.62 3.06
 4 -13 7 0.98 1.29
 4 13 7 1.47 1.67
 4 13 8 14.86 3.34
 4 13 8 15.86 1.97
 4 -13 8 14.1 1.6
 4 13 9 -1.05 3.06
 4 13 9 0.12 1.8
 4 -13 9 1.92 1.45
 4 13 10 19.92 3.41
 4 13 10 12.88 2.07
 4 -13 10 10.47 1.69
 4 13 11 110.22 5.74
 4 13 11 103.83 4.61
 4 -13 11 115.62 4.46
 4 13 12 101.65 5.71
 4 -13 12 108.21 4.33
 4 13 12 101 4.47
 4 13 13 20.84 3.73
 4 13 13 15.99 2.37
 4 -13 13 15.35 2
 4 -13 14 30.99 2.45
 4 -13 15 3.05 3.48
 4 -13 16 25.71 4
 4 -14 -18 9.44 3.77
 4 -14 -17 7.74 3.59
 -4 -14 16 5.81 2.47
 4 -14 -16 4.65 3.42
 -4 -14 15 29.67 2.99
 4 -14 -15 37.34 3.94
 4 -14 -14 21.48 3.81
 -4 -14 14 23.16 2.87
 4 -14 -13 3.31 3.3
 -4 -14 13 5.45 2.62
 4 -14 -12 9.64 3.53
 -4 -14 12 8.14 2.6
 -4 -14 11 1.54 2.62
 4 -14 -11 2.04 3.35
 -4 -14 10 4.17 2.66
 4 -14 -10 8.09 3.51
 4 -14 -9 2.72 3.15
 -4 -14 9 1.43 2.71
 4 -14 -8 3.43 3.27
 -4 -14 8 4.39 2.78
 4 -14 -7 12.23 3.29
 -4 -14 7 13.28 2.92
 4 -14 -6 67.44 4.66
 4 -14 -5 6.63 3.25
 4 -14 -4 15.88 3.49
 4 -14 -3 15.31 3.52
 4 -14 -2 29.21 3.8
 4 -14 -1 -0.44 3.26
 4 -14 0 14.92 3.49
 4 -14 1 11.59 3.49
 4 -14 2 0.6 3.38
 4 -14 3 7.3 3.46
 4 -14 4 7.2 3.46
 4 14 5 5.57 3.23
 4 -14 5 2.31 3.42
 4 14 6 -1.62 3.23
 4 14 7 12.5 3.38
 4 14 8 23.81 3.74
 4 14 9 18.09 3.64
 4 14 10 29.4 3.96
 -4 -15 14 9.06 2.89
 -4 -15 13 29.88 3.28
 -4 -15 12 35.99 3.37
 4 -15 -12 29.18 4.21
 -4 -15 11 10.5 2.95
 4 -15 -11 6.59 3.68
 -4 -15 10 5.58 2.94
 4 -15 -10 8.71 3.79
 -4 -15 9 1.98 2.96
 4 -15 -9 -0.78 3.39
 4 -15 -8 57.21 4.51
 -4 -15 8 48.23 3.88
 4 -15 -7 1.08 3.48
 4 -15 -6 17.76 3.66
 4 -15 -5 32.5 3.98
 4 -15 -4 13.46 3.71
 4 -15 -3 3.75 3.49
 4 -15 -2 3.47 3.5
 4 -15 -1 48.57 4.41
 4 -15 0 81.84 5.26
 4 -15 1 8.62 3.71
 4 -15 2 22.03 3.92
 4 -15 3 6.16 3.56
 4 -15 4 0.33 3.61
 4 -15 5 7.02 3.7
 4 -15 6 15.73 3.98
 4 -15 7 37.08 4.49
 4 -15 8 3.68 3.97
 -4 -16 13 62.02 4.18
 -4 -16 12 11.01 3.27
 -4 -16 11 7.85 3.23
 -4 -16 10 13.44 3.36
 -4 -16 9 38.79 3.86
 -4 -17 11 84.7 5.1
 5 0 -30 -1.18 3.22
 5 0 -29 30.6 3.71
 -5 0 29 34.05 3.61
 5 0 -28 0.54 2.94
 -5 0 28 1.5 2.75
 5 0 -27 2.09 2.8
 -5 0 27 1.16 2.67
 5 0 -26 -1.13 2.66
 -5 0 26 4.24 2.58
 5 0 -25 17.62 2.93
 -5 0 25 12.99 2.74
 5 0 -24 -0.35 2.44
 -5 0 24 0.79 2.47
 -5 0 23 20.37 2.88
 5 0 -23 35.53 3.08
 5 0 -22 3.9 2.36
 -5 0 22 -1.24 2.33
 5 0 -21 132.49 5.72
 -5 0 21 132.3 5.81
 5 0 -20 2.98 2.19
 -5 0 20 0.93 2.21
 5 0 -19 87.11 4.21
 -5 0 19 83.95 4.29
 5 0 -18 1.3 1.99
 -5 0 18 -0.77 1.95
 5 0 -17 6.85 2.01
 -5 0 17 4.15 2.12
 -5 0 16 -2.77 1.87
 -5 0 15 5.88 1.89
 -5 0 14 0.96 1.82
 -5 0 13 63.21 3.35
 -5 0 12 -0.18 1.6
 5 0 -11 45.74 1.77
 -5 0 11 52.39 2.86
 5 0 -10 0.97 0.78
 -5 0 10 -1.36 1.59
 5 0 -10 1.28 1.32
 5 0 -9 32.97 2.13
 5 0 -9 30.15 1.48
 -5 0 9 41.17 2.49
 -5 0 8 -1.8 1.56
 5 0 -8 2.56 1.3
 5 0 -7 25.39 1.91
 -5 0 7 28.18 2.14
 5 0 -6 0.45 1.27
 -5 0 6 -0.31 1.49
 5 0 -5 2.63 1.44
 -5 0 5 4.09 1.49
 5 0 -4 -0.6 1.31
 -5 0 4 -0.15 1.44
 5 0 -3 55.03 2.78
 5 0 -2 -0.15 1.33
 5 0 -1 151.8 5.74
 5 0 0 -0.75 1.38
 5 0 1 33.52 2.22
 5 0 2 2.45 1.47
 5 0 3 172.87 6.42
 5 0 4 3.1 1.43
 5 0 5 818.99 26.59
 5 0 6 1.86 1.75
 5 0 7 5.78 1.87
 5 0 8 0.31 1.77
 5 0 9 148.15 5.77
 5 0 10 4.48 1.82
 5 0 11 6.47 1.93
 5 0 12 1.3 1.9
 5 0 13 396.95 13.52
 5 0 14 1.38 2.01
 5 0 15 13.96 2.39
 5 0 16 1.12 2.28
 5 0 17 20.63 2.59
 5 0 18 0.3 2.28
 5 0 19 60.04 3.72
 5 0 20 1.27 2.47
 5 0 21 45.05 3.39
 5 0 22 -0.11 2.53
 5 0 23 1.37 2.55
 5 0 24 2.78 2.72
 5 0 25 4.95 2.79
 -5 0 -25 -0.73 3.38
 5 0 26 2.58 2.87
 -5 0 -26 -3.93 3.65
 5 0 27 27.06 3.62
 -5 0 -27 32.11 4.11
 5 0 28 3 3.18
 5 0 29 4 3.29
 5 -1 -30 29.03 3.78
 5 1 -30 33.23 3.85
 5 1 -29 18.22 3.42
 5 -1 -29 17.99 3.38
 -5 1 29 15.24 3.16
 -5 -1 29 16.61 3.25
 5 1 -28 9.64 3.21
 5 -1 -28 9.81 3.05
 -5 -1 28 11.83 2.96
 -5 1 28 7.92 2.9
 5 1 -27 -1.04 2.82
 5 -1 -27 2.1 2.78
 -5 1 27 1.89 2.63
 -5 -1 27 0.87 2.7
 5 1 -26 2.38 2.75
 5 -1 -26 1.15 2.73
 -5 -1 26 3.25 2.61
 -5 1 26 -0.42 2.63
 5 -1 -25 7.15 2.72
 5 1 -25 9.47 2.72
 -5 1 25 2.59 2.63
 -5 -1 25 2.46 2.56
 -5 -1 24 48.47 3.64
 -5 1 24 49.02 3.62
 5 1 -24 52.7 3.59
 5 -1 -24 49.16 3.59
 5 -1 -23 3.46 2.47
 5 1 -23 1 2.41
 -5 1 23 2.17 2.41
 -5 -1 23 0.51 2.35
 -5 1 22 112.49 5.1
 -5 -1 22 101.76 5.03
 5 1 -22 91.58 4.81
 5 -1 -22 110.8 4.99
 -5 1 21 56.3 3.63
 -5 -1 21 54.4 3.53
 5 1 -21 58.44 3.47
 5 -1 -21 56.52 3.59
 -5 -1 20 11.01 2.41
 -5 1 20 11.76 2.33
 5 1 -20 9.32 2.34
 5 -1 -20 11.32 2.52
 -5 -1 19 31.33 2.8
 -5 1 19 34.09 2.93
 5 -1 -19 31.86 2.85
 5 1 -19 32.51 2.72
 -5 -1 18 74.61 4.03
 -5 1 18 81.79 4.14
 5 -1 -18 80.32 4.05
 5 1 -18 85.72 3.95
 -5 -1 17 26.39 2.6
 -5 1 17 23.87 2.54
 5 1 -17 26.65 2.41
 -5 -1 16 27.41 2.56
 -5 1 16 33.44 2.65
 5 1 -16 32.03 2.49
 -5 -1 15 12.59 2.19
 -5 1 15 8.52 1.9
 5 1 -15 11.81 2.05
 -5 1 14 9.83 1.99
 -5 -1 14 10.59 1.92
 -5 -1 13 7.28 1.86
 -5 1 13 6.67 1.86
 -5 -1 12 106.92 4.52
 -5 1 12 106.98 4.53
 5 -1 -12 102.44 3.65
 5 -1 -11 29.52 1.54
 -5 -1 11 31.62 2.4
 -5 1 11 34.4 2.38
 5 -1 -10 2.88 1.02
 -5 -1 10 1.62 1.56
 -5 1 10 2.04 1.62
 5 1 -10 1.73 1.33
 5 -1 -10 2.26 1.3
 5 1 -9 19.19 1.82
 5 -1 -9 22.79 1.81
 5 -1 -9 20.12 1.4
 -5 -1 9 22.73 2.06
 -5 1 9 21.16 2.06
 5 1 -8 147.57 5.85
 5 -1 -8 162.02 5.93
 -5 -1 8 165.42 6.1
 -5 1 8 160.87 6.04
 5 -1 -7 126.04 4.85
 5 1 -7 117.39 4.77
 -5 1 7 126.88 4.93
 -5 -1 7 121.03 4.93
 5 1 -6 0.38 1.37
 5 -1 -6 0.3 1.36
 -5 -1 6 4.29 1.54
 -5 1 6 0.94 1.47
 5 1 -5 -0.9 1.37
 5 -1 -5 0.9 1.36
 -5 -1 5 -0.46 1.55
 -5 1 5 0.61 1.38
 5 1 -4 37.9 2.33
 5 -1 -4 42.16 2.42
 -5 -1 4 47.51 2.5
 -5 1 4 40 2.47
 5 1 -3 -0.08 1.36
 5 -1 -3 0.08 1.41
 5 1 -2 61.51 3.03
 5 -1 -2 66.81 3.07
 5 1 -1 330.04 11.15
 5 -1 -1 320.86 11.14
 5 -1 0 5 1.46
 5 1 0 2.34 1.4
 5 1 1 -1.71 1.43
 5 -1 1 -2.31 1.5
 5 -1 2 1.02 1.47
 5 1 2 0.16 1.44
 5 1 3 118.85 4.72
 5 -1 3 114.41 4.67
 5 1 4 26.28 2.05
 5 -1 4 27.25 2.1
 5 1 5 7.78 1.79
 5 -1 5 10.3 1.84
 5 1 6 -1.26 1.72
 5 -1 6 0.15 1.73
 5 1 7 168.85 6.46
 5 -1 7 176.93 6.51
 5 1 8 -1.48 1.79
 5 -1 8 2.21 1.84
 5 1 9 8.81 1.97
 5 -1 9 6.48 1.97
 5 1 10 213.06 7.75
 5 -1 10 212.36 7.76
 5 1 11 24.24 2.32
 5 -1 11 26.78 2.37
 5 1 12 32.23 2.54
 5 1 12 37.88 2.71
 5 -1 12 39.92 2.69
 5 1 13 38.87 2.73
 5 -1 14 91.92 4.35
 5 1 14 90.3 4.27
 5 1 15 48.94 3.14
 5 -1 15 47.52 3.26
 5 -1 16 262.86 9.46
 5 1 16 252.73 9.25
 5 1 17 45.75 3.2
 5 -1 17 48.51 3.38
 5 -1 18 15.58 2.63
 5 1 18 21.86 2.56
 5 1 19 40.67 3.14
 5 -1 19 42.45 3.29
 5 -1 20 -2.35 2.45
 5 1 20 2.37 2.42
 5 -1 21 6.77 2.66
 5 1 21 6.93 2.42
 5 1 22 2.2 2.48
 5 -1 22 1.41 2.63
 5 -1 23 0.48 2.6
 5 1 23 -1.41 2.45
 5 -1 24 11.69 3.05
 5 1 24 10.23 2.78
 5 1 25 0.57 2.76
 5 -1 25 7.66 2.92
 -5 -1 -25 -0.15 3.43
 -5 1 -25 4.83 3.47
 5 -1 26 1.42 2.97
 5 1 26 1.89 2.83
 -5 1 -26 -3.18 3.5
 -5 -1 -26 -0.91 3.49
 5 -1 27 0.66 3.1
 5 1 27 6.66 3.03
 -5 -1 -27 1.41 3.62
 -5 1 -27 3.45 3.56
 5 -1 28 -0.14 3.18
 5 1 28 2.51 3.13
 5 1 29 4.42 3.2
 5 2 -30 21.91 3.65
 5 -2 -30 20.32 3.59
 5 -2 -29 -0.14 3
 5 2 -29 8.51 3.33
 -5 2 29 3.54 2.9
 -5 -2 29 0.77 2.88
 5 -2 -28 35.87 3.72
 5 2 -28 38.65 3.69
 -5 -2 28 43.81 3.74
 -5 2 28 41.6 3.74
 5 2 -27 15.87 3.16
 5 -2 -27 14.04 3.07
 -5 -2 27 15.71 2.99
 -5 2 27 17 3.01
 5 2 -26 -1 2.72
 5 -2 -26 -3.24 2.8
 -5 2 26 -0.42 2.56
 -5 -2 26 1.13 2.54
 5 2 -25 4.51 2.65
 5 -2 -25 6.63 2.71
 -5 2 25 3.95 2.54
 -5 -2 25 3.96 2.59
 5 2 -24 1.03 2.47
 5 -2 -24 -0.49 2.52
 -5 -2 24 -2.78 2.44
 -5 2 24 -3.56 2.41
 -5 2 23 7.89 2.51
 -5 -2 23 6.66 2.48
 5 2 -23 6.43 2.46
 5 -2 -23 4.3 2.47
 -5 2 22 97.71 4.71
 -5 -2 22 84.74 4.61
 5 2 -22 92.45 4.52
 5 -2 -22 92.77 4.64
 -5 2 21 23.95 2.76
 -5 -2 21 23.82 2.84
 5 2 -21 31.34 2.83
 5 -2 -21 22.71 2.82
 -5 -2 20 1.06 2.1
 -5 2 20 -0.93 2.15
 5 2 -20 0.77 2.23
 5 -2 -20 0.11 2.25
 5 2 -19 17.99 2.37
 -5 2 19 15.82 2.38
 -5 -2 19 13.15 2.42
 5 2 -18 5.43 2.07
 -5 2 18 4.14 2.09
 -5 -2 18 6.4 2.16
 5 2 -17 1.6 1.9
 -5 -2 17 2.35 2.05
 -5 2 17 -2.32 1.95
 -5 -2 16 19.58 2.43
 -5 2 16 20.78 2.29
 5 2 -16 23.82 2.23
 -5 -2 15 153.61 6.04
 -5 2 15 149.84 6.03
 5 2 -15 144.99 5.75
 -5 -2 14 108.99 4.9
 -5 2 14 114.59 4.93
 5 -2 -14 120.98 4.17
 5 2 -14 109.43 4.69
 -5 2 13 3.21 1.78
 -5 -2 13 5.13 1.89
 5 -2 -13 4.34 1.23
 5 2 -13 6.4 1.74
 5 -2 -12 14.46 1.4
 -5 -2 12 9.9 1.9
 -5 2 12 17.51 2.07
 5 -2 -11 6.72 1.25
 -5 2 11 6.67 1.7
 -5 -2 11 4.26 1.65
 5 -2 -10 42.34 2.08
 -5 -2 10 42.8 2.66
 -5 2 10 43.42 2.71
 5 -2 -10 46.05 2.49
 5 2 -10 40.72 2.42
 5 -2 -9 37.75 2.04
 -5 -2 9 46.6 2.67
 -5 2 9 41.99 2.66
 5 2 -9 44.3 2.45
 5 -2 -9 41.74 2.37
 5 -2 -8 5.32 1.5
 5 2 -8 7.23 1.51
 -5 2 8 4.19 1.56
 -5 -2 8 6.48 1.66
 5 2 -8 4.01 0.64
 5 2 -7 114.65 4.72
 5 -2 -7 120.47 4.75
 -5 -2 7 123.06 4.86
 -5 2 7 123.72 4.89
 5 2 -6 106.81 4.49
 5 -2 -6 114.64 4.55
 -5 -2 6 113.16 4.62
 -5 2 6 117.11 4.63
 5 2 -5 1.96 1.44
 5 -2 -5 2.53 1.36
 -5 -2 5 1.3 1.45
 -5 2 5 3.42 1.47
 5 2 -4 48.74 2.71
 5 -2 -4 53.65 2.71
 -5 -2 4 56.81 2.88
 -5 2 4 55.27 2.83
 5 -2 -3 24.98 1.92
 5 2 -3 20.9 1.91
 5 -2 -2 22.36 1.97
 5 2 -2 20.46 1.89
 5 -2 -1 18.06 1.87
 5 2 -1 16.24 1.82
 5 -2 0 2.82 1.51
 5 2 0 -0.46 1.41
 5 2 1 3.52 1.44
 5 -2 1 1.53 1.43
 5 2 2 58.96 3.05
 5 -2 2 63.28 3.03
 5 2 3 121.62 4.92
 5 -2 3 124.54 4.9
 5 2 4 89.88 3.95
 5 -2 4 91.28 3.92
 5 2 5 160.77 6.13
 5 -2 5 165.85 6.19
 5 2 6 13.08 1.96
 5 -2 6 13.82 2.05
 5 2 7 64.7 3.23
 5 -2 7 62 3.26
 5 2 8 36.67 2.6
 5 -2 8 40.34 2.68
 5 2 9 14 2
 5 -2 9 14.67 2.05
 5 -2 10 7.82 1.93
 5 2 10 5.58 1.92
 5 2 11 15.73 1.96
 5 -2 11 15.9 2.15
 5 2 11 14.05 2.14
 5 2 12 117.47 5.05
 5 -2 12 126.91 5.12
 5 2 12 127.8 5.02
 5 2 13 14 2.07
 5 2 14 17.99 2.2
 5 2 15 3.2 2.08
 5 -2 15 3.68 2.21
 5 2 16 130.08 5.34
 5 -2 16 129.57 5.65
 5 2 17 28.07 2.65
 5 -2 17 31.51 3.04
 5 -2 18 58.21 3.95
 5 2 18 69.46 3.62
 5 2 19 12.68 2.38
 5 -2 19 11.64 2.79
 5 2 20 -0.28 2.27
 5 -2 20 -0.12 2.65
 5 2 21 12.24 2.52
 5 -2 21 9.78 2.82
 5 2 22 15.29 2.6
 5 -2 22 12.25 2.94
 5 2 23 0.61 2.52
 5 -2 23 1.26 2.82
 5 2 24 33.69 3.19
 5 -2 24 32.13 3.49
 5 -2 25 17.6 3.22
 5 2 25 17.73 2.93
 5 2 26 1.59 2.73
 5 -2 26 9.57 3.28
 -5 2 -26 5.15 3.49
 -5 -2 -26 1.96 3.45
 5 -2 27 5.49 3.18
 5 2 27 6.23 2.92
 -5 -2 -27 3.11 3.7
 -5 2 -27 2.34 3.73
 5 2 28 3.64 3.05
 5 2 29 -0.75 3.15
 5 3 -30 12.03 3.51
 5 3 -29 -0.71 3.18
 5 -3 -29 4.17 3.12
 -5 -3 29 0.92 2.96
 5 3 -28 8.16 3.16
 5 -3 -28 11.01 3.18
 -5 -3 28 5.37 2.91
 -5 3 28 12.56 3.06
 5 -3 -27 4.88 2.9
 5 3 -27 0.13 2.96
 -5 3 27 7.82 2.78
 -5 -3 27 8.7 2.81
 -5 3 26 41.25 3.54
 -5 -3 26 34.61 3.43
 5 3 -26 40.74 3.6
 5 -3 -26 42.58 3.71
 5 -3 -25 22.65 3.08
 5 3 -25 16.92 2.97
 -5 -3 25 18.58 2.91
 -5 3 25 17.65 2.8
 -5 -3 24 7.27 2.6
 -5 3 24 11.04 2.65
 5 3 -24 11.37 2.73
 5 -3 -24 11.31 2.73
 -5 -3 23 0.38 2.35
 -5 3 23 0.25 2.27
 5 3 -23 0.86 2.37
 5 -3 -23 0.24 2.43
 -5 -3 22 4 2.35
 -5 3 22 3.81 2.31
 5 3 -22 1.23 2.36
 5 -3 -22 2.08 2.37
 -5 -3 21 12.29 2.46
 -5 3 21 11.96 2.47
 5 3 -21 11.89 2.42
 5 -3 -21 9.99 2.52
 5 3 -20 4.19 2.2
 -5 -3 20 -0.12 2.13
 -5 3 20 -1.98 2.22
 -5 -3 19 128.22 5.64
 -5 3 19 129.55 5.65
 5 3 -19 131.05 5.43
 -5 -3 18 76.85 4.1
 -5 3 18 80.15 4.04
 5 3 -18 78.56 3.83
 -5 -3 17 41.37 3.01
 -5 3 17 44.93 3.06
 5 3 -17 43.33 2.87
 5 3 -16 0.77 1.8
 -5 3 16 -1.83 2
 -5 -3 16 2.81 1.95
 -5 -3 15 0.5 1.93
 -5 3 15 0.88 1.91
 5 3 -15 -0.96 1.85
 5 -3 -15 1.37 1.43
 -5 3 14 3.13 1.84
 -5 -3 14 1.36 1.78
 5 3 -14 2.14 1.7
 5 -3 -14 1.71 1.38
 5 -3 -13 61.36 2.68
 -5 -3 13 60.1 3.27
 -5 3 13 58.97 3.21
 5 3 -13 57.29 2.98
 5 -3 -12 70.01 2.95
 -5 -3 12 71.67 3.56
 -5 3 12 67.05 3.49
 5 3 -12 69.25 3.24
 5 -3 -11 2.64 1.33
 5 3 -11 2.83 1.58
 -5 3 11 1.22 1.61
 -5 -3 11 -0.8 1.63
 5 -3 -10 16.87 1.62
 -5 3 10 21.52 2.06
 -5 -3 10 16.79 2.02
 5 -3 -9 24.48 1.75
 -5 3 9 25.37 2.15
 -5 -3 9 23.34 2.17
 5 3 -9 22.86 1.88
 5 -3 -9 24.12 1.93
 5 3 -8 64.34 2.65
 5 -3 -8 61.6 2.65
 -5 -3 8 61.28 2.75
 -5 3 8 63.38 2.8
 -5 -3 7 0.8 1.59
 -5 3 7 2.69 1.61
 5 -3 -7 1.55 1.37
 5 3 -7 2.48 1.4
 5 3 -7 1.31 0.81
 -5 -3 6 6.07 1.65
 -5 3 6 11.1 1.72
 5 -3 -6 7.7 1.53
 5 3 -6 9.17 1.59
 5 3 -6 6.98 1
 5 -3 -5 17.96 1.83
 5 3 -5 22.63 1.9
 -5 3 5 20.32 1.94
 -5 -3 5 18.76 1.93
 5 3 -4 255.96 8.92
 5 -3 -4 254.12 8.88
 -5 -3 4 252.44 8.93
 -5 3 4 252.08 8.93
 5 3 -3 14.19 1.74
 5 -3 -3 13.66 1.71
 5 3 -2 8.53 1.62
 5 -3 -2 5.24 1.57
 5 3 -1 83.46 3.65
 5 -3 -1 75.75 3.59
 5 3 0 615.06 20.28
 5 -3 0 616.69 20.25
 5 3 1 55.88 2.94
 5 -3 1 55.98 2.94
 5 3 2 512.56 17.37
 5 -3 2 534.31 17.39
 5 3 3 35.99 2.37
 5 -3 3 37.85 2.39
 5 3 4 4.11 1.62
 5 -3 4 2.98 1.53
 5 3 5 30.77 2.33
 5 -3 5 27.18 2.35
 5 3 6 112.75 4.69
 5 -3 6 115.09 4.74
 5 -3 7 33.42 2.52
 5 3 7 28.8 2.38
 5 3 8 52.72 3.02
 5 -3 8 56.13 3.14
 5 3 9 3.9 1.62
 5 3 9 4.75 1.84
 5 -3 9 6.13 1.95
 5 3 10 145.67 5.83
 5 -3 10 153.01 5.9
 5 3 10 152.57 5.59
 5 3 11 34.63 2.66
 5 -3 11 37.47 2.71
 5 3 11 41.61 2.43
 5 3 12 2 1.74
 5 3 13 12.28 1.96
 5 3 14 150.41 5.75
 5 3 15 106.27 4.5
 5 3 16 107.93 4.56
 5 -3 16 105.3 5.01
 5 -3 17 113.45 5.3
 5 3 17 114.49 4.82
 5 3 18 130.56 5.36
 5 -3 18 133.23 5.94
 5 3 19 13.52 2.39
 5 -3 19 10.24 2.73
 5 3 20 11.35 2.33
 5 -3 20 13.67 2.9
 5 3 21 27.52 2.71
 5 -3 21 22.49 3.2
 5 -3 22 6.98 3.05
 5 3 22 11.77 2.49
 5 -3 23 32.73 3.58
 5 3 23 36.11 3.04
 5 -3 24 2.7 3.03
 5 3 24 4.43 2.52
 5 -3 25 3.84 3.12
 5 3 25 1.67 2.59
 5 -3 26 33.15 3.86
 5 3 26 39.62 3.46
 5 3 27 13.83 3.09
 5 -3 27 13.89 3.43
 5 3 28 3.51 2.94
 5 3 29 -0.6 3.1
 5 3 30 1.84 3.17
 5 4 -30 3.29 3.53
 5 -4 -29 8.41 3.3
 5 4 -29 6.02 3.36
 5 4 -28 10.83 3.3
 5 -4 -28 1.84 3.01
 -5 -4 28 0.89 2.78
 -5 4 28 4.47 2.83
 5 -4 -27 3.82 2.98
 5 4 -27 3.27 2.9
 -5 4 27 4.04 2.81
 -5 -4 27 4.48 2.71
 5 -4 -26 -4.55 2.86
 5 4 -26 0.12 2.82
 -5 -4 26 -0.56 2.63
 -5 4 26 5.87 2.75
 -5 -4 25 27.62 3.26
 -5 4 25 33.21 3.26
 5 4 -25 33.26 3.38
 5 -4 -25 31.59 3.38
 -5 4 24 1.83 2.56
 -5 -4 24 2.91 2.57
 5 4 -24 2.05 2.55
 5 -4 -24 -3.21 2.61
 -5 4 23 7.84 2.5
 -5 -4 23 2.71 2.39
 5 4 -23 6.02 2.59
 5 -4 -23 7.27 2.65
 -5 -4 22 16.2 2.71
 -5 4 22 15.16 2.68
 5 4 -22 22.59 2.66
 5 -4 -22 18.45 2.84
 5 4 -21 14.18 2.57
 -5 -4 21 13.07 2.48
 -5 4 21 11.75 2.51
 5 4 -20 48.15 3.19
 -5 -4 20 47.33 3.33
 -5 4 20 51.63 3.41
 5 4 -19 48.77 3.06
 -5 -4 19 48.94 3.28
 -5 4 19 45.61 3.28
 -5 4 18 36.87 2.91
 -5 -4 18 34.17 2.9
 5 4 -18 37.81 2.76
 -5 4 17 52.88 3.26
 -5 -4 17 55.08 3.38
 5 4 -17 51.94 3.06
 -5 -4 16 69.29 3.79
 -5 4 16 73.46 3.79
 5 4 -16 68.17 3.47
 5 -4 -16 73.8 3.23
 -5 -4 15 4.72 2.01
 -5 4 15 2.15 1.86
 5 4 -15 7.77 1.85
 5 -4 -15 6.94 1.66
 -5 -4 14 1.26 1.82
 -5 4 14 0.28 1.88
 5 4 -14 3.94 1.74
 5 -4 -14 5.96 1.67
 -5 -4 13 9.7 2.02
 -5 4 13 13.83 2.03
 5 -4 -13 15.81 1.78
 5 4 -13 13.52 1.8
 5 4 -12 73.71 3.34
 5 -4 -12 72.77 3.2
 -5 4 12 79.83 3.7
 -5 -4 12 71.66 3.69
 5 -4 -11 -0.49 1.49
 -5 -4 11 3.03 1.82
 -5 4 11 1.65 1.71
 5 4 -11 3.48 1.49
 5 -4 -10 1.19 1.48
 5 4 -10 -0.05 1.4
 -5 -4 10 0.7 1.75
 -5 4 10 -0.09 1.61
 5 -4 -9 210.77 7.24
 -5 -4 9 200.88 7.6
 -5 4 9 210.29 7.6
 5 4 -9 204.07 7.18
 5 4 -9 206.05 7.45
 5 -4 -9 210.22 7.44
 5 -4 -8 14.86 1.68
 5 4 -8 11.78 1.68
 5 -4 -8 14.53 1.78
 -5 -4 8 14.21 1.9
 -5 4 8 16.1 1.94
 5 4 -7 9.91 1.03
 -5 4 7 6.26 1.73
 -5 -4 7 10.98 1.81
 5 -4 -7 11.22 1.63
 5 4 -7 12.37 1.68
 5 4 -6 11.18 1.17
 5 4 -6 12.68 1.67
 5 -4 -6 9.4 1.62
 -5 -4 6 9.79 1.75
 -5 4 6 11.14 1.73
 -5 -4 5 2.68 1.57
 -5 4 5 3.44 1.6
 5 4 -5 2.05 1.53
 5 -4 -5 2.42 1.47
 5 4 -5 2.97 1.16
 5 4 -4 398.52 13.3
 5 -4 -4 424.24 13.32
 5 4 -4 378.2 12.78
 5 -4 -3 138.61 5.27
 5 4 -3 131.79 5.26
 5 4 -3 135.76 4.83
 5 4 -2 39.34 2.46
 5 -4 -2 40.57 2.46
 5 -4 -1 35.83 2.33
 5 4 -1 38.4 2.41
 5 4 0 2.53 1.57
 5 -4 0 2.91 1.59
 5 4 1 5.17 1.64
 5 -4 1 4.26 1.57
 5 4 2 25.46 2.14
 5 -4 2 26.91 2.11
 5 4 3 130.79 5.21
 5 -4 3 130.7 5.17
 5 4 4 1.8 1.58
 5 -4 4 1.91 1.53
 5 -4 4 2.49 1.85
 5 4 4 2.04 1.79
 5 4 5 325.42 11.38
 5 -4 5 336.9 11.4
 5 4 5 322.64 11.28
 5 -4 5 334.16 11.35
 5 4 6 38.36 2.69
 5 -4 6 41.1 2.68
 5 4 7 1.33 1.3
 5 4 7 -0.15 1.9
 5 -4 7 2.25 1.98
 5 4 8 8.49 1.48
 5 4 8 6.15 2.02
 5 -4 8 8.74 2.05
 5 4 9 87.15 3.99
 5 -4 9 89.55 4.04
 5 4 9 88.71 3.58
 5 4 10 40.69 2.77
 5 -4 10 45.37 2.82
 5 4 10 39.97 2.31
 5 4 11 36.98 2.7
 5 -4 11 35.8 2.68
 5 4 11 35.56 2.23
 5 4 12 25.76 2.06
 5 4 13 8.53 1.77
 5 4 14 177.88 6.46
 5 4 15 23.47 2.11
 5 4 16 27.12 2.35
 5 -4 16 26.98 2.99
 5 4 17 37.49 2.6
 5 -4 17 41.35 3.4
 5 4 18 3.35 2.01
 5 -4 18 4.79 2.64
 5 4 19 67.4 3.54
 5 -4 19 76.54 4.4
 5 4 20 -0.08 2.08
 5 -4 20 2.46 2.78
 5 4 21 2.43 2.23
 5 -4 21 -1.32 2.91
 5 4 22 7.09 2.38
 5 -4 22 -0.95 2.97
 5 -4 23 3.46 3.22
 5 4 23 0.92 2.43
 5 4 24 11.84 2.63
 5 -4 24 14.68 3.39
 5 4 25 13.67 2.76
 5 -4 25 14.37 3.39
 5 4 26 7.99 2.86
 5 -4 26 9.02 3.42
 5 4 27 6.37 2.81
 5 4 28 10.44 3.03
 5 4 29 25.58 3.45
 5 4 30 4.64 3.17
 5 5 -30 15.57 3.68
 5 5 -29 -3.16 3.29
 -5 -5 28 5.31 2.85
 -5 5 28 3.85 2.89
 5 -5 -28 2.85 3.14
 5 5 -28 -0.14 3.08
 5 -5 -27 12.92 3.24
 5 5 -27 15.42 3.23
 -5 -5 27 7.61 2.9
 -5 5 27 8.74 2.87
 -5 5 26 4.3 2.75
 -5 -5 26 3.91 2.79
 5 5 -26 2.39 2.82
 5 -5 -26 2.41 2.9
 -5 -5 25 15.29 2.82
 -5 5 25 16.95 2.85
 5 5 -25 14.79 3.03
 5 -5 -25 14.2 3.08
 -5 -5 24 51.82 3.85
 -5 5 24 61.87 3.87
 5 5 -24 54.67 3.84
 5 -5 -24 61.73 3.99
 -5 5 23 22.72 2.87
 -5 -5 23 24 2.98
 5 5 -23 26.2 3.01
 5 -5 -23 31.33 3.13
 -5 -5 22 16.38 2.76
 -5 5 22 12.59 2.61
 5 5 -22 12 2.57
 5 -5 -22 14.68 2.75
 5 5 -21 0.68 2.21
 -5 5 21 0.24 2.26
 -5 -5 21 3.53 2.3
 5 5 -20 10.47 2.27
 -5 -5 20 4.86 2.35
 -5 5 20 5.54 2.27
 5 5 -19 50.82 3.21
 -5 -5 19 51.08 3.35
 -5 5 19 49.23 3.33
 5 5 -18 108.77 4.8
 -5 -5 18 115.92 5.16
 -5 5 18 116.64 5.11
 -5 -5 17 3.54 2.07
 -5 5 17 1.15 1.98
 5 5 -17 1.63 1.93
 5 -5 -17 2.59 1.89
 -5 5 16 0.3 2
 -5 -5 16 -1.45 2.03
 5 -5 -16 0.24 1.77
 5 5 -16 1.38 1.9
 -5 -5 15 25.63 2.57
 -5 5 15 27.86 2.49
 5 5 -15 26.5 2.26
 5 -5 -15 32.53 2.29
 5 -5 -14 30.75 2.29
 5 5 -14 26.41 2.22
 -5 -5 14 27.94 2.51
 -5 5 14 31.24 2.49
 5 -5 -13 38.59 2.49
 -5 -5 13 39.07 2.8
 5 5 -13 45.56 2.5
 -5 5 13 46.54 2.91
 5 5 -12 89.82 3.75
 5 -5 -12 85.74 3.8
 -5 -5 12 94.51 4.24
 -5 5 12 96.16 4.18
 5 -5 -11 18.85 1.93
 5 5 -11 13.97 1.68
 -5 -5 11 16.67 2.13
 -5 5 11 17.12 2.02
 5 -5 -10 1.29 1.64
 -5 5 10 0.26 1.66
 -5 -5 10 0.53 1.67
 5 5 -10 0.29 1.42
 5 -5 -9 45.56 2.53
 -5 -5 9 36.33 2.59
 -5 5 9 45.87 2.68
 5 5 -9 42.77 2.22
 5 5 -9 39.71 2.42
 5 -5 -8 130.86 4.91
 -5 -5 8 118.5 5.04
 -5 5 8 130.09 5.08
 5 5 -8 126.47 4.59
 5 5 -8 117.51 4.89
 5 -5 -8 128.22 4.95
 5 5 -7 15.74 1.35
 -5 -5 7 25.34 2.13
 -5 5 7 24.92 2.12
 5 5 -7 24.21 1.63
 5 -5 -7 20.02 1.9
 5 5 -7 21.77 1.97
 5 5 -6 4.15 1.21
 -5 -5 6 4.25 1.66
 -5 5 6 6.27 1.7
 5 5 -6 7.36 1.25
 5 5 -6 6.98 1.6
 5 -5 -6 7.96 1.58
 5 5 -5 33.53 1.91
 -5 -5 5 39.19 2.48
 -5 5 5 41.84 2.51
 5 5 -5 32.19 2.31
 5 -5 -5 38.03 2.33
 5 5 -5 38.42 1.88
 5 5 -4 61.2 3.19
 5 -5 -4 72.3 3.18
 5 5 -4 63.25 2.75
 5 -5 -3 7.21 1.59
 5 5 -3 6.14 1.71
 5 5 -3 8.86 1.51
 5 5 -2 124.82 4.64
 5 5 -2 121.07 4.97
 5 -5 -2 130.03 4.95
 5 -5 -1 116.88 4.41
 5 5 -1 97.09 4.35
 5 5 -1 104.03 4.1
 5 5 0 2.87 1.6
 5 -5 0 3.24 1.56
 5 5 0 3.23 1.52
 5 -5 1 2.59 1.63
 5 5 1 3.19 1.6
 5 5 1 5.35 1.61
 5 5 2 53.85 2.85
 5 -5 2 48.89 2.77
 5 5 3 41.02 2.59
 5 -5 3 40.13 2.51
 5 5 4 101.97 4.45
 5 -5 4 103.22 4.45
 5 5 4 108.49 4.47
 5 -5 4 115.62 4.6
 5 5 5 50.25 2.93
 5 -5 5 55.41 2.95
 5 5 5 53.76 2.99
 5 -5 5 55.57 3.07
 5 5 5 51.29 2.24
 5 5 6 1.24 1.17
 5 5 6 1.16 1.8
 5 -5 6 2.36 1.9
 5 5 7 23.46 2.24
 5 -5 7 26.53 2.37
 5 5 7 23.25 1.61
 5 5 8 35.14 2.6
 5 -5 8 34.88 2.65
 5 5 8 36.71 1.95
 5 5 9 116.23 4.72
 5 -5 9 116.96 4.8
 5 5 9 109.74 4.16
 5 5 10 27.83 2.41
 5 -5 10 25.55 2.45
 5 5 10 24.45 1.75
 5 5 11 87.06 3.49
 5 5 12 2.42 1.47
 5 5 13 5.17 1.54
 5 5 14 2.16 1.62
 5 5 15 2.3 1.62
 5 5 16 1.96 1.75
 5 5 17 70.3 3.35
 5 -5 17 72.8 4.3
 5 5 18 17.61 2.12
 5 -5 18 15.92 2.99
 5 5 19 4.47 2.01
 5 -5 19 0.66 2.83
 5 5 20 12.89 2.28
 5 -5 20 12.59 3.12
 5 5 21 9.01 2.23
 5 -5 21 4.14 3.05
 5 5 22 0.41 2.2
 5 -5 22 1.41 3
 5 5 23 6.25 2.32
 5 -5 23 6.34 3.22
 5 5 24 12.52 2.54
 5 -5 24 9.69 3.35
 5 5 25 4.48 2.62
 5 -5 25 5.83 3.46
 5 5 26 -1.47 2.58
 5 5 27 2.76 2.79
 5 5 28 2.87 2.82
 5 5 29 6.99 3.03
 5 6 -30 1.5 3.56
 5 6 -29 28.74 3.84
 -5 -6 28 6.64 3
 -5 6 28 1.91 2.82
 5 -6 -28 -0.14 3.12
 5 6 -28 2.2 3.25
 -5 -6 27 23.48 3.3
 -5 6 27 23.52 3.19
 5 -6 -27 21.57 3.43
 5 6 -27 15.57 3.41
 5 -6 -26 4.58 2.97
 -5 -6 26 4.9 2.87
 -5 6 26 -0.56 2.65
 5 6 -26 3.53 3.13
 5 -6 -25 2.52 2.93
 -5 6 25 3.5 2.64
 -5 -6 25 0.14 2.73
 5 6 -25 -0.36 2.8
 -5 -6 24 14.53 2.88
 -5 6 24 11.54 2.71
 5 6 -24 15.17 2.9
 5 -6 -24 16.46 3.05
 -5 -6 23 0.91 2.48
 -5 6 23 -0.76 2.42
 5 6 -23 5.35 2.66
 5 -6 -23 1.4 2.71
 5 6 -22 4.98 2.56
 -5 -6 22 0.75 2.4
 -5 6 22 6.86 2.5
 5 6 -21 -0.39 2.38
 -5 -6 21 4.62 2.46
 -5 6 21 0.24 2.27
 5 6 -20 3.06 2.35
 -5 -6 20 2.36 2.33
 -5 6 20 0.34 2.21
 5 6 -19 82.07 4.05
 -5 -6 19 72.98 4.22
 -5 6 19 87.31 4.24
 -5 -6 18 21.8 2.63
 -5 6 18 20.51 2.52
 5 6 -18 18.36 2.37
 5 -6 -18 23.12 2.41
 -5 6 17 8.27 2.18
 -5 -6 17 4.49 2.16
 5 -6 -17 5.74 2.1
 5 6 -17 9.25 2.09
 5 -6 -16 28.21 2.4
 5 6 -16 24.75 2.36
 -5 6 16 26.06 2.5
 -5 -6 16 25.18 2.61
 5 -6 -15 52.33 2.9
 -5 -6 15 42.76 3.04
 -5 6 15 50.12 3.04
 5 6 -15 47.59 2.83
 5 -6 -14 38.93 2.59
 -5 -6 14 37.61 2.83
 5 6 -14 35.7 2.42
 -5 6 14 35.71 2.74
 5 -6 -13 1.34 1.8
 -5 -6 13 0.76 1.83
 -5 6 13 0.46 1.84
 5 6 -13 1.57 1.59
 5 -6 -12 42.95 2.61
 -5 -6 12 40.15 2.82
 -5 6 12 40.95 2.77
 5 6 -12 38.76 2.35
 5 -6 -11 1.14 1.81
 -5 -6 11 3.89 1.88
 -5 6 11 4.13 1.81
 5 6 -11 4.03 1.47
 5 -6 -10 88.43 3.87
 -5 -6 10 85.21 3.97
 -5 6 10 91.02 4.03
 5 6 -10 84.46 3.49
 5 -6 -9 2.74 1.83
 -5 6 9 1.74 1.71
 -5 -6 9 2.26 1.72
 5 6 -9 1.25 1.3
 5 -6 -8 6.69 1.96
 -5 -6 8 7.42 1.79
 -5 6 8 7.76 1.8
 5 6 -8 7.82 1.61
 5 -6 -8 7.27 1.6
 5 6 -8 7.32 1.32
 5 -6 -7 3.63 1.88
 -5 6 7 4.55 1.75
 -5 -6 7 4.27 1.67
 5 -6 -7 4.39 1.52
 5 6 -7 4.75 1.58
 5 6 -7 2.89 1.13
 5 6 -6 39.72 2.2
 -5 -6 6 49.68 2.74
 -5 6 6 49.07 2.75
 5 -6 -6 51.86 2.68
 5 6 -6 48.18 2.65
 5 6 -6 47.81 2.08
 5 6 -5 18.8 1.7
 5 -6 -5 23.55 1.98
 5 6 -5 18.4 1.95
 5 6 -5 22.81 1.37
 5 6 -4 68.64 3.15
 5 6 -4 81.64 3.54
 5 -6 -4 77.37 3.49
 5 6 -4 78.28 2.83
 5 6 -3 6.26 1.52
 5 6 -3 3.03 1.61
 5 -6 -3 4.48 1.52
 5 6 -3 3.84 0.92
 5 -6 -2 11.49 1.74
 5 6 -2 7.7 1.73
 5 6 -2 9.88 1.66
 5 6 -2 11.68 0.95
 5 6 -1 18.28 1.88
 5 -6 -1 15.15 1.83
 5 6 -1 15.65 1
 5 6 -1 12.27 1.81
 5 6 0 11.67 1.73
 5 -6 0 11.33 1.79
 5 6 0 12.37 1.78
 5 6 1 14.61 1.86
 5 -6 1 14.65 1.91
 5 6 1 14.81 1.85
 5 6 2 48.61 2.76
 5 6 2 52.75 2.87
 5 -6 2 51.88 2.82
 5 6 3 381.19 13.39
 5 -6 3 388 13.37
 5 6 3 393.57 13.28
 5 -6 3 411.46 13.39
 5 6 3 389.75 13.24
 5 6 3 398.36 12.6
 5 -6 4 10.98 1.85
 5 6 4 6.01 1.78
 5 6 4 6.91 1.86
 5 -6 4 5.83 2.02
 5 6 4 12.38 1.81
 5 6 4 7.6 0.79
 5 6 5 81.06 3.86
 5 -6 5 88 3.87
 5 6 5 84.92 3.85
 5 -6 5 91.53 4.05
 5 6 5 76.75 3.7
 5 6 5 89.44 3.02
 5 6 6 59.44 3.32
 5 -6 6 63.92 3.29
 5 6 6 72.93 3.37
 5 -6 6 68.77 3.45
 5 6 6 67.04 2.43
 5 6 6 55.09 3.2
 5 6 7 12.31 1.96
 5 -6 7 11.7 2.18
 5 6 7 11.73 1.09
 5 6 7 7.18 2.04
 5 6 8 1.36 0.99
 5 6 8 0.64 1.78
 5 -6 8 1.73 1.95
 5 6 9 11.71 1.25
 5 -6 9 14.03 2.22
 5 6 9 15.04 2.05
 5 6 10 4.79 1.19
 5 6 10 8.75 1.97
 5 -6 10 4.88 2.04
 5 6 11 1.64 1.23
 5 6 12 1.13 1.27
 5 6 13 6.27 1.46
 5 6 14 5.79 1.52
 5 6 15 45.14 2.46
 5 6 16 14.31 1.85
 5 6 17 4.87 1.79
 5 -6 17 -0.64 2.69
 5 6 18 4.29 1.81
 5 -6 18 5.82 2.83
 5 6 19 2.12 1.91
 5 -6 19 5.65 3.02
 5 6 20 9.42 2.12
 5 -6 20 14.83 3.32
 5 6 21 32.76 2.65
 5 -6 21 32.97 3.82
 5 6 22 3.6 2.22
 5 -6 22 2.2 3.24
 5 6 23 0.48 2.23
 5 -6 23 1.5 3.24
 5 6 24 45.29 3.28
 5 -6 24 46.41 4.28
 5 7 -30 0.75 3.6
 5 7 -29 25.76 3.91
 -5 -7 28 2.95 3
 5 7 -28 2.07 3.34
 5 -7 -27 0.14 3.05
 -5 7 27 1.71 2.89
 -5 -7 27 -1.29 2.84
 5 7 -27 4.49 3.16
 5 -7 -26 6.29 3.12
 -5 7 26 4.99 2.8
 -5 -7 26 2.8 2.93
 5 7 -26 3.79 3.04
 5 -7 -25 23.49 3.34
 -5 -7 25 18.47 3.1
 -5 7 25 28.53 3.17
 5 7 -25 24.35 3.33
 5 -7 -24 35.34 3.57
 -5 7 24 34.17 3.28
 -5 -7 24 26.73 3.23
 5 7 -24 35.92 3.46
 -5 7 23 4.16 2.58
 -5 -7 23 6.93 2.66
 5 7 -23 5.02 2.71
 -5 7 22 19.1 2.81
 -5 -7 22 20.33 2.93
 5 7 -22 20.76 2.89
 -5 -7 21 11.51 2.61
 -5 7 21 15.65 2.66
 5 7 -21 11.83 2.63
 -5 -7 20 -0.7 2.33
 -5 7 20 -0.69 2.31
 5 7 -20 -1.68 2.35
 -5 -7 19 34.73 3.02
 -5 7 19 38.16 3.07
 5 7 -19 33.41 2.91
 5 -7 -19 40.1 2.96
 -5 -7 18 1.76 2.23
 -5 7 18 0.95 2.17
 5 7 -18 3.64 2.21
 5 -7 -18 -1.29 2.15
 -5 -7 17 7.39 2.31
 -5 7 17 1.44 2.04
 5 7 -17 2.49 2.08
 5 -7 -17 1.58 2.12
 -5 7 16 8.37 2.12
 -5 -7 16 10.11 2.27
 5 -7 -16 10.52 2.21
 5 7 -16 8.38 2.05
 5 -7 -15 47.24 3
 -5 7 15 40.17 2.91
 5 7 -15 45.35 2.75
 -5 -7 15 42.54 3.1
 -5 7 14 -0.47 1.89
 -5 -7 14 2.34 2.02
 5 -7 -14 2.55 2.18
 5 7 -14 0.19 1.71
 5 -7 -13 30.86 2.6
 -5 -7 13 32.75 2.66
 -5 7 13 36.01 2.57
 5 7 -13 36.37 2.29
 5 -7 -12 24.05 2.39
 -5 7 12 29.89 2.46
 -5 -7 12 26.1 2.49
 5 7 -12 24.06 2
 5 -7 -11 3.79 1.97
 -5 7 11 0.96 1.82
 -5 -7 11 3.6 1.86
 5 7 -11 4.22 1.55
 5 -7 -10 35.83 2.67
 -5 -7 10 27.13 2.43
 -5 7 10 39.56 2.56
 5 7 -10 35.62 2.08
 5 -7 -9 5.08 2.05
 -5 -7 9 4.83 1.84
 -5 7 9 7.23 1.87
 5 7 -9 4.63 1.36
 5 -7 -8 4.18 1.98
 -5 7 8 2.43 1.7
 -5 -7 8 3.16 1.71
 5 7 -8 2.94 1.24
 5 -7 -7 21.68 2.35
 -5 -7 7 16.35 1.97
 -5 7 7 17.66 1.97
 5 7 -7 17.96 1.8
 5 -7 -7 16.75 1.86
 5 7 -7 16.62 1.41
 5 7 -6 59.14 2.91
 5 -7 -6 77.23 3.63
 -5 7 6 75.37 3.43
 5 7 -6 67.8 2.65
 5 7 -6 66.11 3.24
 5 -7 -6 72.29 3.26
 5 7 -5 40.06 2.42
 5 7 -5 46.65 1.9
 5 7 -5 42.72 2.6
 5 -7 -5 44.77 2.56
 5 7 -4 180.62 6.78
 5 7 -4 195.67 6.33
 5 7 -4 187.96 7.03
 5 -7 -4 207.5 7.07
 5 7 -3 32.77 2.23
 5 7 -3 36.85 1.44
 5 7 -3 26.02 2.31
 5 -7 -3 33.03 2.37
 5 7 -2 85.86 3.7
 5 7 -2 82.44 3.86
 5 -7 -2 97.76 3.94
 5 7 -1 4.2 1.73
 5 7 -1 2.42 1.6
 5 -7 -1 1.8 1.68
 5 7 0 329.42 11.5
 5 7 0 342.44 11.64
 5 -7 0 350.6 11.65
 5 7 1 358.61 12.46
 5 7 1 362.72 12.56
 5 -7 1 389.19 12.58
 5 7 2 55.78 3.04
 5 -7 2 55.03 3.01
 5 7 2 60.25 2.97
 5 7 2 53.99 2.84
 5 7 3 31.65 2.36
 5 7 3 24.92 2.09
 5 -7 3 31.36 2.26
 5 7 3 25.61 2.03
 5 -7 3 31.82 2.49
 5 7 4 0.6 1.51
 5 -7 4 0.08 1.74
 5 7 4 -1.58 1.55
 5 7 4 -2.38 1.7
 5 -7 4 1.16 1.96
 5 7 5 43.55 2.69
 5 7 5 44.98 2.73
 5 -7 5 51.05 2.85
 5 7 5 47.85 2.72
 5 -7 5 51.4 3.03
 5 7 6 1.38 1.92
 5 7 6 -2.99 1.67
 5 -7 6 1.79 1.75
 5 7 6 4.14 1.84
 5 -7 6 0.88 1.97
 5 7 7 314.41 11.53
 5 7 7 331.28 11.59
 5 -7 7 337.53 11.59
 5 7 7 333.44 11.38
 5 -7 7 353.62 11.54
 5 7 8 8.28 2.17
 5 7 8 9.45 1.97
 5 -7 8 4.95 2.07
 5 7 9 71.15 4.05
 5 7 9 89.52 3.86
 5 -7 9 88.3 3.97
 5 7 10 8.63 2.34
 5 7 11 81.36 3.04
 5 7 11 77.59 4.1
 5 7 12 42.32 2.05
 5 7 12 43.93 3.25
 5 7 13 3.3 1.3
 5 7 13 2.62 2.5
 5 7 14 3.36 2.52
 5 7 14 6.81 1.43
 5 7 15 29.93 2.02
 5 7 15 36.45 3.28
 5 7 16 4.86 2.71
 5 7 17 6.34 2.82
 5 -7 17 6.87 2.94
 5 7 18 -1.48 2.83
 5 -7 18 1.66 2.97
 5 7 19 -1.4 2.8
 5 -7 19 2.43 3.19
 5 7 20 12.98 3.16
 5 -7 20 9.14 3.35
 5 7 21 51.99 4.19
 5 -7 21 49.49 4.3
 5 7 22 11.65 3.5
 5 -7 22 20.29 3.68
 5 -7 23 7.16 3.51
 5 8 -29 13.51 3.69
 5 8 -28 11.54 3.53
 -5 -8 27 2.42 2.92
 -5 8 27 3.11 2.98
 5 -8 -26 4.62 3.16
 -5 -8 26 10.54 3.03
 -5 8 26 10.58 2.93
 5 8 -26 9.19 3.13
 -5 -8 25 67.26 4.34
 -5 8 25 69.43 4.3
 5 -8 -25 66.53 4.54
 5 8 -25 65.85 4.37
 5 8 -24 8.59 2.91
 -5 -8 24 3.92 2.77
 -5 8 24 12.09 2.78
 5 -8 -24 10.54 3.11
 -5 -8 23 5.1 2.66
 -5 8 23 6.97 2.71
 5 8 -23 10.2 2.98
 -5 -8 22 0.74 2.48
 -5 8 22 1.57 2.49
 5 8 -22 5.41 2.77
 -5 -8 21 4.07 2.46
 -5 8 21 3.03 2.4
 5 8 -21 2.17 2.49
 -5 8 20 3.93 2.37
 -5 -8 20 0.93 2.42
 5 8 -20 7.65 2.57
 5 8 -19 -2.91 2.36
 -5 -8 19 -1.35 2.31
 -5 8 19 0.98 2.24
 5 -8 -19 0.91 2.42
 5 8 -18 9.04 2.37
 -5 8 18 9.75 2.35
 -5 -8 18 6.81 2.31
 5 -8 -18 8.82 2.49
 5 8 -17 20.68 2.45
 5 -8 -17 24.56 2.65
 -5 -8 17 17.17 2.6
 -5 8 17 23.83 2.56
 5 -8 -16 38.22 2.97
 -5 -8 16 29.61 2.86
 5 8 -16 36.42 2.69
 -5 8 16 38.25 2.87
 5 8 -15 8.54 2.05
 -5 8 15 5.59 2.09
 -5 -8 15 4.87 2.17
 5 -8 -15 7.25 2.28
 5 8 -14 3.45 1.83
 5 -8 -14 1.04 2.24
 -5 -8 14 -0.39 2.09
 -5 8 14 4.68 1.96
 5 -8 -13 33.42 2.75
 -5 8 13 30.37 2.6
 -5 -8 13 30.87 2.62
 5 8 -13 27.6 2.26
 -5 8 12 1.34 1.87
 5 -8 -12 1.95 2.21
 -5 -8 12 1.97 1.88
 5 8 -12 0.48 1.59
 5 -8 -11 3.4 2.17
 5 8 -11 3 1.58
 -5 -8 11 1.05 1.87
 -5 8 11 3.77 1.87
 5 -8 -10 105.59 4.52
 -5 -8 10 93.38 4.29
 -5 8 10 97.08 4.32
 5 8 -10 96.2 3.8
 5 -8 -9 11.04 2.33
 5 8 -9 9.14 1.52
 -5 8 9 9.14 1.99
 -5 -8 9 8.46 1.93
 5 -8 -8 293.49 9.84
 -5 -8 8 262.65 9.54
 -5 8 8 274.79 9.61
 5 8 -8 267.95 9
 5 -8 -7 87.12 4.1
 -5 8 7 89.19 3.86
 5 8 -7 77.95 3.09
 5 8 -6 52.1 2.71
 5 -8 -6 47.78 2.66
 5 -8 -6 52.64 3.22
 5 -8 -5 35.43 2.83
 5 8 -5 23.24 2.13
 5 -8 -5 27.47 2.1
 5 8 -5 22.01 2.06
 5 8 -4 51.45 2.81
 5 8 -4 47.4 2.82
 5 -8 -4 57.64 2.83
 5 8 -3 8.75 1.85
 5 -8 -3 8.43 1.73
 5 8 -3 6.52 1.78
 5 8 -2 69.67 3.37
 5 8 -2 60.14 3.31
 5 -8 -2 79.36 3.39
 5 8 -1 63.02 3.09
 5 8 -1 50.26 2.95
 5 -8 -1 58.62 2.99
 5 8 0 319.18 11
 5 8 0 316.27 11.03
 5 -8 0 329.25 11.04
 5 8 1 84.19 3.8
 5 -8 1 88.24 3.74
 5 8 1 73.16 3.62
 5 8 2 74.75 3.76
 5 8 2 91.88 3.72
 5 -8 2 91.25 3.87
 5 8 2 72.8 3.68
 5 -8 2 78.66 3.67
 5 8 3 32.67 2.26
 5 -8 3 26.5 2.41
 5 8 3 19.33 2.19
 5 8 3 21.19 2.08
 5 -8 3 28.78 2.25
 5 8 4 6.24 1.69
 5 -8 4 5.77 1.7
 5 8 4 9.99 1.84
 5 -8 4 8.02 2.09
 5 8 4 5.78 1.77
 5 -8 5 4.98 1.82
 5 8 5 9.25 1.73
 5 8 5 10.29 2.01
 5 8 5 3.19 1.67
 5 -8 5 6.05 2
 5 8 6 120.99 5.27
 5 8 6 122.85 5.05
 5 -8 6 132.18 5.17
 5 8 6 123.88 4.91
 5 -8 6 129.4 5.15
 5 8 7 33.8 2.78
 5 8 7 29.84 2.31
 5 -8 7 30.34 2.4
 5 8 7 34.84 2.27
 5 -8 7 28.81 2.54
 5 8 8 126.83 5.57
 5 8 8 110.93 5.22
 5 -8 8 130.32 5.4
 5 8 8 148.19 5.22
 5 -8 8 149.1 5.41
 5 8 9 22.14 2.74
 5 8 10 6.94 2.49
 5 8 11 2.66 2.46
 5 8 12 -1.27 2.51
 5 8 13 52.62 3.65
 5 8 14 118.81 5.51
 5 8 15 2.32 2.67
 5 8 16 0.24 2.71
 5 8 17 11.09 3.02
 5 8 18 19.42 3.26
 5 -8 18 25.64 3.61
 5 8 19 13.06 3.18
 5 -8 19 7.72 3.33
 5 8 20 15.85 3.36
 5 -8 20 14.44 3.56
 5 -8 21 9.69 3.54
 5 -8 22 44.56 4.49
 -5 -9 27 3.21 2.98
 -5 9 27 3.76 3.05
 -5 -9 26 19.54 3.29
 -5 9 26 19.88 3.24
 -5 -9 25 5.31 2.98
 -5 9 25 2.1 2.74
 5 -9 -25 -0.42 3.07
 -5 -9 24 1.03 2.74
 -5 9 24 0.76 2.67
 5 -9 -24 2.76 3.11
 -5 -9 23 2.63 2.63
 -5 9 23 1.84 2.54
 -5 -9 22 19.44 2.96
 -5 9 22 13.99 2.81
 5 9 -22 14.95 2.84
 -5 -9 21 12.76 2.73
 -5 9 21 14.92 2.66
 5 9 -21 15.15 2.72
 -5 -9 20 10.77 2.63
 -5 9 20 11.68 2.52
 5 9 -20 12.89 2.58
 5 9 -19 4.08 2.33
 -5 -9 19 5.75 2.58
 -5 9 19 4.79 2.33
 5 -9 -19 6.59 2.69
 5 9 -18 2.72 2.28
 -5 -9 18 1.96 2.34
 -5 9 18 3.17 2.35
 5 -9 -18 3.34 2.55
 5 9 -17 -0.52 2.09
 5 -9 -17 0.78 2.46
 -5 -9 17 1.78 2.18
 -5 9 17 2.44 2.2
 5 -9 -16 73.67 4.02
 -5 9 16 75.34 3.88
 -5 -9 16 66.59 3.85
 5 9 -16 71.51 3.56
 5 9 -15 15.27 2.15
 5 -9 -15 14.93 2.75
 -5 -9 15 17.85 2.5
 -5 9 15 15.72 2.39
 5 -9 -14 98.86 4.74
 -5 -9 14 94.09 4.54
 -5 9 14 108.3 4.62
 5 -9 -13 27.16 2.79
 -5 -9 13 24 2.42
 -5 9 13 29.8 2.54
 5 -9 -12 7.36 2.33
 -5 -9 12 9.2 2.03
 -5 9 12 9.75 2.06
 5 -9 -11 -0.09 2.31
 -5 -9 11 2.5 1.86
 -5 9 11 1.36 1.88
 5 -9 -10 55.42 3.45
 -5 -9 10 44.72 2.93
 -5 9 10 58.19 3.11
 5 -9 -9 0.67 2.28
 -5 -9 9 4.43 1.83
 -5 9 9 1.2 1.83
 5 -9 -8 21.71 2.69
 -5 9 8 26.92 2.36
 5 -9 -7 30.15 2.91
 5 -9 -6 17.14 2.59
 5 9 -5 48.37 2.62
 5 -9 -5 48.42 2.65
 5 -9 -5 57.58 3.47
 5 -9 -4 14.84 2.66
 5 9 -4 11.51 2.04
 5 -9 -4 12.61 1.74
 5 9 -4 13.51 1.76
 5 9 -3 -3.15 1.55
 5 -9 -3 2.34 1.59
 5 9 -3 1.36 1.94
 5 -9 -2 91.37 3.92
 5 9 -2 95.16 3.96
 5 9 -2 90.67 4.06
 5 -9 -1 3.98 1.59
 5 9 -1 -4.39 1.69
 5 9 -1 6.9 1.95
 5 9 0 9.21 1.76
 5 -9 0 13.23 1.81
 5 9 0 16.96 2.11
 5 9 1 2.85 1.84
 5 9 1 3.64 1.93
 5 -9 1 1.22 1.93
 5 -9 1 1.27 1.64
 5 9 1 -0.15 1.62
 5 9 2 11.07 2.01
 5 -9 2 23.55 2.1
 5 9 2 15.23 2.03
 5 9 2 23.2 2.23
 5 -9 2 23.97 2.29
 5 9 3 11.43 1.98
 5 9 3 22.22 2.2
 5 -9 3 20.26 2.25
 5 9 3 16.89 2.06
 5 -9 3 21.26 2.03
 5 9 4 32.2 2.43
 5 9 4 24.11 2.29
 5 -9 4 26.58 2.27
 5 9 4 28.17 2.34
 5 -9 4 27.52 2.38
 5 9 5 25.77 2.42
 5 9 5 20.77 2.2
 5 -9 5 10.32 1.92
 5 9 5 16.84 2.14
 5 -9 5 16.99 2.2
 5 9 6 54.17 3.42
 5 9 6 59.47 3.18
 5 -9 6 55.75 3.09
 5 9 6 57.19 3.02
 5 -9 6 60.15 3.19
 5 9 7 92.77 4.48
 5 -9 7 97.22 4.1
 5 9 7 89.22 4.1
 5 -9 7 84.53 4.07
 5 9 8 10.95 2.58
 5 9 8 16.59 2.07
 5 -9 8 11.85 2.07
 5 9 9 27.65 3.03
 5 9 9 26.45 2.29
 5 -9 9 24.82 2.44
 5 9 10 -0.86 2.47
 5 -9 10 0.55 2
 5 9 11 3.29 2.59
 5 9 12 3.49 2.66
 5 9 13 39.81 3.47
 5 9 14 3.2 2.72
 5 9 15 25.76 3.28
 5 9 16 2.01 2.96
 5 9 17 13.93 3.21
 5 -9 18 19.08 3.6
 5 9 18 9.79 3.25
 5 -9 19 7.58 3.48
 5 9 19 4.89 3.26
 5 -9 20 38.39 4.27
 -5 -10 27 28.42 3.7
 -5 -10 26 22.33 3.39
 -5 10 26 25.06 3.36
 -5 -10 25 12.43 3.13
 -5 10 25 16.8 3.14
 -5 -10 24 13.89 3.07
 -5 10 24 16.41 2.96
 -5 -10 23 7.7 2.75
 -5 10 23 9.87 2.82
 -5 10 22 -3.49 2.53
 -5 -10 22 1.91 2.64
 -5 -10 21 20.2 2.97
 -5 10 21 22.93 2.88
 -5 -10 20 3.29 2.53
 -5 10 20 1 2.39
 5 -10 -20 3.56 2.94
 -5 10 19 42.98 3.33
 -5 -10 19 40.57 3.33
 5 -10 -19 47.53 3.69
 5 -10 -18 4.41 2.89
 -5 -10 18 3.72 2.4
 -5 10 18 4.94 2.37
 5 -10 -17 9.37 2.82
 -5 -10 17 7.5 2.36
 -5 10 17 10.51 2.39
 5 -10 -16 12.93 2.88
 -5 -10 16 15.94 2.43
 -5 10 16 15.23 2.47
 5 -10 -15 97.18 4.71
 -5 -10 15 82.86 4.24
 -5 10 15 90.55 4.32
 5 -10 -14 1.6 2.65
 -5 -10 14 1.21 1.98
 -5 10 14 2.41 2.08
 5 -10 -13 5.6 2.68
 -5 10 13 4.06 2.08
 -5 -10 13 2.95 1.99
 5 -10 -12 5.84 2.57
 -5 -10 12 4.77 1.97
 -5 10 12 3.78 2.03
 5 -10 -11 142.94 6.06
 -5 10 11 147.08 5.73
 -5 -10 11 137.92 5.61
 5 -10 -10 4.4 2.5
 -5 -10 10 3.72 1.84
 -5 10 10 -0.49 1.94
 5 -10 -9 1.06 2.45
 5 -10 -8 7.55 2.59
 5 -10 -7 10 2.61
 5 -10 -6 8.01 2.6
 5 -10 -5 160.06 6.67
 5 -10 -4 21.64 1.91
 5 10 -4 20.73 1.91
 5 -10 -4 22.3 2.88
 5 -10 -3 99.94 4.06
 5 10 -3 101.68 4.08
 5 10 -3 77.88 4.18
 5 -10 -3 120.98 5.05
 5 -10 -2 2.7 1.59
 5 10 -2 -2.53 2.11
 5 10 -1 37.76 2.44
 5 -10 -1 42.24 2.44
 5 10 -1 35.97 2.67
 5 10 0 -2.12 2.01
 5 -10 0 -1.6 1.64
 5 10 0 -1.86 1.68
 5 10 0 3.18 1.98
 5 -10 0 -1.11 1.96
 5 10 1 28.53 2.58
 5 10 1 33.05 2.34
 5 -10 1 32.07 2.32
 5 -10 1 36.55 2.53
 5 10 1 37.15 2.52
 5 10 2 3.97 2.02
 5 10 2 12.86 2.19
 5 -10 2 9.33 2.06
 5 10 2 15.63 1.92
 5 -10 2 7.52 1.73
 5 10 3 60.53 3.53
 5 10 3 65.75 3.36
 5 -10 3 66.2 3.26
 5 10 3 66.29 3.26
 5 -10 3 71.51 3.37
 5 10 4 1.33 2.2
 5 10 4 9.95 1.99
 5 -10 4 5.42 1.91
 5 10 4 3.83 1.91
 5 -10 4 3.94 1.7
 5 10 5 94.08 3.89
 5 -10 5 88.12 3.92
 5 10 5 80.53 4.27
 5 -10 5 91.55 3.98
 5 10 5 85 4.04
 5 10 6 6.84 2.42
 5 10 6 5.45 1.94
 5 -10 6 3.11 1.81
 5 10 7 37.89 3.13
 5 10 7 35.52 2.66
 5 -10 7 38.08 2.61
 5 10 8 12.59 2.64
 5 10 8 6.43 2
 5 -10 8 5.27 1.92
 5 10 9 16.16 2.78
 5 10 9 10.45 2.08
 5 -10 9 9.53 2.11
 5 10 10 11.03 2.82
 5 10 10 7.21 2.07
 5 -10 10 7.17 2.08
 5 10 11 111.95 5.5
 5 -10 11 120.46 5.08
 5 10 12 12.23 2.96
 5 10 13 42.61 3.76
 5 10 14 16.91 3.29
 5 10 15 6.8 3.26
 5 10 16 13.14 3.48
 5 10 17 16.36 3.38
 5 -10 18 4.85 3.52
 5 -10 19 5.63 3.66
 -5 -11 26 0.13 2.88
 -5 11 26 2.71 2.92
 -5 11 25 -1.87 2.85
 -5 -11 25 0.63 2.86
 -5 11 24 6.5 2.83
 -5 -11 24 6.81 2.84
 -5 -11 23 5.57 2.84
 -5 11 23 1.54 2.74
 -5 -11 22 8.87 2.74
 -5 11 22 12.61 2.81
 -5 11 21 36.05 3.32
 -5 -11 21 38.96 3.35
 -5 -11 20 9.01 2.62
 -5 11 20 6.34 2.55
 5 -11 -20 6.51 3.11
 -5 -11 19 5.71 2.55
 -5 11 19 3.86 2.42
 5 -11 -19 5.45 3.06
 -5 11 18 1.33 2.4
 -5 -11 18 -0.42 2.33
 5 -11 -18 3.86 2.99
 -5 11 17 6.81 2.4
 -5 -11 17 7.06 2.35
 5 -11 -17 9.28 3.01
 -5 -11 16 13.38 2.41
 -5 11 16 13.28 2.44
 5 -11 -16 17.01 3.12
 5 -11 -15 22.29 3.14
 -5 -11 15 17.12 2.37
 -5 11 15 18.75 2.48
 5 -11 -14 8.77 2.96
 -5 -11 14 7.85 2.2
 -5 11 14 7.72 2.19
 5 -11 -13 102.44 5.12
 -5 -11 13 90.25 4.37
 -5 11 13 105.97 4.56
 5 -11 -12 72.14 4.28
 -5 -11 12 64.66 3.51
 -5 11 12 73.77 3.65
 5 -11 -11 62.82 4.07
 -5 11 11 64.89 3.45
 5 -11 -10 34.43 3.27
 5 -11 -9 3.23 2.71
 5 -11 -8 10.32 2.9
 5 -11 -7 23.4 3.07
 5 -11 -6 0.83 2.61
 5 -11 -5 78.42 4.49
 5 -11 -4 -0.12 2.68
 5 -11 -3 4.29 2.78
 5 11 -3 -4.1 1.62
 5 -11 -2 45.11 3.67
 5 11 -2 32.73 2.25
 5 -11 -2 41.56 2.31
 5 11 -2 40.39 2.69
 5 -11 -2 42.08 2.68
 5 11 -1 3.71 2.09
 5 11 -1 -2.45 1.64
 5 -11 -1 1.71 1.51
 5 11 -1 5.92 2.1
 5 -11 -1 1.23 1.95
 5 11 0 13.73 2.36
 5 -11 0 15.24 1.79
 5 11 0 12.47 1.87
 5 -11 0 14.91 2.16
 5 11 0 27.88 2.41
 5 11 1 139.69 6.11
 5 11 1 157.43 5.82
 5 -11 1 153.57 5.72
 5 11 1 155.1 5.75
 5 -11 1 155.83 5.83
 5 11 2 10.85 2.44
 5 11 2 6.66 1.79
 5 -11 2 -0.2 1.58
 5 -11 2 1.54 1.85
 5 11 2 8.3 2.14
 5 11 3 31.4 2.94
 5 11 3 36.02 2.41
 5 -11 3 33.53 2.33
 5 11 3 31.56 2.38
 5 -11 3 34.54 2.44
 5 11 4 18.96 2.8
 5 11 4 20.78 2.2
 5 -11 4 18.49 1.97
 5 -11 4 22.81 2.17
 5 11 5 9.21 2.6
 5 11 5 6.24 1.95
 5 -11 5 6.04 1.85
 5 11 6 3.26 2.71
 5 11 6 1.23 1.96
 5 -11 6 0.15 1.77
 5 11 7 -1 2.61
 5 11 7 2.22 1.93
 5 -11 7 1.39 1.8
 5 11 8 12.78 2.88
 5 11 8 12.65 2.2
 5 -11 8 11.52 2.07
 5 11 9 96.41 4.93
 5 11 9 95.86 4.39
 5 -11 9 96.49 4.33
 5 11 10 8.11 2.92
 5 -11 10 1.28 1.98
 5 11 10 4.31 2.06
 5 11 11 4.65 2.85
 5 11 11 3.76 2.04
 5 -11 11 1.75 2.06
 5 11 12 39.23 3.59
 5 11 12 38.42 2.87
 5 -11 12 37.29 2.93
 5 11 13 3.23 3.03
 5 -11 13 0.48 2.19
 5 11 14 6.86 3.21
 5 11 15 32.5 3.85
 5 -11 17 9.43 3.71
 -5 -12 23 10.03 2.82
 -5 12 23 16.21 3.02
 -5 12 22 4.77 2.69
 -5 -12 22 5.98 2.78
 -5 -12 21 3.3 2.57
 -5 12 21 4.88 2.59
 -5 -12 20 0.74 2.43
 -5 12 20 2.65 2.56
 5 -12 -20 1.82 3.27
 -5 -12 19 3.42 2.41
 -5 12 19 2.24 2.49
 5 -12 -19 2.18 3.22
 -5 -12 18 5.37 2.33
 -5 12 18 10.77 2.53
 5 -12 -18 7.73 3.26
 5 -12 -17 2.15 3.1
 -5 -12 17 1.88 2.2
 -5 12 17 1.6 2.27
 5 -12 -16 11.05 3.14
 -5 12 16 8.38 2.34
 -5 -12 16 6.52 2.24
 5 -12 -15 0.88 2.95
 -5 12 15 2.75 2.25
 -5 -12 15 3.67 2.13
 5 -12 -14 1.66 3.09
 -5 -12 14 3 1.99
 -5 12 14 -0.77 2.17
 5 -12 -13 6.82 3.04
 -5 -12 13 5.04 1.92
 -5 12 13 7.06 2.15
 5 -12 -12 84.31 4.84
 5 -12 -11 2.37 2.86
 5 -12 -10 14.16 3.08
 5 -12 -9 0.75 2.84
 5 -12 -8 54.53 4.03
 5 -12 -7 2.82 3.02
 5 -12 -6 10.37 3.08
 5 -12 -5 5.7 2.98
 5 -12 -4 18.89 3.28
 5 -12 -3 2.65 2.85
 5 -12 -3 1.5 1.82
 5 12 -3 2.96 1.93
 5 -12 -2 14.2 3.26
 5 12 -2 7.62 1.98
 5 -12 -2 12.17 1.94
 5 -12 -1 5.29 3.01
 5 -12 -1 2.76 1.8
 5 12 -1 0.11 1.45
 5 12 -1 1.92 1.91
 5 12 0 5.81 2.43
 5 -12 0 -2.34 3.06
 5 12 0 0.84 1.53
 5 -12 0 0.17 1.34
 5 12 0 -0.7 1.83
 5 -12 0 -0.76 1.71
 5 -12 1 1.38 1.41
 5 12 1 3.27 1.57
 5 -12 1 1.43 1.69
 5 12 1 -2.97 1.81
 5 -12 2 0.24 1.46
 5 12 2 3.32 1.62
 5 12 2 -0.89 1.75
 5 -12 2 2.21 1.68
 5 12 3 7.81 2.63
 5 -12 3 1.42 1.47
 5 12 3 5.53 1.73
 5 12 4 7.31 2.72
 5 12 4 6.7 1.8
 5 -12 4 4.74 1.62
 5 12 5 2.63 2.8
 5 -12 5 0.46 1.63
 5 12 5 1.67 1.76
 5 12 6 7.13 2.87
 5 12 6 3.11 1.88
 5 -12 6 8.54 1.86
 5 12 7 5.51 2.9
 5 12 7 -0.4 1.99
 5 -12 7 0.93 1.79
 5 12 8 5.92 3.01
 5 12 8 4.41 2.05
 5 -12 8 4.91 1.88
 5 12 9 13.91 3.14
 5 12 9 15.36 2.25
 5 -12 9 15.38 2.2
 5 12 10 3.06 3.03
 5 -12 10 2.97 1.98
 5 12 10 -0.6 1.99
 5 12 11 3.5 3.16
 5 12 11 0.36 2.07
 5 -12 11 3.84 2
 5 12 12 12.69 3.3
 5 -12 12 9.62 2.23
 5 12 12 6.29 2.15
 5 12 13 8.85 3.29
 5 12 13 4.98 2.1
 5 -12 13 9.05 2.3
 5 12 14 23.21 2.61
 5 -12 14 21.72 2.63
 5 -12 15 23.4 2.72
 5 -13 -20 0.14 3.52
 5 -13 -19 21.75 3.77
 5 -13 -18 2.6 3.41
 5 -13 -17 17.61 3.63
 5 -13 -16 22.63 3.76
 5 -13 -15 15.71 3.48
 5 -13 -14 4.52 3.27
 5 -13 -13 0.28 3.24
 5 -13 -12 14.06 3.46
 5 -13 -11 8.95 3.25
 5 -13 -10 29.89 3.65
 5 -13 -9 2.83 3.09
 5 -13 -8 10.21 3.24
 5 -13 -7 60.1 4.37
 5 -13 -6 1.54 3.2
 5 -13 -5 26.04 3.66
 5 -13 -5 26.36 2.24
 5 -13 -4 28.88 3.7
 5 -13 -4 31.04 2.3
 5 -13 -3 3.14 3.34
 5 -13 -3 7.99 2.24
 5 -13 -2 191.57 8.13
 5 -13 -2 188.2 6.69
 5 -13 -1 4.51 3.34
 5 -13 -1 0.88 2.23
 5 -13 0 3.51 3.23
 5 -13 0 0.14 1.63
 5 -13 1 -1.64 3.28
 5 -13 2 1.2 3.36
 5 13 2 8.75 2.76
 5 13 2 2.34 1.53
 5 -13 2 1.64 1.31
 5 13 3 8.07 2.95
 5 13 3 6.37 1.68
 5 -13 3 3.27 1.41
 5 13 4 6.68 2.95
 5 13 4 3.04 1.72
 5 -13 4 1.34 1.43
 5 13 5 3.34 2.97
 5 -13 5 2.06 1.45
 5 13 5 5.03 1.82
 5 13 6 72.37 4.4
 5 13 6 63.51 3.22
 5 -13 6 61.38 3.04
 5 13 7 3.86 3.13
 5 -13 7 4.82 1.63
 5 13 7 2.53 1.97
 5 13 8 45.12 3.9
 5 -13 8 42.44 2.61
 5 13 9 23.26 3.58
 5 -13 9 26.83 2.25
 5 13 10 42.73 3.9
 5 -13 10 30.02 2.53
 5 13 11 26.92 3.73
 5 -13 11 26.28 2.52
 5 -14 -16 51.79 4.6
 5 -14 -15 0.87 3.4
 5 -14 -14 28.03 4
 5 -14 -13 2.08 3.48
 5 -14 -12 2.65 3.47
 5 -14 -11 -0.44 3.46
 5 -14 -10 1.47 3.4
 5 -14 -9 12.85 3.65
 5 -14 -8 -0.87 3.36
 5 -14 -7 8.84 3.53
 5 -14 -6 23.5 3.84
 5 -14 -5 38.8 4.16
 5 -14 -4 3.46 3.51
 5 -14 -3 4.38 3.37
 5 -14 -2 110.31 6
 5 -14 -1 0.62 3.5
 5 -14 0 21.52 3.83
 5 -14 1 3.47 3.65
 5 -14 2 32.15 4.22
 5 -14 3 71.58 5.06
 5 -14 4 9.1 3.73
 5 14 4 15.64 3.39
 5 14 5 10.64 3.23
 5 14 6 37.74 3.91
 5 14 7 71.14 4.73
 5 14 8 27.12 3.83
 5 -15 -6 3.63 3.66
 5 -15 -5 52.99 4.68
 5 -15 -4 11.8 3.92
 5 -15 -3 57.9 4.95
 5 -15 -2 25.17 4.2
 5 -15 -1 14.37 3.91
 6 0 -29 -4.42 3.3
 6 0 -28 15.44 3.33
 6 0 -27 2.48 3.04
 -6 0 27 -0.8 2.94
 6 0 -26 4.69 3.12
 -6 0 26 1.24 2.79
 6 0 -25 -0.78 2.91
 -6 0 25 2.42 2.78
 6 0 -24 0.63 2.73
 -6 0 24 0.15 2.61
 6 0 -23 0.12 2.64
 -6 0 23 -1.29 2.58
 -6 0 22 164.28 7.21
 6 0 -22 176.24 7.11
 -6 0 21 1.22 2.46
 6 0 -21 8.96 2.64
 -6 0 20 203.61 8.39
 6 0 -20 224.64 8.28
 -6 0 19 -0.13 2.36
 6 0 -19 5.63 2.4
 -6 0 18 2.34 2.28
 6 0 -18 3.42 2.23
 -6 0 17 0.36 2.23
 -6 0 16 204.21 7.93
 -6 0 15 2.54 2.21
 -6 0 14 51.88 3.32
 -6 0 13 2.71 1.9
 6 0 -12 20.08 1.08
 -6 0 12 25.74 2.49
 6 0 -11 2.1 0.89
 6 0 -11 1.36 1.54
 -6 0 11 -1.15 1.85
 6 0 -10 2.14 0.99
 -6 0 10 2.87 1.86
 6 0 -10 0.81 1.57
 -6 0 9 2.77 1.85
 6 0 -9 2.93 1.66
 6 0 -8 683.37 23.47
 -6 0 8 754.48 23.68
 6 0 -7 5.48 1.69
 -6 0 7 3.26 1.81
 6 0 -6 9.18 1.79
 -6 0 6 5.12 1.74
 6 0 -5 -0.28 1.54
 -6 0 5 -0.37 1.75
 6 0 -4 49.58 2.85
 6 0 -3 1.38 1.61
 6 0 -2 0.65 1.59
 6 0 -1 -0.09 1.7
 6 0 0 85.64 4
 6 0 1 -1.02 1.55
 6 0 2 -0.57 1.64
 6 0 3 -1.17 1.7
 6 0 4 129.65 5.36
 6 0 5 0.5 1.71
 6 0 5 0.26 2.03
 6 0 6 209.11 8.01
 6 0 6 223.35 8.06
 6 0 7 1.09 2.11
 6 0 8 -0.46 2.13
 6 0 9 1.12 2.12
 6 0 10 7.21 2.28
 6 0 11 1.31 2.06
 6 0 12 16.61 2.45
 6 0 13 2.12 2.23
 6 0 14 5.22 2.35
 6 0 15 -0.99 2.35
 6 0 16 8.24 2.51
 6 0 17 2.75 2.55
 6 0 18 0.22 2.56
 6 0 19 3.11 2.58
 6 0 20 44.31 3.57
 6 0 21 3.51 2.78
 6 0 22 6.67 2.91
 6 0 23 -3.03 2.83
 6 0 24 10.45 3.07
 6 0 25 -0.63 2.91
 6 0 26 7.27 3.29
 6 0 27 7.02 3.38
 6 1 -29 3.35 3.21
 6 -1 -29 4.59 3.33
 6 1 -28 8.76 3.25
 6 -1 -28 3.04 3.19
 -6 1 27 34.94 3.67
 -6 -1 27 37.08 3.85
 6 -1 -27 38.24 3.8
 6 1 -27 36.08 3.77
 6 -1 -26 1.23 2.9
 6 1 -26 0.52 2.81
 -6 -1 26 -0.62 2.78
 -6 1 26 3.56 2.85
 6 -1 -25 2.63 2.89
 6 1 -25 1.53 2.76
 -6 1 25 1.66 2.75
 -6 -1 25 1.97 2.83
 6 -1 -24 34.77 3.46
 6 1 -24 35.25 3.42
 -6 1 24 32.82 3.5
 -6 -1 24 33.69 3.43
 -6 -1 23 47.36 3.7
 -6 1 23 42.01 3.63
 6 1 -23 46.53 3.58
 6 -1 -23 37.13 3.47
 -6 -1 22 38.46 3.49
 -6 1 22 37.26 3.4
 6 -1 -22 39.64 3.34
 6 1 -22 42.34 3.34
 -6 -1 21 24.67 3
 -6 1 21 20.06 2.91
 6 1 -21 18.06 2.81
 6 -1 -21 15.71 2.84
 -6 1 20 31.43 3.12
 -6 -1 20 38.47 3.25
 6 -1 -20 34.3 3.24
 6 1 -20 41.19 3.09
 -6 1 19 254.91 9.8
 -6 -1 19 265.15 9.85
 6 1 -19 261.21 9.57
 -6 -1 18 2.1 2.28
 -6 1 18 2.09 2.31
 -6 -1 17 88.4 4.43
 -6 1 17 80.09 4.33
 6 1 -17 82.18 4.19
 -6 1 16 73.74 4.04
 -6 -1 16 72.68 4.08
 -6 -1 15 0.12 2.03
 -6 1 15 -0.11 2.2
 -6 1 14 39.59 3
 -6 -1 14 37.12 2.94
 6 -1 -13 91.49 3.35
 -6 -1 13 96.93 4.48
 -6 1 13 98.98 4.51
 -6 1 12 2.78 2.03
 -6 -1 12 3.45 2.03
 6 -1 -12 4.15 1.11
 6 1 -11 66.31 3.35
 6 -1 -11 72.35 3.43
 6 -1 -11 58.76 2.59
 -6 -1 11 73.57 3.67
 -6 1 11 71.6 3.61
 6 1 -10 49.25 2.72
 6 -1 -10 48.88 2.64
 6 -1 -10 43.01 1.92
 -6 -1 10 52.88 2.9
 -6 1 10 51.06 2.92
 -6 -1 9 5.24 1.94
 -6 1 9 3.34 1.84
 6 1 -9 4.13 1.69
 6 -1 -9 7.68 1.76
 6 1 -8 176.88 6.97
 6 -1 -8 183.21 7.01
 -6 -1 8 197.22 7.18
 -6 1 8 192.93 7.16
 6 1 -7 15.31 1.89
 6 -1 -7 10.55 1.9
 -6 -1 7 16.02 2.1
 -6 1 7 8.71 1.92
 6 1 -6 136.29 5.7
 6 -1 -6 138.12 5.73
 -6 -1 6 154.69 5.86
 -6 1 6 151.69 5.83
 6 -1 -5 25.62 2.27
 6 1 -5 20.41 2.17
 -6 -1 5 22.92 2.21
 -6 1 5 26.44 2.34
 6 1 -4 9.83 1.88
 6 -1 -4 9.47 1.87
 6 1 -3 110.9 4.9
 6 -1 -3 122.87 4.92
 6 1 -2 198.19 7.58
 6 -1 -2 209.85 7.6
 6 1 -1 91.76 4.13
 6 -1 -1 85.62 4.02
 6 1 0 26.29 2.31
 6 -1 0 22.58 2.3
 6 1 1 29.18 2.41
 6 -1 1 31.24 2.45
 6 1 2 4.13 1.74
 6 -1 2 4.58 1.79
 6 1 3 5.38 1.84
 6 -1 3 9.13 1.88
 6 1 4 121.84 5.11
 6 -1 4 120.6 5.08
 6 1 5 1.6 1.72
 6 -1 5 0.79 1.68
 6 1 5 -1.49 2
 6 -1 5 1.06 2.05
 6 1 6 2.57 1.8
 6 -1 6 3.48 1.85
 6 1 6 3.36 2.12
 6 -1 6 -0.09 2.09
 6 1 7 48.06 3.16
 6 -1 7 53.23 3.24
 6 1 8 13.98 2.48
 6 -1 8 10.88 2.38
 6 1 9 84.91 4.18
 6 -1 9 83.66 4.21
 6 -1 10 24.08 2.67
 6 1 10 29.53 2.71
 6 1 11 3.35 2.13
 6 -1 11 2.26 2.19
 6 1 12 18.12 2.54
 6 -1 12 21.64 2.64
 6 1 13 8.68 2.25
 6 1 13 9.99 2.47
 6 -1 13 13.87 2.5
 6 1 14 12.34 2.42
 6 1 15 -2.15 2.29
 6 -1 15 3.53 2.46
 6 1 16 9.81 2.51
 6 -1 16 13.37 2.65
 6 1 17 3.07 2.42
 6 -1 17 4.28 2.61
 6 1 18 8.25 2.61
 6 -1 18 5.41 2.73
 6 1 19 9.2 2.73
 6 -1 19 6.34 2.75
 6 1 20 20.87 2.99
 6 -1 20 16.39 3.04
 6 1 21 2.18 2.67
 6 -1 21 -1.36 2.79
 6 1 22 4.35 2.67
 6 -1 22 4.04 3.02
 6 1 23 3.9 2.86
 6 -1 23 4.63 3.07
 6 -1 24 1.95 3.05
 6 1 24 0.12 2.82
 6 -1 25 1.6 3.11
 6 1 25 0.12 3.01
 6 1 26 6.63 3.13
 6 -1 26 3.41 3.34
 6 1 27 63.23 4.46
 6 2 -29 21.6 3.64
 6 2 -28 23.61 3.6
 6 -2 -28 19.04 3.56
 6 -2 -27 32.83 3.78
 6 2 -27 41 3.84
 -6 2 27 32.4 3.69
 -6 -2 27 37.15 3.78
 6 -2 -26 2.9 3.03
 6 2 -26 1.69 2.98
 -6 -2 26 1.09 2.79
 -6 2 26 -1.55 2.83
 6 -2 -25 3.35 2.81
 6 2 -25 5.24 2.9
 -6 -2 25 1.21 2.81
 -6 2 25 3.77 2.79
 -6 2 24 0.58 2.68
 -6 -2 24 3.98 2.75
 6 2 -24 1.79 2.76
 6 -2 -24 5.65 2.77
 -6 -2 23 -1 2.62
 -6 2 23 2.27 2.59
 6 2 -23 2.43 2.66
 6 -2 -23 4.41 2.77
 -6 -2 22 1.54 2.53
 -6 2 22 1.52 2.46
 6 2 -22 6.13 2.61
 6 -2 -22 2.09 2.6
 6 2 -21 40.62 3.26
 6 -2 -21 33.77 3.26
 -6 -2 21 39 3.36
 -6 2 21 35.68 3.31
 6 2 -20 41.96 3.21
 -6 -2 20 41.26 3.42
 -6 2 20 39.36 3.29
 6 2 -19 77.21 4.06
 -6 -2 19 74.47 4.29
 -6 2 19 78.32 4.27
 6 2 -18 24.22 2.66
 -6 -2 18 19.4 2.77
 -6 2 18 23.15 2.83
 6 2 -17 0.36 2.13
 -6 -2 17 0.72 2.15
 -6 2 17 -0.24 2.13
 6 2 -16 0.18 2.03
 -6 -2 16 0.12 2.2
 -6 2 16 1.17 2.09
 6 -2 -15 14.09 1.45
 6 2 -15 10.54 2.2
 -6 2 15 10.65 2.26
 -6 -2 15 12.95 2.41
 6 -2 -14 2.32 1.28
 -6 -2 14 4.59 2.13
 -6 2 14 0.55 2.06
 6 -2 -13 41.99 2.11
 -6 -2 13 42.96 3.08
 -6 2 13 44.52 3.01
 6 -2 -12 0.84 1.25
 -6 -2 12 -0.54 2.06
 -6 2 12 2.88 1.96
 6 -2 -11 88.22 3.54
 -6 -2 11 106.57 4.57
 -6 2 11 101.13 4.43
 6 -2 -11 98.7 4.21
 6 2 -11 84.22 4.08
 6 -2 -10 14.9 1.52
 -6 2 10 17.28 2.18
 -6 -2 10 18 2.29
 6 2 -10 15.87 1.94
 6 -2 -10 12.91 1.86
 6 2 -9 4.48 0.69
 -6 -2 9 8.62 1.98
 -6 2 9 6.18 1.9
 6 2 -9 4.7 1.67
 6 -2 -9 8.04 1.75
 6 2 -8 0.18 1.53
 6 -2 -8 3.16 1.66
 -6 -2 8 2.15 1.85
 -6 2 8 0.87 1.7
 6 2 -7 1.56 1.58
 6 -2 -7 0.45 1.62
 -6 2 7 2.56 1.89
 -6 -2 7 0.47 1.81
 6 2 -6 98.26 4.48
 6 -2 -6 106.56 4.52
 -6 -2 6 107.05 4.59
 -6 2 6 106.39 4.57
 6 2 -5 58.86 3.16
 6 -2 -5 54.79 3.13
 -6 2 5 59.72 3.26
 6 2 -4 2.68 1.7
 6 -2 -4 3.8 1.72
 6 2 -3 20.92 2.11
 6 -2 -3 20.97 2.07
 6 2 -2 45.47 2.85
 6 -2 -2 46.15 2.82
 6 2 -1 43.03 2.81
 6 -2 -1 42.58 2.7
 6 -2 0 3.52 1.85
 6 2 0 0.48 1.81
 6 2 1 30.24 2.47
 6 -2 1 35.5 2.58
 6 2 2 -0.39 1.75
 6 -2 2 -0.76 1.75
 6 2 3 36.51 2.61
 6 -2 3 31.66 2.45
 6 2 4 2.78 1.81
 6 -2 4 0.98 1.64
 6 2 5 0.3 1.82
 6 -2 5 0.79 1.72
 6 2 5 0.44 2.11
 6 -2 5 -3.03 2.13
 6 2 6 5.15 1.79
 6 -2 6 1.84 1.88
 6 2 6 1.15 2.07
 6 -2 6 0.09 2.06
 6 2 7 16.5 2.34
 6 -2 7 17.94 2.4
 6 2 8 16.96 2.36
 6 -2 8 14.89 2.42
 6 2 9 16.93 2.47
 6 -2 9 12.33 2.33
 6 2 10 74.2 3.72
 6 -2 10 63.09 3.73
 6 2 11 63.02 3.52
 6 -2 11 58.56 3.56
 6 2 12 179.95 7.01
 6 -2 12 177.64 7
 6 2 12 180.54 6.77
 6 2 13 13.12 2.4
 6 2 13 6.68 2.35
 6 -2 13 11.68 2.43
 6 2 14 9.91 2.32
 6 2 15 32.48 2.82
 6 2 16 66 3.72
 6 -2 16 63.7 3.97
 6 2 17 7.25 2.43
 6 -2 17 2.1 2.71
 6 2 18 119.75 5.28
 6 -2 18 113.54 5.61
 6 2 19 5.22 2.5
 6 -2 19 3.36 2.84
 6 2 20 13.97 2.69
 6 -2 20 11.02 3.06
 6 2 21 4.18 2.58
 6 -2 21 4.55 3.04
 6 2 22 3.24 2.7
 6 -2 22 5.57 3.11
 6 2 23 6.48 2.74
 6 -2 23 7.84 3.19
 6 2 24 4.84 2.75
 6 -2 24 6.73 3.26
 6 -2 25 35.52 3.94
 6 2 25 34.66 3.59
 6 2 26 2.81 2.97
 6 2 27 6.25 3.13
 6 2 28 -0.5 3.18
 6 3 -29 11.36 3.58
 6 -3 -28 1.49 3.29
 6 3 -28 5.98 3.25
 6 -3 -27 5.79 3.15
 6 3 -27 10.45 3.22
 -6 -3 27 3.35 3.04
 -6 3 27 3.97 3.11
 6 -3 -26 4.35 2.98
 6 3 -26 8.52 3.07
 -6 -3 26 12.3 3.18
 -6 3 26 7.41 2.92
 -6 3 25 2.99 2.8
 -6 -3 25 8.02 2.94
 6 3 -25 13.24 3.02
 6 -3 -25 12.93 3.11
 -6 -3 24 5.15 2.82
 -6 3 24 4.51 2.72
 6 3 -24 2.48 2.71
 6 -3 -24 8.46 2.85
 -6 -3 23 15.93 2.86
 -6 3 23 12.59 2.85
 6 3 -23 7.81 2.83
 6 -3 -23 8.67 2.87
 -6 -3 22 7.69 2.74
 -6 3 22 5.78 2.57
 6 3 -22 9.4 2.63
 6 -3 -22 5.71 2.71
 6 3 -21 2.82 2.43
 -6 -3 21 1.9 2.57
 -6 3 21 3.33 2.46
 6 3 -20 1.9 2.45
 -6 -3 20 2.24 2.46
 -6 3 20 2.32 2.35
 6 3 -19 1.25 2.17
 -6 3 19 3.13 2.32
 -6 -3 19 2.81 2.38
 6 3 -18 27.36 2.68
 -6 -3 18 20.6 2.72
 -6 3 18 19.65 2.67
 6 3 -17 31.33 2.73
 -6 -3 17 26.89 2.88
 -6 3 17 30.06 2.9
 6 -3 -16 3.5 1.54
 6 3 -16 3.51 2.02
 -6 -3 16 1.91 2.18
 -6 3 16 2.45 2.17
 6 3 -15 1.84 1.94
 6 -3 -15 -0.86 1.45
 -6 -3 15 2.78 2.07
 -6 3 15 1.24 2.06
 6 -3 -14 7.85 1.59
 6 3 -14 7.92 2.02
 -6 -3 14 5.95 2.24
 -6 3 14 9.85 2.24
 6 3 -13 93.53 4.14
 6 -3 -13 93.07 3.67
 -6 3 13 95.12 4.45
 -6 -3 13 90.21 4.43
 6 -3 -12 10.47 1.63
 -6 -3 12 10.85 2.24
 -6 3 12 10.41 2.08
 6 -3 -11 13.19 1.66
 -6 -3 11 14.56 2.2
 -6 3 11 14.76 2.26
 6 3 -10 11.77 1.89
 6 -3 -10 14.9 1.93
 6 -3 -10 10.75 1.65
 -6 -3 10 15.48 2.24
 -6 3 10 12.78 2.12
 -6 3 9 23.23 2.38
 -6 -3 9 18.72 2.26
 6 3 -9 20.54 2.16
 6 -3 -9 25.03 2.18
 -6 -3 8 0.2 1.77
 -6 3 8 3.3 1.87
 6 -3 -8 1.08 1.6
 6 3 -8 -2.94 1.8
 6 3 -8 1.51 0.89
 -6 -3 7 47.55 2.93
 -6 3 7 53.12 3.02
 6 -3 -7 50.77 2.83
 6 3 -7 54.78 2.94
 6 3 -7 42.61 1.99
 6 3 -6 11.58 1.97
 6 -3 -6 14.2 1.98
 -6 -3 6 12.48 2.04
 -6 3 6 12.3 2.08
 6 3 -5 12.88 2.07
 6 -3 -5 14.44 1.94
 6 3 -4 17.32 2.11
 6 -3 -4 18.77 2.14
 6 3 -3 103.85 4.57
 6 -3 -3 106.4 4.55
 6 3 -2 1.62 1.81
 6 -3 -2 2.86 1.75
 6 -3 -1 27.8 2.33
 6 3 -1 31.53 2.5
 6 -3 0 0.57 1.71
 6 3 0 4.07 1.92
 6 -3 1 14.66 2.17
 6 3 1 15.26 2.13
 6 3 2 66.02 3.53
 6 -3 2 73.23 3.58
 6 3 3 48.73 3.03
 6 -3 3 50.26 3.03
 6 3 4 62.9 3.44
 6 -3 4 65.28 3.45
 6 3 5 178.35 7.33
 6 -3 5 202.46 7.41
 6 3 5 195.04 7.36
 6 -3 5 204.31 7.41
 6 3 6 0.62 1.88
 6 -3 6 1.52 1.76
 6 3 6 2.11 2.18
 6 -3 6 1.63 2.16
 6 3 7 7.23 2.28
 6 -3 7 7.46 2.24
 6 3 8 43.34 3.06
 6 -3 8 46.79 3.17
 6 3 9 26.67 2.7
 6 -3 9 24.62 2.64
 6 3 10 43.58 2.98
 6 -3 10 47.65 3.16
 6 3 10 42.02 2.69
 6 3 11 18.36 2.22
 6 3 11 20.25 2.49
 6 -3 11 19.17 2.54
 6 3 12 18.08 2.25
 6 3 12 17.47 2.51
 6 -3 12 14.54 2.39
 6 3 13 3.46 1.99
 6 3 14 5.57 2.09
 6 3 15 6.3 2.23
 6 3 16 45.62 3.08
 6 3 17 0.83 2.24
 6 -3 17 4.63 2.75
 6 3 18 80.21 3.97
 6 -3 18 69.09 4.44
 6 3 19 12.29 2.53
 6 -3 19 9.28 3.05
 6 3 20 4.22 2.34
 6 -3 20 4.67 3.05
 6 3 21 18.99 2.78
 6 -3 21 18.6 3.43
 6 3 22 17.43 2.81
 6 -3 22 15.12 3.38
 6 3 23 20.29 2.95
 6 -3 23 27.15 3.69
 6 3 24 32.42 3.26
 6 -3 24 30.72 3.92
 6 -3 25 5.26 3.42
 6 3 25 0.22 2.8
 6 3 26 -1.56 3
 6 3 27 36.36 3.68
 6 3 28 7.38 3.26
 6 4 -29 -3.48 3.42
 6 4 -28 9.3 3.44
 6 4 -27 17.96 3.29
 6 -4 -27 12.86 3.37
 -6 4 26 10.11 3.04
 -6 -4 26 12.08 3.18
 6 4 -26 16.85 3.29
 6 -4 -26 12.08 3.25
 -6 -4 25 2.26 2.77
 -6 4 25 2.38 2.8
 6 4 -25 1.45 2.68
 6 -4 -25 3.46 3
 -6 -4 24 0.74 2.76
 -6 4 24 1.88 2.72
 6 4 -24 -1.75 2.77
 6 -4 -24 2.17 2.86
 -6 -4 23 -1.87 2.83
 -6 4 23 -2.26 2.63
 6 4 -23 2.46 2.55
 6 -4 -23 2.12 2.8
 6 4 -22 44.69 3.34
 -6 -4 22 42.34 3.62
 -6 4 22 41.74 3.6
 6 4 -21 25.54 2.95
 -6 4 21 31.58 3.16
 -6 -4 21 24.48 3.1
 6 4 -20 4.55 2.35
 -6 4 20 2.95 2.48
 -6 -4 20 5.52 2.54
 6 4 -19 9.98 2.4
 -6 -4 19 3.06 2.44
 -6 4 19 3 2.39
 6 4 -18 -0.09 2.13
 -6 4 18 0.48 2.25
 -6 -4 18 3.12 2.35
 -6 -4 17 3.2 2.29
 -6 4 17 1.43 2.19
 6 4 -17 3.89 2.15
 6 -4 -17 1.23 1.74
 6 -4 -16 157.86 5.51
 6 4 -16 143.35 5.86
 -6 -4 16 140.14 6.24
 -6 4 16 145.11 6.23
 -6 -4 15 18.31 2.52
 -6 4 15 15.41 2.44
 6 4 -15 19.35 2.22
 6 -4 -15 20.63 1.96
 6 -4 -14 20.61 1.99
 -6 -4 14 18.93 2.63
 -6 4 14 21.5 2.52
 6 4 -14 25.77 2.27
 6 -4 -13 8.48 1.75
 -6 -4 13 10.95 2.25
 -6 4 13 6.93 2.22
 6 4 -13 7.57 1.9
 6 -4 -12 9.83 1.76
 6 4 -12 8.15 1.89
 -6 -4 12 9.76 2.22
 -6 4 12 8.53 2.17
 6 -4 -11 2.6 1.6
 -6 -4 11 0.52 1.88
 6 4 -11 1.9 1.72
 -6 4 11 2.1 1.8
 6 4 -10 1.9 1.71
 6 -4 -10 1.59 1.69
 6 -4 -10 3.8 1.72
 -6 -4 10 2.95 1.98
 -6 4 10 1 1.82
 6 -4 -9 63.17 3.14
 -6 -4 9 69.07 3.6
 -6 4 9 67.37 3.6
 6 4 -9 65.92 3.4
 6 -4 -9 71.37 3.41
 6 -4 -8 5.36 1.8
 6 4 -8 6.67 1.82
 6 4 -8 6.32 0.96
 -6 -4 8 8.29 2.03
 -6 4 8 7.17 1.94
 6 4 -7 71.46 2.98
 6 4 -7 90.94 3.91
 6 -4 -7 95.22 3.94
 -6 -4 7 89.39 4.02
 -6 4 7 85.5 3.98
 -6 -4 6 15.1 2.17
 -6 4 6 15.36 2.15
 6 -4 -6 17.27 2
 6 4 -6 15.02 2.03
 6 4 -6 13.85 1.38
 6 4 -5 38.61 2.67
 6 -4 -5 40.47 2.64
 6 4 -5 36.14 1.99
 6 4 -4 5.21 1.82
 6 -4 -4 5.4 1.76
 6 4 -4 7.66 1.45
 6 -4 -3 5.02 1.75
 6 4 -3 11.48 2.04
 6 4 -2 7.52 1.93
 6 -4 -2 7.66 1.92
 6 4 -1 4.18 1.9
 6 -4 -1 4.04 1.83
 6 4 0 82.73 4.03
 6 -4 0 85.3 4.02
 6 -4 1 1.7 1.78
 6 4 1 4.09 1.94
 6 4 2 283.67 10.35
 6 -4 2 300.06 10.36
 6 4 3 20.61 2.26
 6 -4 3 12.9 2.15
 6 4 4 9.75 2.08
 6 -4 4 13.77 2.12
 6 4 4 9.78 2.3
 6 -4 4 9.28 2.24
 6 4 5 17.29 2.23
 6 -4 5 18.13 2.21
 6 4 5 12.78 2.39
 6 -4 5 18.92 2.46
 6 4 6 32.68 2.72
 6 -4 6 30.09 2.6
 6 4 6 35.34 2.8
 6 -4 6 40.55 2.92
 6 4 7 6.97 2.1
 6 -4 7 8.62 2.02
 6 4 7 3.46 2.24
 6 -4 7 8.6 2.27
 6 4 8 24.25 2.02
 6 4 8 23.65 2.6
 6 -4 8 23.7 2.71
 6 4 9 10.78 1.8
 6 4 9 12.33 2.32
 6 -4 9 11.95 2.44
 6 4 10 21.38 2.05
 6 4 10 21.96 2.48
 6 -4 10 20.83 2.65
 6 4 11 1.82 1.74
 6 4 11 3 2.17
 6 -4 11 3.49 2.21
 6 4 12 0.25 1.8
 6 4 12 -2.21 2.2
 6 -4 12 4.5 2.28
 6 4 13 8.24 1.97
 6 4 14 168.76 6.32
 6 4 15 2.65 1.96
 6 4 16 61.17 3.35
 6 4 17 15.71 2.34
 6 -4 17 14.4 3.22
 6 4 18 26.51 2.62
 6 -4 18 27.13 3.41
 6 4 19 1.37 2.17
 6 -4 19 0.14 3.01
 6 4 20 4.13 2.33
 6 -4 20 2.52 3.1
 6 4 21 4.8 2.39
 6 -4 21 -1 3.16
 6 4 22 25.17 2.91
 6 -4 22 27.08 3.74
 6 4 23 18.72 2.84
 6 -4 23 16.23 3.64
 6 4 24 22.46 3.04
 6 -4 24 20.75 3.73
 6 4 25 0.31 2.7
 6 4 26 4.1 2.82
 6 4 27 17.58 3.18
 6 4 28 5.62 3.09
 6 4 29 1.49 3.08
 6 5 -29 4.07 3.51
 6 5 -28 -1.39 3.25
 6 5 -27 9.19 3.19
 -6 -5 26 1.54 2.95
 -6 5 26 -4.11 2.95
 6 5 -26 -0.25 3.01
 6 -5 -26 2.15 3.11
 -6 -5 25 2.11 2.88
 -6 5 25 0.15 2.79
 6 5 -25 2.06 2.88
 6 -5 -25 -0.71 2.94
 -6 -5 24 0.15 2.77
 -6 5 24 0.58 2.73
 6 5 -24 3.47 2.76
 6 -5 -24 3.74 2.96
 6 5 -23 2.44 2.66
 -6 5 23 3.07 2.63
 -6 -5 23 6.14 2.76
 6 5 -22 -0.42 2.58
 -6 -5 22 3.19 2.66
 -6 5 22 0.14 2.52
 6 5 -21 8.83 2.53
 -6 5 21 9.58 2.68
 -6 -5 21 4.18 2.64
 6 5 -20 3.91 2.4
 -6 -5 20 0.92 2.45
 -6 5 20 2.94 2.48
 6 5 -19 55.01 3.25
 -6 -5 19 41.6 3.48
 -6 5 19 43.85 3.32
 -6 -5 18 6.96 2.63
 -6 5 18 3.04 2.38
 6 -5 -18 5.3 1.97
 6 5 -18 5.57 2.23
 -6 -5 17 42.3 3.35
 6 -5 -17 44.88 2.69
 6 5 -17 40.1 2.93
 -6 5 17 45.35 3.3
 6 5 -16 43.41 2.9
 6 -5 -16 49.26 2.77
 -6 5 16 47.36 3.32
 -6 -5 16 45.94 3.35
 -6 -5 15 14.15 2.44
 -6 5 15 11.51 2.33
 6 -5 -15 12.24 2.08
 6 5 -15 10.56 2
 6 -5 -14 25.99 2.24
 6 5 -14 23.47 2.27
 -6 5 14 23.1 2.6
 -6 -5 14 19.55 2.54
 6 -5 -13 0.96 1.77
 -6 -5 13 5.77 2.22
 -6 5 13 3.57 2.03
 6 5 -13 5.72 1.77
 6 5 -12 59.5 3.06
 6 -5 -12 63.84 3.13
 -6 -5 12 57.72 3.48
 -6 5 12 63.88 3.53
 6 -5 -11 8.77 1.95
 -6 5 11 7.51 2.1
 -6 -5 11 8.34 2.11
 6 5 -11 11.26 1.81
 6 -5 -10 68.58 3.25
 -6 -5 10 67.37 3.62
 -6 5 10 65.96 3.58
 6 5 -10 64.93 3.06
 6 5 -10 60.08 3.35
 6 -5 -9 59.12 3.03
 -6 -5 9 55.49 3.29
 -6 5 9 60.52 3.28
 6 5 -9 56.78 2.73
 6 5 -9 45.95 3.01
 6 -5 -9 55.97 3.06
 6 5 -8 6.71 1.13
 -6 -5 8 7.51 2.04
 -6 5 8 10.02 2.04
 6 5 -8 7.62 1.55
 6 5 -8 7.07 1.89
 6 -5 -8 5.48 1.8
 6 5 -7 3.71 1.2
 -6 -5 7 5.57 1.93
 -6 5 7 2.55 1.84
 6 5 -7 2.56 1.82
 6 -5 -7 2.56 1.73
 6 5 -6 4.86 1.92
 6 -5 -6 4.4 1.77
 6 5 -6 5.21 1.33
 6 5 -5 1.2 1.82
 6 -5 -5 3.3 1.8
 6 5 -5 2.49 1.38
 6 5 -4 90.04 4.07
 6 -5 -4 88.67 3.98
 6 5 -4 78.37 3.4
 6 5 -3 1.03 1.87
 6 -5 -3 6.42 1.83
 6 5 -3 6.43 1.6
 6 5 -2 4.83 1.92
 6 -5 -2 3.21 1.79
 6 5 -2 5.31 1.62
 6 5 -1 36.24 2.72
 6 -5 -1 34.31 2.6
 6 5 -1 33.1 2.29
 6 5 0 32.91 2.36
 6 -5 0 33.29 2.55
 6 5 0 30.41 2.59
 6 5 1 472.65 16.41
 6 -5 1 497.68 16.42
 6 5 2 465.68 16.15
 6 -5 2 489.21 16.18
 6 -5 3 6.67 2.09
 6 5 3 1.88 2.05
 6 5 4 66.95 3.73
 6 -5 4 73.83 3.76
 6 5 4 74.06 3.75
 6 -5 4 74.1 3.91
 6 5 5 197.46 7.86
 6 -5 5 210.3 7.89
 6 5 5 208.19 7.79
 6 -5 5 220.51 7.92
 6 -5 6 31.99 2.67
 6 5 6 28.44 2.63
 6 5 6 31.67 2.78
 6 -5 6 38.93 2.95
 6 5 6 33.87 1.99
 6 5 7 15.47 2.38
 6 -5 7 25.65 2.47
 6 5 7 24.76 2.57
 6 -5 7 26.07 2.75
 6 5 7 24.27 1.84
 6 -5 8 50.21 3.29
 6 5 8 57.86 2.74
 6 5 8 56.17 3.41
 6 -5 8 67.62 3.57
 6 5 9 18.54 1.81
 6 5 9 19.16 2.46
 6 -5 9 17.9 2.56
 6 5 10 1.32 1.54
 6 5 10 -0.8 2.12
 6 -5 10 3.43 2.27
 6 5 11 8.47 1.69
 6 5 11 6.91 2.25
 6 -5 11 4.69 2.32
 6 5 12 12.48 1.83
 6 5 13 4.87 1.77
 6 5 14 13.6 1.94
 6 5 15 14.64 2.07
 6 5 16 31.18 2.47
 6 5 17 99.89 4.32
 6 5 18 3.56 2.03
 6 -5 18 1.5 3.09
 6 5 19 37.43 2.81
 6 -5 19 36.28 3.87
 6 5 20 1.24 2.19
 6 -5 20 2.63 3.23
 6 5 21 15.68 2.52
 6 -5 21 18.47 3.63
 6 5 22 16 2.57
 6 -5 22 20.99 3.73
 6 5 23 10.82 2.67
 6 -5 23 13.85 3.73
 6 5 24 12.13 2.73
 6 5 25 6.82 2.77
 6 5 26 5.07 2.78
 6 5 27 4.98 2.93
 6 6 -29 2.31 3.55
 6 6 -28 11.79 3.55
 6 6 -27 19.39 3.55
 -6 6 26 4.39 2.98
 -6 -6 26 3.98 3.03
 6 6 -26 2.42 3.14
 6 -6 -26 2.35 3.28
 -6 6 25 6.31 2.98
 -6 -6 25 10.01 3.14
 6 6 -25 9.23 3.08
 6 -6 -25 7.33 3.23
 -6 6 24 17.1 3.13
 -6 -6 24 20.66 3.28
 6 6 -24 14.45 3.05
 6 -6 -24 14.43 3.29
 6 6 -23 -2.75 2.75
 -6 -6 23 1.56 2.82
 -6 6 23 2.49 2.75
 6 6 -22 6.14 2.7
 -6 6 22 4.03 2.67
 -6 -6 22 2.63 2.69
 6 6 -21 -0.1 2.44
 -6 -6 21 -1.87 2.68
 -6 6 21 1.44 2.5
 6 6 -20 48.52 3.28
 -6 6 20 43.29 3.44
 -6 -6 20 41.58 3.56
 -6 -6 19 39.27 3.46
 -6 6 19 49.99 3.54
 6 6 -19 44.02 3.16
 6 -6 -19 50.68 3.09
 -6 -6 18 17.22 2.77
 -6 6 18 14.51 2.66
 6 -6 -18 19.44 2.39
 6 6 -18 17.5 2.45
 6 -6 -17 91.29 3.98
 6 6 -17 81.77 4.02
 -6 6 17 83.78 4.38
 -6 -6 17 79.31 4.48
 -6 -6 16 2.26 2.35
 -6 6 16 2.27 2.26
 6 6 -16 4.26 2.08
 6 -6 -16 4.3 2.07
 -6 -6 15 10.78 2.43
 -6 6 15 8.53 2.31
 6 -6 -15 8.8 2.13
 6 6 -15 7.77 1.98
 6 -6 -14 39.78 2.74
 -6 6 14 40.2 3.07
 -6 -6 14 39.08 3.12
 6 6 -14 41.63 2.6
 6 -6 -13 20.77 2.31
 -6 6 13 18.47 2.43
 -6 -6 13 18.56 2.46
 6 6 -13 18.73 2.06
 6 6 -12 69.18 3.27
 6 -6 -12 74.17 3.57
 -6 -6 12 74.54 3.89
 -6 6 12 72.33 3.75
 6 6 -11 31.21 2.17
 6 -6 -11 33.67 2.58
 -6 -6 11 33.25 2.74
 -6 6 11 33.25 2.77
 6 -6 -10 4.77 2.05
 -6 -6 10 -0.82 1.99
 -6 6 10 2.08 1.94
 6 6 -10 2.36 1.51
 6 -6 -9 14.71 2.23
 -6 6 9 13.55 2.22
 -6 -6 9 19.69 2.37
 6 6 -9 17.66 2.05
 6 -6 -9 18.78 2.12
 6 6 -9 17.89 1.72
 6 -6 -8 35.34 2.64
 -6 -6 8 27.27 2.55
 -6 6 8 31.46 2.58
 6 6 -8 34.21 2.02
 6 6 -8 29.91 2.51
 6 -6 -8 29.76 2.39
 6 6 -7 18.87 1.66
 -6 6 7 26.17 2.49
 6 6 -7 23.95 2.41
 6 -6 -7 23.04 2.27
 6 6 -7 27.19 1.82
 6 6 -6 575.81 17.41
 6 -6 -6 570.11 17.33
 6 6 -6 551.94 16.68
 6 6 -5 539.77 20.03
 6 6 -5 674.07 20.77
 6 -6 -5 658 20.68
 6 6 -5 669.52 20.01
 6 6 -4 7.45 1.7
 6 6 -4 3.71 2.18
 6 -6 -4 2.56 1.84
 6 6 -4 8.41 1.4
 6 6 -3 -1.3 2.03
 6 -6 -3 0.98 1.96
 6 6 -3 5.29 1.76
 6 6 -2 39.97 2.93
 6 -6 -2 42.36 2.81
 6 6 -2 44.53 2.57
 6 6 -1 13.59 1.93
 6 6 -1 12.02 2.12
 6 -6 -1 11.35 2.05
 6 6 0 30.11 2.37
 6 -6 0 37.22 2.61
 6 6 0 31.53 2.6
 6 6 1 39.35 2.82
 6 -6 1 38.88 2.7
 6 6 1 34.71 2.48
 6 6 2 5.41 1.94
 6 6 2 6.64 2.09
 6 -6 2 7.32 2.07
 6 6 3 132.65 5.42
 6 6 3 135.5 5.64
 6 -6 3 132.93 5.59
 6 6 3 140.56 5.6
 6 -6 3 151.38 5.79
 6 6 4 35.34 2.72
 6 -6 4 35.19 2.65
 6 6 4 37.52 2.77
 6 -6 4 32.39 2.84
 6 6 4 36.91 2.58
 6 6 4 32.26 1.73
 6 6 5 6.99 1.87
 6 6 5 3 1.13
 6 6 5 2.65 1.99
 6 -6 5 1.18 1.91
 6 6 5 3.39 2.12
 6 -6 5 4.04 2.23
 6 -6 6 13.51 2.19
 6 6 6 12.9 2.26
 6 6 6 12.92 2.34
 6 -6 6 18.76 2.58
 6 6 6 12.94 1.33
 6 6 7 4.27 2.07
 6 -6 7 0.71 1.95
 6 -6 7 3.75 2.29
 6 6 7 3.89 2.22
 6 6 7 2.76 1.17
 6 6 8 1.18 2.03
 6 -6 8 2.63 2.05
 6 6 8 2.95 1.22
 6 6 8 1.8 2.09
 6 -6 8 1.72 2.2
 6 6 9 23.62 1.66
 6 6 9 22.11 2.55
 6 -6 9 25.55 2.72
 6 6 10 8.9 1.44
 6 -6 10 8.1 2.39
 6 6 10 10.31 2.3
 6 6 11 114.93 4.33
 6 6 11 117.17 5.08
 6 -6 11 118.86 5.21
 6 6 12 46.66 2.4
 6 6 13 16.04 1.76
 6 6 14 2.07 1.59
 6 6 15 18.63 1.95
 6 6 16 19.96 2.06
 6 6 17 19.91 2.16
 6 6 18 13.96 2.1
 6 -6 18 13.72 3.33
 6 6 19 5.08 2.11
 6 -6 19 8.97 3.35
 6 6 20 10.17 2.23
 6 -6 20 4.88 3.38
 6 6 21 1.83 2.18
 6 -6 21 1.09 3.34
 6 6 22 7.41 2.32
 6 6 23 3.87 2.37
 6 6 24 9.56 2.6
 6 7 -29 10.33 3.76
 6 7 -28 2.88 3.45
 6 7 -27 9.2 3.46
 -6 -7 26 14.84 3.36
 6 7 -26 19.91 3.38
 6 -7 -25 11.45 3.51
 -6 -7 25 12.71 3.2
 -6 7 25 6.67 2.99
 6 7 -25 9.77 3.07
 -6 -7 24 1.87 2.9
 -6 7 24 0.14 2.76
 6 7 -24 3.22 2.94
 -6 -7 23 9.11 2.98
 -6 7 23 10.69 2.91
 6 7 -23 10.51 2.92
 6 7 -22 23.54 3.02
 -6 -7 22 24.74 3.26
 -6 7 22 24.51 3.09
 6 7 -21 4.74 2.59
 -6 -7 21 6.35 2.71
 -6 7 21 6.08 2.62
 6 7 -20 21.88 2.8
 -6 7 20 29.23 3.18
 -6 -7 20 27 3.09
 -6 -7 19 0.9 2.59
 -6 7 19 4.85 2.5
 6 7 -19 3.8 2.32
 6 -7 -19 4.52 2.36
 -6 -7 18 90.1 4.87
 -6 7 18 95.37 4.79
 6 -7 -18 104.23 4.53
 6 7 -18 92.21 4.38
 6 -7 -17 30.69 2.74
 6 7 -17 31 2.7
 -6 -7 17 32.18 3.11
 -6 7 17 33.4 3.01
 -6 -7 16 -1.8 2.41
 -6 7 16 1.72 2.32
 6 7 -16 2.41 2.03
 6 -7 -16 1.98 2.14
 -6 7 15 -1.01 2.17
 -6 -7 15 3.48 2.32
 6 -7 -15 -1.59 2.16
 6 7 -15 1.57 1.89
 6 -7 -14 12.8 2.32
 -6 7 14 13.79 2.44
 -6 -7 14 8.31 2.36
 6 7 -14 10.72 1.94
 6 -7 -13 36.63 2.78
 -6 -7 13 30.9 2.89
 -6 7 13 36.49 2.89
 6 7 -13 33.13 2.35
 6 -7 -12 74.05 3.69
 -6 -7 12 71.58 3.87
 -6 7 12 74.78 3.91
 6 7 -12 70.56 3.27
 6 -7 -11 20.54 2.49
 -6 -7 11 18.56 2.48
 -6 7 11 19.16 2.47
 6 7 -11 21.16 1.88
 6 -7 -10 15.67 2.38
 -6 7 10 14.44 2.32
 -6 -7 10 18.2 2.41
 6 7 -10 17.61 1.72
 6 -7 -9 45.93 3.03
 -6 -7 9 41.98 2.98
 -6 7 9 44.28 2.97
 6 7 -9 44.82 2.31
 6 -7 -8 7.84 2.24
 -6 -7 8 10.61 2.18
 -6 7 8 7.32 2.12
 6 7 -8 8.77 1.97
 6 -7 -8 7.2 1.83
 6 7 -8 6.88 1.42
 6 -7 -7 0.86 2.17
 6 7 -7 3.39 1.9
 6 -7 -7 1.19 1.68
 6 7 -7 1.67 1.27
 6 7 -6 153.11 6.1
 6 7 -6 184.71 6.73
 6 -7 -6 185.4 6.7
 6 7 -6 181.19 5.94
 6 7 -5 176.05 7.04
 6 7 -5 203.65 7.61
 6 -7 -5 217.34 7.59
 6 7 -5 214.51 6.78
 6 7 -4 102.26 4.49
 6 -7 -4 126.37 4.97
 6 7 -4 109.08 4.96
 6 7 -4 119.42 4.01
 6 7 -3 204.16 7.94
 6 7 -3 227.77 8.45
 6 -7 -3 236.8 8.42
 6 7 -3 237.36 7.48
 6 7 -2 66.34 3.44
 6 7 -2 64.24 3.76
 6 -7 -2 72.48 3.68
 6 7 -2 80.19 2.69
 6 7 -1 111.61 4.76
 6 7 -1 122.79 3.94
 6 7 -1 101.1 4.99
 6 -7 -1 116.63 5.01
 6 7 0 23.95 2.44
 6 7 0 28 1.16
 6 7 0 29.99 2.54
 6 -7 0 21.3 2.4
 6 7 1 63.97 3.19
 6 7 1 64.71 3.28
 6 -7 1 66.28 3.23
 6 7 1 60.04 1.85
 6 7 2 114.28 4.88
 6 7 2 117.45 5.12
 6 -7 2 124.23 5.11
 6 7 2 123.16 5.09
 6 7 3 109.32 4.83
 6 7 3 111.23 5.03
 6 -7 3 114.64 5.01
 6 7 3 119.66 5
 6 -7 3 131 5.18
 6 7 4 2.54 0.47
 6 7 4 8.66 2.09
 6 7 4 1.1 1.92
 6 -7 4 4.12 1.94
 6 7 4 4.06 2.2
 6 -7 4 1.33 2.31
 6 7 5 7.72 2.03
 6 -7 5 6.21 2.03
 6 7 5 6.97 2.25
 6 -7 5 7.16 2.42
 6 7 5 11.03 1.95
 6 7 5 5.78 0.58
 6 7 6 67.12 3.71
 6 7 6 83.74 2.82
 6 7 6 75.69 4.04
 6 -7 6 80.25 4.07
 6 7 6 91.6 4.08
 6 -7 6 95.03 4.32
 6 -7 7 6.34 2.05
 6 7 7 3.75 1.92
 6 7 7 4.17 2.15
 6 -7 7 5.44 2.33
 6 7 7 0.81 1.93
 6 7 7 6.16 0.86
 6 7 8 -0.53 1.96
 6 -7 8 2.15 2.08
 6 7 8 6.13 2.15
 6 -7 8 2.59 2.34
 6 7 8 -1.78 2.21
 6 7 8 0.34 0.88
 6 7 9 23.02 2.69
 6 7 9 26.28 1.44
 6 7 9 19.71 2.54
 6 -7 9 26.5 2.66
 6 -7 9 24.83 2.77
 6 7 9 27.65 2.65
 6 7 10 2.23 2.19
 6 -7 10 2.73 2.35
 6 7 10 1.51 2.35
 6 7 10 3.43 1.09
 6 7 11 3.65 1.16
 6 7 11 3.56 2.47
 6 7 12 -0.11 2.5
 6 7 12 0.03 1.21
 6 7 13 -0.22 2.63
 6 7 13 2.04 1.34
 6 7 14 0.12 2.59
 6 7 14 2.38 1.41
 6 7 15 3.25 1.54
 6 7 15 -2.99 2.75
 6 7 16 7.53 2.83
 6 7 16 12.49 1.76
 6 7 17 8.91 3.09
 6 7 17 5.37 1.76
 6 -7 18 27.58 3.7
 6 7 18 18.11 3.32
 6 7 18 17.55 2.09
 6 -7 19 14.96 3.51
 6 7 19 9.19 3.32
 6 -7 20 -0.47 3.47
 6 8 -28 2.86 3.51
 6 8 -27 -0.39 3.26
 6 8 -26 5.74 3.28
 -6 -8 25 3.04 3.03
 -6 8 25 3.3 2.98
 6 8 -25 7.4 3.13
 -6 -8 24 2.4 2.95
 -6 8 24 4.3 2.86
 6 8 -24 5.47 2.98
 -6 8 23 15.55 3.03
 -6 -8 23 17.86 3.23
 6 8 -23 17.64 3.1
 -6 -8 22 5.52 2.94
 -6 8 22 6.24 2.75
 6 8 -22 7.09 2.81
 -6 -8 21 31.59 3.39
 -6 8 21 31.96 3.25
 6 8 -21 25.65 3.06
 6 8 -20 10.88 2.6
 -6 -8 20 5.2 2.67
 -6 8 20 12.58 2.81
 6 -8 -20 8.87 2.7
 6 8 -19 1.92 2.38
 -6 -8 19 -0.63 2.56
 -6 8 19 -1.22 2.47
 6 -8 -19 0.63 2.52
 6 8 -18 24.38 2.66
 6 -8 -18 23.16 2.88
 -6 -8 18 22.76 3.03
 -6 8 18 24.24 2.87
 6 -8 -17 59.56 3.6
 6 8 -17 53.89 3.29
 -6 -8 17 53.5 3.8
 -6 8 17 61.82 3.76
 6 8 -16 13.82 2.23
 -6 -8 16 9.52 2.56
 -6 8 16 15.2 2.65
 6 -8 -16 11.05 2.6
 6 8 -15 7.26 2.05
 -6 -8 15 3.12 2.33
 6 -8 -15 5.86 2.4
 -6 8 15 5.56 2.4
 6 -8 -14 19.08 2.61
 6 8 -14 20.04 2.18
 -6 8 14 17.48 2.56
 -6 -8 14 15.37 2.61
 6 -8 -13 1.58 2.25
 -6 8 13 2.08 2.11
 -6 -8 13 0.75 2.26
 6 8 -13 1.09 1.8
 6 -8 -12 2.46 2.28
 -6 -8 12 -0.21 2.24
 -6 8 12 0.72 2.14
 6 8 -12 1.01 1.62
 6 -8 -11 30.04 2.92
 -6 8 11 33.88 2.82
 -6 -8 11 24.52 2.66
 6 8 -11 26.19 2.01
 6 -8 -10 43.77 3.13
 -6 -8 10 38.99 2.95
 -6 8 10 37.86 2.91
 6 8 -10 38.2 2.2
 6 -8 -9 6.16 2.42
 -6 -8 9 6.58 2.23
 -6 8 9 5.44 2.1
 6 8 -9 4.75 1.44
 6 8 -8 30.77 1.81
 6 -8 -8 30.5 2.89
 6 8 -7 8.09 1.93
 6 -8 -7 5.06 1.84
 6 8 -7 5.09 1.24
 6 -8 -7 5.6 2.45
 6 8 -6 15.8 2.15
 6 -8 -6 18.56 2.75
 6 -8 -6 23.71 2.22
 6 8 -6 18.37 1.34
 6 8 -5 5.21 1.84
 6 8 -5 2.84 0.97
 6 -8 -5 2.35 1.82
 6 8 -5 0.35 1.89
 6 8 -4 2.23 1.88
 6 8 -4 0.65 0.69
 6 -8 -4 0.59 1.73
 6 8 -4 -2.15 1.97
 6 8 -3 35.44 2.6
 6 -8 -3 43.25 2.72
 6 8 -3 40.8 2.84
 6 8 -2 10.16 2.07
 6 -8 -2 8.65 1.99
 6 8 -2 6.63 2.04
 6 8 -1 2.48 2.06
 6 8 -1 -4.09 2.07
 6 -8 -1 1.48 1.86
 6 8 0 53.05 3.25
 6 8 0 59.5 3.38
 6 -8 0 65.51 3.35
 6 8 1 51.3 3.29
 6 -8 1 62.13 3.29
 6 8 1 61.42 3.25
 6 8 2 -1.76 1.83
 6 -8 2 -1.54 2.36
 6 8 2 6 1.84
 6 -8 2 1.55 1.88
 6 8 2 0.64 2.11
 6 8 3 -3.96 1.98
 6 -8 3 -2.52 2.41
 6 8 3 -0.08 2.1
 6 8 3 1.7 1.78
 6 -8 3 2.52 1.96
 6 8 4 28.99 2.61
 6 8 4 31.91 2.56
 6 -8 4 27.05 2.56
 6 -8 4 34.41 2.93
 6 8 4 27.04 2.41
 6 8 5 42.73 2.85
 6 8 5 49.91 3.01
 6 -8 5 56.81 3.41
 6 8 5 44.59 2.99
 6 -8 5 49.19 3.07
 6 8 6 13.39 2.05
 6 8 6 17.32 2.27
 6 -8 6 15.31 2.53
 6 8 6 9.56 2.11
 6 -8 6 14.88 2.28
 6 8 7 12.22 2.24
 6 8 7 19.84 2.35
 6 -8 7 19.3 2.63
 6 8 7 11.67 2.21
 6 -8 7 14.15 2.3
 6 8 8 23.92 2.67
 6 8 8 31.94 2.55
 6 -8 8 27.88 2.85
 6 -8 8 24.83 2.65
 6 8 8 20.67 2.45
 6 8 9 15.57 2.6
 6 8 9 23.28 2.44
 6 -8 9 19.65 2.7
 6 8 9 10.32 2.21
 6 -8 9 21.63 2.5
 6 8 10 -1.89 2.18
 6 -8 10 0.43 2.17
 6 8 10 1.79 2.43
 6 -8 11 9.08 2.5
 6 8 11 3.92 2.49
 6 8 12 1.46 2.6
 6 8 13 6.35 2.73
 6 8 14 29.98 3.31
 6 8 15 41.08 3.58
 6 8 16 4.42 3.03
 6 8 17 2.34 3.07
 6 -8 18 5.45 3.45
 6 8 18 2.94 3.21
 6 -8 19 5.4 3.63
 6 9 -28 1.82 3.38
 6 9 -27 6.11 3.33
 6 9 -26 1.67 3.17
 -6 -9 25 9.78 3.23
 -6 9 25 12.68 3.25
 6 9 -25 16.51 3.29
 -6 -9 24 2 3.02
 -6 9 24 6.64 3.05
 6 9 -24 -0.11 2.91
 -6 -9 23 30.08 3.54
 -6 9 23 31.02 3.5
 6 9 -23 31.84 3.35
 -6 -9 22 7.55 2.9
 -6 9 22 5.9 2.86
 6 9 -22 -0.1 2.75
 -6 9 21 35.24 3.42
 6 9 -21 31.18 3.19
 -6 -9 21 33.86 3.5
 6 9 -20 2.53 2.46
 -6 -9 20 5.41 2.8
 -6 9 20 6.3 2.69
 6 -9 -20 4.91 2.79
 6 9 -19 10.57 2.57
 -6 9 19 4.6 2.6
 -6 -9 19 11.89 2.86
 6 -9 -19 9.28 2.83
 6 9 -18 4.1 2.36
 -6 -9 18 2.33 2.6
 -6 9 18 7.01 2.53
 6 -9 -18 7.07 2.74
 6 9 -17 0.45 2.2
 6 -9 -17 4.59 2.63
 -6 -9 17 4.98 2.63
 -6 9 17 1.38 2.43
 6 -9 -16 37.61 3.25
 6 9 -16 35.61 2.75
 -6 9 16 42.31 3.17
 -6 -9 16 31.75 3.13
 6 -9 -15 11.57 2.77
 -6 9 15 4.44 2.41
 -6 -9 15 8.03 2.42
 6 9 -15 7.82 2.14
 6 -9 -14 75.41 4.06
 -6 -9 14 70.73 3.96
 -6 9 14 76.29 3.95
 6 9 -14 63.27 3.35
 6 -9 -13 27.6 2.96
 -6 9 13 27.54 2.78
 -6 -9 13 25.44 2.83
 6 9 -13 27.69 2.25
 6 -9 -12 43.18 3.32
 -6 9 12 46.27 3.17
 -6 -9 12 43.18 3.08
 6 9 -12 39.08 2.42
 6 -9 -11 15.89 2.65
 -6 -9 11 13.86 2.39
 6 9 -11 15.94 1.77
 -6 9 11 18.6 2.39
 6 -9 -10 6.3 2.55
 -6 9 10 4.99 2.24
 6 9 -10 6.64 1.49
 6 -9 -9 31.82 3.02
 6 -9 -8 1.23 2.52
 6 -9 -7 4.68 2.61
 6 9 -6 28.2 2.33
 6 -9 -6 29.53 2.4
 6 -9 -6 24.3 2.98
 6 9 -5 4.84 2
 6 -9 -5 8.5 2.69
 6 -9 -5 6.91 1.89
 6 9 -5 7.38 1.98
 6 9 -4 1.98 2.03
 6 9 -4 -1.05 1.83
 6 -9 -4 -2.38 1.92
 6 9 -3 58.03 3.15
 6 -9 -3 55.48 3.09
 6 9 -3 47.23 3.08
 6 -9 -2 16.72 2.21
 6 9 -2 21.23 2.31
 6 9 -2 18.38 2.36
 6 9 -1 78.31 3.93
 6 -9 -1 86.2 3.97
 6 9 -1 82.62 3.94
 6 9 0 1.2 1.94
 6 -9 0 4.49 2
 6 9 1 18.94 2.36
 6 9 1 10.85 2.05
 6 -9 1 13.84 2.23
 6 -9 1 19.81 2.61
 6 9 1 23.12 2.33
 6 9 2 1.63 2.17
 6 -9 2 2.62 2.35
 6 9 2 7.22 2.12
 6 9 2 -0.48 1.83
 6 -9 2 0.27 1.94
 6 9 3 48.38 3.24
 6 -9 3 53.87 3.16
 6 9 3 41.04 2.9
 6 -9 3 57.63 3.45
 6 9 3 63.02 3.14
 6 9 4 37.07 2.93
 6 9 4 52.85 2.95
 6 -9 4 59.06 3.37
 6 9 4 39.69 2.86
 6 -9 4 46.87 3.08
 6 9 5 1.87 1.82
 6 -9 5 3.54 2.36
 6 9 5 -0.58 1.91
 6 9 5 -1.53 1.8
 6 -9 5 3.64 2.16
 6 9 6 6.57 1.87
 6 -9 6 12.17 2.48
 6 9 6 7.02 1.81
 6 9 6 6.01 2.15
 6 -9 6 7.36 2.12
 6 9 7 28.8 2.8
 6 9 7 32.27 2.35
 6 -9 7 30.57 2.81
 6 9 7 19.54 2.25
 6 -9 7 27.72 2.69
 6 9 8 12.91 2.03
 6 -9 8 13.65 2.34
 6 9 8 25.91 2.24
 6 -9 8 13.66 2.59
 6 9 8 15.57 2.7
 6 9 9 6.2 2.59
 6 -9 9 5.42 2.3
 6 9 9 2.47 1.76
 6 9 10 54.14 3.66
 6 9 10 45.51 3.11
 6 -9 10 63.44 3.52
 6 9 11 -3.47 2.03
 6 -9 11 -0.11 2.26
 6 9 11 0.91 2.61
 6 -9 12 13.78 2.63
 6 9 12 16.7 2.96
 6 9 13 6.78 2.88
 6 9 14 1.86 2.83
 6 9 15 27.05 3.5
 6 9 16 4.59 3
 6 9 17 1.75 3.2
 -6 -10 24 -0.28 3.12
 -6 10 24 0.95 2.93
 -6 -10 23 31.03 3.66
 -6 10 23 42.38 3.68
 -6 -10 22 7.56 3.07
 -6 10 22 10 2.98
 -6 -10 21 4.95 2.92
 -6 10 21 4.27 2.68
 6 -10 -21 9.11 3.09
 -6 10 20 68.17 4.16
 -6 -10 20 55.08 4.1
 6 -10 -20 66.78 4.21
 -6 -10 19 8.41 2.85
 -6 10 19 7.33 2.78
 6 -10 -19 7.24 3.01
 -6 -10 18 16.04 2.88
 -6 10 18 16.24 2.87
 6 -10 -18 17.33 3.1
 6 -10 -17 15.24 3.03
 -6 10 17 10.88 2.63
 -6 -10 17 9.41 2.7
 6 -10 -16 8.42 2.94
 -6 10 16 6.67 2.48
 -6 -10 16 6.16 2.54
 6 -10 -15 -0.65 2.77
 -6 -10 15 0.44 2.36
 -6 10 15 2.45 2.36
 6 -10 -14 27.34 3.23
 -6 10 14 32.48 2.93
 -6 -10 14 28.92 2.94
 6 -10 -13 6.76 2.76
 -6 -10 13 4.6 2.29
 -6 10 13 5.35 2.29
 6 -10 -12 6.94 2.76
 -6 -10 12 10.16 2.4
 -6 10 12 12.27 2.37
 6 -10 -11 -1.29 2.65
 -6 10 11 0.69 2.12
 6 -10 -10 46.39 3.6
 6 -10 -9 11.25 2.75
 6 -10 -8 6.02 2.74
 6 -10 -7 16.93 3.03
 6 -10 -6 19.31 3.03
 6 -10 -5 -1.75 2.75
 6 10 -5 4.22 1.72
 6 -10 -5 2.96 1.79
 6 -10 -4 7.71 2.93
 6 10 -4 3.67 1.73
 6 -10 -4 2.19 1.81
 6 10 -3 -2.39 2.25
 6 -10 -3 1.68 1.83
 6 10 -2 55.38 2.95
 6 -10 -2 50 2.96
 6 10 -2 43.69 3.12
 6 10 -1 5.48 1.85
 6 -10 -1 4.03 1.94
 6 10 -1 11.58 2.31
 6 10 0 9 2.3
 6 -10 0 0.84 1.92
 6 10 0 -5.2 1.95
 6 10 0 12.78 2.35
 6 -10 0 3.09 2.37
 6 10 1 44.22 3.07
 6 10 1 34.83 2.69
 6 -10 1 40.57 2.82
 6 10 1 52.21 3.03
 6 -10 1 48.19 3.18
 6 10 2 65.14 3.75
 6 10 2 63.43 3.57
 6 -10 2 72.41 3.66
 6 10 2 86.94 3.83
 6 -10 2 79.32 4
 6 10 3 2.29 2.08
 6 -10 3 2.8 2.5
 6 10 3 0.86 2.01
 6 -10 3 3.93 2
 6 10 4 62.15 3.19
 6 -10 4 55.07 3.44
 6 10 4 44.2 3.19
 6 10 4 48.45 3.14
 6 -10 4 53.89 3.21
 6 10 5 1.73 2.03
 6 10 5 1.7 2.02
 6 -10 5 -0.46 2.04
 6 10 5 3.73 2.02
 6 -10 5 1.93 2.3
 6 10 6 8.8 2.3
 6 10 6 0.97 1.94
 6 -10 6 3.37 2.26
 6 10 6 4.33 1.99
 6 -10 6 0.95 2.07
 6 10 7 11.7 2.55
 6 -10 7 10.66 2.43
 6 -10 7 6.15 2.22
 6 10 7 9.2 2.05
 6 10 8 10.88 2.14
 6 -10 8 6.6 2.23
 6 10 8 14.57 2.81
 6 -10 9 3.43 2.22
 6 10 9 4.66 2.03
 6 10 9 7.61 2.75
 6 10 10 11.85 2.17
 6 -10 10 5.95 2.37
 6 10 10 7.71 2.82
 6 10 11 19.8 2.31
 6 -10 11 21.14 2.62
 6 10 11 15.79 3.09
 6 10 12 39.67 2.85
 6 -10 12 38.84 3.13
 6 10 12 34.33 3.54
 6 10 13 17.37 2.27
 6 -10 13 13.71 2.68
 6 10 13 16.16 3.28
 6 -10 14 16.88 2.83
 6 10 14 21.09 3.36
 6 10 15 10.47 3.28
 -6 11 24 0.79 2.92
 -6 -11 24 4.22 3.1
 -6 -11 23 1.73 3.01
 -6 11 23 4.8 2.94
 -6 -11 22 2.97 2.92
 -6 11 22 2.29 2.9
 -6 -11 21 0.37 2.82
 -6 11 21 1.23 2.85
 6 -11 -21 -1.8 3.21
 -6 -11 20 11.41 2.85
 -6 11 20 17.21 3.03
 6 -11 -20 14.83 3.31
 6 -11 -19 4.58 3.11
 -6 11 19 5.66 2.65
 -6 -11 19 4.87 2.77
 6 -11 -18 11.84 3.25
 -6 -11 18 10.19 2.71
 -6 11 18 10.65 2.69
 6 -11 -17 5.85 3.08
 -6 11 17 7.99 2.66
 -6 -11 17 5.45 2.57
 6 -11 -16 9.96 3.12
 -6 -11 16 7.52 2.59
 -6 11 16 9.06 2.61
 6 -11 -15 56.59 4.02
 -6 11 15 48.88 3.52
 -6 -11 15 53.4 3.5
 6 -11 -14 21.37 3.34
 -6 -11 14 24.74 2.77
 -6 11 14 27.11 2.83
 6 -11 -13 9.05 3.1
 -6 11 13 7.87 2.44
 6 -11 -12 96.53 5.09
 6 -11 -11 14.65 3.05
 6 -11 -10 -1.07 2.85
 6 -11 -9 16.98 3.2
 6 -11 -8 -1.58 2.88
 6 -11 -7 16.72 3.18
 6 -11 -6 13.19 3.22
 6 -11 -5 0.5 2.93
 6 -11 -4 7.05 3.04
 6 11 -4 0.93 1.77
 6 -11 -3 17.85 3.28
 6 11 -3 14.1 2.01
 6 -11 -3 14.69 2.04
 6 11 -2 24.98 2.86
 6 11 -2 34.02 2.57
 6 -11 -2 41 2.69
 6 11 -2 57.44 3.12
 6 -11 -2 44.71 3.13
 6 11 -1 42.04 3.22
 6 11 -1 46.58 3
 6 -11 -1 49.98 3.03
 6 -11 -1 64.06 3.52
 6 11 -1 73.14 3.42
 6 11 0 12.63 2.4
 6 -11 0 17.84 2.23
 6 11 0 7.79 2.04
 6 11 0 31.12 2.63
 6 -11 0 20.47 2.73
 6 11 1 6.27 2.33
 6 -11 1 4.45 1.99
 6 11 1 6.8 1.99
 6 11 1 15.36 2.35
 6 -11 1 9.55 2.52
 6 11 2 11.63 2.42
 6 11 2 20.55 2.29
 6 -11 2 18.09 2.29
 6 11 2 21.49 2.45
 6 -11 2 22.46 2.64
 6 11 3 7.27 2.29
 6 -11 3 19.07 2.34
 6 11 3 23.24 2.3
 6 11 3 20.02 2.36
 6 -11 3 17.29 2.52
 6 11 4 -2.35 2.32
 6 -11 4 -0.51 1.99
 6 11 4 3.18 2.03
 6 11 4 4.49 2.15
 6 -11 4 1.73 2.24
 6 11 5 4.8 2.45
 6 11 5 -1.43 2.08
 6 -11 5 -0.09 1.99
 6 11 5 2.11 2.06
 6 -11 5 3.09 2.21
 6 11 6 3.01 2.55
 6 11 6 4.31 2.16
 6 -11 6 4.69 2.14
 6 11 7 22.35 2.93
 6 11 7 14.43 2.42
 6 -11 7 13.1 2.39
 6 11 8 19.89 2.98
 6 11 8 13.73 2.4
 6 -11 8 15.49 2.5
 6 11 9 15.41 2.97
 6 11 9 13.34 2.42
 6 -11 9 8.05 2.4
 6 11 10 97.32 5.14
 6 11 10 92.04 4.6
 6 -11 10 107.01 4.76
 6 11 11 38.53 3.73
 6 11 11 37.64 2.99
 6 -11 11 38 3.17
 6 11 12 9.37 3.12
 6 -11 12 7.5 2.53
 6 11 12 8.48 2.29
 6 11 13 17.78 3.35
 6 11 13 19.65 2.53
 6 -11 13 17.21 2.74
 6 11 14 18 2.5
 6 -11 14 20.93 2.89
 6 11 15 6.05 2.31
 6 -11 15 0.47 2.65
 6 -11 16 2.89 2.75
 6 -12 -21 8.03 3.53
 -6 -12 21 8.58 2.95
 -6 12 21 7.36 3.01
 6 -12 -20 8.07 3.48
 -6 12 20 3.67 2.79
 -6 -12 20 1.16 2.71
 6 -12 -19 4.7 3.31
 -6 -12 19 5.28 2.72
 -6 12 19 7.37 2.73
 6 -12 -18 6.23 3.33
 -6 -12 18 4.52 2.63
 -6 12 18 2.17 2.54
 6 -12 -17 31.55 3.72
 -6 12 17 26.45 3.06
 -6 -12 17 33.06 3.04
 6 -12 -16 9.12 3.29
 -6 -12 16 8.01 2.54
 -6 12 16 10.4 2.63
 6 -12 -15 2.84 3.2
 -6 -12 15 2.52 2.33
 -6 12 15 2.51 2.48
 6 -12 -14 5.78 3.22
 6 -12 -13 11.43 3.32
 6 -12 -12 35.82 3.78
 6 -12 -11 9.03 3.16
 6 -12 -10 5.39 3.2
 6 -12 -9 17.7 3.28
 6 -12 -8 12.58 3.34
 6 -12 -7 17.07 3.4
 6 -12 -6 12.34 3.27
 6 -12 -5 3.96 3.21
 6 -12 -4 10.19 3.29
 6 -12 -3 42.83 4.04
 6 12 -3 27.49 2.74
 6 -12 -3 36.45 2.86
 6 -12 -2 23.74 3.6
 6 -12 -2 16.52 2.02
 6 12 -2 18.37 2.5
 6 -12 -2 22.34 2.6
 6 12 -2 8.12 1.84
 6 12 -1 -6.59 2.59
 6 -12 -1 -1.29 3.12
 6 -12 -1 0.71 1.74
 6 -12 -1 -0.51 2.3
 6 12 -1 1.83 2.27
 6 12 0 -4.01 2.44
 6 12 0 1.81 1.77
 6 -12 0 5.88 1.88
 6 -12 0 6.29 2.3
 6 12 0 13.52 2.41
 6 12 1 19.12 2.78
 6 12 1 26.52 2.3
 6 -12 1 27.35 2.37
 6 -12 1 30.31 2.65
 6 12 1 29.78 2.63
 6 12 2 12.22 2.58
 6 12 2 14.35 2.03
 6 -12 2 5.46 1.97
 6 12 2 15.09 2.28
 6 -12 2 7.63 2.27
 6 12 3 12.08 2.64
 6 -12 3 1.74 1.91
 6 12 3 10.89 2.05
 6 12 3 10.48 2.2
 6 -12 3 5.28 2.24
 6 12 4 43.2 3.4
 6 12 4 48.15 2.93
 6 -12 4 42.21 2.89
 6 12 5 44.5 3.57
 6 12 5 50.38 3.06
 6 -12 5 46.29 3.03
 6 12 6 21.51 3.14
 6 12 6 16.96 2.46
 6 -12 6 15.54 2.33
 6 12 7 8.38 2.96
 6 12 7 3.4 2.13
 6 -12 7 3.44 2.09
 6 12 8 4.88 3
 6 12 8 0.59 2.14
 6 -12 8 1.44 2.19
 6 12 9 18.63 3.34
 6 -12 9 21.35 2.65
 6 12 9 23.05 2.63
 6 12 10 4.29 3.2
 6 12 10 3.99 2.22
 6 -12 10 0.77 2.31
 6 12 11 2.24 3.11
 6 -12 11 0.39 2.28
 6 12 11 0.21 2.21
 6 -12 12 2.24 2.45
 6 12 12 5.33 2.31
 6 12 13 16.23 2.57
 6 -12 13 16.48 2.76
 6 -12 14 1.63 2.54
 6 12 14 4.35 2.33
 6 12 15 2.48 2.29
 6 -12 15 4.23 2.69
 6 12 16 5.35 2.33
 6 -12 16 3.96 2.62
 6 12 17 15.88 2.61
 6 -12 17 13.07 2.96
 6 -12 18 14.43 3.1
 6 -12 19 2.91 3.01
 6 -13 -19 1.91 3.54
 6 -13 -18 2.87 3.49
 6 -13 -17 -0.82 3.47
 6 -13 -16 15.99 3.74
 6 -13 -15 0.28 3.42
 6 -13 -14 3.76 3.46
 6 -13 -13 0.14 3.35
 6 -13 -12 26.68 3.83
 6 -13 -11 14.09 3.52
 6 -13 -10 5.38 3.41
 6 -13 -9 24.16 3.73
 6 -13 -8 2.54 3.38
 6 -13 -7 3.02 3.32
 6 -13 -6 2.73 3.4
 6 -13 -5 1.59 3.33
 6 -13 -4 11.94 3.49
 6 -13 -3 15.86 3.72
 6 -13 -2 5.74 3.56
 6 -13 -1 150.66 7.18
 6 -13 0 15.48 3.75
 6 -13 0 13.59 1.89
 6 -13 1 1.41 3.5
 6 13 1 8.82 2.72
 6 -13 1 0.07 1.69
 6 -13 2 11.76 1.93
 6 13 2 23.4 3
 6 -13 3 2.83 1.77
 6 13 3 11.42 2.89
 6 -13 4 1.25 1.83
 6 13 4 11.72 2.89
 6 -13 5 0.15 1.89
 6 13 5 6.92 2.97
 6 -13 6 2.51 2.04
 6 13 6 10.64 3.15
 6 13 7 10.12 3.16
 6 13 8 11.15 3.32
 6 -14 -12 8.97 3.74
 6 -14 -11 31.18 4.19
 6 -14 -10 33.05 4.1
 6 -14 -9 0.6 3.59
 6 -14 -8 3.17 3.65
 6 -14 -7 19.83 3.88
 6 -14 -6 16.44 3.85
 6 -14 -5 15.5 3.95
 6 -14 -4 30.84 4.13
 6 -14 -3 5.23 3.6
 6 -14 -2 23.37 4.08
 6 -14 -1 -0.16 3.72
 6 -14 0 16.18 4.06
 6 -14 1 2.96 3.91
 6 14 3 22.57 3.34
 6 14 4 63.07 4.39
 6 14 5 17.66 3.39
 7 0 -27 3.37 3.23
 7 0 -26 0.29 3.2
 7 0 -25 3.73 3.14
 7 0 -24 6.77 3.17
 -7 0 24 -0.8 2.93
 -7 0 23 6.04 2.96
 7 0 -23 6.07 3
 -7 0 22 2.14 2.66
 7 0 -22 3.38 2.78
 -7 0 21 4.99 2.79
 7 0 -21 4.06 2.75
 -7 0 20 0.44 2.68
 7 0 -20 0.36 2.67
 -7 0 19 94.3 5.02
 -7 0 18 4.16 2.51
 -7 0 17 26.43 3.06
 -7 0 16 -2.02 2.41
 -7 0 15 6.98 2.51
 -7 0 14 0.64 2.32
 -7 0 13 10.46 2.38
 7 0 -12 1.82 0.91
 -7 0 12 -1.82 2.21
 7 0 -12 2.14 1.92
 7 0 -11 57.12 3.21
 7 0 -11 46.94 2.08
 -7 0 11 63.37 3.61
 -7 0 10 -1.53 2.11
 7 0 -10 1.51 1.89
 7 0 -9 47.84 3.17
 -7 0 9 53.23 3.4
 7 0 -8 -1.93 1.97
 -7 0 8 0.22 2
 7 0 -7 15.51 2.27
 -7 0 7 14.74 2.45
 7 0 -6 0.11 1.83
 7 0 -5 -1.42 1.94
 7 0 -4 -0.54 1.85
 7 0 -3 9.1 2.05
 7 0 -2 -0.11 2.03
 7 0 -1 12.79 2.24
 7 0 0 -0.45 2.02
 7 0 1 130.41 5.62
 7 0 2 4.3 2.19
 7 0 3 7.38 2.1
 7 0 4 0.12 2.02
 7 0 5 3.45 2.22
 7 0 5 -1.03 2.4
 7 0 6 -1.07 2.13
 7 0 6 -0.52 2.38
 7 0 7 9.93 2.36
 7 0 7 3.91 2.47
 7 0 8 -0.37 2.09
 7 0 8 3.11 2.5
 7 0 9 13.68 2.66
 7 0 10 4.73 2.49
 7 0 11 12.62 2.64
 7 0 12 4.13 2.51
 7 0 13 44.2 3.44
 7 0 14 6.71 2.65
 7 0 15 235.25 8.94
 7 0 16 1.35 2.68
 7 0 17 18.22 3.1
 7 0 18 -0.12 2.79
 7 0 19 6.24 2.96
 7 0 20 6.62 3.09
 7 0 21 2 2.99
 7 0 22 -1.65 3.07
 7 0 23 130.94 6.29
 7 0 24 -1.96 3.21
 7 0 25 17.93 3.61
 7 -1 -27 0.15 3.37
 7 1 -27 3.01 3.3
 7 -1 -26 4.5 3.28
 7 1 -26 1.4 3.22
 7 -1 -25 1.55 3.12
 7 1 -25 5.14 3.21
 -7 -1 24 5.44 2.94
 -7 1 24 3.34 2.93
 7 1 -24 8.68 3.13
 7 -1 -24 5.01 3.07
 -7 -1 23 1.09 2.84
 -7 1 23 2.16 2.92
 7 1 -23 -0.25 2.85
 7 -1 -23 5.33 2.97
 -7 -1 22 3.52 2.78
 -7 1 22 -2.43 2.86
 7 1 -22 -0.86 2.82
 7 -1 -22 5.99 2.93
 -7 -1 21 20.77 3.29
 -7 1 21 19.87 3.26
 7 -1 -21 25.76 3.31
 7 1 -21 26.01 3.07
 -7 -1 20 2.52 2.67
 -7 1 20 2.5 2.69
 7 1 -20 1.04 2.65
 -7 -1 19 2.87 2.51
 -7 1 19 5.83 2.68
 7 1 -19 2.02 2.58
 -7 -1 18 27.97 3.17
 -7 1 18 29.95 3.16
 7 1 -18 32.42 3.06
 -7 -1 17 17.37 2.94
 -7 1 17 17.23 2.82
 -7 1 16 39.81 3.42
 -7 -1 16 43.39 3.47
 -7 1 15 41.99 3.39
 -7 -1 15 43.53 3.4
 -7 -1 14 1.68 2.34
 -7 1 14 1.67 2.3
 7 -1 -14 0.3 1.07
 7 -1 -13 3.56 1.17
 -7 -1 13 3.45 2.29
 -7 1 13 1.83 2.22
 7 -1 -12 5.32 1.26
 -7 -1 12 4.39 2.34
 -7 1 12 0.97 2.16
 7 1 -12 2.58 1.95
 7 -1 -12 7.78 1.96
 7 -1 -11 13.28 1.46
 -7 -1 11 18.53 2.62
 -7 1 11 13.06 2.45
 7 1 -11 17.82 2.28
 7 -1 -11 16 2.19
 -7 -1 10 4.01 2.31
 -7 1 10 7.15 2.34
 7 1 -10 5.74 2.06
 7 -1 -10 5.8 2.05
 7 1 -9 269.27 9.52
 7 -1 -9 233.73 9.35
 -7 -1 9 257.53 9.56
 -7 1 9 273.89 9.63
 7 1 -8 77.83 4.05
 7 -1 -8 81.62 4.07
 -7 -1 8 76.46 4.16
 -7 1 8 87.57 4.22
 7 1 -7 9.04 2.13
 7 -1 -7 10.69 2.17
 -7 -1 7 15.33 2.4
 -7 1 7 11.12 2.4
 7 1 -6 21.23 2.4
 7 -1 -6 21.36 2.45
 7 1 -5 168.61 6.87
 7 -1 -5 179.48 6.94
 7 1 -4 4.7 1.96
 7 -1 -4 7.26 2.14
 7 1 -3 0.65 1.87
 7 -1 -3 4.44 1.93
 7 1 -2 30.71 2.63
 7 -1 -2 25.53 2.53
 7 1 -1 6.59 2.05
 7 -1 -1 6.77 2.07
 7 1 0 -2.05 2.07
 7 -1 0 -0.67 1.99
 7 1 1 0.12 2.1
 7 -1 1 4.12 2.18
 7 1 2 19.55 2.55
 7 -1 2 18.28 2.38
 7 1 3 16.89 2.42
 7 -1 3 17.38 2.36
 7 -1 4 10.95 2.16
 7 1 4 8.79 2.3
 7 1 5 2.27 2.22
 7 -1 5 -1.78 2.09
 7 1 5 1.03 2.36
 7 -1 5 -1.14 2.42
 7 1 6 13.6 2.42
 7 -1 6 10.22 2.26
 7 1 6 14.58 2.58
 7 -1 6 7.73 2.5
 7 1 7 54.09 3.59
 7 -1 7 59.25 3.61
 7 1 7 63.4 3.8
 7 -1 7 66.05 3.82
 7 1 8 7.61 2.31
 7 -1 8 9.58 2.36
 7 1 8 9.71 2.6
 7 -1 8 13.59 2.72
 7 -1 9 97.13 4.99
 7 1 9 113.77 5.12
 7 -1 9 106.08 5.07
 7 1 10 5.75 2.49
 7 -1 10 3.66 2.48
 7 1 11 0.32 2.35
 7 -1 11 1.3 2.46
 7 1 12 16.99 2.81
 7 -1 12 16.07 2.75
 7 1 13 16.33 2.66
 7 1 13 22.53 2.88
 7 -1 13 18.01 2.87
 7 -1 14 34.27 3.2
 7 1 14 31.78 3.11
 7 1 15 3.72 2.6
 7 -1 15 9.56 2.77
 7 1 16 3.17 2.61
 7 -1 16 4.78 2.78
 7 1 17 5.38 2.73
 7 -1 17 4.14 2.9
 7 -1 18 15.59 3.12
 7 1 18 15.99 3.03
 7 1 19 3.49 2.85
 7 -1 19 -0.76 2.98
 7 1 20 6.44 2.94
 7 -1 20 4.66 3.14
 7 1 21 4.68 2.96
 7 -1 21 4.35 3.14
 7 1 22 5.22 2.97
 7 -1 22 8.06 3.33
 7 -1 23 4.65 3.35
 7 1 23 11.62 3.19
 7 1 24 9.36 3.16
 7 -1 24 9.69 3.45
 7 1 25 3.66 3.25
 7 2 -28 6.84 3.44
 7 2 -27 6.49 3.32
 7 2 -26 4.6 3.12
 7 -2 -26 2.22 3.29
 7 2 -25 -2.76 2.94
 7 -2 -25 2.99 3.12
 -7 -2 24 4.3 2.93
 -7 2 24 5.86 3.02
 7 2 -24 5.24 2.88
 7 -2 -24 5.74 3.15
 -7 -2 23 12.91 3.13
 -7 2 23 8.6 3.01
 7 2 -23 6.43 2.94
 7 -2 -23 13.16 3.27
 -7 -2 22 42.88 3.82
 -7 2 22 35.28 3.71
 7 -2 -22 43.95 3.81
 7 2 -22 42.03 3.65
 -7 -2 21 152.07 7.2
 -7 2 21 165.44 7.27
 7 2 -21 177.93 7.05
 -7 2 20 194.49 8
 -7 -2 20 193.66 8.08
 7 2 -20 190.02 7.62
 -7 -2 19 8.62 2.79
 -7 2 19 4.81 2.69
 7 2 -19 5.97 2.6
 -7 -2 18 43 3.62
 -7 2 18 40.12 3.49
 7 2 -18 47.84 3.38
 -7 -2 17 7.16 2.62
 -7 2 17 10.98 2.69
 7 2 -17 14.46 2.62
 -7 -2 16 97.18 5.05
 -7 2 16 93.95 4.97
 7 2 -16 104.45 4.74
 7 -2 -15 11.13 1.46
 -7 -2 15 14.12 2.67
 -7 2 15 6.62 2.54
 7 -2 -14 7.97 1.48
 -7 -2 14 7.18 2.37
 -7 2 14 6.3 2.45
 7 -2 -13 32.72 1.99
 -7 -2 13 34.51 3.11
 -7 2 13 40.2 3.13
 7 -2 -12 28.01 1.93
 -7 -2 12 29.77 2.92
 -7 2 12 31.01 2.93
 7 2 -11 77.74 3.85
 7 -2 -11 69.38 3.77
 7 -2 -11 68.71 3.07
 -7 -2 11 75.09 4.08
 -7 2 11 82.73 4.14
 7 -2 -10 19.66 1.85
 7 2 -10 28.84 2.57
 -7 2 10 27.23 2.7
 -7 -2 10 27.68 2.72
 7 -2 -10 23.94 2.44
 -7 -2 9 1.25 2.07
 -7 2 9 1.58 2.17
 7 2 -9 1.73 1.98
 7 -2 -9 3.73 1.93
 7 2 -8 4.34 1.99
 7 -2 -8 7.99 2.07
 -7 -2 8 3.62 2.14
 -7 2 8 8.08 2.25
 7 2 -7 19.64 2.37
 7 -2 -7 17.35 2.3
 -7 -2 7 18.44 2.52
 -7 2 7 16.26 2.34
 7 2 -6 64.28 3.62
 7 -2 -6 66.48 3.64
 7 2 -5 26.96 2.65
 7 -2 -5 34.72 2.78
 7 2 -4 7.69 2.09
 7 -2 -4 7.24 2.04
 7 2 -3 0.22 2.01
 7 -2 -3 3.14 1.98
 7 2 -2 121.7 5.34
 7 -2 -2 118.33 5.26
 7 2 -1 9.78 2.27
 7 -2 -1 11.37 2.22
 7 2 0 12.86 2.35
 7 -2 0 14.71 2.29
 7 2 1 35.33 2.94
 7 -2 1 33.7 2.93
 7 2 2 44.89 3.08
 7 -2 2 36.5 2.95
 7 2 3 9.94 2.32
 7 -2 3 15.8 2.37
 7 2 4 292.55 10.68
 7 -2 4 292.03 10.66
 7 2 5 14.43 2.49
 7 -2 5 14.65 2.39
 7 2 5 13.88 2.62
 7 -2 5 6.45 2.74
 7 2 6 47.09 3.34
 7 -2 6 48.51 3.32
 7 2 6 51.54 3.47
 7 -2 6 51.91 3.55
 7 2 7 46.23 3.28
 7 -2 7 48.25 3.32
 7 2 7 45.4 3.42
 7 -2 7 46.72 3.4
 7 2 8 19.96 2.59
 7 -2 8 20.1 2.61
 7 2 8 25.3 2.94
 7 -2 8 19.84 2.84
 7 2 9 7.28 2.44
 7 -2 9 3.82 2.29
 7 2 9 3.09 2.52
 7 -2 9 7.4 2.54
 7 2 10 20.12 2.74
 7 -2 10 21.95 2.86
 7 2 11 1.49 2.47
 7 -2 11 5.33 2.57
 7 2 12 193.3 7.58
 7 2 12 205.26 7.9
 7 -2 12 208.43 7.92
 7 2 13 11.54 2.53
 7 2 13 10.32 2.7
 7 -2 13 9.65 2.76
 7 2 14 -1.3 2.46
 7 2 15 7.24 2.54
 7 2 16 16.96 2.74
 7 -2 16 15.34 3.06
 7 -2 17 4.16 2.94
 7 2 17 7.59 2.68
 7 2 18 54.39 3.67
 7 -2 18 47.46 4.06
 7 2 19 3.34 2.75
 7 -2 19 3.49 3.21
 7 2 20 8.58 2.82
 7 -2 20 8.33 3.29
 7 2 21 4.77 2.82
 7 -2 21 3.19 3.27
 7 2 22 3.55 2.87
 7 -2 22 1.55 3.27
 7 2 23 6.22 2.99
 7 -2 23 3.02 3.44
 7 2 24 7.78 3.12
 7 2 25 12.97 3.28
 7 2 26 20.85 3.57
 7 3 -28 4.48 3.49
 7 3 -27 5.27 3.3
 7 3 -26 4.27 3.13
 7 3 -25 8.37 3.12
 7 -3 -25 5.41 3.31
 -7 -3 24 11.15 3.22
 -7 3 24 4.08 3.03
 7 3 -24 7.77 3.02
 7 -3 -24 13.63 3.36
 -7 -3 23 19.01 3.28
 -7 3 23 15.9 3.22
 7 3 -23 20.65 3.21
 7 -3 -23 18.94 3.45
 -7 -3 22 20.09 3.33
 -7 3 22 20.31 3.28
 7 3 -22 27.67 3.3
 -7 -3 21 0.92 2.85
 -7 3 21 -0.45 2.71
 7 3 -21 0.33 2.62
 -7 -3 20 11.8 2.97
 -7 3 20 16.45 2.97
 7 3 -20 16.72 2.83
 7 3 -19 48.39 3.46
 -7 -3 19 47.98 3.81
 -7 3 19 49.55 3.74
 7 3 -18 8.29 2.52
 -7 -3 18 4.78 2.62
 -7 3 18 6.58 2.64
 7 3 -17 5.79 2.31
 -7 -3 17 1.67 2.58
 -7 3 17 -1.76 2.55
 7 3 -16 16.45 2.44
 7 -3 -16 14.88 1.76
 -7 -3 16 13.51 2.75
 -7 3 16 15.72 2.75
 7 -3 -15 14.84 1.78
 7 3 -15 15.06 2.47
 -7 -3 15 14.49 2.76
 -7 3 15 13.13 2.67
 7 3 -14 43.11 3.02
 7 -3 -14 44.37 2.39
 -7 -3 14 40.89 3.31
 -7 3 14 47.51 3.34
 7 -3 -13 15.43 1.77
 -7 -3 13 16.39 2.64
 -7 3 13 18.47 2.62
 7 -3 -12 0.79 1.63
 -7 -3 12 1.96 2.21
 -7 3 12 -1.8 2.21
 7 3 -11 2.36 1.93
 7 -3 -11 1.89 1.92
 7 -3 -11 4.21 1.63
 -7 -3 11 4.46 2.23
 -7 3 11 4.47 2.21
 7 3 -10 1.29 1.96
 7 -3 -10 -0.31 1.87
 7 -3 -10 1.29 1.7
 -7 -3 10 0.82 2.11
 -7 3 10 0.58 2.13
 7 3 -9 1.74 1.9
 7 -3 -9 3.3 2.02
 7 3 -9 2.56 0.83
 -7 -3 9 1.84 2.12
 -7 3 9 4.39 2.14
 7 3 -8 30.8 1.67
 7 3 -8 36.49 2.78
 7 -3 -8 43.98 2.9
 -7 -3 8 43.19 3.07
 -7 3 8 35.16 2.82
 7 3 -7 14.18 2.31
 7 -3 -7 19.34 2.33
 7 3 -7 13.52 1.44
 7 3 -6 77.32 4.11
 7 -3 -6 84.75 4.08
 7 3 -5 23.49 2.51
 7 -3 -5 20.48 2.46
 7 3 -4 33.47 2.81
 7 -3 -4 37.92 2.84
 7 3 -3 14.41 2.28
 7 -3 -3 17.42 2.33
 7 3 -2 94.73 4.65
 7 -3 -2 103.84 4.7
 7 3 -1 42.02 3.09
 7 -3 -1 48.15 3.11
 7 3 0 57.25 3.52
 7 -3 0 60.06 3.54
 7 3 1 8.71 2.3
 7 -3 1 7.71 2.27
 7 3 2 -1.52 2.2
 7 -3 2 0.8 2.05
 7 3 3 7.67 2.22
 7 -3 3 7.92 2.27
 7 3 4 290.56 10.73
 7 -3 4 293.38 10.73
 7 3 4 289.46 10.6
 7 -3 4 307.69 10.72
 7 3 5 15.21 2.61
 7 -3 5 16.09 2.47
 7 3 5 20.28 2.74
 7 -3 5 17.72 2.73
 7 3 6 28.68 2.89
 7 -3 6 34.35 2.94
 7 3 6 35.03 3.05
 7 -3 6 33.07 3.11
 7 -3 7 30.54 2.95
 7 3 7 35.42 3.06
 7 3 7 40.52 3.16
 7 -3 7 38.73 3.26
 7 3 8 27.67 2.84
 7 -3 8 27.82 2.77
 7 3 8 24.78 2.88
 7 -3 8 23.35 2.93
 7 3 9 1.91 2.33
 7 -3 9 1.77 2.34
 7 3 9 0.42 2.41
 7 -3 9 -0.33 2.46
 7 3 10 9.09 2.56
 7 -3 10 16.17 2.82
 7 3 11 0.61 2.12
 7 3 11 6.23 2.52
 7 -3 11 -0.54 2.49
 7 -3 12 31.22 3.13
 7 3 12 33.7 3.12
 7 3 12 26.84 2.77
 7 3 13 14.39 2.46
 7 3 13 20.72 2.87
 7 -3 13 13.12 2.81
 7 3 14 34.37 2.89
 7 3 15 2.86 2.39
 7 3 16 150.59 6.18
 7 3 17 4.2 2.48
 7 -3 17 3.96 2.96
 7 -3 18 52.71 4.15
 7 3 18 54.86 3.56
 7 3 19 9.62 2.62
 7 -3 19 7.48 3.32
 7 3 20 5.97 2.67
 7 -3 20 0.86 3.28
 7 3 21 31.68 3.23
 7 -3 21 30.69 3.86
 7 3 22 1.03 2.76
 7 -3 22 5.92 3.44
 7 3 23 3.25 2.81
 7 3 24 4.65 2.92
 7 3 25 3.97 3.01
 7 3 26 3.19 3.13
 7 3 27 12.82 3.46
 7 4 -28 4.72 3.43
 7 4 -27 7.71 3.33
 7 4 -26 3.03 3.24
 7 4 -25 14.32 3.26
 7 -4 -25 14.81 3.56
 -7 -4 24 -0.64 3.02
 -7 4 24 -1.41 3.02
 7 4 -24 0.12 2.92
 7 -4 -24 0.74 3.16
 -7 -4 23 10.04 3.22
 -7 4 23 6.35 3.05
 7 4 -23 9.09 2.92
 -7 -4 22 17.48 3.35
 -7 4 22 24.9 3.35
 7 4 -22 25.39 3.08
 -7 -4 21 19.03 3.27
 -7 4 21 14.45 3.07
 7 4 -21 15.17 2.84
 -7 -4 20 5.15 2.95
 -7 4 20 2.58 2.71
 7 4 -20 5.68 2.57
 -7 -4 19 11.64 2.88
 -7 4 19 15.17 2.82
 7 4 -19 15.69 2.68
 7 4 -18 52.32 3.44
 -7 -4 18 51.62 3.89
 -7 4 18 49.01 3.81
 7 -4 -17 49.84 2.71
 7 4 -17 49.84 3.26
 -7 -4 17 47.81 3.68
 -7 4 17 44.6 3.59
 -7 -4 16 21.96 2.93
 -7 4 16 17.99 2.81
 7 4 -16 25.96 2.63
 7 -4 -16 19.8 2.07
 7 4 -15 3.61 2.14
 7 -4 -15 3.68 1.82
 -7 -4 15 0.13 2.36
 -7 4 15 4 2.39
 7 4 -14 13.26 2.24
 7 -4 -14 11.58 1.87
 -7 4 14 13.43 2.56
 -7 -4 14 13.29 2.61
 7 4 -13 6.91 2.18
 7 -4 -13 11.99 1.91
 -7 -4 13 12 2.59
 -7 4 13 11.34 2.48
 7 4 -12 15.53 2.2
 7 -4 -12 10.96 1.93
 -7 -4 12 13.98 2.56
 -7 4 12 13.76 2.53
 7 4 -11 10.28 2.21
 7 -4 -11 11.58 2.15
 7 -4 -11 8.59 1.93
 -7 -4 11 10.27 2.4
 -7 4 11 7.8 2.42
 7 4 -10 6.73 2.13
 7 -4 -10 6.12 2.02
 7 -4 -10 7.42 1.92
 -7 -4 10 4.77 2.27
 -7 4 10 3.67 2.22
 7 4 -9 2.85 2.1
 7 -4 -9 6.52 2.05
 7 4 -9 3.33 0.75
 -7 -4 9 4.73 2.25
 -7 4 9 5.08 2.22
 7 4 -8 14.59 1.28
 -7 -4 8 21.35 2.63
 -7 4 8 17.72 2.51
 7 4 -8 20.24 2.48
 7 -4 -8 20.61 2.33
 7 -4 -7 30.62 2.58
 7 4 -7 26.7 2.7
 7 4 -7 23.9 1.68
 7 4 -6 -1.43 2.12
 7 -4 -6 -0.11 1.97
 7 4 -6 3.21 1.43
 7 4 -5 46.84 3.16
 7 -4 -5 47.97 3.08
 7 4 -5 44.28 2.33
 7 4 -4 -1 2.07
 7 -4 -4 -0.32 2
 7 4 -4 2.23 1.58
 7 4 -3 12.21 2.38
 7 -4 -3 13.91 2.28
 7 4 -2 22.66 2.66
 7 -4 -2 19.94 2.45
 7 -4 -1 105.43 4.86
 7 4 -1 105.4 4.93
 7 4 0 77.11 4.11
 7 -4 0 78.83 4.05
 7 4 1 169.17 6.89
 7 -4 1 168.96 6.83
 7 4 2 249.71 9.58
 7 -4 2 266.61 9.64
 7 4 3 25.53 2.7
 7 -4 3 26.64 2.67
 7 4 4 93.27 4.57
 7 -4 4 94.59 4.62
 7 4 4 85.07 4.53
 7 -4 4 100.48 4.71
 7 -4 5 10.18 2.39
 7 4 5 10.64 2.36
 7 -4 5 7.42 2.63
 7 4 5 14.2 2.67
 7 4 6 38.34 3.17
 7 -4 6 39.04 3.08
 7 4 6 40.09 3.21
 7 -4 6 44.08 3.33
 7 -4 7 8.35 2.35
 7 4 7 10.46 2.32
 7 4 7 10.06 2.64
 7 -4 7 12.4 2.73
 7 4 8 0.12 2.24
 7 -4 8 1.1 2.26
 7 -4 8 1.2 2.55
 7 4 8 -0.84 2.38
 7 4 9 12.07 2.58
 7 -4 9 11.86 2.5
 7 4 9 12.35 2.03
 7 4 9 11.29 2.62
 7 -4 9 9.7 2.67
 7 -4 10 5.19 2.36
 7 4 10 1.96 1.98
 7 4 10 5.81 2.5
 7 -4 10 4.31 2.59
 7 4 11 20.61 2.36
 7 4 11 19.87 2.85
 7 -4 11 26.11 3.06
 7 4 12 3.41 2.08
 7 4 12 1.06 2.51
 7 -4 12 6.15 2.71
 7 4 13 1.32 2.08
 7 4 13 0.43 2.52
 7 -4 13 4.46 2.7
 7 4 14 75.81 3.8
 7 4 15 132.37 5.43
 7 4 16 15.8 2.43
 7 4 17 4.08 2.3
 7 4 18 46.8 3.23
 7 -4 18 44.79 4.07
 7 4 19 20.15 2.72
 7 -4 19 21.76 3.63
 7 4 20 13.25 2.65
 7 -4 20 7.66 3.51
 7 4 21 1.74 2.54
 7 -4 21 4.89 3.59
 7 4 22 0.94 2.58
 7 4 23 4.66 2.76
 7 4 24 6.45 2.86
 7 4 25 6.75 2.95
 7 5 -28 7.3 3.63
 7 5 -27 3.65 3.42
 7 5 -26 20.33 3.43
 7 5 -25 7.09 3.21
 7 5 -24 7.65 2.97
 -7 -5 24 6.5 3.32
 -7 -5 23 -0.48 3.07
 -7 5 23 5.1 3.06
 7 5 -22 0.11 2.66
 -7 -5 22 -1.7 3.02
 -7 5 22 4.95 2.97
 7 5 -21 0.31 2.55
 -7 -5 21 1.2 2.91
 -7 5 21 2.92 2.84
 7 5 -20 26.56 3.01
 -7 -5 20 32.32 3.51
 -7 5 20 27.33 3.25
 7 5 -19 1.99 2.41
 -7 -5 19 3.18 2.67
 -7 5 19 3.62 2.64
 -7 -5 18 3.85 2.75
 -7 5 18 5.91 2.64
 7 5 -18 7.76 2.42
 7 -5 -18 7.41 2.07
 -7 -5 17 1.25 2.64
 -7 5 17 2.82 2.58
 7 5 -17 1.39 2.26
 7 -5 -17 3.54 1.99
 -7 -5 16 3.9 2.57
 -7 5 16 5.34 2.6
 7 -5 -16 5.07 2
 7 5 -16 3.9 2.22
 7 5 -15 113.69 4.82
 7 -5 -15 112.48 4.6
 -7 -5 15 110.19 5.35
 -7 5 15 105.89 5.21
 7 -5 -14 17.43 2.17
 -7 5 14 15.22 2.71
 -7 -5 14 19.71 2.76
 7 5 -14 14.88 2.28
 7 5 -13 73.94 3.54
 7 -5 -13 69.76 3.41
 -7 -5 13 59.61 3.98
 -7 5 13 71.18 3.98
 7 5 -12 1.3 1.95
 7 -5 -12 3.43 2.01
 -7 -5 12 -0.37 2.3
 -7 5 12 2.49 2.26
 7 5 -11 1.62 1.81
 7 -5 -11 4.59 2.01
 -7 -5 11 0.36 2.27
 -7 5 11 0.82 2.21
 7 -5 -10 39.58 2.68
 -7 -5 10 29.33 2.9
 -7 5 10 38.53 3.07
 7 5 -10 37.26 2.47
 7 -5 -10 38.23 2.81
 7 5 -10 37.92 2.85
 7 -5 -9 10.62 2.17
 -7 -5 9 10.91 2.37
 -7 5 9 8.99 2.31
 7 5 -9 8.34 1.87
 7 5 -9 7.65 2.07
 7 -5 -9 11.7 2.18
 7 5 -8 5.52 2.2
 7 -5 -8 7.01 2.14
 7 5 -8 4.93 1.19
 7 5 -7 67.91 3.61
 7 -5 -7 66.22 3.47
 7 5 -7 51.71 2.46
 7 5 -6 58.83 3.5
 7 -5 -6 60.55 3.43
 7 5 -6 48.96 2.5
 7 5 -5 42.83 3.19
 7 -5 -5 43.8 3.05
 7 5 -5 40.81 2.37
 7 5 -4 41.25 3.18
 7 -5 -4 41.99 3.02
 7 5 -4 43.14 2.45
 7 5 -3 237.65 8.98
 7 -5 -3 276.36 9.1
 7 5 -3 224.94 8.24
 7 5 -2 12.57 2.52
 7 -5 -2 4.16 2.17
 7 5 -2 9.94 1.99
 7 5 -1 178.76 6.85
 7 -5 -1 175.07 6.74
 7 5 -1 155.81 6.13
 7 -5 0 165.08 6.61
 7 5 0 156.94 6.59
 7 5 1 5.19 2.37
 7 -5 1 0.77 2.08
 7 5 2 19.13 2.55
 7 -5 2 19.4 2.51
 7 5 3 6.7 2.33
 7 -5 3 2.85 2.25
 7 5 3 0.69 2.32
 7 -5 4 21.37 2.55
 7 5 4 20.31 2.68
 7 5 4 16.32 2.74
 7 -5 4 22.46 2.9
 7 5 5 33.87 3.04
 7 -5 5 38.49 3.01
 7 5 5 39.2 3.16
 7 -5 5 37.68 3.27
 7 -5 6 28.67 2.84
 7 5 6 24.27 2.84
 7 5 6 22.22 2.85
 7 -5 6 21.07 2.96
 7 5 7 64.73 3.91
 7 -5 7 59.57 3.83
 7 5 7 77.86 4.07
 7 -5 7 76.23 4.17
 7 5 7 62.41 3.09
 7 5 8 19.72 2.04
 7 5 8 19.79 2.7
 7 -5 8 18.31 2.56
 7 -5 8 27.49 3.04
 7 5 8 22.75 2.85
 7 5 9 12.27 1.91
 7 5 9 15.37 2.62
 7 -5 9 13.19 2.53
 7 5 9 13.55 2.67
 7 -5 9 15.29 2.84
 7 5 10 22.82 2.97
 7 -5 10 29.43 2.99
 7 5 10 39.38 3.13
 7 -5 10 36.14 3.21
 7 5 10 27.92 2.26
 7 -5 11 2.91 2.44
 7 5 11 3.83 2.59
 7 -5 11 1.3 2.62
 7 5 11 3.29 1.83
 7 5 12 6.38 2.67
 7 -5 12 11.19 2.83
 7 5 12 5.58 1.93
 7 5 13 4.35 1.9
 7 5 14 1.87 1.98
 7 5 15 3.19 2.06
 7 5 16 30.53 2.59
 7 5 17 9.19 2.22
 7 5 18 9.52 2.29
 7 -5 18 9 3.34
 7 5 19 0.69 2.25
 7 -5 19 0.15 3.37
 7 5 20 5.19 2.36
 7 -5 20 4.37 3.62
 7 5 21 14.01 2.61
 7 5 22 3.55 2.56
 7 6 -28 18.77 3.8
 7 6 -27 5.38 3.4
 7 6 -26 4.63 3.33
 7 6 -25 24.99 3.49
 7 6 -24 9.81 3.13
 7 6 -23 3.79 2.83
 -7 -6 23 4.54 3.13
 -7 6 23 5.8 3.03
 7 6 -22 1.71 2.73
 -7 -6 22 7.8 3.04
 -7 6 22 1.48 2.81
 7 6 -21 4.07 2.65
 -7 -6 21 0.45 2.87
 -7 6 21 -0.14 2.73
 7 6 -20 1.73 2.5
 -7 -6 20 2.36 2.93
 -7 6 20 1.7 2.75
 -7 -6 19 7.12 2.88
 -7 6 19 6.01 2.79
 7 6 -19 5.88 2.45
 7 -6 -19 5.79 2.3
 -7 -6 18 1.84 2.78
 -7 6 18 4.25 2.69
 7 6 -18 0.52 2.29
 7 -6 -18 1.25 2.11
 -7 -6 17 4.11 2.68
 -7 6 17 2.91 2.56
 7 -6 -17 1.4 2.17
 7 6 -17 1.07 2.25
 -7 6 16 16.05 2.78
 -7 -6 16 14.01 2.85
 7 6 -16 19.01 2.42
 7 -6 -16 18.36 2.44
 -7 6 15 2.38 2.43
 -7 -6 15 1.57 2.55
 7 -6 -15 2.14 2.16
 7 6 -15 2.44 2
 7 -6 -14 5.9 2.16
 -7 -6 14 6.63 2.58
 -7 6 14 8.47 2.51
 7 6 -14 6.21 2
 7 -6 -13 9.83 2.26
 -7 -6 13 8.38 2.64
 -7 6 13 10.14 2.5
 7 6 -13 9.9 2.01
 7 -6 -12 3.63 2.15
 -7 -6 12 0.61 2.44
 -7 6 12 -0.83 2.35
 7 6 -12 2.89 1.8
 7 6 -11 36.83 2.46
 7 -6 -11 35.94 2.8
 -7 6 11 35.76 3.07
 -7 -6 11 33.66 3.08
 7 -6 -10 34.24 2.8
 -7 -6 10 32.93 3.03
 -7 6 10 40.58 3.13
 7 6 -10 35.92 2.31
 7 6 -10 33.11 2.77
 7 -6 -9 9.34 2.32
 -7 6 9 12.43 2.39
 7 6 -9 11.43 2.2
 7 -6 -9 6.4 2.04
 7 6 -9 11.01 1.78
 7 6 -8 1.48 1.58
 7 6 -8 4.67 2.13
 7 -6 -8 -0.31 1.97
 7 -6 -8 0.9 2.18
 7 -6 -7 25.19 2.51
 7 6 -7 25.53 1.86
 7 6 -7 23.06 2.52
 7 6 -7 18.42 1.72
 7 6 -6 2.12 1.5
 7 -6 -6 0.31 2.07
 7 6 -6 1.95 2.14
 7 6 -6 4.4 1.58
 7 6 -5 2.41 1.42
 7 -6 -5 0.31 1.99
 7 6 -5 0.66 2.13
 7 6 -5 2.71 1.65
 7 6 -4 6.02 1.85
 7 6 -4 5.43 2.26
 7 -6 -4 2.1 2.1
 7 6 -3 113.93 5.08
 7 -6 -3 119.42 5.02
 7 6 -3 102.39 4.41
 7 6 -2 51.54 3.42
 7 -6 -2 47.96 3.18
 7 6 -2 48.65 2.85
 7 6 -1 105.37 4.85
 7 -6 -1 103.5 4.75
 7 6 -1 98.35 4.28
 7 6 0 31.73 2.83
 7 -6 0 30.94 2.79
 7 6 0 22.53 2.43
 7 6 1 -0.69 2.15
 7 -6 1 -0.55 2.11
 7 6 1 1.98 2.03
 7 6 2 5.97 2.29
 7 -6 2 8.23 2.26
 7 6 2 5.96 2.11
 7 6 3 2.86 2.53
 7 -6 3 -1.04 2.59
 7 6 3 2.35 2.06
 7 6 3 -0.47 2.2
 7 -6 3 0.34 2.14
 7 6 4 104.85 4.82
 7 6 4 107.39 5.18
 7 -6 4 113.91 5.19
 7 6 4 121.09 5.21
 7 -6 4 123.32 5.37
 7 6 5 54.73 3.67
 7 -6 5 60.12 3.68
 7 6 5 56.99 3.72
 7 -6 5 62.18 3.91
 7 6 5 57.02 2.58
 7 6 6 10.16 2.48
 7 -6 6 11.4 2.41
 7 6 6 8.12 1.46
 7 6 6 12.62 2.69
 7 -6 6 9.18 2.74
 7 -6 7 31.09 2.95
 7 6 7 28.81 2.97
 7 6 7 32.85 3.09
 7 -6 7 39.73 3.38
 7 6 7 28.74 1.93
 7 6 8 18.66 2.67
 7 -6 8 16.11 2.66
 7 6 8 22.1 2.8
 7 -6 8 18.17 2.91
 7 6 8 16.79 1.7
 7 6 9 12.15 2.5
 7 -6 9 12.68 2.57
 7 6 9 16.18 2.73
 7 -6 9 13.72 2.8
 7 6 9 12.78 1.64
 7 6 10 0.39 2.32
 7 -6 10 0.38 2.3
 7 6 10 5.36 2.55
 7 -6 10 4.28 2.65
 7 6 10 3.1 1.47
 7 6 11 24.24 3.13
 7 -6 11 40.04 3.34
 7 6 11 36.61 3.18
 7 -6 11 39.57 3.42
 7 6 11 35.94 2.18
 7 -6 12 8.53 2.86
 7 6 12 6.42 1.68
 7 6 13 40.88 2.44
 7 6 14 20.8 2.08
 7 6 15 2.69 1.88
 7 6 16 6.24 1.96
 7 -6 18 9.7 3.62
 7 7 -28 -0.55 3.56
 7 7 -27 7.53 3.45
 7 7 -26 11.28 3.34
 7 7 -25 0.24 3.11
 7 7 -24 20.61 3.41
 7 7 -23 11.8 3
 -7 -7 23 13.03 3.41
 -7 7 23 9.31 3.17
 7 7 -22 5.03 2.8
 -7 -7 22 6.72 3.21
 -7 7 22 1.76 2.98
 7 7 -21 3.68 2.69
 -7 -7 21 3.92 3.06
 -7 7 21 3.31 2.9
 -7 -7 20 10.5 3.15
 -7 7 20 6.09 2.83
 7 7 -20 5.85 2.6
 7 -7 -20 7.93 2.53
 -7 -7 19 7.61 2.96
 -7 7 19 1.39 2.76
 7 7 -19 6.42 2.5
 7 -7 -19 3.24 2.43
 -7 -7 18 16.71 3.16
 -7 7 18 19.59 3.01
 7 -7 -18 23.75 2.71
 7 7 -18 20.38 2.66
 -7 7 17 -1.03 2.53
 -7 -7 17 2.01 2.61
 7 7 -17 2.63 2.26
 7 -7 -17 1.27 2.27
 -7 7 16 2.93 2.6
 -7 -7 16 3.05 2.71
 7 7 -16 3.22 2.11
 7 -7 -16 3.25 2.41
 -7 -7 15 0.52 2.51
 -7 7 15 0.87 2.45
 7 -7 -15 2.18 2.38
 7 7 -15 2.85 2.01
 7 -7 -14 27.08 2.67
 -7 -7 14 20.59 2.96
 -7 7 14 22.98 2.91
 7 7 -14 24.84 2.33
 7 -7 -13 2.27 2.33
 -7 -7 13 7.36 2.57
 -7 7 13 5.79 2.49
 7 7 -13 3.78 1.85
 7 -7 -12 0.33 2.26
 -7 -7 12 0.6 2.42
 -7 7 12 -0.82 2.28
 7 7 -12 2.8 1.78
 7 -7 -11 21.15 2.6
 -7 -7 11 22.5 2.86
 -7 7 11 20.96 2.66
 7 7 -11 21.46 2
 7 -7 -10 16.97 2.55
 -7 -7 10 18.47 2.69
 -7 7 10 18.61 2.64
 7 7 -10 12.35 1.79
 7 -7 -9 62.52 3.69
 7 7 -9 68.34 2.97
 7 7 -9 61.52 3.59
 7 -7 -9 64.42 3.58
 7 -7 -8 4.96 2.4
 7 7 -8 5.15 2.16
 7 -7 -8 9.42 2.13
 7 7 -8 8.57 1.58
 7 7 -7 41.04 2.13
 7 -7 -7 40.54 2.85
 7 7 -7 33.09 2.89
 7 7 -7 33.67 2.18
 7 7 -6 2.04 2.25
 7 -7 -6 1.43 1.98
 7 7 -6 4.77 1.42
 7 7 -6 4.16 1.74
 7 7 -5 43.5 2.69
 7 7 -5 50.32 3.34
 7 -7 -5 50.5 3.18
 7 7 -5 50.2 2.26
 7 7 -4 17.44 2.09
 7 7 -4 19.8 2.68
 7 -7 -4 12.98 2.39
 7 7 -4 18.9 1.48
 7 7 -3 9.07 2.01
 7 -7 -3 10.77 2.25
 7 7 -3 10.83 2.41
 7 7 -3 12.06 1.27
 7 7 -2 0.44 2.27
 7 -7 -2 0.95 2.15
 7 7 -2 4.97 2.02
 7 7 -2 3.79 1.1
 7 7 -1 -2.9 2.29
 7 -7 -1 -3.48 2.21
 7 7 -1 2 2.07
 7 7 -1 3.92 1.03
 7 7 0 26.62 2.77
 7 -7 0 28.49 2.68
 7 7 0 29.2 2.56
 7 7 1 20.86 2.44
 7 7 1 25.89 2.72
 7 -7 1 22.31 2.62
 7 7 2 5.83 0.92
 7 7 2 9.44 2.2
 7 7 2 9.57 2.41
 7 -7 2 6.69 2.25
 7 7 2 5.14 2.44
 7 -7 2 7.88 2.72
 7 7 3 19.45 2.66
 7 -7 3 20.17 2.56
 7 7 3 20.49 2.42
 7 7 3 16.48 1.09
 7 7 3 17.64 2.62
 7 -7 3 21.68 2.97
 7 7 4 2.14 2.21
 7 -7 4 1.03 2.19
 7 7 4 2.55 2.49
 7 -7 4 1.67 2.66
 7 7 4 1.2 2.15
 7 7 4 0.34 0.79
 7 -7 5 0.81 2.13
 7 7 5 3.28 2.27
 7 7 5 0.89 2.4
 7 -7 5 1.16 2.64
 7 7 5 4.72 2.16
 7 7 5 2.54 0.83
 7 -7 6 8.98 2.38
 7 7 6 5.92 2.33
 7 -7 6 5.88 2.79
 7 7 6 5.99 2.52
 7 7 6 8.61 2.16
 7 7 6 9.38 0.98
 7 -7 7 4.51 2.41
 7 7 7 2.57 2.28
 7 7 7 7.89 2.59
 7 -7 7 4.41 2.67
 7 7 7 4.61 2
 7 7 7 2.56 1.01
 7 7 8 80.76 4.37
 7 7 8 94.13 4.8
 7 -7 8 93.5 4.78
 7 7 8 113.93 4.8
 7 -7 8 109.84 5.01
 7 7 9 -3.01 2.27
 7 -7 9 2.49 2.44
 7 7 9 0.38 2.32
 7 7 9 3.55 2.49
 7 -7 9 3.15 2.73
 7 7 10 -0.32 2.43
 7 7 10 3.43 2.36
 7 -7 10 6.61 2.51
 7 7 10 4.67 2.49
 7 -7 10 4.55 2.74
 7 7 11 0.89 2.61
 7 7 11 5.48 2.48
 7 -7 11 6.16 2.57
 7 7 11 11.98 2.61
 7 -7 11 12.41 2.9
 7 7 12 1.27 2.67
 7 7 12 2.14 2.49
 7 -7 12 8.89 2.72
 7 7 13 10.84 2.91
 7 -7 13 17.21 2.99
 7 7 14 -2.34 2.84
 7 7 15 6.09 3.04
 7 7 16 -2.62 3.02
 7 8 -27 7.37 3.6
 7 8 -26 6.19 3.39
 7 8 -25 -3.67 3.21
 7 8 -24 11.4 3.21
 -7 -8 23 17.33 3.6
 7 8 -23 23.92 3.29
 7 8 -22 39.74 3.59
 -7 -8 22 45.23 4.1
 -7 8 22 45.74 3.94
 -7 -8 21 8.65 3.19
 -7 8 21 8.34 3.04
 7 8 -21 2.72 2.68
 7 -8 -20 18.1 2.94
 -7 -8 20 11.79 3.23
 -7 8 20 16.46 3.17
 7 8 -20 18.01 2.89
 -7 -8 19 -0.7 2.82
 -7 8 19 6.3 2.81
 7 8 -19 3.14 2.47
 7 -8 -19 -0.35 2.55
 -7 -8 18 1.23 2.8
 -7 8 18 2.07 2.57
 7 8 -18 0.58 2.29
 7 -8 -18 1.15 2.49
 -7 8 17 26.61 3.16
 -7 -8 17 25.15 3.24
 7 8 -17 25.15 2.71
 7 -8 -17 28.95 2.99
 -7 8 16 24.91 3.09
 -7 -8 16 20.07 3.09
 7 8 -16 23.82 2.54
 7 -8 -16 22.08 2.88
 -7 -8 15 14.91 2.9
 -7 8 15 14.33 2.74
 7 -8 -15 14.18 2.65
 7 8 -15 14.81 2.28
 7 -8 -14 5.21 2.53
 -7 -8 14 6.51 2.64
 -7 8 14 7.92 2.66
 7 8 -14 6.92 2.03
 7 -8 -13 4.03 2.49
 -7 -8 13 1.21 2.46
 -7 8 13 4.01 2.42
 7 8 -13 4.36 1.91
 7 -8 -12 23.18 2.85
 -7 -8 12 21.03 2.9
 -7 8 12 25.78 2.9
 7 8 -12 23.95 2.13
 7 -8 -11 58.96 3.67
 -7 -8 11 60.5 3.88
 -7 8 11 63.53 3.78
 7 8 -11 57.34 2.87
 7 -8 -10 1.7 2.5
 7 8 -10 3.73 1.59
 7 -8 -9 0.97 2.41
 7 8 -9 0.16 1.44
 7 -8 -8 0.79 2.54
 7 8 -8 2.47 2.1
 7 -8 -8 0.98 1.98
 7 8 -8 1.14 1.35
 7 -8 -7 27.26 3.11
 7 8 -7 30.24 2.72
 7 -8 -7 30.09 2.65
 7 8 -7 27.77 1.74
 7 8 -6 10.04 1.97
 7 8 -6 12.2 2.43
 7 -8 -6 13.12 2.34
 7 8 -6 14.67 1.36
 7 8 -5 113.5 5.1
 7 8 -5 138.73 4.58
 7 8 -5 134.04 5.76
 7 -8 -5 148.68 5.75
 7 8 -4 11.7 2.12
 7 8 -4 10.92 1.07
 7 8 -4 12.6 2.62
 7 -8 -4 7.75 2.21
 7 8 -3 -1.2 2.37
 7 -8 -3 1.54 2.18
 7 8 -3 5.27 2.09
 7 -8 -2 20.4 2.55
 7 8 -2 17.94 2.65
 7 8 -2 24.77 2.43
 7 8 -1 -3.33 2.34
 7 -8 -1 -3.24 2.31
 7 8 -1 4.44 2.19
 7 8 0 60.89 3.79
 7 -8 0 64.82 3.71
 7 8 0 63.87 3.52
 7 -8 1 7.07 2.91
 7 8 1 11.81 2.56
 7 8 1 7.32 2.34
 7 -8 1 9.15 2.35
 7 8 1 12.42 2.51
 7 8 2 54.11 3.5
 7 8 2 58.79 3.57
 7 -8 2 58.31 3.92
 7 -8 2 56.65 3.56
 7 8 2 62.07 3.66
 7 8 3 16.52 2.63
 7 -8 3 8 2.88
 7 8 3 11.83 2.44
 7 -8 3 9.21 2.39
 7 8 3 10.69 2.56
 7 8 4 7.33 2.47
 7 -8 4 4.74 2.85
 7 8 4 8.84 2.46
 7 8 4 7.15 2.34
 7 -8 4 4.6 2.34
 7 8 5 26.1 2.74
 7 -8 5 31.96 3.36
 7 8 5 30.67 2.92
 7 8 5 29.29 2.85
 7 -8 5 30.3 2.93
 7 8 6 4.04 2.41
 7 -8 6 4.86 2.75
 7 8 6 5.46 2.22
 7 -8 6 1.16 2.32
 7 8 6 4.48 2.2
 7 8 7 3.62 2.06
 7 8 7 9.35 2.38
 7 -8 7 4.8 2.72
 7 -8 7 8.1 2.48
 7 8 7 7.31 2.35
 7 8 8 -0.83 2.09
 7 8 8 5.85 2.39
 7 -8 8 2.06 2.68
 7 -8 8 3.35 2.5
 7 8 8 -1.11 2.27
 7 8 9 4.75 2.35
 7 8 9 13.11 2.5
 7 -8 9 4.03 2.77
 7 8 9 8.55 2.42
 7 -8 9 3.67 2.44
 7 8 10 14.8 2.79
 7 8 10 27.03 2.83
 7 -8 10 27.4 3.23
 7 8 10 22.13 2.83
 7 -8 10 24.77 2.99
 7 8 11 1.28 2.29
 7 -8 11 3.93 2.65
 7 8 11 3.78 2.57
 7 8 12 -0.39 2.34
 7 -8 12 3.76 2.63
 7 8 12 4.01 2.65
 7 8 13 -2.16 2.43
 7 -8 13 4.02 2.75
 7 8 13 -0.73 2.79
 7 -8 14 31.19 3.38
 7 8 14 25.95 3.36
 7 8 15 3.48 2.89
 7 9 -27 30.36 3.97
 7 9 -26 22.55 3.66
 7 9 -25 15.04 3.4
 7 9 -24 2.98 3.14
 7 9 -23 4.51 3.07
 -7 -9 22 12.31 3.35
 -7 9 22 9.85 3.24
 7 9 -22 9.96 2.99
 7 9 -21 -0.85 2.67
 -7 -9 21 3.29 3.01
 -7 9 21 2.66 2.92
 7 -9 -21 1.59 2.94
 7 9 -20 0.09 2.58
 -7 -9 20 1.96 2.97
 -7 9 20 -0.27 2.85
 7 -9 -20 3.73 2.77
 7 -9 -19 15.79 2.97
 7 9 -19 13.72 2.66
 -7 9 19 11.45 2.98
 -7 -9 19 20.14 3.28
 7 -9 -18 6.37 2.77
 -7 -9 18 2.56 2.88
 7 9 -18 7.52 2.42
 -7 9 18 6.37 2.85
 7 -9 -17 6.31 2.76
 7 9 -17 1.33 2.24
 -7 -9 17 -1.58 2.84
 -7 9 17 -0.76 2.69
 7 -9 -16 2.61 2.77
 -7 -9 16 -2.2 2.76
 7 9 -16 2 2.13
 -7 9 16 3.35 2.66
 7 -9 -15 1 2.7
 -7 9 15 1.35 2.55
 7 9 -15 -0.06 2.03
 -7 -9 15 5.25 2.71
 7 -9 -14 22.71 3.03
 7 9 -14 17.78 2.21
 -7 -9 14 20.65 2.97
 -7 9 14 25.06 2.94
 7 -9 -13 3.78 2.66
 -7 -9 13 1.81 2.51
 7 9 -13 1.89 1.83
 -7 9 13 2.93 2.54
 7 -9 -12 2.33 2.61
 -7 9 12 3.5 2.53
 7 -9 -11 0.1 2.67
 7 -9 -10 -0.31 2.65
 7 -9 -9 11.17 2.79
 7 -9 -8 8.7 2.87
 7 -9 -7 33.5 2.69
 7 9 -7 28.96 2.7
 7 -9 -7 29.65 3.24
 7 9 -6 11.67 2.32
 7 -9 -6 12.4 2.26
 7 -9 -6 17.85 3.06
 7 9 -5 -1.67 2.21
 7 -9 -5 -1.29 2.18
 7 9 -5 0.19 2.07
 7 9 -4 -1.89 2.24
 7 -9 -4 -1.09 2.12
 7 9 -4 0.13 2.06
 7 9 -3 -0.85 2.24
 7 -9 -3 1.78 2.12
 7 9 -3 4.53 2.21
 7 -9 -2 34.39 2.86
 7 9 -2 34.14 2.95
 7 9 -2 32.62 2.77
 7 -9 -1 0.1 2.12
 7 9 -1 0.33 2.3
 7 9 -1 5.29 2.31
 7 9 0 45.81 2.97
 7 -9 0 44.74 3.5
 7 9 0 39.25 3.15
 7 -9 0 41.85 3.08
 7 9 0 38.62 3.04
 7 -9 1 14.15 2.99
 7 9 1 15.45 2.36
 7 9 1 5.9 2.42
 7 -9 1 8.94 2.34
 7 9 1 10.72 2.49
 7 9 2 3.47 2.11
 7 -9 2 6.03 2.85
 7 -9 2 6.47 2.32
 7 9 2 13.73 2.39
 7 9 2 7.45 2.51
 7 9 3 2.73 2.11
 7 -9 3 4.13 2.84
 7 9 3 10.94 2.28
 7 -9 3 4.99 2.36
 7 9 3 3.46 2.42
 7 9 4 8.19 2.18
 7 -9 4 9.18 2.89
 7 9 4 4.87 2.4
 7 9 4 11.72 2.22
 7 -9 4 6.02 2.33
 7 9 5 27.41 2.58
 7 -9 5 18.35 3.05
 7 9 5 15.83 2.61
 7 -9 5 18.04 2.69
 7 9 5 22.42 2.62
 7 -9 6 19.08 2.97
 7 9 6 23.66 2.55
 7 -9 6 18.82 2.77
 7 9 6 16.61 2.51
 7 9 6 12.72 2.47
 7 -9 7 29.17 3.2
 7 9 7 39.35 2.83
 7 9 7 22.2 2.65
 7 9 7 20.58 2.62
 7 -9 7 22.64 2.95
 7 9 8 17.25 2.52
 7 -9 8 20.21 2.74
 7 9 8 27.02 2.62
 7 -9 8 17.94 2.99
 7 9 8 14.58 2.54
 7 9 9 4.96 2.3
 7 -9 9 5.76 2.55
 7 9 9 13.09 2.48
 7 -9 9 8.27 2.78
 7 9 9 5.87 2.46
 7 9 10 4.76 2.59
 7 9 10 0.13 2.23
 7 -9 10 3.82 2.58
 7 9 11 31 3.28
 7 -9 11 38.84 3.36
 7 9 11 30.8 3.03
 7 9 12 16.49 3.07
 7 -9 12 15.56 2.94
 7 9 12 10.67 2.56
 7 9 13 1.14 2.81
 7 9 13 -2.24 2.4
 7 -9 13 -1.69 2.68
 7 9 14 18.43 3.25
 7 9 14 18.03 2.78
 7 -9 14 21.35 3.16
 7 9 15 3.19 2.44
 7 -9 15 5.54 2.89
 7 -9 16 12.85 3.22
 -7 -10 22 6.55 3.34
 7 -10 -21 2.72 3.08
 -7 10 21 3.78 2.93
 -7 -10 21 1.13 3.13
 7 -10 -20 3.98 3.08
 -7 -10 20 -3.16 3.08
 -7 10 20 -1.21 2.92
 7 -10 -19 4.85 2.97
 -7 10 19 7.54 2.94
 -7 -10 19 1.88 2.98
 7 -10 -18 3.33 3.04
 -7 -10 18 3.3 2.99
 -7 10 18 3.32 2.8
 7 -10 -17 1.29 2.89
 -7 -10 17 0.13 2.83
 -7 10 17 -0.13 2.69
 7 -10 -16 34.08 3.55
 -7 -10 16 23.33 3.2
 -7 10 16 26.67 3.22
 7 -10 -15 42.45 3.64
 -7 -10 15 34.52 3.48
 -7 10 15 41.19 3.54
 7 -10 -14 7.67 3.06
 -7 -10 14 6.29 2.73
 -7 10 14 7.67 2.69
 7 -10 -13 5.69 2.95
 7 -10 -12 0.33 2.84
 7 -10 -11 97.34 5.08
 7 -10 -10 0.68 2.89
 7 -10 -9 19.29 3.14
 7 -10 -8 1.29 2.92
 7 -10 -7 37.07 3.64
 7 10 -6 20.32 2.42
 7 -10 -6 10.45 3.03
 7 10 -5 6.48 2.17
 7 -10 -5 -0.09 2.08
 7 -10 -5 1.86 3.03
 7 10 -4 0.31 2.03
 7 -10 -4 1.81 2.14
 7 -10 -4 6.19 3.13
 7 10 -4 -0.22 2.25
 7 10 -3 79.02 3.8
 7 -10 -3 72.21 3.76
 7 10 -3 52.36 3.52
 7 10 -2 9.29 2.31
 7 -10 -2 1.06 2.18
 7 10 -2 6.32 2.4
 7 10 -1 114.52 4.75
 7 -10 -1 107.17 5.01
 7 -10 -1 106.43 4.72
 7 10 -1 92.05 4.64
 7 10 -1 86.8 4.52
 7 -10 0 -0.97 2.91
 7 -10 0 0.2 2.25
 7 10 0 8.39 2.37
 7 10 0 12.23 2.57
 7 10 1 23.26 2.59
 7 -10 1 16.64 2.99
 7 10 1 8.82 2.33
 7 -10 1 13.39 2.5
 7 10 1 19.4 2.73
 7 10 2 9.21 2.32
 7 -10 2 1.96 2.75
 7 10 2 -5.5 2.43
 7 -10 2 0.82 2.3
 7 10 2 9.16 2.38
 7 10 3 18.87 2.48
 7 -10 3 25.63 3.09
 7 -10 3 21.87 2.68
 7 10 3 18.84 2.48
 7 10 3 20.16 2.72
 7 10 4 -0.09 2.1
 7 -10 4 3.59 2.78
 7 10 4 -1.27 1.93
 7 -10 4 -1.28 2.24
 7 10 4 -3.47 2.44
 7 10 5 -0.27 2.04
 7 -10 5 3.45 2.73
 7 10 5 -0.23 1.97
 7 -10 5 0.11 2.39
 7 10 5 -3.8 2.49
 7 10 6 1.43 2.02
 7 -10 6 5 2.74
 7 10 6 -1.18 2.03
 7 -10 6 0.55 2.35
 7 10 6 -2.84 2.35
 7 10 7 9.3 2.14
 7 -10 7 7.51 2.79
 7 10 7 6.03 2.06
 7 -10 7 4.69 2.48
 7 10 7 6.9 2.33
 7 -10 8 3.78 2.76
 7 10 8 7.92 2.51
[truncated: 352,729 more chars]
