# Supplementary material for: Three Component Thio‐ and Carboboration of Alkynes: A Modular Route to Functionalised Bicyclic Boronates
Source: Angew Chem Int Ed Engl. 2026 May 27;65(30):e9548215. doi: 10.1002/anie.9548215 (PMC13383196; doi:10.1002/anie.9548215)
Supplement: Supplementary file 2 — Supporting File 2: anie72649‐sup‐0002‐cif.zip. [file ANIE-65-e9548215-s002.zip › anie72649-sup-0002-cif/Compound 4a.cif]

data_4a
# lbw380-02hex
_audit_creation_date               2025-12-03
_audit_creation_method
;
Olex2 1.5-beta
(compiled 2025.07.13 svn.rb7424aed for OlexSys, GUI svn.r7314)
;
_audit_contact_author_address      ?
_audit_contact_author_email        ?
_audit_contact_author_name         ''
_audit_contact_author_phone        ?
_publ_contact_author_id_orcid      ?
_publ_section_references
;
Bourhis, L.J., Dolomanov, O.V., Gildea, R.J., Howard, J.A.K., Puschmann, H.
 (2015). Acta Cryst. A71, 59-75.

Dolomanov, O.V., Bourhis, L.J., Gildea, R.J, Howard, J.A.K. & Puschmann, H.
 (2009), J. Appl. Cryst. 42, 339-341.

Kleemiss, F., Dolomanov, O.V., Bodensteiner, M., Peyerimhoff, N., Midgley, L.,
Bourhis, L.J., Genoni, A., Malaspina, L.A., Jayatilaka, D., Spencer, J.L.,
White, F., Grundkoetter-Stock, B., Steinhauer, S., Lentz, D., Puschmann, H.,
Grabowsky, S. (2021), Chem. Sci., 12, 1675-1692.

Sheldrick, G.M. (2015). Acta Cryst. A71, 3-8.
;
_chemical_formula_moiety           'C16 H16 B N O S, C3 D6 O'
_chemical_formula_sum              'C19 H16 B D6 N O2 S'
_chemical_formula_weight           345.319
_chemical_oxdiff_formula           'C19 H22 B N O2 S'
loop_
  _atom_type_symbol
  _atom_type_scat_dispersion_real
  _atom_type_scat_dispersion_imag
  _atom_type_scat_source
  _atom_type_scat_dispersion_source
 B 0.00156 0.00068 'NoSpherA2: Chem.Sci. 2021, DOI:10.1039/D0SC05526C'
 'Brennan, Cowan, Rev. Sci. Instrum., 1992, 63, 850'
 C 0.00313 0.00162 'NoSpherA2: Chem.Sci. 2021, DOI:10.1039/D0SC05526C'
 'Brennan, Cowan, Rev. Sci. Instrum., 1992, 63, 850'
 D 0.00000 0.00000 'NoSpherA2: Chem.Sci. 2021, DOI:10.1039/D0SC05526C'
 'Brennan, Cowan, Rev. Sci. Instrum., 1992, 63, 850'
 H 0.00000 0.00000 'NoSpherA2: Chem.Sci. 2021, DOI:10.1039/D0SC05526C'
 'Brennan, Cowan, Rev. Sci. Instrum., 1992, 63, 850'
 N 0.00612 0.00332 'NoSpherA2: Chem.Sci. 2021, DOI:10.1039/D0SC05526C'
 'Brennan, Cowan, Rev. Sci. Instrum., 1992, 63, 850'
 O 0.01085 0.00610 'NoSpherA2: Chem.Sci. 2021, DOI:10.1039/D0SC05526C'
 'Brennan, Cowan, Rev. Sci. Instrum., 1992, 63, 850'
 S 0.12485 0.12449 'NoSpherA2: Chem.Sci. 2021, DOI:10.1039/D0SC05526C'
 'Brennan, Cowan, Rev. Sci. Instrum., 1992, 63, 850'

_space_group_crystal_system        'orthorhombic'
_space_group_IT_number             61
_space_group_name_H-M_alt          'P b c a'
_space_group_name_Hall             '-P 2ac 2ab'
loop_
  _space_group_symop_id
  _space_group_symop_operation_xyz
 1 x,y,z
 2 x+1/2,-y+1/2,-z
 3 -x,y+1/2,-z+1/2
 4 -x+1/2,-y,z+1/2
 5 -x,-y,-z
 6 -x-1/2,y-1/2,z
 7 x,-y-1/2,z-1/2
 8 x-1/2,y,-z-1/2

_symmetry_Int_Tables_number        61
_cell_length_a                     13.6683(3)
_cell_length_b                     14.1884(3)
_cell_length_c                     18.3110(4)
_cell_angle_alpha                  90
_cell_angle_beta                   90
_cell_angle_gamma                  90
_cell_volume                       3551.08(13)
_cell_formula_units_Z              8
_cell_measurement_reflns_used      9968
_cell_measurement_temperature      102(3)
_cell_measurement_theta_max        30.3610
_cell_measurement_theta_min        2.3410
_cell_oxdiff_angle_alpha           90.0329(19)
_cell_oxdiff_angle_beta            90.0165(18)
_cell_oxdiff_angle_gamma           90.1484(19)
_cell_oxdiff_length_a              13.6668(3)
_cell_oxdiff_length_b              14.1886(3)
_cell_oxdiff_length_c              18.3128(4)
_cell_oxdiff_measurement_reflns_used  9968
_cell_oxdiff_volume                3551.08(14)
_exptl_absorpt_coefficient_mu      0.193
_exptl_absorpt_correction_T_max    1.000
_exptl_absorpt_correction_T_min    0.464
_exptl_absorpt_correction_type     gaussian
_exptl_absorpt_process_details
;
CrysAlisPro 1.171.44.93a (Rigaku Oxford Diffraction, 2025)
Numerical absorption correction based on gaussian integration over
a multifaceted crystal model
Empirical absorption correction using spherical harmonics,
implemented in SCALE3 ABSPACK scaling algorithm.
;
_exptl_crystal_colour              colourless
_exptl_crystal_density_diffrn      1.292
_exptl_crystal_description         block
_exptl_crystal_F_000               1441.769
loop_
  _exptl_crystal_face_index_h
  _exptl_crystal_face_index_k
  _exptl_crystal_face_index_l
  _exptl_crystal_face_perp_dist
 -5 -19 -6 0.0716
 -19 2 5 0.2126
 6 18 6 0.1171
 17 9 -1 0.0874
 19 -3 -5 0.1005
 -4 8 23 0.1693
 11 -16 0 0.0855
 -10 13 -14 0.1156
 3 -2 25 0.1509
 0 -2 -26 0.1741
 6 18 -9 0.1015
 -10 -14 13 0.1198
 -14 7 14 0.1940
 0 19 9 0.1518
 19 3 -1 0.0796
 19 -3 3 0.0784
 -16 -8 -11 0.1498

_exptl_crystal_size_max            0.36
_exptl_crystal_size_mid            0.29
_exptl_crystal_size_min            0.19
loop_
  _exptl_oxdiff_crystal_face_indexfrac_h
  _exptl_oxdiff_crystal_face_indexfrac_k
  _exptl_oxdiff_crystal_face_indexfrac_l
  _exptl_oxdiff_crystal_face_x
  _exptl_oxdiff_crystal_face_y
  _exptl_oxdiff_crystal_face_z
 -5.0399 -18.6422 -6.4028 0.4852 -0.5619 0.6700
 -18.7472 2.1157 5.3388 0.4829 -0.5680 -0.6665
 5.9584 18.4097 6.0887 -0.5064 0.5870 -0.6317
 17.2488 8.8603 -0.5029 -0.6442 0.7528 0.1355
 18.6715 -2.5549 -5.4998 -0.4727 0.5561 0.6836
 -4.4705 8.4771 22.6079 -0.5454 -0.3799 -0.7471
 11.2049 -16.3036 -0.0053 -0.2750 -0.1945 0.9416
 -10.0451 13.2683 -13.9104 0.6507 0.4518 -0.6103
 2.9622 -1.8498 25.4004 -0.8105 -0.5580 -0.1780
 -0.4503 -1.8341 -25.7006 0.7576 0.5204 0.3941
 5.5357 17.9730 -8.5330 -0.0739 0.8971 -0.4356
 -9.9534 -13.9825 12.7329 0.0800 -0.9913 0.1044
 -14.3797 7.1896 14.4964 0.0367 -0.5033 -0.8633
 -0.2090 18.6922 9.1780 -0.3825 0.3569 -0.8522
 19.0018 3.2323 -0.5900 -0.6635 0.6300 0.4036
 18.8821 -3.2346 3.0852 -0.7189 0.3443 0.6039
 -15.5442 -8.2736 -10.8308 0.9027 -0.4287 0.0362

_diffrn_reflns_av_R_equivalents    0.0211
_diffrn_reflns_av_unetI/netI       0.0171
_diffrn_reflns_Laue_measured_fraction_full  0.9988
_diffrn_reflns_Laue_measured_fraction_max  0.7752
_diffrn_reflns_limit_h_max         17
_diffrn_reflns_limit_h_min         -16
_diffrn_reflns_limit_k_max         16
_diffrn_reflns_limit_k_min         -18
_diffrn_reflns_limit_l_max         23
_diffrn_reflns_limit_l_min         -20
_diffrn_reflns_number              18433
_diffrn_reflns_point_group_measured_fraction_full  0.9988
_diffrn_reflns_point_group_measured_fraction_max  0.7752
_diffrn_reflns_theta_full          25.2417
_diffrn_reflns_theta_max           30.80
_diffrn_reflns_theta_min           2.35
_diffrn_ambient_environment        N~2~
_diffrn_ambient_temperature        102(3)
_diffrn_detector                   'Hybrid Pixel Array Detector'
_diffrn_detector_area_resol_mean   10.0000
_diffrn_detector_type              'HyPix-Arc 100'
_diffrn_measured_fraction_theta_full  0.9988
_diffrn_measured_fraction_theta_max  0.7752
_diffrn_measurement_details
;
List of Runs (angles in degrees, time in seconds):

  # Type    Start    End  Width  t~exp~   \w     \q     \k     \f   Frames
--------------------------------------------------------------------------
  1  \w     35.00  63.00   0.50   30.00    --   -2.80  52.00 174.00   56
  2  \w     -7.00  24.00   0.50   30.00    --   -2.80  52.00 174.00   62
  3  \w    -19.00  26.00   0.50   30.00    --   -2.80  77.00 -90.00   90
  4  \w    -73.00 -40.00   0.50   30.00    --   -2.80 -52.00  29.00   66
;
_diffrn_measurement_device         'four-circle diffractometer'
_diffrn_measurement_device_type   
 'XtaLAB Synergy, Single source at home/near, HyPix-Arc 100'
_diffrn_measurement_method         '\w scans'
_diffrn_orient_matrix_type        
 'CrysAlisPro convention (1999,Acta A55,543-557)'
_diffrn_orient_matrix_UB_11        -0.0346207000
_diffrn_orient_matrix_UB_12        -0.0069191000
_diffrn_orient_matrix_UB_13        -0.0283762000
_diffrn_orient_matrix_UB_21        0.0272295000
_diffrn_orient_matrix_UB_22        0.0306483000
_diffrn_orient_matrix_UB_23        -0.0229124000
_diffrn_orient_matrix_UB_31        0.0274504000
_diffrn_orient_matrix_UB_32        -0.0388833000
_diffrn_orient_matrix_UB_33        -0.0130391000
_diffrn_radiation_monochromator    mirror
_diffrn_radiation_probe            x-ray
_diffrn_radiation_type             'Mo K\a'
_diffrn_radiation_wavelength       0.71073
_diffrn_source                     'micro-focus sealed X-ray tube'
_diffrn_source_current             1.0
_diffrn_source_type                'PhotonJet (Mo) X-ray Source'
_diffrn_source_voltage             50.0
_reflns_Friedel_coverage           0.0
_reflns_limit_h_max                17
_reflns_limit_h_min                0
_reflns_limit_k_max                18
_reflns_limit_k_min                0
_reflns_limit_l_max                22
_reflns_limit_l_min                0
_reflns_number_gt                  3720
_reflns_number_total               4318
_reflns_threshold_expression       I>=2u(I)
_computing_cell_refinement         'CrysAlisPro 1.171.44.93a (Rigaku OD, 2025)'
_computing_data_collection        
 'CrysAlisPro system (CCD 44.128a 64-bit (release 04-11-2025))'
_computing_data_reduction          'CrysAlisPro 1.171.44.93a (Rigaku OD, 2025)'
_computing_molecular_graphics      'Olex2 1.5-beta (Dolomanov et al., 2009)'
_computing_publication_material    'Olex2 1.5-beta (Dolomanov et al., 2009)'
_computing_structure_refinement   
 'olex2.refine 1.5-beta (Bourhis et al., 2015)'
_computing_structure_solution      'SHELXT 2018/2 (Sheldrick, 2018)'
_refine_diff_density_max           0.3584
_refine_diff_density_min           -0.2777
_refine_diff_density_rms           0.0614
_refine_ls_d_res_high              0.6940
_refine_ls_d_res_low               8.6703
_refine_ls_goodness_of_fit_ref     1.1062
_refine_ls_hydrogen_treatment      mixed
_refine_ls_matrix_type             full
_refine_ls_number_constraints      2
_refine_ls_number_parameters       399
_refine_ls_number_reflns           4318
_refine_ls_number_restraints       0
_refine_ls_R_factor_all            0.0387
_refine_ls_R_factor_gt             0.0302
_refine_ls_restrained_S_all        1.1062
_refine_ls_shift/su_max            0.0005
_refine_ls_shift/su_mean           0.0002
_refine_ls_structure_factor_coef   Fsqd
_refine_ls_weighting_details      
 'w=1/[\s^2^(Fo^2^)+(0.0336P)^2^+0.9419P] where P=(Fo^2^+2Fc^2^)/3'
_refine_ls_weighting_scheme        calc
_refine_ls_wR_factor_gt            0.0724
_refine_ls_wR_factor_ref           0.0766
_olex2_refinement_description
;
1.a Idealised Me refined as rotating group:
 C17(D17a,D17b,D17c), C19(D19a,D19b,D19c)
;
_olex2_refine_details
;
Refinement using NoSpherA2, an implementation of
NOn-SPHERical Atom-form-factors in Olex2.
Please cite:
F. Kleemiss et al. Chem. Sci. DOI 10.1039/D0SC05526C - 2021
NoSpherA2 implementation of HAR makes use of
tailor-made aspherical atomic form factors calculated
on-the-fly from a Hirshfeld-partitioned electron density (ED) - not from
spherical-atom form factors.

The ED is calculated from a gaussian basis set single determinant SCF
wavefunction - either Hartree-Fock or DFT using selected funtionals
- for a fragment of the crystal.
This fragment can be embedded in an electrostatic crystal field by employing cluster charges
or modelled using implicit solvation models, depending on the software used.
The following options were used:
   SOFTWARE:       ORCA 5.0
   PARTITIONING:   NoSpherA2
   INT ACCURACY:   Normal
   METHOD:         r2SCAN
   BASIS SET:      x2c-TZVP
   CHARGE:         0
   MULTIPLICITY:   1
   RELATIVISTIC:   ZORA
   DATE:           2025-12-02_18-46-41
;
_atom_sites_solution_primary       dual
loop_
  _atom_site_label
  _atom_site_type_symbol
  _atom_site_fract_x
  _atom_site_fract_y
  _atom_site_fract_z
  _atom_site_U_iso_or_equiv
  _atom_site_adp_type
  _atom_site_occupancy
  _atom_site_refinement_flags_posn
 S1 S 0.60959(2) 0.53323(2) 0.708068(14) 0.02413(8) Uani 1.000000 .
 O1 O 0.64116(6) 0.41860(6) 0.43169(4) 0.02401(17) Uani 1.000000 .
 H1 H 0.6363(12) 0.4859(11) 0.4221(8) 0.026(4) Uani 1.000000 .
 N1 N 0.64783(6) 0.30494(6) 0.52953(5) 0.01799(18) Uani 1.000000 .
 C1 C 0.64095(7) 0.28138(7) 0.60309(5) 0.0175(2) Uani 1.000000 .
 C2 C 0.64598(8) 0.18671(8) 0.62569(6) 0.0216(2) Uani 1.000000 .
 H2 H 0.6539(11) 0.1327(10) 0.5865(8) 0.039(4) Uani 1.000000 .
 C3 C 0.64029(8) 0.16194(8) 0.69887(6) 0.0244(2) Uani 1.000000 .
 H3 H 0.6440(11) 0.0886(9) 0.7131(8) 0.037(4) Uani 1.000000 .
 C4 C 0.62794(8) 0.23149(8) 0.75221(6) 0.0248(2) Uani 1.000000 .
 H4 H 0.6213(11) 0.2115(10) 0.8085(8) 0.045(4) Uani 1.000000 .
 C5 C 0.62167(8) 0.32479(9) 0.73098(6) 0.0223(2) Uani 1.000000 .
 H5 H 0.6112(10) 0.3797(9) 0.7721(8) 0.035(4) Uani 1.000000 .
 C6 C 0.62834(7) 0.35263(7) 0.65710(6) 0.0184(2) Uani 1.000000 .
 C7 C 0.62180(7) 0.45177(7) 0.63558(6) 0.0188(2) Uani 1.000000 .
 C8 C 0.62464(8) 0.47695(8) 0.56399(6) 0.0197(2) Uani 1.000000 .
 H8 H 0.6195(10) 0.5508(9) 0.5489(8) 0.032(3) Uani 1.000000 .
 C9 C 0.59012(10) 0.64172(8) 0.65952(7) 0.0255(2) Uani 1.000000 .
 H9a H 0.5258(10) 0.6359(10) 0.6261(8) 0.041(4) Uani 1.000000 .
 H9b H 0.5755(14) 0.6957(12) 0.6990(9) 0.062(5) Uani 1.000000 .
 H9c H 0.6541(11) 0.6619(10) 0.6295(9) 0.043(4) Uani 1.000000 .
 C10 C 0.66736(8) 0.23037(8) 0.47626(6) 0.0197(2) Uani 1.000000 .
 H10a H 0.6928(10) 0.2663(9) 0.4286(7) 0.032(3) Uani 1.000000 .
 H10b H 0.7270(9) 0.1863(9) 0.4955(7) 0.034(3) Uani 1.000000 .
 C11 C 0.57944(7) 0.17022(7) 0.45655(5) 0.0180(2) Uani 1.000000 .
 C12 C 0.59365(9) 0.08190(8) 0.42431(6) 0.0224(2) Uani 1.000000 .
 H12 H 0.6678(11) 0.0567(10) 0.4173(8) 0.041(4) Uani 1.000000 .
 C13 C 0.51385(9) 0.02811(8) 0.40152(6) 0.0254(2) Uani 1.000000 .
 H13 H 0.5256(11) -0.0396(10) 0.3774(8) 0.046(4) Uani 1.000000 .
 C14 C 0.41908(9) 0.06201(8) 0.41097(6) 0.0247(2) Uani 1.000000 .
 H14 H 0.3575(11) 0.0209(10) 0.3939(8) 0.042(4) Uani 1.000000 .
 C15 C 0.40449(9) 0.14879(8) 0.44407(7) 0.0252(2) Uani 1.000000 .
 H15 H 0.3317(11) 0.1741(10) 0.4518(9) 0.048(4) Uani 1.000000 .
 C16 C 0.48428(8) 0.20278(8) 0.46678(6) 0.0219(2) Uani 1.000000 .
 H16 H 0.4739(9) 0.2696(9) 0.4924(9) 0.040(4) Uani 1.000000 .
 B1 B 0.63738(8) 0.40100(8) 0.50531(6) 0.0187(2) Uani 1.000000 .
 O2 O 0.63048(6) 0.61472(6) 0.41281(4) 0.02818(19) Uani 1.000000 .
 C17 C 0.62152(9) 0.76089(8) 0.35012(7) 0.0236(2) Uani 1.000000 .
 D17a D 0.5585(3) 0.77830(8) 0.3285(5) 0.052(4) Uani 1.000000 GR
 D17b D 0.6264(7) 0.78759(9) 0.39935(9) 0.056(5) Uani 1.000000 GR
 D17c D 0.6747(4) 0.78559(10) 0.3198(4) 0.051(4) Uani 1.000000 GR
 C18 C 0.62918(7) 0.65586(8) 0.35430(6) 0.0210(2) Uani 1.000000 .
 C19 C 0.63503(10) 0.60218(10) 0.28366(7) 0.0297(3) Uani 1.000000 .
 D19a D 0.6726(17) 0.5441(10) 0.2911(4) 0.146(14) Uani 1.000000 GR
 D19b D 0.56887(13) 0.5863(17) 0.2671(8) 0.169(15) Uani 1.000000 GR
 D19c D 0.6675(18) 0.6411(7) 0.2467(4) 0.134(11) Uani 1.000000 GR

loop_
  _atom_site_aniso_label
  _atom_site_aniso_U_11
  _atom_site_aniso_U_22
  _atom_site_aniso_U_33
  _atom_site_aniso_U_12
  _atom_site_aniso_U_13
  _atom_site_aniso_U_23
 S1 0.02985(16) 0.02467(15) 0.01786(13) -0.00368(10) -0.00018(10) -0.00360(9)
 O1 0.0347(4) 0.0204(4) 0.0170(4) -0.0010(3) 0.0010(3) 0.0016(3)
 H1 0.041(10) 0.009(8) 0.028(10) -0.010(7) 0.001(8) 0.005(7)
 N1 0.0180(4) 0.0196(4) 0.0164(4) -0.0012(3) 0.0007(3) 0.0009(3)
 C1 0.0153(5) 0.0193(5) 0.0179(5) -0.0015(3) -0.0010(4) 0.0023(4)
 C2 0.0221(5) 0.0210(6) 0.0216(6) -0.0001(4) -0.0013(4) 0.0040(4)
 H2 0.049(10) 0.026(8) 0.042(9) 0.008(7) 0.003(8) 0.007(7)
 C3 0.0240(5) 0.0242(6) 0.0248(6) -0.0022(4) -0.0041(4) 0.0087(4)
 H3 0.049(10) 0.004(7) 0.057(10) -0.003(6) 0.008(7) 0.000(6)
 C4 0.0241(5) 0.0307(6) 0.0196(5) -0.0061(4) -0.0039(4) 0.0074(4)
 H4 0.063(11) 0.045(10) 0.028(9) -0.016(8) -0.000(8) 0.006(7)
 C5 0.0214(5) 0.0291(6) 0.0165(5) -0.0056(4) -0.0024(4) 0.0029(4)
 H5 0.056(10) 0.017(8) 0.031(8) -0.001(7) 0.000(7) -0.003(7)
 C6 0.0174(5) 0.0223(5) 0.0155(5) -0.0030(4) -0.0016(4) 0.0022(4)
 C7 0.0192(5) 0.0209(5) 0.0162(5) -0.0028(4) -0.0006(4) -0.0004(4)
 C8 0.0241(5) 0.0178(5) 0.0171(5) -0.0021(4) 0.0002(4) 0.0007(4)
 H8 0.041(9) 0.019(8) 0.034(9) -0.006(6) 0.006(7) -0.004(6)
 C9 0.0278(7) 0.0238(6) 0.0250(6) 0.0010(5) -0.0009(5) -0.0042(4)
 H9a 0.025(8) 0.050(10) 0.048(10) -0.005(7) -0.009(8) -0.005(8)
 H9b 0.087(14) 0.045(11) 0.054(12) 0.006(10) 0.003(10) -0.014(9)
 H9c 0.045(10) 0.025(9) 0.059(11) -0.006(7) 0.017(9) 0.009(7)
 C10 0.0193(5) 0.0195(5) 0.0204(5) 0.0003(4) 0.0032(4) 0.0001(4)
 H10a 0.035(8) 0.025(8) 0.036(8) -0.007(6) -0.001(7) 0.006(6)
 H10b 0.023(7) 0.033(8) 0.045(9) 0.011(6) -0.007(7) 0.002(7)
 C11 0.0194(5) 0.0172(5) 0.0174(5) 0.0006(4) 0.0017(4) -0.0001(3)
 C12 0.0244(6) 0.0201(5) 0.0228(5) 0.0012(4) 0.0040(4) -0.0029(4)
 H12 0.041(10) 0.038(9) 0.045(10) -0.006(8) 0.003(8) -0.012(7)
 C13 0.0319(6) 0.0202(6) 0.0240(5) -0.0025(4) 0.0013(4) -0.0035(4)
 H13 0.058(11) 0.035(9) 0.044(10) 0.002(8) -0.006(8) -0.005(7)
 C14 0.0273(6) 0.0227(6) 0.0241(5) -0.0052(4) -0.0043(4) 0.0002(4)
 H14 0.045(10) 0.038(9) 0.042(10) -0.007(8) -0.001(8) -0.008(8)
 C15 0.0200(6) 0.0230(6) 0.0326(6) -0.0007(4) -0.0023(5) -0.0007(4)
 H15 0.032(9) 0.041(10) 0.070(12) 0.002(8) -0.006(8) -0.009(8)
 C16 0.0190(5) 0.0187(6) 0.0281(6) 0.0013(4) -0.0002(4) -0.0021(4)
 H16 0.031(8) 0.022(8) 0.068(11) -0.007(6) -0.002(8) -0.010(8)
 B1 0.0211(5) 0.0196(6) 0.0156(5) -0.0007(4) -0.0002(4) 0.0007(4)
 O2 0.0387(5) 0.0211(4) 0.0247(4) -0.0026(3) -0.0061(3) 0.0035(3)
 C17 0.0228(6) 0.0246(6) 0.0233(6) -0.0011(4) -0.0026(5) 0.0025(4)
 D17a 0.041(9) 0.059(11) 0.055(10) -0.003(8) -0.018(8) 0.013(8)
 D17b 0.082(13) 0.055(11) 0.032(9) -0.005(9) -0.009(9) -0.003(8)
 D17c 0.037(9) 0.054(10) 0.061(11) -0.002(8) 0.008(8) 0.007(9)
 C18 0.0206(5) 0.0215(5) 0.0209(5) -0.0018(4) -0.0030(4) -0.0007(4)
 C19 0.0303(6) 0.0325(7) 0.0263(6) -0.0022(5) 0.0015(5) -0.0076(5)
 D19a 0.31(4) 0.052(14) 0.076(16) 0.10(2) -0.06(2) -0.033(11)
 D19b 0.028(11) 0.35(4) 0.13(2) -0.021(18) -0.018(13) -0.14(3)
 D19c 0.25(3) 0.089(17) 0.062(14) -0.067(19) 0.077(19) -0.022(12)

loop_
  _geom_bond_atom_site_label_1
  _geom_bond_atom_site_label_2
  _geom_bond_distance
  _geom_bond_site_symmetry_2
  _geom_bond_publ_flag
 S1 C7 1.7679(11) . ?
 S1 C9 1.7974(12) . ?
 O1 H1 0.973(15) . ?
 O1 B1 1.3719(14) . ?
 N1 C1 1.3911(13) . ?
 N1 C10 1.4637(13) . ?
 N1 B1 1.4404(14) . ?
 C1 C2 1.4072(15) . ?
 C1 C6 1.4247(14) . ?
 C2 H2 1.056(14) . ?
 C2 C3 1.3875(15) . ?
 C3 H3 1.073(12) . ?
 C3 C4 1.3986(17) . ?
 C4 H4 1.073(14) . ?
 C4 C5 1.3824(16) . ?
 C5 H5 1.092(13) . ?
 C5 C6 1.4123(14) . ?
 C6 C7 1.4635(14) . ?
 C7 C8 1.3593(15) . ?
 C8 H8 1.086(13) . ?
 C8 B1 1.5317(15) . ?
 C9 H9a 1.075(14) . ?
 C9 H9b 1.071(16) . ?
 C9 H9c 1.072(14) . ?
 C10 H10a 1.069(13) . ?
 C10 H10b 1.085(12) . ?
 C10 C11 1.5175(14) . ?
 C11 C12 1.3987(14) . ?
 C11 C16 1.3929(14) . ?
 C12 H12 1.082(15) . ?
 C12 C13 1.3951(16) . ?
 C13 H13 1.070(14) . ?
 C13 C14 1.3926(17) . ?
 C14 H14 1.071(14) . ?
 C14 C15 1.3868(16) . ?
 C15 H15 1.067(15) . ?
 C15 C16 1.3961(15) . ?
 C16 H16 1.068(13) . ?
 O2 C18 1.2203(13) . ?
 C17 D17a 0.9800 . ?
 C17 D17b 0.9800 . ?
 C17 D17c 0.9800 . ?
 C17 C18 1.4958(16) . ?
 C18 C19 1.5032(16) . ?
 C19 D19a 0.9800 . ?
 C19 D19b 0.9800 . ?
 C19 D19c 0.9800 . ?

loop_
  _geom_angle_atom_site_label_1
  _geom_angle_atom_site_label_2
  _geom_angle_atom_site_label_3
  _geom_angle
  _geom_angle_site_symmetry_1
  _geom_angle_site_symmetry_3
  _geom_angle_publ_flag
 C9 S1 C7 101.69(5) . . ?
 B1 O1 H1 110.7(9) . . ?
 C10 N1 C1 118.94(9) . . ?
 B1 N1 C1 121.26(9) . . ?
 B1 N1 C10 119.79(9) . . ?
 C2 C1 N1 120.73(10) . . ?
 C6 C1 N1 120.65(9) . . ?
 C6 C1 C2 118.63(9) . . ?
 H2 C2 C1 119.9(7) . . ?
 C3 C2 C1 121.53(11) . . ?
 C3 C2 H2 118.6(7) . . ?
 H3 C3 C2 118.5(8) . . ?
 C4 C3 C2 120.17(11) . . ?
 C4 C3 H3 121.3(8) . . ?
 H4 C4 C3 119.7(8) . . ?
 C5 C4 C3 119.13(11) . . ?
 C5 C4 H4 121.2(8) . . ?
 H5 C5 C4 119.8(7) . . ?
 C6 C5 C4 122.22(11) . . ?
 C6 C5 H5 117.9(7) . . ?
 C5 C6 C1 118.31(10) . . ?
 C7 C6 C1 120.17(9) . . ?
 C7 C6 C5 121.52(10) . . ?
 C6 C7 S1 115.59(8) . . ?
 C8 C7 S1 123.71(8) . . ?
 C8 C7 C6 120.70(10) . . ?
 H8 C8 C7 119.8(7) . . ?
 B1 C8 C7 119.66(10) . . ?
 B1 C8 H8 120.5(7) . . ?
 H9a C9 S1 109.7(8) . . ?
 H9b C9 S1 107.8(9) . . ?
 H9b C9 H9a 106.6(12) . . ?
 H9c C9 S1 111.2(8) . . ?
 H9c C9 H9a 113.3(12) . . ?
 H9c C9 H9b 107.8(13) . . ?
 H10a C10 N1 104.9(7) . . ?
 H10b C10 N1 109.7(7) . . ?
 H10b C10 H10a 107.2(10) . . ?
 C11 C10 N1 114.87(8) . . ?
 C11 C10 H10a 109.4(7) . . ?
 C11 C10 H10b 110.4(7) . . ?
 C12 C11 C10 119.62(9) . . ?
 C16 C11 C10 121.40(9) . . ?
 C16 C11 C12 118.92(10) . . ?
 H12 C12 C11 118.4(7) . . ?
 C13 C12 C11 120.52(11) . . ?
 C13 C12 H12 121.0(7) . . ?
 H13 C13 C12 119.9(8) . . ?
 C14 C13 C12 120.07(11) . . ?
 C14 C13 H13 120.0(8) . . ?
 H14 C14 C13 120.5(8) . . ?
 C15 C14 C13 119.65(11) . . ?
 C15 C14 H14 119.9(8) . . ?
 H15 C15 C14 119.5(8) . . ?
 C16 C15 C14 120.33(11) . . ?
 C16 C15 H15 120.2(8) . . ?
 C15 C16 C11 120.49(10) . . ?
 H16 C16 C11 118.6(7) . . ?
 H16 C16 C15 120.9(7) . . ?
 N1 B1 O1 118.10(10) . . ?
 C8 B1 O1 124.44(10) . . ?
 C8 B1 N1 117.45(9) . . ?
 D17b C17 D17a 109.5 . . ?
 D17c C17 D17a 109.5 . . ?
 D17c C17 D17b 109.5 . . ?
 C18 C17 D17a 109.5 . . ?
 C18 C17 D17b 109.5 . . ?
 C18 C17 D17c 109.5 . . ?
 C17 C18 O2 121.49(10) . . ?
 C19 C18 O2 120.82(11) . . ?
 C19 C18 C17 117.68(10) . . ?
 D19a C19 C18 109.5 . . ?
 D19b C19 C18 109.5 . . ?
 D19b C19 D19a 109.5 . . ?
 D19c C19 C18 109.5 . . ?
 D19c C19 D19a 109.5 . . ?
 D19c C19 D19b 109.5 . . ?

loop_
  _geom_hbond_atom_site_label_D
  _geom_hbond_atom_site_label_H
  _geom_hbond_atom_site_label_A
  _geom_hbond_distance_DH
  _geom_hbond_distance_HA
  _geom_hbond_distance_DA
  _geom_hbond_angle_DHA
  _geom_hbond_site_symmetry_A
 O1 H1 O2 0.973(15) 1.838(16) 2.8079(12) 174.7(14) .

loop_
  _geom_torsion_atom_site_label_1
  _geom_torsion_atom_site_label_2
  _geom_torsion_atom_site_label_3
  _geom_torsion_atom_site_label_4
  _geom_torsion
  _geom_torsion_site_symmetry_1
  _geom_torsion_site_symmetry_2
  _geom_torsion_site_symmetry_3
  _geom_torsion_site_symmetry_4
  _geom_torsion_publ_flag
 S1 C7 C6 C1 -178.33(7) . . . . ?
 S1 C7 C6 C5 2.18(9) . . . . ?
 S1 C7 C8 B1 178.84(8) . . . . ?
 O1 B1 N1 C1 -177.48(9) . . . . ?
 O1 B1 N1 C10 3.35(12) . . . . ?
 O1 B1 C8 C7 179.98(11) . . . . ?
 N1 C1 C2 C3 179.32(10) . . . . ?
 N1 C1 C6 C5 179.92(9) . . . . ?
 N1 C1 C6 C7 0.41(11) . . . . ?
 N1 C10 C11 C12 -161.14(9) . . . . ?
 N1 C10 C11 C16 21.84(12) . . . . ?
 N1 B1 C8 C7 -1.20(12) . . . . ?
 C1 N1 C10 C11 78.23(9) . . . . ?
 C1 N1 B1 C8 3.62(10) . . . . ?
 C1 C2 C3 C4 0.88(12) . . . . ?
 C1 C6 C5 C4 0.66(11) . . . . ?
 C1 C6 C7 C8 2.02(11) . . . . ?
 C2 C1 N1 C10 -4.30(11) . . . . ?
 C2 C1 N1 B1 176.53(9) . . . . ?
 C2 C1 C6 C5 0.13(11) . . . . ?
 C2 C1 C6 C7 -179.38(9) . . . . ?
 C2 C3 C4 C5 -0.08(13) . . . . ?
 C3 C2 C1 C6 -0.89(12) . . . . ?
 C3 C4 C5 C6 -0.69(12) . . . . ?
 C4 C5 C6 C7 -179.84(10) . . . . ?
 C5 C6 C7 C8 -177.47(10) . . . . ?
 C6 C1 N1 C10 175.91(9) . . . . ?
 C6 C1 N1 B1 -3.26(11) . . . . ?
 C6 C7 S1 C9 -173.69(8) . . . . ?
 C6 C7 C8 B1 -1.54(12) . . . . ?
 C8 C7 S1 C9 5.95(10) . . . . ?
 C8 B1 N1 C10 -175.54(9) . . . . ?
 C10 C11 C12 C13 -175.89(10) . . . . ?
 C10 C11 C16 C15 175.96(10) . . . . ?
 C11 C10 N1 B1 -102.58(10) . . . . ?
 C11 C12 C13 C14 -0.20(12) . . . . ?
 C11 C16 C15 C14 -0.04(13) . . . . ?
 C12 C11 C16 C15 -1.08(12) . . . . ?
 C12 C13 C14 C15 -0.93(13) . . . . ?
 C13 C12 C11 C16 1.20(13) . . . . ?
 C13 C14 C15 C16 1.05(13) . . . . ?
 O2 C18 C17 D17a -113.0(6) . . . . ?
 O2 C18 C17 D17b 7.0(6) . . . . ?
 O2 C18 C17 D17c 127.0(6) . . . . ?
 O2 C18 C19 D19a -29.7(17) . . . . ?
 O2 C18 C19 D19b 90.3(17) . . . . ?
 O2 C18 C19 D19c -149.7(17) . . . . ?
 C17 C18 C19 D19a 150.4(17) . . . . ?
 C17 C18 C19 D19b -89.6(17) . . . . ?
 C17 C18 C19 D19c 30.4(17) . . . . ?
 D17a C17 C18 C19 66.9(6) . . . . ?
 D17b C17 C18 C19 -173.1(6) . . . . ?
 D17c C17 C18 C19 -53.1(6) . . . . ?

loop_
  _diffrn_refln_index_h
  _diffrn_refln_index_k
  _diffrn_refln_index_l
  _diffrn_refln_intensity_net
  _diffrn_refln_intensity_u
 0 0 3 0.02 0.03
 0 0 4 12.37 0.24
 0 0 5 0.04 0.06
 0 0 6 320.08 4.75
 0 0 6 315.85 4.68
 0 0 7 0.13 0.06
 0 0 7 0.05 0.04
 0 0 8 74.33 1.22
 0 0 9 0.05 0.07
 0 0 10 0.07 0.08
 0 0 11 0.07 0.08
 0 0 12 19.01 0.44
 0 0 13 0.01 0.11
 0 0 14 119.13 1.98
 0 0 15 0.01 0.14
 0 0 16 82.13 1.47
 0 0 17 0.03 0.16
 0 0 18 19.86 0.56
 0 0 19 0.14 0.2
 0 0 20 19.91 0.6
 0 0 21 -0.09 0.24
 0 0 22 33.08 0.85
 0 0 23 -0.08 0.28
 0 1 -1 0 0.01
 0 1 2 0.01 0.02
 0 -1 2 0.01 0.02
 0 -1 2 0 0.02
 0 1 -2 0.02 0.02
 0 1 3 0.02 0.04
 0 -1 3 0 0.04
 0 -1 3 0.01 0.03
 0 1 -3 0.03 0.03
 0 1 4 -0.02 0.06
 0 -1 4 -0.04 0.06
 0 -1 4 -0.01 0.04
 0 1 -4 0.06 0.04
 0 -1 5 -0.02 0.06
 0 1 5 -0.02 0.06
 0 -1 5 0.05 0.04
 0 1 6 -0.04 0.06
 0 -1 6 -0.06 0.06
 0 -1 6 -0.02 0.04
 0 1 7 -0.07 0.07
 0 -1 7 -0.02 0.06
 0 -1 7 0 0.05
 0 1 8 -0.06 0.07
 0 -1 8 -0.01 0.07
 0 -1 8 -0.01 0.05
 0 -1 9 -0.04 0.07
 0 1 9 -0.06 0.07
 0 -1 9 0.01 0.06
 0 1 10 -0.09 0.08
 0 -1 10 0.07 0.08
 0 -1 10 -0.02 0.06
 0 1 11 -0.15 0.09
 0 -1 11 -0.01 0.09
 0 -1 12 0.06 0.09
 0 1 12 0.01 0.1
 0 1 13 0.01 0.11
 0 -1 13 -0.07 0.12
 0 -1 14 -0.1 0.14
 0 1 14 -0.02 0.13
 0 1 15 -0.21 0.17
 0 -1 15 -0.01 0.16
 0 -1 16 -0.07 0.16
 0 1 16 -0.01 0.17
 0 -1 17 -0.2 0.18
 0 1 17 -0.31 0.18
 0 -1 18 0.16 0.19
 0 1 18 0.01 0.18
 0 1 19 -0.17 0.21
 0 -1 19 0.16 0.2
 0 -1 20 -0.21 0.23
 0 1 20 0.4 0.24
 0 -1 21 0.78 0.28
 0 1 21 0.05 0.27
 0 1 22 2.32 0.32
 0 -1 22 -0.29 0.27
 0 -2 0 105.82 1.62
 0 2 0 109.4 1.62
 0 -2 1 240.75 3.54
 0 -2 -1 235.62 3.53
 0 2 1 237.11 3.53
 0 2 -1 239.88 3.54
 0 2 2 54.75 0.83
 0 -2 2 55.68 0.83
 0 -2 -2 53.48 0.83
 0 -2 2 56.06 0.85
 0 2 2 53.21 0.83
 0 2 -2 55.94 0.85
 0 2 3 776.62 11.77
 0 -2 3 817.95 11.77
 0 -2 3 809.78 11.78
 0 2 -3 791.58 11.78
 0 2 4 112.36 1.73
 0 -2 4 115.12 1.73
 0 -2 4 115.06 1.73
 0 2 -4 112.56 1.73
 0 -2 5 451.65 6.66
 0 2 5 440.77 6.66
 0 -2 5 454.65 6.64
 0 2 -5 445.27 6.64
 0 2 6 391.45 5.88
 0 -2 6 399.44 5.88
 0 -2 6 392.64 5.86
 0 -2 7 3.1 0.13
 0 2 7 2.89 0.13
 0 -2 7 3.11 0.11
 0 2 8 287 4.36
 0 -2 8 290.94 4.36
 0 -2 8 287.13 4.31
 0 2 9 77.72 1.32
 0 -2 9 79.77 1.32
 0 -2 9 81.55 1.26
 0 -2 10 276.58 4.29
 0 2 10 278.21 4.29
 0 -2 10 285.82 4.22
 0 -2 11 9.21 0.27
 0 2 11 9.23 0.28
 0 -2 11 9.17 0.22
 0 2 12 2.85 0.17
 0 -2 12 2.84 0.17
 0 -2 12 2.83 0.13
 0 2 13 43.82 0.85
 0 -2 13 44.85 0.85
 0 -2 14 230.82 3.63
 0 2 14 231.51 3.63
 0 2 15 29.12 0.66
 0 -2 15 28.86 0.65
 0 -2 16 2.77 0.23
 0 2 16 2.92 0.24
 0 2 17 13.92 0.45
 0 -2 17 14.08 0.45
 0 -2 18 6.77 0.33
 0 2 18 6.2 0.33
 0 2 19 6.14 0.34
 0 -2 19 5.92 0.33
 0 2 20 1.04 0.25
 0 -2 20 0.85 0.23
 0 2 21 21.76 0.64
 0 -2 21 20.49 0.62
 0 2 22 0.4 0.27
 0 -2 22 0.7 0.27
 0 -3 0 -0.02 0.05
 0 3 0 0.02 0.05
 0 -3 -1 0.03 0.05
 0 -3 1 -0.02 0.06
 0 3 1 0.05 0.05
 0 3 -1 0.05 0.05
 0 3 2 -0.06 0.04
 0 -3 2 -0.02 0.04
 0 -3 2 -0.03 0.06
 0 -3 -2 -0.03 0.05
 0 3 -2 0.01 0.05
 0 3 2 0.08 0.04
 0 -3 3 0 0.04
 0 3 3 -0.01 0.04
 0 -3 -3 0 0.04
 0 -3 3 -0.04 0.06
 0 3 -3 0.02 0.05
 0 3 3 0.05 0.04
 0 3 4 0.04 0.05
 0 -3 4 0.01 0.05
 0 3 -4 0 0.05
 0 -3 -4 0.05 0.04
 0 -3 4 0.01 0.05
 0 3 5 -0.02 0.06
 0 -3 5 -0.05 0.06
 0 -3 -5 0.04 0.04
 0 -3 5 0 0.05
 0 3 -5 0 0.06
 0 3 6 -0.01 0.06
 0 -3 6 0 0.06
 0 -3 6 0 0.06
 0 3 -6 0.05 0.06
 0 3 7 -0.01 0.08
 0 -3 7 0.01 0.07
 0 -3 7 0 0.07
 0 3 8 0.03 0.08
 0 -3 8 0.04 0.08
 0 -3 8 -0.03 0.08
 0 -3 9 -0.01 0.09
 0 3 9 -0.03 0.09
 0 -3 9 0.03 0.08
 0 -3 10 -0.11 0.1
 0 3 10 -0.06 0.1
 0 -3 10 -0.09 0.09
 0 3 11 0.02 0.1
 0 -3 11 0.02 0.1
 0 -3 11 -0.07 0.09
 0 3 12 0.01 0.11
 0 -3 12 0.01 0.11
 0 -3 12 0.04 0.09
 0 3 13 -0.16 0.15
 0 -3 13 -0.09 0.15
 0 -3 13 -0.08 0.13
 0 -3 14 -0.03 0.14
 0 3 14 -0.08 0.15
 0 3 15 0.21 0.18
 0 -3 15 0.07 0.17
 0 -3 16 -0.17 0.18
 0 3 16 -0.41 0.2
 0 3 17 -0.14 0.19
 0 -3 17 -0.16 0.19
 0 -3 18 -0.25 0.2
 0 3 18 -0.07 0.2
 0 3 19 -0.13 0.21
 0 -3 19 -0.03 0.21
 0 -3 20 -0.17 0.23
 0 3 20 0.05 0.24
 0 -3 21 -0.16 0.25
 0 3 21 0.54 0.27
 0 -3 22 0.29 0.26
 0 3 22 0.18 0.26
 0 -4 0 5.78 0.15
 0 4 0 5.74 0.15
 0 -4 1 2.35 0.1
 0 -4 -1 2.37 0.1
 0 4 1 2.36 0.09
 0 4 -1 2.32 0.1
 0 -4 2 6.88 0.13
 0 4 2 6.42 0.13
 0 -4 -2 7.06 0.16
 0 -4 2 7.03 0.18
 0 4 -2 6.63 0.17
 0 4 2 7.05 0.16
 0 4 3 18.94 0.33
 0 -4 3 19.78 0.32
 0 -4 3 19.03 0.37
 0 -4 -3 18.96 0.34
 0 4 -3 18.99 0.37
 0 4 3 18.68 0.34
 0 -4 4 38.65 0.61
 0 4 4 36.87 0.61
 0 -4 -4 37.46 0.61
 0 -4 4 36.71 0.64
 0 4 -4 37.81 0.65
 0 -4 5 424.9 6.11
 0 4 5 406.52 6.12
 0 4 -5 407.55 6.14
 0 -4 -5 410.12 6.09
 0 -4 5 403.8 6.14
 0 4 6 0.27 0.07
 0 -4 6 0.31 0.07
 0 -4 -6 0.2 0.05
 0 -4 6 0.36 0.08
 0 4 -6 0.38 0.08
 0 4 7 390.44 5.94
 0 -4 7 405.37 5.94
 0 -4 7 395.19 5.94
 0 -4 8 34.84 0.62
 0 4 8 33.7 0.62
 0 -4 8 33.91 0.62
 0 4 9 77.14 1.26
 0 -4 9 75.13 1.25
 0 -4 9 76.33 1.24
 0 4 10 31.02 0.61
 0 -4 10 31.65 0.61
 0 -4 10 32.68 0.6
 0 -4 11 35.82 0.69
 0 4 11 34.76 0.69
 0 -4 11 35.76 0.66
 0 -4 12 64.37 1.14
 0 4 12 65.69 1.15
 0 -4 12 65.71 1.1
 0 4 13 16.52 0.44
 0 -4 13 17.22 0.43
 0 -4 13 16.96 0.39
 0 4 14 19.42 0.49
 0 -4 14 18.94 0.48
 0 -4 14 20.16 0.44
 0 4 15 0.8 0.18
 0 -4 15 0.73 0.17
 0 4 16 0.96 0.19
 0 -4 16 1.03 0.19
 0 -4 17 36.41 0.8
 0 4 17 35 0.79
 0 4 18 7.99 0.36
 0 -4 18 7.63 0.35
 0 -4 19 0.22 0.22
 0 4 19 0.04 0.22
 0 4 20 2.57 0.29
 0 -4 20 1.87 0.27
 0 4 21 4.32 0.35
 0 -4 21 4.7 0.34
 0 -4 22 17.57 0.6
 0 4 22 17.35 0.6
 0 -5 0 0.02 0.06
 0 5 0 0.01 0.06
 0 -5 -1 0 0.06
 0 -5 1 0.04 0.06
 0 5 1 -0.01 0.06
 0 5 -1 0.02 0.06
 0 -5 2 0.09 0.06
 0 -5 -2 0.03 0.06
 0 5 2 0.06 0.06
 0 5 2 0.05 0.03
 0 5 -2 0.04 0.06
 0 -5 2 0.04 0.03
 0 -5 3 0.01 0.04
 0 5 3 0.03 0.04
 0 -5 -3 0.07 0.06
 0 -5 3 -0.03 0.06
 0 5 3 0.12 0.05
 0 5 -3 0.01 0.06
 0 -5 4 0.02 0.05
 0 5 4 0 0.05
 0 -5 4 0.05 0.07
 0 -5 -4 0.05 0.06
 0 5 -4 0.01 0.07
 0 5 5 -0.02 0.07
 0 -5 5 -0.01 0.06
 0 5 -5 0.05 0.07
 0 -5 -5 0.05 0.06
 0 -5 5 0 0.07
 0 -5 6 0.01 0.08
 0 5 6 -0.03 0.08
 0 -5 -6 0.04 0.06
 0 5 -6 0.01 0.08
 0 -5 6 -0.03 0.08
 0 5 7 -0.02 0.08
 0 -5 7 -0.07 0.07
 0 -5 -7 0 0.06
 0 -5 7 -0.01 0.08
 0 -5 8 -0.08 0.1
 0 5 8 -0.08 0.1
 0 -5 8 0.01 0.1
 0 -5 9 -0.02 0.09
 0 5 9 -0.03 0.1
 0 -5 9 0.01 0.1
 0 -5 10 -0.12 0.1
 0 5 10 -0.08 0.11
 0 -5 10 -0.05 0.1
 0 5 11 0 0.11
 0 -5 11 -0.05 0.11
 0 -5 11 -0.03 0.1
 0 -5 12 -0.15 0.13
 0 5 12 -0.19 0.13
 0 -5 12 -0.18 0.12
 0 -5 13 -0.08 0.13
 0 5 13 -0.22 0.14
 0 -5 13 -0.08 0.13
 0 5 14 0.11 0.14
 0 -5 14 0.05 0.15
 0 -5 14 -0.07 0.13
 0 5 15 -0.09 0.18
 0 -5 15 -0.15 0.17
 0 -5 15 -0.12 0.15
 0 -5 16 -0.26 0.2
 0 5 16 -0.46 0.22
 0 -5 17 -0.24 0.19
 0 5 17 0.16 0.19
 0 5 18 -0.18 0.22
 0 -5 18 -0.05 0.21
 0 -5 19 0.26 0.21
 0 5 19 -0.17 0.22
 0 -5 20 0.08 0.23
 0 5 20 -0.24 0.24
 0 5 21 -0.26 0.26
 0 -5 21 -0.1 0.24
 0 5 22 0.25 0.29
 0 -5 22 -0.08 0.28
 0 -6 0 31.09 0.57
 0 6 0 31.31 0.57
 0 -6 1 126.03 1.99
 0 -6 -1 127.05 1.99
 0 6 -1 128.25 2
 0 6 1 128.65 1.99
 0 -6 2 57.5 0.99
 0 -6 -2 59.01 0.97
 0 6 2 59.08 0.97
 0 6 -2 60.11 0.99
 0 -6 3 398.36 5.7
 0 6 3 373.06 5.7
 0 -6 -3 385.93 5.76
 0 -6 3 379.91 5.79
 0 6 -3 383.83 5.79
 0 6 4 0.08 0.06
 0 -6 -4 0.09 0.07
 0 -6 4 0.18 0.08
 0 -6 4 0.05 0.05
 0 6 -4 0.31 0.09
 0 -6 5 3.65 0.12
 0 6 5 3.63 0.13
 0 -6 5 3.8 0.16
 0 -6 -5 3.45 0.13
 0 6 -5 3.64 0.16
 0 6 6 93.98 1.49
 0 -6 6 97.6 1.49
 0 -6 -6 94.87 1.49
 0 -6 6 94.22 1.55
 0 6 7 4.14 0.15
 0 -6 7 4.25 0.15
 0 -6 -7 4.37 0.14
 0 -6 7 4.08 0.18
 0 -6 8 2.59 0.14
 0 6 8 2.66 0.14
 0 -6 -8 2.73 0.11
 0 -6 8 2.79 0.15
 0 6 9 77.38 1.29
 0 -6 9 78.06 1.28
 0 -6 9 78.51 1.31
 0 6 10 24.32 0.51
 0 -6 10 25.23 0.51
 0 -6 10 24.51 0.52
 0 -6 11 0.27 0.11
 0 6 11 0.46 0.12
 0 -6 11 0.38 0.12
 0 6 12 137.79 2.23
 0 -6 12 140.15 2.23
 0 -6 12 138.14 2.23
 0 -6 13 107.21 1.77
 0 6 13 103.99 1.77
 0 -6 13 106.61 1.75
 0 -6 14 8.28 0.31
 0 6 14 8.2 0.31
 0 -6 14 7.93 0.29
 0 6 15 10.79 0.38
 0 -6 15 10.83 0.37
 0 -6 15 11.71 0.35
 0 6 16 6.17 0.31
 0 -6 16 6.03 0.3
 0 -6 16 6.6 0.28
 0 6 17 0.82 0.21
 0 -6 17 0.56 0.2
 0 6 18 7.26 0.36
 0 -6 18 7.39 0.35
 0 6 19 -0.34 0.26
 0 -6 19 -0.29 0.25
 0 6 20 6.25 0.38
 0 -6 20 6.76 0.37
 0 -6 21 19.36 0.61
 0 6 21 18.58 0.61
 0 -6 22 -0.14 0.29
 0 6 22 -0.1 0.3
 0 -7 0 0.08 0.07
 0 7 0 0.09 0.08
 0 -7 1 0.04 0.07
 0 -7 -1 0.05 0.08
 0 7 1 0.11 0.08
 0 7 -1 0.02 0.08
 0 -7 -2 0.04 0.07
 0 -7 2 0.03 0.07
 0 7 -2 0.01 0.08
 0 -7 3 -0.05 0.08
 0 -7 -3 -0.04 0.08
 0 7 -3 0.03 0.08
 0 -7 -4 -0.04 0.08
 0 -7 4 -0.02 0.07
 0 7 -4 0.16 0.09
 0 -7 4 0.04 0.05
 0 7 4 0.02 0.05
 0 -7 -5 0.08 0.08
 0 -7 5 0.1 0.08
 0 7 5 0.07 0.06
 0 -7 5 0.04 0.06
 0 -7 -6 -0.06 0.09
 0 -7 6 -0.05 0.08
 0 7 6 -0.04 0.08
 0 -7 6 0 0.09
 0 7 7 -0.01 0.09
 0 -7 -7 -0.06 0.08
 0 -7 7 -0.02 0.08
 0 -7 7 -0.03 0.1
 0 7 8 -0.1 0.1
 0 -7 -8 -0.03 0.09
 0 -7 8 0.1 0.11
 0 -7 8 0.01 0.1
 0 -7 9 0.06 0.11
 0 7 9 -0.01 0.1
 0 -7 9 0.01 0.1
 0 7 10 0.02 0.11
 0 -7 10 0.02 0.11
 0 -7 10 -0.01 0.11
 0 -7 11 -0.07 0.12
 0 7 11 -0.05 0.13
 0 -7 11 0.01 0.13
 0 7 12 0.19 0.15
 0 -7 12 -0.01 0.14
 0 -7 12 -0.03 0.14
 0 7 13 -0.14 0.16
 0 -7 13 -0.05 0.16
 0 -7 13 0.07 0.15
 0 -7 14 -0.12 0.15
 0 7 14 -0.03 0.16
 0 -7 14 -0.1 0.16
 0 -7 15 0.06 0.17
 0 7 15 -0.05 0.17
 0 -7 15 0.04 0.17
 0 -7 16 -0.05 0.18
 0 7 16 -0.12 0.19
 0 -7 16 -0.05 0.17
 0 7 17 -0.09 0.22
 0 -7 17 0.16 0.21
 0 -7 18 0.6 0.25
 0 7 18 0.78 0.27
 0 -7 19 0.19 0.23
 0 7 19 -0.15 0.25
 0 7 20 -0.34 0.28
 0 -7 20 -0.17 0.27
 0 7 21 -0.19 0.29
 0 -7 21 -0.28 0.29
 0 -7 22 -0.17 0.29
 0 7 22 -0.04 0.31
 0 -8 0 44.69 0.81
 0 -8 -1 8.5 0.25
 0 -8 1 9.17 0.26
 0 -8 -2 35.46 0.66
 0 -8 2 35.3 0.68
 0 -8 3 92.57 1.53
 0 -8 -3 96.16 1.51
 0 -8 3 92 1.38
 0 -8 4 4.64 0.19
 0 -8 -4 4.49 0.18
 0 -8 5 4.54 0.2
 0 -8 -5 4.7 0.18
 0 8 5 4.3 0.14
 0 8 6 4.5 0.15
 0 -8 6 3.97 0.19
 0 -8 -6 4.26 0.17
 0 -8 6 4.49 0.14
 0 8 7 11.53 0.27
 0 -8 7 11.76 0.27
 0 -8 7 11.38 0.33
 0 -8 -7 11.4 0.29
 0 8 8 1.51 0.13
 0 -8 8 1.42 0.12
 0 -8 -8 1.41 0.12
 0 -8 8 1.58 0.15
 0 -8 9 73.5 1.32
 0 8 9 75.83 1.26
 0 -8 10 0.9 0.17
 0 -8 10 0.87 0.14
 0 8 10 0.94 0.15
 0 -8 11 327.56 4.87
 0 8 11 315.31 4.87
 0 -8 11 314.31 4.93
 0 -8 12 72.23 1.24
 0 8 12 71.39 1.25
 0 -8 12 70.95 1.28
 0 -8 13 -0.06 0.15
 0 8 13 -0.2 0.17
 0 -8 13 -0.04 0.16
 0 8 14 0.6 0.17
 0 -8 14 1.13 0.18
 0 -8 14 0.8 0.18
 0 -8 15 57.22 1.07
 0 8 15 55.59 1.07
 0 -8 15 56.75 1.09
 0 -8 16 1.16 0.21
 0 -8 16 1.03 0.21
 0 8 16 0.93 0.22
 0 -8 17 1.59 0.23
 0 8 17 1.49 0.24
 0 -8 17 1.46 0.23
 0 8 18 8.7 0.4
 0 -8 18 9.3 0.39
 0 8 19 -0.29 0.27
 0 -8 19 -0.27 0.26
 0 -8 20 13.56 0.51
 0 8 20 12.05 0.5
 0 8 21 0.56 0.3
 0 -8 21 0.5 0.27
 0 -8 22 2.33 0.33
 0 -9 0 -0.11 0.11
 0 -9 -1 -0.02 0.1
 0 -9 1 -0.02 0.1
 0 -9 2 0.14 0.1
 0 -9 -2 -0.01 0.1
 0 -9 3 0.02 0.1
 0 -9 -3 -0.1 0.11
 0 -9 -4 0 0.11
 0 -9 4 0.14 0.11
 0 -9 5 -0.06 0.12
 0 -9 -5 -0.03 0.11
 0 -9 6 -0.04 0.12
 0 -9 -6 -0.05 0.11
 0 -9 -7 -0.03 0.12
 0 -9 7 -0.1 0.14
 0 -9 7 0.03 0.09
 0 9 7 0.02 0.1
 0 -9 -8 -0.1 0.12
 0 -9 8 -0.07 0.13
 0 -9 8 -0.03 0.1
 0 9 8 0.02 0.11
 0 -9 9 0.01 0.13
 0 9 9 -0.08 0.11
 0 -9 9 0.19 0.11
 0 -9 10 0.06 0.17
 0 9 10 0.1 0.15
 0 -9 10 0.1 0.13
 0 -9 11 0.09 0.17
 0 9 11 -0.03 0.15
 0 -9 11 0.01 0.14
 0 -9 12 -0.16 0.19
 0 9 12 -0.16 0.16
 0 -9 12 -0.1 0.15
 0 -9 13 -0.05 0.16
 0 -9 13 0.03 0.15
 0 9 13 -0.15 0.16
 0 -9 14 -0.01 0.19
 0 9 14 -0.23 0.18
 0 -9 14 -0.16 0.17
 0 -9 15 -0.18 0.2
 0 9 15 -0.05 0.18
 0 -9 15 -0.09 0.18
 0 -9 16 -0.14 0.2
 0 9 16 0.05 0.19
 0 -9 16 0.07 0.18
 0 -9 17 -0.17 0.22
 0 -9 17 0.29 0.22
 0 9 17 -0.07 0.21
 0 9 18 0.21 0.24
 0 -9 18 0.29 0.23
 0 9 19 0.01 0.25
 0 -9 19 -0.07 0.24
 0 -9 20 0.12 0.25
 0 9 20 0.04 0.26
 0 -9 21 0.03 0.27
 0 9 21 -0.17 0.29
 0 -10 0 34.73 0.71
 0 -10 -1 31.41 0.65
 0 -10 1 31.49 0.66
 0 -10 -2 93.24 1.56
 0 -10 2 91.57 1.58
 0 -10 -3 154.12 2.45
 0 -10 3 151.97 2.48
 0 10 4 44.56 0.69
 0 -10 -4 46.14 0.85
 0 -10 4 45.26 0.88
 0 -10 -5 0.6 0.14
 0 -10 5 0.59 0.08
 0 10 5 0.45 0.08
 0 -10 6 19.89 0.5
 0 -10 -6 19.47 0.45
 0 -10 7 11.85 0.38
 0 -10 -7 12.44 0.34
 0 -10 8 3.71 0.24
 0 -10 -8 3.38 0.19
 0 -10 -9 5.98 0.23
 0 -10 9 5.91 0.28
 0 10 9 6.15 0.21
 0 -10 10 20.2 0.54
 0 -10 10 21.56 0.45
 0 10 10 19.92 0.44
 0 -10 11 0.54 0.18
 0 -10 11 0.41 0.13
 0 10 11 0.67 0.15
 0 10 12 0.87 0.17
 0 -10 12 1.19 0.16
 0 -10 13 16.96 0.51
 0 10 13 16.84 0.44
 0 -10 13 17.39 0.43
 0 -10 14 11.03 0.41
 0 -10 14 12.2 0.37
 0 10 14 12.08 0.38
 0 -10 15 8.49 0.37
 0 10 15 7.83 0.33
 0 -10 15 8.36 0.32
 0 -10 16 1.53 0.25
 0 10 16 1.24 0.23
 0 -10 16 1.68 0.23
 0 -10 17 5.52 0.34
 0 -10 17 5.58 0.31
 0 10 17 4.75 0.31
 0 -10 18 1.09 0.25
 0 10 18 1.23 0.26
 0 10 19 11.91 0.46
 0 -10 19 13.12 0.46
 0 10 20 42.56 0.95
 0 -11 0 0.04 0.13
 0 -11 -1 -0.15 0.14
 0 -11 1 -0.04 0.14
 0 -11 2 -0.03 0.15
 0 -11 -2 -0.17 0.16
 0 -11 -3 0.03 0.16
 0 -11 3 0.06 0.16
 0 -11 -4 -0.08 0.18
 0 -11 4 0.16 0.18
 0 -11 -5 -0.14 0.16
 0 -11 5 0 0.06
 0 11 5 0.01 0.07
 0 -11 5 -0.13 0.16
 0 -11 -6 -0.08 0.14
 0 11 6 0.03 0.09
 0 -11 6 0.01 0.08
 0 -11 6 0.05 0.15
 0 -11 -7 -0.06 0.14
 0 -11 7 -0.13 0.16
 0 -11 8 -0.14 0.17
 0 -11 -8 -0.12 0.15
 0 -11 9 0.05 0.17
 0 -11 10 -0.08 0.2
 0 -11 11 -0.23 0.2
 0 -11 12 0.07 0.21
 0 -11 13 -0.23 0.23
 0 -11 14 -0.18 0.23
 0 -11 15 0.01 0.23
 0 -11 16 -0.17 0.24
 0 -11 17 0.04 0.26
 0 -12 0 4.98 0.26
 0 -12 -1 0.43 0.16
 0 -12 1 0.54 0.16
 0 -12 -2 5.47 0.27
 0 -12 2 5.87 0.29
 0 -12 -3 -0.26 0.17
 0 -12 3 -0.09 0.17
 0 -12 -4 0.26 0.15
 0 -12 4 0.02 0.16
 0 -12 -5 17.91 0.47
 0 -12 5 17.95 0.51
 0 -12 6 -0.04 0.17
 0 -12 -6 -0.19 0.17
 0 12 6 -0.13 0.08
 0 -12 7 0.07 0.17
 0 -12 -7 -0.2 0.17
 0 12 7 -0.07 0.1
 0 -12 7 0 0.09
 0 -12 -8 1.73 0.19
 0 -12 8 2.02 0.22
 0 12 8 1.73 0.13
 0 -12 8 1.89 0.13
 0 -12 9 1.57 0.22
 0 -12 10 45.6 0.98
 0 -12 11 14.49 0.49
 0 -12 12 18.53 0.57
 0 -12 13 19.36 0.58
 0 -12 14 4.21 0.33
 0 -12 15 1.68 0.28
 0 -12 16 18.02 0.58
 0 -12 17 -0.18 0.29
 0 -13 0 -0.06 0.17
 0 -13 -1 -0.16 0.18
 0 -13 1 -0.22 0.18
 0 -13 2 -0.15 0.17
 0 -13 -2 0.02 0.17
 0 -13 3 -0.18 0.18
 0 -13 -3 -0.18 0.17
 0 -13 4 -0.01 0.18
 0 -13 -4 0.12 0.18
 0 -13 -5 -0.1 0.19
 0 -13 5 -0.16 0.21
 0 -13 -6 -0.16 0.18
 0 -13 6 -0.19 0.2
 0 -13 7 -0.1 0.21
 0 -13 -7 -0.04 0.19
 0 13 8 -0.14 0.12
 0 -13 8 -0.11 0.11
 0 -13 -8 -0.1 0.18
 0 -13 8 -0.2 0.22
 0 13 9 -0.19 0.13
 0 -13 9 -0.13 0.12
 0 -13 9 -0.15 0.22
 0 -13 10 0.11 0.14
 0 13 10 0 0.14
 0 -13 10 0.01 0.22
 0 -13 11 -0.24 0.24
 0 -13 12 -0.36 0.25
 0 -13 13 -0.11 0.26
 0 -13 14 0.07 0.26
 0 -13 15 0.1 0.28
 0 -13 16 -0.09 0.29
 0 -14 0 30.43 0.73
 0 -14 1 8.4 0.37
 0 -14 -1 7.19 0.34
 0 -14 -2 27.55 0.68
 0 -14 2 28.15 0.7
 0 -14 -3 5.2 0.31
 0 -14 3 7.34 0.35
 0 -14 4 23.04 0.64
 0 -14 -4 22.48 0.59
 0 -14 5 2.15 0.27
 0 -14 -5 1.04 0.22
 0 -14 6 0.7 0.23
 0 -14 -6 0.34 0.21
 0 -14 -7 0.12 0.19
 0 -14 7 0.12 0.22
 0 -14 8 0.92 0.25
 0 -14 9 -0.15 0.25
 0 -14 10 37.91 0.91
 0 -14 11 0.46 0.26
 0 -14 12 45.92 1.05
 0 -14 13 -0.16 0.31
 0 -14 14 13.65 0.55
 0 -14 15 0.48 0.3
 0 -14 16 0.56 0.33
 0 -15 0 0.07 0.21
 0 -15 -1 -0.04 0.21
 0 -15 1 -0.27 0.22
 0 -15 2 -0.32 0.24
 0 -15 -2 -0.12 0.22
 0 -15 -3 -0.33 0.21
 0 -15 3 -0.15 0.23
 0 -15 -4 -0.37 0.22
 0 -15 4 -0.13 0.24
 0 -15 -5 -0.16 0.23
 0 -15 5 -0.15 0.23
 0 -15 -6 -0.21 0.22
 0 -15 6 -0.27 0.26
 0 -15 7 -0.27 0.27
 0 -15 -7 -0.11 0.23
 0 -15 8 -0.22 0.28
 0 -15 9 0.12 0.28
 0 -15 10 -0.09 0.28
 0 -15 11 -0.29 0.3
 0 -15 12 -0.58 0.33
 0 -15 13 -0.37 0.32
 0 -16 0 78.48 1.51
 0 -16 -1 1.24 0.28
 0 -16 1 10.41 0.44
 0 -16 2 9.08 0.43
 0 -16 -2 7.63 0.4
 0 -16 3 0.85 0.28
 0 -16 -3 0.23 0.24
 0 -16 -4 3.94 0.32
 0 -16 4 3.93 0.34
 0 -16 5 0.41 0.27
 0 -16 -5 -0.14 0.25
 0 -16 -6 -0.13 0.25
 0 -16 6 -0.39 0.29
 0 -16 7 1.78 0.32
 0 -16 8 9.58 0.48
 0 -16 9 0.1 0.3
 0 -16 10 11.42 0.53
 0 -17 0 -0.12 0.28
 0 -17 1 -0.3 0.31
 0 -17 -1 -0.22 0.29
 0 -17 2 -0.37 0.29
 0 -17 -2 -0.07 0.27
 0 -17 -3 0.02 0.26
 0 -17 3 -0.3 0.29
 0 -17 -4 0.06 0.26
 0 -17 4 -0.15 0.27
 0 -17 5 0.1 0.28
 0 -17 -5 -0.17 0.27
 0 -17 6 -0.04 0.28
 0 -18 0 13.38 0.56
 0 -18 -1 0.17 0.29
 0 -18 1 1.53 0.33
 0 -18 2 -0.14 0.3
 0 -18 -2 0.24 0.29
 0 -18 -3 3.68 0.37
 0 -18 -4 0.47 0.29
 1 0 1 0.01 0.02
 -1 0 -2 200.32 2.98
 1 0 3 0.05 0.04
 -1 0 -3 0 0.04
 -1 0 -4 266 3.98
 1 0 4 267.47 3.98
 1 0 5 0.07 0.06
 -1 0 -5 0.01 0.05
 -1 0 -5 0.02 0.03
 -1 0 -6 12.52 0.22
 1 0 6 11.9 0.26
 -1 0 -6 12.23 0.27
 -1 0 -7 0 0.04
 1 0 7 0.05 0.06
 -1 0 -7 -0.02 0.06
 1 0 8 1.15 0.1
 -1 0 -8 1.17 0.06
 -1 0 8 1.18 0.06
 1 0 9 0.04 0.06
 -1 0 9 -0.04 0.05
 -1 0 -9 0.1 0.04
 -1 0 10 116.61 1.74
 1 0 10 113.91 1.85
 -1 0 10 114.15 1.86
 -1 0 11 0.04 0.05
 1 0 11 0.01 0.08
 -1 0 11 0.08 0.08
 -1 0 12 13.15 0.24
 1 0 12 12.59 0.34
 -1 0 12 12.45 0.35
 1 0 13 0.01 0.11
 -1 0 13 0.01 0.11
 1 0 14 29.8 0.64
 -1 0 14 28.75 0.65
 1 0 15 0.09 0.14
 -1 0 15 -0.01 0.14
 1 0 16 0.19 0.16
 -1 0 16 0.01 0.17
 1 0 17 -0.01 0.16
 -1 0 17 -0.13 0.16
 -1 0 18 9.3 0.38
 1 0 18 8.91 0.37
 1 0 19 0.18 0.2
 -1 0 19 0.27 0.21
 1 0 20 11.58 0.46
 -1 0 20 11.48 0.46
 1 0 21 0.76 0.26
 -1 0 21 0.77 0.27
 -1 0 22 0.14 0.27
 1 0 22 0.23 0.27
 -1 -1 0 0.01 0.01
 -1 1 0 0 0.01
 -1 1 -1 35.56 0.52
 -1 -1 -1 33.82 0.52
 1 1 1 32.94 0.52
 1 -1 1 33.86 0.52
 -1 -1 -2 58.89 0.93
 -1 1 -2 62.8 0.93
 1 1 3 297.11 4.54
 1 -1 3 309.58 4.54
 -1 -1 -3 310.97 4.54
 -1 1 -3 322.97 4.54
 -1 1 -3 293.36 4.53
 -1 1 -4 403.72 6
 -1 -1 -4 401.36 6.02
 1 1 4 402.26 6.02
 -1 1 -4 412.72 6.02
 1 -1 4 409.27 6.02
 -1 1 -5 372.01 5.44
 1 -1 5 357.04 5.47
 -1 1 -5 377.1 5.48
 1 1 5 357.88 5.47
 -1 -1 -5 370.38 5.48
 -1 1 -6 261.07 3.84
 -1 -1 -6 255.6 3.89
 -1 1 -6 263.35 3.89
 1 1 6 252.95 3.88
 1 -1 6 254.24 3.88
 1 -1 7 10.58 0.25
 -1 1 -7 10.74 0.25
 -1 -1 -7 10.2 0.25
 1 1 7 10.4 0.25
 -1 1 -7 10.67 0.21
 -1 -1 7 10.64 0.21
 1 -1 8 20.32 0.41
 1 1 8 19.73 0.41
 -1 1 -8 20.72 0.36
 -1 -1 8 20.44 0.36
 1 -1 9 5.26 0.18
 1 1 9 5.17 0.18
 -1 1 -9 5.41 0.14
 -1 -1 9 5.27 0.14
 -1 -1 10 14.89 0.28
 -1 1 10 14.17 0.35
 1 1 10 14.73 0.35
 1 -1 10 14.58 0.35
 -1 -1 10 15.13 0.36
 -1 -1 11 37.93 0.64
 -1 -1 11 38.02 0.73
 -1 1 11 38.72 0.74
 1 1 11 39.31 0.73
 1 -1 11 39.23 0.73
 -1 -1 12 0.65 0.08
 -1 -1 12 0.58 0.11
 1 -1 12 0.5 0.11
 -1 1 12 0.68 0.11
 1 1 12 0.74 0.11
 -1 -1 13 26.87 0.46
 1 -1 13 25.28 0.57
 -1 1 13 24.46 0.57
 -1 -1 13 25.44 0.57
 1 1 13 25.21 0.57
 1 -1 14 11.5 0.35
 1 1 14 10.84 0.34
 -1 -1 14 11.26 0.36
 -1 1 14 10.67 0.35
 -1 -1 15 52.07 1.01
 1 1 15 52.26 1
 -1 1 15 52.78 1.02
 1 -1 15 51.55 1
 -1 -1 16 1.7 0.2
 1 1 16 2.08 0.21
 1 -1 16 2.06 0.21
 -1 1 16 1.94 0.21
 1 -1 17 7.69 0.33
 1 1 17 8.02 0.34
 -1 -1 17 8.27 0.34
 -1 1 17 7.48 0.33
 1 1 18 0.17 0.19
 1 -1 18 0.1 0.18
 -1 -1 18 0.27 0.19
 -1 1 18 0.12 0.19
 1 1 19 16.57 0.51
 1 -1 19 16.19 0.51
 -1 -1 19 15.26 0.51
 -1 1 19 15.37 0.51
 1 -1 20 0.32 0.23
 1 1 20 0.59 0.24
 -1 1 20 0.69 0.25
 -1 -1 20 0.42 0.23
 1 1 21 17.02 0.56
 1 -1 21 16.64 0.55
 -1 -1 21 16.62 0.57
 -1 1 21 15.92 0.56
 1 -1 22 5 0.36
 1 1 22 4.38 0.36
 -1 1 22 4.17 0.36
 -1 -1 22 4.35 0.36
 -1 2 0 0.02 0.03
 1 -2 1 2.99 0.09
 -1 2 1 2.86 0.08
 1 2 1 2.51 0.06
 -1 -2 -1 2.67 0.06
 -1 2 -1 2.88 0.06
 -1 2 -1 3.05 0.09
 -1 2 2 8.1 0.16
 1 -2 2 8.81 0.18
 -1 2 -2 8.75 0.16
 -1 -2 -2 8.15 0.16
 -1 2 -2 9.16 0.18
 -1 -2 -3 301.65 4.48
 1 -2 3 297.99 4.48
 1 -2 3 301.46 4.47
 1 2 3 286.06 4.47
 -1 2 -3 303.46 4.48
 1 -2 4 86.06 1.3
 -1 2 -4 87.02 1.31
 -1 -2 -4 84.02 1.31
 1 -2 4 84 1.3
 -1 2 -4 84.55 1.3
 -1 -2 -5 15 0.3
 1 -2 5 15.64 0.3
 -1 2 -5 15.89 0.31
 1 2 5 15.08 0.3
 1 -2 5 15.6 0.29
 -1 -2 5 15.56 0.29
 -1 2 -5 15.51 0.29
 1 -2 6 23.9 0.45
 -1 -2 -6 24.61 0.46
 1 2 6 24.2 0.45
 -1 2 -6 25.26 0.46
 1 -2 6 24.86 0.43
 -1 -2 6 24.77 0.43
 -1 2 -6 24.61 0.43
 -1 -2 7 31.2 0.54
 -1 2 -7 31.59 0.54
 1 -2 7 31.27 0.57
 1 2 7 30.91 0.57
 1 -2 7 32.52 0.54
 1 -2 8 9.95 0.25
 1 2 8 10.01 0.26
 -1 2 -8 9.91 0.22
 -1 -2 8 10.06 0.22
 -1 2 9 38.37 0.71
 1 2 9 38.45 0.7
 1 -2 9 38.44 0.7
 -1 -2 9 38.75 0.71
 -1 -2 9 39.41 0.65
 -1 2 -9 38.67 0.65
 1 -2 10 4.14 0.18
 -1 2 10 3.56 0.17
 -1 -2 10 4 0.18
 1 2 10 3.82 0.17
 -1 -2 10 3.7 0.14
 -1 2 -10 4.3 0.14
 1 -2 11 0.45 0.1
 -1 2 11 0.58 0.11
 -1 -2 11 0.52 0.11
 1 2 11 0.66 0.11
 -1 -2 11 0.48 0.08
 -1 2 12 3 0.18
 1 -2 12 3.22 0.18
 1 2 12 3.04 0.17
 -1 -2 12 2.97 0.18
 -1 -2 12 3.16 0.13
 1 2 13 5.47 0.24
 -1 2 13 5.1 0.24
 -1 -2 13 5.66 0.24
 1 -2 13 5.7 0.24
 -1 -2 13 5.79 0.18
 -1 2 14 3.08 0.22
 1 2 14 3.43 0.22
 1 -2 14 3.15 0.21
 -1 -2 14 3.2 0.22
 -1 -2 14 3.56 0.16
 -1 2 15 2.14 0.21
 1 -2 15 2.12 0.2
 -1 -2 15 1.87 0.2
 1 2 15 2.16 0.2
 -1 -2 15 2.21 0.14
 -1 -2 16 27.7 0.66
 1 -2 16 29.12 0.66
 -1 2 16 26.68 0.65
 1 2 16 28.39 0.66
 -1 2 17 30.05 0.71
 -1 -2 17 29.89 0.71
 1 2 17 30.44 0.71
 1 -2 17 30.56 0.71
 1 -2 18 10.72 0.4
 -1 2 18 10.11 0.4
 1 2 18 11.7 0.42
 -1 -2 18 10.73 0.41
 1 -2 19 0.67 0.21
 1 2 19 0.81 0.23
 -1 2 19 0.98 0.24
 -1 -2 19 0.32 0.21
 1 2 20 2.74 0.28
 1 -2 20 2.97 0.28
 -1 2 20 2.32 0.28
 -1 -2 20 2.53 0.28
 1 -2 21 1.12 0.27
 -1 2 21 1.73 0.3
 -1 -2 21 0.86 0.27
 1 2 21 1.25 0.29
 1 2 22 0.68 0.27
 -1 -2 22 0.06 0.25
 1 -2 22 0.14 0.25
 -1 2 22 0.48 0.27
 1 -3 0 -0.01 0.05
 -1 3 0 0.05 0.05
 1 -3 -1 18.44 0.33
 -1 3 1 18.59 0.33
 -1 3 -1 19.27 0.34
 1 -3 1 18.59 0.34
 -1 -3 -2 232.09 3.55
 -1 3 -2 243.3 3.55
 1 -3 -2 232.6 3.57
 -1 3 2 245.04 3.57
 -1 3 -2 246.43 3.59
 1 -3 2 241.33 3.59
 -1 -3 -3 78.68 1.22
 -1 3 -3 83.2 1.22
 1 -3 3 79.31 1.24
 -1 3 3 78.95 1.21
 -1 3 -3 80.27 1.24
 -1 -3 3 81.93 1.24
 -1 -3 -4 16.93 0.31
 -1 3 -4 17.75 0.31
 -1 3 4 16.47 0.29
 -1 3 -4 16.63 0.32
 1 -3 4 16.61 0.32
 1 -3 4 16.57 0.3
 -1 -3 4 16.43 0.32
 1 3 4 15.7 0.3
 -1 -3 -5 161.46 2.51
 -1 3 -5 172.24 2.52
 1 -3 5 165.13 2.51
 1 3 5 163.6 2.51
 -1 -3 5 162.34 2.51
 1 -3 5 165.31 2.52
 -1 3 -5 166.31 2.52
 -1 3 5 166.88 2.47
 -1 3 -6 0.65 0.08
 -1 -3 -6 0.48 0.07
 1 -3 6 0.54 0.07
 -1 -3 6 0.67 0.07
 -1 -3 -6 0.57 0.05
 1 3 6 0.47 0.07
 1 -3 6 0.53 0.07
 -1 3 6 0.57 0.05
 -1 3 -6 0.53 0.07
 -1 3 7 146.19 2.16
 -1 -3 7 145.04 2.22
 -1 -3 -7 140.72 2.16
 -1 3 -7 148.28 2.23
 1 3 7 145.74 2.24
 1 -3 7 150.15 2.24
 1 -3 7 151.34 2.23
 -1 -3 8 67.33 1.11
 -1 3 -8 68.42 1.11
 1 3 8 66.79 1.14
 1 -3 8 69.7 1.14
 1 -3 9 9.8 0.26
 -1 -3 9 9.3 0.26
 -1 3 9 9.38 0.27
 1 3 9 9.45 0.26
 1 -3 9 10.17 0.24
 -1 3 -9 9.87 0.24
 -1 -3 9 9.66 0.24
 1 -3 10 42.47 0.77
 -1 3 10 42.04 0.78
 -1 -3 10 42.23 0.78
 1 3 10 42.14 0.78
 1 -3 10 43.51 0.74
 -1 -3 10 41.8 0.73
 -1 3 -10 42.83 0.73
 1 3 11 70.67 1.22
 -1 3 11 70.42 1.23
 1 -3 11 72.61 1.22
 -1 -3 11 71.45 1.23
 -1 -3 11 71.69 1.16
 1 3 12 3.14 0.18
 1 -3 12 3.18 0.18
 -1 3 12 2.91 0.18
 -1 -3 12 3.03 0.18
 -1 -3 12 3.08 0.15
 1 -3 13 85.26 1.46
 1 3 13 81.43 1.46
 -1 -3 13 85.95 1.47
 -1 3 13 85.91 1.48
 -1 -3 13 86.9 1.38
 1 3 14 0.7 0.17
 1 -3 14 0.39 0.15
 -1 3 14 0.44 0.17
 -1 -3 14 0.52 0.16
 -1 -3 14 0.38 0.12
 -1 -3 15 83.7 1.52
 1 3 15 86.07 1.53
 -1 3 15 85.32 1.53
 1 -3 15 85.44 1.52
 -1 -3 16 1.99 0.22
 1 -3 16 2.21 0.22
 1 3 16 2.41 0.23
 -1 3 16 2.19 0.23
 -1 -3 16 2.23 0.17
 1 -3 17 0.23 0.18
 1 3 17 0.39 0.19
 -1 3 17 0.22 0.19
 -1 -3 17 0.04 0.18
 1 -3 18 6.96 0.33
 -1 3 18 6.6 0.34
 -1 -3 18 7.11 0.34
 1 3 18 6.72 0.34
 1 3 19 3.76 0.29
 1 -3 19 3.51 0.28
 -1 -3 19 3.59 0.29
 -1 3 19 3.54 0.29
 1 3 20 6.53 0.37
 1 -3 20 7.26 0.37
 -1 3 20 6.28 0.36
 -1 -3 20 7.04 0.37
 1 -3 21 7.95 0.4
 1 3 21 6.86 0.4
 -1 -3 21 7.19 0.39
 -1 3 21 7.27 0.4
 -1 -3 22 0.05 0.26
 -1 3 22 0.06 0.26
 1 3 22 0.18 0.27
 1 -3 22 -0.01 0.26
 -1 -4 0 0.06 0.06
 -1 4 0 0.06 0.05
 1 -4 0 -0.01 0.06
 -1 -4 1 21.12 0.33
 -1 4 1 21.35 0.34
 -1 -4 1 21.77 0.4
 -1 -4 -1 21.99 0.39
 -1 4 1 21.62 0.39
 1 -4 -1 21.95 0.39
 -1 4 -1 21.12 0.4
 1 -4 1 21.81 0.4
 1 -4 2 29.41 0.47
 1 4 2 28.1 0.47
 -1 4 -2 31.07 0.47
 -1 -4 -2 30.43 0.48
 1 -4 -2 29.88 0.51
 -1 -4 2 30.24 0.53
 -1 -4 -2 29.88 0.51
 -1 4 -2 29.45 0.53
 1 -4 2 30.22 0.53
 -1 4 2 30.27 0.51
 -1 -4 -3 5.06 0.12
 -1 4 -3 5.17 0.12
 1 -4 -3 4.92 0.14
 -1 4 3 4.93 0.13
 1 -4 3 5.13 0.15
 -1 4 -3 4.82 0.15
 -1 -4 -3 5.12 0.14
 -1 -4 3 5.23 0.16
 -1 -4 -4 55.92 0.9
 -1 4 -4 60.07 0.9
 1 -4 4 57.36 0.94
 -1 4 -4 57.87 0.94
 -1 4 4 56.85 0.9
 -1 -4 4 58.03 0.94
 -1 -4 -4 55.27 0.9
 1 -4 4 57.3 0.9
 1 4 4 55.42 0.9
 -1 4 -5 97.27 1.45
 1 4 5 91.34 1.45
 -1 -4 -5 91.12 1.45
 -1 4 -5 93.33 1.48
 1 -4 5 94.5 1.48
 -1 4 5 94.04 1.43
 -1 -4 5 93.1 1.47
 1 -4 5 96.33 1.45
 -1 -4 -5 90.56 1.43
 1 4 6 10.69 0.24
 1 -4 6 11.3 0.24
 1 -4 6 11.12 0.26
 -1 -4 6 10.62 0.25
 -1 -4 -6 10.5 0.21
 -1 4 -6 10.95 0.26
 -1 4 6 10.56 0.21
 1 4 7 111.59 1.74
 1 -4 7 116.9 1.74
 -1 -4 7 111.77 1.75
 -1 4 -7 112.67 1.75
 -1 4 7 108.79 1.68
 -1 -4 -7 108.93 1.68
 1 -4 7 114.66 1.75
 -1 -4 8 208.01 3.15
 1 -4 8 211.01 3.15
 1 4 8 202.81 3.15
 -1 4 8 204.28 3.16
 1 -4 8 211.25 3.15
 -1 4 -8 206.6 3.15
 -1 -4 -8 203.64 3.06
 -1 -4 8 206.16 3.15
 -1 4 9 26.36 0.54
 1 4 9 26.54 0.53
 1 -4 9 26.9 0.53
 -1 -4 9 27.44 0.54
 1 -4 9 27.91 0.52
 -1 4 -9 27.11 0.52
 -1 -4 9 26.4 0.52
 -1 4 10 0 0.1
 -1 -4 10 0.14 0.1
 1 -4 10 0.09 0.1
 -1 4 -10 0.25 0.1
 1 -4 10 0.21 0.1
 1 4 10 0.14 0.1
 -1 -4 10 0.11 0.09
 -1 4 11 0.2 0.12
 -1 -4 11 0.1 0.11
 1 -4 11 0.15 0.1
 -1 -4 11 0.13 0.1
 1 4 11 0.17 0.11
 1 -4 11 0.16 0.11
 -1 -4 12 1.51 0.13
 -1 4 12 1.52 0.16
 1 -4 12 1.62 0.15
 1 4 12 1.41 0.15
 -1 -4 12 1.34 0.15
 -1 -4 13 1.22 0.16
 -1 4 13 1.09 0.17
 -1 -4 13 1.03 0.13
 1 4 13 0.96 0.16
 1 -4 13 1.12 0.16
 1 -4 14 8.83 0.31
 -1 -4 14 8.33 0.31
 -1 4 14 8.48 0.32
 1 4 14 8.42 0.31
 -1 -4 14 8.83 0.27
 -1 4 15 25.81 0.62
 1 4 15 25.44 0.61
 1 -4 15 25.66 0.6
 -1 -4 15 25.2 0.6
 -1 -4 15 27.14 0.54
 1 -4 16 6.64 0.3
 -1 -4 16 6.9 0.31
 1 4 16 7.49 0.32
 -1 4 16 6.95 0.32
 -1 -4 16 7.67 0.26
 1 -4 17 12.84 0.43
 -1 -4 17 12.59 0.43
 -1 4 17 12.09 0.43
 1 4 17 12.81 0.43
 -1 -4 17 13.9 0.35
 1 -4 18 3.24 0.26
 1 4 18 3.66 0.28
 -1 4 18 3.37 0.28
 -1 -4 18 3.53 0.28
 1 4 19 8.03 0.38
 1 -4 19 8.23 0.37
 -1 -4 19 7.93 0.37
 -1 4 19 7.36 0.37
 1 4 20 0.35 0.24
 -1 -4 20 0.39 0.24
 -1 4 20 0.14 0.24
 1 -4 20 0.22 0.23
 1 4 21 2.94 0.32
 1 -4 21 3.42 0.31
 -1 4 21 3.56 0.33
 -1 -4 21 2.92 0.31
 1 4 22 7.71 0.43
 1 -4 22 6.89 0.4
 -1 4 22 7.13 0.43
 -1 -4 22 6.94 0.42
 1 -5 0 0.09 0.06
 -1 -5 0 0.11 0.06
 -1 5 0 -0.06 0.06
 -1 -5 -1 86.94 1.32
 -1 5 -1 89.82 1.32
 -1 5 1 88.87 1.32
 -1 -5 1 87.55 1.31
 -1 -5 -1 87.39 1.39
 -1 -5 1 88.72 1.4
 1 -5 -1 88.66 1.4
 -1 5 -1 89.2 1.41
 1 -5 1 87.81 1.41
 -1 5 1 90 1.4
 1 -5 2 68.34 1
 1 5 2 64.78 1
 -1 5 -2 67.06 1.01
 -1 -5 -2 66.68 1.01
 -1 -5 -2 63.8 1.06
 -1 -5 2 64.04 1.08
 -1 5 -2 65.87 1.09
 1 -5 2 66.63 1.09
 1 -5 -2 65.69 1.07
 -1 5 2 67.58 1.07
 -1 5 -3 10.67 0.2
 -1 -5 -3 10.35 0.21
 1 -5 -3 10.52 0.24
 1 -5 3 10.83 0.26
 -1 5 -3 10.65 0.25
 -1 5 3 10.34 0.23
 -1 -5 3 10.13 0.25
 -1 -5 -3 10.22 0.23
 1 -5 -4 14.2 0.29
 1 -5 4 13.93 0.32
 -1 -5 -4 13.99 0.28
 -1 5 -4 13.86 0.31
 -1 -5 4 13.72 0.31
 -1 5 4 14.79 0.29
 1 -5 5 9.85 0.25
 -1 5 -5 9.28 0.25
 -1 5 5 9.59 0.22
 1 -5 5 9.82 0.21
 1 5 5 9.55 0.22
 -1 -5 5 9.28 0.25
 -1 -5 -5 9.54 0.21
 1 -5 6 62.96 1.04
 -1 5 -6 59.98 1.03
 -1 5 6 61.16 0.98
 -1 -5 6 60.92 1.03
 1 5 6 61.33 1
 -1 -5 -6 59.67 0.97
 -1 5 7 31.74 0.57
 -1 -5 7 31.66 0.57
 1 5 7 31.39 0.57
 1 -5 7 32.81 0.57
 -1 -5 7 30.47 0.59
 1 -5 7 31.44 0.59
 -1 -5 -7 30.93 0.53
 -1 5 -7 31.82 0.59
 -1 5 7 31.15 0.53
 -1 5 8 226.1 3.44
 -1 -5 8 228.21 3.43
 1 -5 8 230.92 3.43
 1 5 8 221.69 3.43
 -1 5 -8 225.09 3.44
 -1 -5 -8 220.42 3.36
 -1 -5 8 223.35 3.45
 1 -5 8 228.4 3.45
 1 -5 9 3.1 0.15
 1 5 9 3.27 0.16
 -1 -5 9 2.81 0.15
 -1 5 9 2.93 0.16
 1 -5 9 3.37 0.16
 -1 5 -9 3.28 0.16
 -1 -5 -9 2.83 0.1
 -1 -5 9 2.93 0.16
 -1 -5 10 0.15 0.1
 -1 5 10 0.13 0.11
 1 -5 10 0.27 0.11
 1 5 10 0.26 0.11
 1 -5 10 0.2 0.1
 -1 5 -10 0.36 0.12
 -1 -5 10 0.29 0.11
 -1 -5 11 0.56 0.12
 -1 5 11 0.64 0.13
 1 -5 11 0.44 0.11
 1 -5 11 0.88 0.13
 1 5 11 0.51 0.12
 -1 -5 11 0.6 0.11
 -1 5 12 15.88 0.42
 1 -5 12 16.38 0.41
 -1 -5 12 15.9 0.41
 1 5 12 15.56 0.41
 1 -5 12 16.26 0.39
 -1 -5 12 16.17 0.39
 -1 -5 13 0.34 0.14
 -1 5 13 0.19 0.15
 -1 -5 13 0.36 0.13
 1 -5 13 0.45 0.14
 1 5 13 0.49 0.15
 -1 -5 14 11.84 0.37
 1 5 14 11.07 0.36
 -1 5 14 10.69 0.36
 1 -5 14 11.96 0.36
 -1 -5 14 12.2 0.34
 1 5 15 3.34 0.24
 1 -5 15 3.2 0.23
 -1 -5 15 2.66 0.23
 -1 5 15 3.09 0.24
 -1 -5 15 3.53 0.21
 1 5 16 42.6 0.89
 1 -5 16 42.81 0.88
 -1 5 16 42.1 0.9
 -1 -5 16 43.18 0.89
 -1 -5 16 44.17 0.82
 1 -5 17 0.35 0.19
 1 5 17 -0.18 0.2
 -1 -5 17 0.15 0.19
 -1 5 17 0.05 0.2
 -1 -5 17 0.03 0.16
 1 -5 18 8.29 0.36
 1 5 18 7.4 0.35
 -1 -5 18 7.01 0.34
 -1 5 18 7.25 0.36
 1 -5 19 0.28 0.21
 -1 -5 19 0.23 0.21
 1 5 19 0.31 0.22
 -1 5 19 0.06 0.22
 1 -5 20 0.49 0.24
 -1 5 20 0.13 0.23
 1 5 20 0.48 0.25
 -1 -5 20 0.39 0.24
 -1 5 21 2.06 0.29
 1 5 21 2.42 0.31
 1 -5 21 1.85 0.28
 -1 -5 21 1.79 0.29
 -1 -5 22 2.23 0.32
 1 -5 22 2.13 0.31
 1 5 22 1.77 0.31
 -1 5 22 1.89 0.32
 -1 6 0 -0.02 0.07
 -1 -6 0 -0.03 0.07
 1 -6 0 0.02 0.07
 1 -6 -1 67.01 1.08
 1 -6 1 66.35 1.09
 -1 6 -1 64.82 1.08
 -1 -6 1 64.81 1.08
 -1 6 1 64.79 1.07
 -1 -6 -1 64.04 1.07
 1 6 2 274.98 4.04
 1 -6 2 273.81 4.04
 -1 6 2 277.94 4.13
 -1 -6 -2 268.62 4.12
 -1 -6 2 268.37 4.14
 -1 6 -2 270.31 4.15
 1 -6 -2 276.34 4.13
 1 -6 2 267.49 4.15
 1 6 3 3.21 0.1
 1 -6 3 3.44 0.09
 1 -6 -3 3.2 0.14
 1 -6 3 3.31 0.15
 -1 6 3 3.36 0.13
 -1 -6 -3 3.32 0.14
 -1 -6 3 3.48 0.15
 -1 6 -3 3.43 0.15
 1 -6 -4 0.81 0.09
 -1 -6 -4 0.86 0.09
 -1 -6 4 0.91 0.1
 -1 6 -4 1 0.1
 -1 6 4 1.04 0.09
 1 -6 4 0.92 0.1
 -1 -6 5 137.89 2.07
 -1 6 5 134.41 2.08
 1 -6 -5 137.67 2.1
 -1 -6 -5 133.99 2.09
 1 -6 5 137.25 2.15
 -1 -6 5 134.57 2.14
 -1 6 -5 135.75 2.14
 -1 6 5 134.92 2.09
 -1 6 6 121.18 1.88
 -1 -6 6 124.55 1.88
 1 6 6 122.42 1.87
 -1 6 6 118.94 1.87
 -1 6 -6 120.53 1.94
 1 -6 6 124.33 1.87
 1 -6 6 120.07 1.94
 -1 -6 6 119.67 1.93
 -1 -6 -6 118.04 1.87
 -1 -6 7 0.01 0.08
 -1 6 7 0 0.09
 1 -6 7 0 0.09
 -1 -6 -7 0 0.07
 -1 -6 7 0.07 0.1
 -1 6 -7 0.17 0.1
 1 -6 7 0.13 0.08
 1 6 7 0.07 0.08
 -1 6 7 0.02 0.07
 -1 -6 8 9.21 0.25
 -1 6 8 8.54 0.25
 -1 -6 -8 8.35 0.2
 1 -6 8 8.66 0.26
 -1 -6 8 8.39 0.26
 1 -6 8 8.53 0.23
 1 6 8 8.39 0.24
 -1 6 -8 9.13 0.27
 -1 -6 9 5.99 0.21
 -1 6 9 5.75 0.21
 1 6 9 5.95 0.21
 1 -6 9 6.19 0.21
 -1 6 -9 5.71 0.22
 1 -6 9 5.87 0.22
 -1 -6 -9 6.04 0.16
 -1 -6 9 5.67 0.22
 -1 6 10 0.21 0.12
 -1 -6 10 0.04 0.11
 1 -6 10 0.11 0.11
 -1 -6 -10 0.21 0.07
 1 -6 10 0.13 0.11
 1 6 10 0.1 0.11
 -1 6 -10 0.19 0.11
 -1 -6 10 0.2 0.11
 -1 6 11 1.8 0.16
 -1 -6 11 1.69 0.15
 1 -6 11 2.05 0.15
 1 6 11 2.14 0.16
 1 -6 11 1.81 0.16
 -1 -6 11 2.14 0.16
 -1 -6 12 22.29 0.51
 1 6 12 20.91 0.5
 1 -6 12 23.12 0.51
 -1 6 12 21.35 0.51
 1 -6 12 22.37 0.51
 -1 -6 12 22.19 0.5
 -1 6 13 6.26 0.28
 1 6 13 6.14 0.27
 -1 -6 13 6.19 0.27
 1 -6 13 6.59 0.27
 -1 -6 13 6.51 0.26
 1 -6 13 6.44 0.27
 -1 -6 14 0.16 0.15
 -1 6 14 0.2 0.16
 -1 -6 14 0.11 0.14
 1 -6 14 0.16 0.15
 1 6 14 0.26 0.15
 -1 -6 15 20.86 0.54
 -1 6 15 20.44 0.54
 -1 -6 15 21.91 0.51
 1 -6 15 21.87 0.53
 1 6 15 21.51 0.54
 -1 -6 16 7.82 0.34
 -1 6 16 7.06 0.33
 1 6 16 7.28 0.33
 -1 -6 16 7.74 0.3
 1 -6 17 0.12 0.19
 1 6 17 0.03 0.19
 -1 -6 17 0.02 0.18
 -1 6 17 -0.05 0.2
 -1 -6 17 0.06 0.16
 1 6 18 2.01 0.26
 1 -6 18 2.65 0.27
 -1 -6 18 2.46 0.26
 -1 6 18 2.32 0.27
 -1 -6 18 2.7 0.23
 1 6 19 14.26 0.5
 1 -6 19 14.09 0.49
 -1 -6 19 13.54 0.49
 -1 6 19 12.74 0.48
 1 -6 20 8.1 0.39
 1 6 20 7.91 0.4
 -1 6 20 7.42 0.4
 -1 -6 20 9.04 0.42
 1 -6 21 6.57 0.38
 1 6 21 6.27 0.39
 -1 6 21 5.95 0.4
 -1 -6 21 6.03 0.39
 1 6 22 1.45 0.31
 1 -6 22 1.3 0.3
 -1 -6 22 1.78 0.33
 -1 6 22 1.56 0.33
 -1 -7 0 -0.03 0.08
 -1 7 0 0.11 0.09
 1 -7 0 -0.01 0.08
 -1 7 -1 11.61 0.29
 -1 7 1 11.57 0.29
 -1 -7 -1 11.87 0.29
 -1 -7 1 11.21 0.29
 1 -7 -1 11.82 0.29
 1 -7 1 11.42 0.29
 -1 7 2 28.66 0.42
 -1 -7 2 24.74 0.42
 -1 7 2 25.58 0.42
 -1 -7 2 27.43 0.41
 -1 7 -2 26.95 0.53
 -1 7 2 26.69 0.52
 -1 -7 2 26.61 0.53
 1 -7 2 27.33 0.54
 1 -7 -2 26.82 0.52
 -1 -7 -2 26.69 0.52
 1 7 3 41.64 0.65
 1 -7 3 43.36 0.65
 -1 -7 3 40.83 0.65
 -1 7 3 41 0.66
 -1 7 3 41.92 0.74
 -1 7 -3 41.58 0.76
 -1 -7 3 40.05 0.75
 -1 -7 -3 40.41 0.73
 1 -7 -3 41.77 0.74
 1 -7 3 42.26 0.77
 -1 -7 4 1.81 0.08
 -1 7 4 1.76 0.09
 1 -7 -4 2.01 0.12
 -1 7 -4 1.96 0.14
 -1 7 4 1.94 0.12
 -1 -7 -4 1.7 0.12
 -1 -7 4 1.65 0.13
 1 -7 4 1.97 0.13
 -1 -7 5 0.3 0.07
 -1 7 5 0.3 0.07
 1 -7 5 0.29 0.09
 1 -7 -5 0.22 0.09
 -1 -7 5 0.28 0.09
 -1 -7 -5 0.24 0.09
 -1 7 5 0.33 0.08
 -1 7 -5 0.45 0.1
 -1 7 6 50.84 0.84
 -1 -7 6 51.67 0.84
 -1 -7 6 49.69 0.91
 1 -7 6 49.26 0.91
 -1 -7 -6 48.96 0.85
 -1 7 -6 51.6 0.91
 -1 7 6 51.15 0.85
 -1 7 7 21.24 0.43
 -1 -7 7 22.28 0.43
 -1 -7 7 22.13 0.49
 1 -7 7 22.2 0.49
 -1 -7 -7 21.66 0.43
 1 7 7 21.77 0.43
 1 -7 7 23.08 0.43
 -1 7 -7 22.39 0.49
 -1 -7 8 68.35 1.12
 -1 7 8 67.59 1.13
 -1 -7 -8 66.69 1.09
 -1 -7 8 65.9 1.17
 1 -7 8 66.95 1.18
 -1 7 -8 68.18 1.18
 1 7 8 68.06 1.12
 1 -7 8 70.05 1.12
 -1 -7 9 6.71 0.22
 -1 7 9 6.74 0.23
 1 7 9 6.73 0.22
 1 -7 9 7.21 0.22
 -1 7 -9 6.83 0.25
 -1 -7 9 6.35 0.24
 -1 -7 -9 7.02 0.19
 1 -7 9 6.82 0.25
 -1 7 10 0.27 0.12
 -1 -7 10 0.25 0.11
 -1 -7 -10 0.11 0.08
 1 -7 10 0.11 0.12
 -1 7 -10 0.25 0.13
 1 -7 10 0.22 0.11
 1 7 10 0.31 0.11
 -1 -7 10 0.24 0.12
 -1 -7 11 0.18 0.13
 -1 7 11 0.15 0.13
 1 -7 11 0.02 0.14
 1 7 11 0.27 0.13
 1 -7 11 0.22 0.13
 -1 -7 11 0.13 0.14
 -1 7 12 17.19 0.44
 -1 -7 12 18.05 0.44
 1 -7 12 17.66 0.46
 1 7 12 17.99 0.44
 1 -7 12 18.54 0.44
 -1 -7 12 17.69 0.45
 -1 -7 13 24.63 0.57
 -1 7 13 23.83 0.57
 1 -7 13 26.87 0.58
 1 7 13 25.73 0.57
 1 -7 13 26.12 0.57
 -1 -7 13 24.41 0.56
 1 7 14 -0.05 0.16
 1 -7 14 0.11 0.15
 -1 7 14 -0.08 0.16
 -1 -7 14 -0.02 0.15
 -1 -7 14 0.08 0.15
 1 -7 14 0.14 0.16
 -1 7 15 6.08 0.3
 -1 -7 15 6.33 0.29
 -1 -7 15 6.49 0.28
 1 7 15 6.17 0.3
 1 -7 15 6.65 0.29
 -1 -7 16 2.65 0.24
 -1 7 16 2.67 0.24
 1 7 16 2.94 0.24
 1 -7 16 3.22 0.25
 -1 -7 16 2.87 0.22
 1 7 17 16.3 0.5
 1 -7 17 17.32 0.5
 -1 -7 17 16.06 0.49
 -1 7 17 15.46 0.5
 -1 -7 17 16.74 0.46
 1 -7 18 95.73 1.69
 1 7 18 94.76 1.71
 -1 -7 18 93.58 1.7
 -1 7 18 93.71 1.71
 -1 -7 18 97.81 1.64
 1 7 19 0.62 0.25
 -1 7 19 0.63 0.25
 -1 -7 19 0.92 0.25
 1 -7 19 0.74 0.24
 1 7 20 5.63 0.36
 1 -7 20 4.67 0.34
 -1 7 20 5.33 0.37
 -1 -7 20 4.93 0.35
 1 7 21 3.26 0.34
 1 -7 21 3.41 0.34
 -1 7 21 2.89 0.34
 -1 -7 21 3.05 0.34
 -1 -7 22 0.93 0.31
 1 7 22 1.26 0.32
 -1 7 22 0.86 0.32
 1 -8 0 0 0.09
 -1 8 0 0.04 0.09
 -1 -8 0 -0.07 0.09
 -1 8 -1 11.08 0.31
 -1 8 1 11.5 0.3
 1 -8 -1 10.78 0.3
 1 -8 1 11.21 0.3
 -1 -8 -1 11.34 0.3
 -1 -8 1 10.69 0.3
 -1 8 2 37.25 0.69
 -1 8 -2 36.8 0.71
 -1 -8 -2 37.28 0.69
 1 -8 2 35.91 0.7
 1 -8 -2 36.39 0.69
 -1 -8 2 36.25 0.7
 -1 -8 3 30.86 0.47
 1 8 3 30.88 0.48
 -1 -8 3 29.67 0.48
 -1 8 3 27.91 0.48
 -1 8 3 31.23 0.59
 -1 8 -3 30.78 0.61
 1 -8 3 30.06 0.61
 -1 -8 3 30.06 0.61
 1 -8 -3 30.36 0.59
 -1 -8 -3 29.99 0.58
 1 8 4 1.26 0.08
 1 -8 4 1.25 0.07
 -1 -8 4 1.15 0.07
 -1 8 4 1.12 0.08
 1 -8 -4 1.29 0.12
 -1 8 -4 1.38 0.13
 -1 8 4 1.56 0.12
 -1 -8 4 1.3 0.13
 1 -8 4 1.22 0.12
 -1 -8 -4 1.08 0.12
 -1 -8 5 29.24 0.49
 -1 8 5 28.32 0.5
 1 -8 -5 29.86 0.57
 -1 8 -5 28.87 0.6
 -1 8 5 28.7 0.56
 1 -8 5 27.87 0.59
 -1 -8 -5 28.27 0.55
 -1 -8 5 28.87 0.6
 -1 -8 6 0.06 0.08
 -1 8 6 0.04 0.08
 1 -8 -6 0.05 0.1
 1 -8 6 0.19 0.11
 -1 -8 6 0.25 0.11
 -1 -8 -6 0.2 0.1
 -1 8 -6 0.26 0.11
 -1 8 6 0.17 0.09
 -1 -8 7 2.24 0.12
 -1 8 7 2.01 0.12
 -1 -8 7 2.54 0.17
 -1 -8 -7 2.05 0.13
 1 -8 7 2.03 0.15
 -1 8 -7 2.15 0.17
 -1 8 8 0.87 0.12
 -1 -8 8 0.9 0.11
 -1 -8 8 1.23 0.15
 1 -8 8 1.35 0.15
 -1 -8 -8 1.03 0.11
 -1 8 -8 1.2 0.15
 -1 -8 9 8.74 0.26
 -1 8 9 8.15 0.26
 -1 8 -9 8.95 0.31
 1 8 9 8.79 0.26
 1 -8 9 8.9 0.31
 -1 -8 9 8.92 0.31
 -1 -8 -9 9.06 0.24
 -1 8 10 44.06 0.83
 -1 -8 10 45.96 0.83
 1 -8 10 44.66 0.88
 1 -8 10 47.75 0.83
 1 8 10 45.27 0.82
 -1 -8 10 44.88 0.88
 -1 -8 -10 46.92 0.78
 -1 8 11 1.13 0.18
 -1 -8 11 1.13 0.17
 1 -8 11 1.14 0.2
 1 8 11 1.31 0.18
 1 -8 11 1.31 0.17
 -1 -8 11 1.12 0.19
 -1 8 12 3.51 0.23
 -1 -8 12 4.14 0.23
 1 -8 12 4.01 0.25
 1 8 12 4.1 0.23
 1 -8 12 4.23 0.22
 -1 -8 12 4.14 0.25
 -1 8 13 6.03 0.27
 -1 -8 13 6.74 0.28
 1 -8 13 7.04 0.3
 1 -8 13 7.01 0.27
 1 8 13 6.7 0.28
 -1 -8 13 6.71 0.29
 -1 -8 14 4.14 0.24
 -1 8 14 3.81 0.24
 1 -8 14 3.86 0.25
 -1 -8 14 4.15 0.25
 1 8 14 3.9 0.24
 1 -8 14 4.28 0.23
 -1 -8 15 10.02 0.37
 -1 8 15 9.73 0.37
 -1 -8 15 9.97 0.37
 1 -8 15 10.74 0.36
 1 8 15 10.79 0.37
 -1 8 16 2.8 0.25
 -1 -8 16 3.43 0.25
 1 -8 16 2.96 0.24
 1 8 16 2.99 0.25
 -1 -8 16 3.39 0.25
 1 -8 17 10.97 0.39
 1 8 17 10.37 0.4
 -1 8 17 9.75 0.4
 -1 -8 17 10.76 0.4
 -1 -8 17 10.66 0.39
 -1 -8 18 0.15 0.23
 -1 8 18 -0.08 0.25
 1 8 18 0.04 0.23
 1 -8 18 0.05 0.22
 -1 -8 18 -0.04 0.21
 1 8 19 20.69 0.6
 1 -8 19 20.72 0.59
 -1 -8 19 20.37 0.6
 -1 8 19 19.75 0.61
 -1 -8 19 21.56 0.57
 1 8 20 12.3 0.49
 -1 -8 20 13.18 0.5
 -1 8 20 11.65 0.5
 -1 8 21 0.38 0.3
 -1 -8 21 0.76 0.29
 -1 -8 22 1.73 0.33
 1 -9 0 0.1 0.11
 -1 -9 0 0.02 0.11
 -1 9 0 0.08 0.12
 -1 -9 -1 18.53 0.44
 1 -9 -1 19.42 0.45
 1 -9 1 19.08 0.45
 -1 -9 1 19.16 0.45
 -1 9 1 20.73 0.46
 -1 9 -1 19 0.45
 1 -9 -2 0.18 0.11
 1 -9 2 0.16 0.1
 -1 -9 2 0.16 0.11
 -1 -9 -2 0.17 0.11
 -1 9 2 0.2 0.11
 -1 9 -2 0.14 0.12
 -1 9 3 21.19 0.33
 -1 -9 3 20.73 0.33
 -1 9 -3 21.12 0.49
 -1 9 3 21.54 0.47
 1 -9 3 20.85 0.49
 1 -9 -3 20.59 0.46
 -1 -9 -3 20.32 0.46
 -1 -9 3 19.84 0.48
 1 -9 4 61.84 0.93
 1 9 4 61.68 0.93
 -1 -9 4 59 0.94
 -1 9 4 57.93 0.94
 1 -9 -4 63.11 1.06
 -1 9 -4 62.66 1.1
 -1 9 4 63.49 1.06
 -1 -9 -4 59.87 1.05
 -1 -9 4 61.06 1.09
 1 -9 4 61.56 1.1
 1 9 5 27.32 0.47
 1 -9 5 28.76 0.47
 -1 -9 5 28.06 0.47
 -1 9 5 26.67 0.48
 1 -9 -5 28.95 0.57
 -1 9 5 28.47 0.56
 -1 9 -5 27.41 0.6
 -1 -9 -5 27.37 0.56
 -1 -9 5 26.79 0.59
 1 -9 5 27.6 0.6
 -1 -9 6 16.95 0.33
 -1 9 6 16.39 0.33
 1 -9 -6 17.06 0.4
 1 -9 6 16.81 0.43
 -1 -9 6 16.68 0.43
 -1 -9 -6 16.47 0.39
 -1 9 -6 17.58 0.44
 -1 -9 7 41.33 0.69
 -1 9 7 39.74 0.7
 -1 -9 -7 39.65 0.74
 1 -9 7 40.33 0.81
 -1 -9 7 39.76 0.8
 -1 9 -7 40 0.8
 -1 9 8 36.94 0.67
 -1 -9 8 38.14 0.66
 -1 9 -8 36.85 0.76
 1 -9 8 36.38 0.76
 -1 -9 -8 37.21 0.69
 -1 -9 8 36.65 0.76
 -1 9 9 1.2 0.14
 -1 -9 9 1.18 0.13
 1 -9 9 1.35 0.17
 -1 -9 -9 1.29 0.13
 -1 -9 9 1.25 0.17
 -1 9 10 58.08 1.02
 -1 -9 10 59.19 1.02
 -1 -9 -10 59.9 1
 1 -9 10 57.7 1.1
 -1 -9 10 59.55 1.11
 -1 9 11 26.53 0.56
 -1 -9 11 26.86 0.56
 1 -9 11 26.77 0.63
 -1 -9 11 26.6 0.63
 -1 -9 12 14.87 0.39
 -1 9 12 14.44 0.39
 1 -9 12 15.44 0.45
 -1 -9 12 13.95 0.43
 1 9 12 14.54 0.39
 1 -9 13 0.96 0.19
 -1 -9 13 1.13 0.19
 1 9 13 1.08 0.17
 -1 9 13 1.2 0.18
 -1 -9 13 0.95 0.17
 -1 9 14 0.67 0.19
 -1 -9 14 0.68 0.19
 1 9 14 1.04 0.19
 -1 -9 14 0.59 0.2
 1 -9 14 0.85 0.2
 -1 9 15 0.7 0.2
 -1 -9 15 0.82 0.19
 1 9 15 0.78 0.19
 -1 -9 15 0.82 0.2
 -1 9 16 0.32 0.2
 -1 -9 16 0.22 0.2
 1 9 16 0.36 0.19
 -1 -9 16 0.26 0.2
 -1 -9 17 3.15 0.27
 -1 9 17 3.5 0.28
 -1 -9 17 2.97 0.27
 -1 9 18 14.54 0.5
 -1 -9 18 14.81 0.48
 -1 -9 18 14.63 0.47
 -1 9 19 2.13 0.3
 -1 -9 19 1.97 0.28
 -1 -9 19 1.77 0.26
 -1 9 20 9.67 0.44
 -1 -9 20 9.89 0.44
 -1 -9 21 1.54 0.31
 -1 9 21 1.36 0.33
 -1 10 0 0.15 0.13
 -1 -10 0 -0.06 0.12
 1 -10 0 -0.02 0.12
 -1 10 -1 1.88 0.17
 -1 10 1 1.96 0.17
 1 -10 -1 1.66 0.16
 -1 -10 -1 1.48 0.16
 1 -10 1 1.48 0.16
 -1 -10 1 1.48 0.16
 -1 10 -2 19.52 0.47
 -1 10 2 18.58 0.45
 -1 -10 -2 18.58 0.45
 1 -10 -2 18.27 0.45
 -1 -10 2 18.5 0.47
 1 -10 2 18.29 0.46
 -1 10 3 2.2 0.17
 1 -10 3 1.72 0.18
 -1 -10 3 1.88 0.18
 -1 -10 -3 1.9 0.18
 1 -10 -3 1.83 0.17
 -1 10 4 7.91 0.15
 -1 10 -4 7.93 0.3
 -1 -10 -4 7.21 0.27
 1 -10 4 7.7 0.29
 -1 -10 4 7.94 0.3
 1 -10 -4 7.34 0.27
 -1 -10 4 7.83 0.15
 1 10 5 26.26 0.44
 1 -10 5 27.17 0.43
 1 -10 -5 26.4 0.57
 -1 10 -5 26.9 0.6
 -1 10 5 24.43 0.45
 1 -10 5 25.86 0.6
 -1 -10 5 26.21 0.6
 -1 -10 -5 26.67 0.56
 1 10 6 8.2 0.2
 1 -10 6 8.56 0.19
 -1 10 6 7.99 0.2
 1 -10 -6 7.99 0.28
 -1 -10 6 7.96 0.2
 -1 10 -6 8.29 0.31
 -1 -10 -6 7.95 0.27
 -1 -10 6 8.06 0.31
 1 -10 6 7.89 0.31
 -1 10 7 27.49 0.51
 -1 -10 7 28.64 0.51
 -1 -10 7 27.26 0.63
 1 -10 7 28.28 0.64
 -1 -10 -7 27.91 0.58
 1 -10 7 29.25 0.5
 1 10 7 27.47 0.5
 -1 -10 8 33.93 0.6
 -1 10 8 32.21 0.6
 -1 -10 -8 33.13 0.64
 -1 -10 8 32.49 0.72
 -1 -10 9 9.67 0.26
 -1 10 9 8.98 0.27
 1 -10 9 9.45 0.35
 -1 -10 9 8.99 0.34
 -1 -10 -9 9.27 0.28
 -1 -10 10 14.9 0.36
 -1 10 10 14.27 0.36
 -1 -10 10 14.23 0.44
 1 -10 10 13.97 0.44
 -1 -10 -10 14.34 0.36
 1 -10 11 -0.04 0.16
 -1 -10 11 0.07 0.13
 -1 10 11 0.08 0.14
 -1 -10 11 0.09 0.16
 -1 10 12 3.48 0.21
 -1 -10 12 3.77 0.21
 1 -10 12 3.9 0.27
 -1 -10 12 3.83 0.26
 -1 -10 13 2.34 0.2
 -1 10 13 1.98 0.21
 1 -10 13 2.25 0.24
 -1 -10 13 2.58 0.26
 -1 10 14 1.55 0.2
 -1 -10 14 1.93 0.21
 1 -10 14 1.9 0.24
 -1 -10 14 1.74 0.24
 -1 -10 15 0.31 0.19
 -1 10 15 0.34 0.19
 -1 -10 15 0.26 0.21
 -1 -10 16 3.71 0.27
 -1 -10 16 4.17 0.3
 -1 -10 17 8.62 0.39
 -1 -10 17 9.21 0.37
 -1 10 17 8.53 0.38
 -1 -10 18 3.93 0.32
 -1 10 18 3.79 0.32
 -1 -10 18 4.84 0.32
 -1 -10 19 0.39 0.26
 -1 10 19 0.01 0.27
 -1 -10 19 0.51 0.27
 -1 10 20 2.03 0.33
 -1 -10 20 1.88 0.32
 -1 -10 21 6.46 0.39
 -1 10 21 6.21 0.41
 1 -11 0 -0.06 0.13
 -1 -11 0 -0.03 0.14
 -1 11 0 0.14 0.15
 1 -11 1 0.53 0.15
 1 -11 -1 0.45 0.15
 -1 -11 1 0.71 0.16
 -1 -11 -1 0.59 0.16
 -1 11 -1 0.72 0.16
 1 -11 2 1.1 0.17
 1 -11 -2 0.94 0.17
 -1 -11 2 1.4 0.18
 -1 -11 -2 1.17 0.17
 -1 11 -2 1.37 0.18
 1 -11 -3 40.87 0.81
 -1 -11 -3 41.12 0.81
 -1 -11 3 40.75 0.84
 1 -11 3 40.04 0.84
 -1 11 -3 40.89 0.83
 1 -11 -4 122.98 1.99
 -1 -11 -4 119.08 1.98
 -1 -11 4 118.75 2.03
 1 -11 4 120.86 2.03
 -1 -11 5 0.88 0.06
 1 -11 5 1.2 0.19
 1 -11 -5 0.53 0.16
 -1 -11 -5 0.87 0.17
 -1 -11 5 0.9 0.18
 1 -11 -6 0.16 0.14
 1 -11 6 0.09 0.15
 1 -11 6 0.31 0.08
 1 11 6 0.23 0.09
 -1 -11 -6 0.11 0.14
 -1 -11 6 0.01 0.15
 1 -11 7 0.06 0.16
 1 11 7 0.13 0.1
 1 -11 7 0.03 0.1
 -1 11 7 0.07 0.09
 -1 -11 7 0.19 0.16
 -1 -11 -7 0.1 0.14
 1 -11 8 -0.08 0.17
 -1 -11 -8 0.13 0.14
 1 -11 8 -0.12 0.12
 1 11 8 -0.07 0.12
 -1 11 8 0.1 0.11
 -1 -11 8 0.14 0.1
 -1 -11 8 0.05 0.17
 1 -11 9 -0.2 0.13
 -1 11 9 0.03 0.12
 -1 -11 9 -0.05 0.11
 -1 -11 9 0.02 0.16
 1 -11 9 -0.03 0.16
 -1 -11 -9 0.16 0.14
 -1 11 10 21.52 0.46
 -1 -11 10 23.17 0.47
 -1 -11 10 21.33 0.58
 1 -11 10 21.41 0.58
 -1 -11 -10 22.02 0.5
 -1 -11 11 2.95 0.19
 -1 11 11 3.1 0.2
 -1 -11 11 2.9 0.26
 1 -11 11 2.8 0.26
 -1 -11 12 1.49 0.18
 -1 11 12 1.36 0.18
 1 -11 12 1.35 0.23
 -1 -11 12 1.15 0.23
 -1 11 13 3.66 0.24
 -1 -11 13 3.92 0.24
 -1 -11 13 3.35 0.29
 1 -11 13 3.72 0.29
 -1 11 14 0.99 0.2
 -1 -11 14 0.57 0.19
 -1 -11 14 0.64 0.23
 1 -11 14 0.79 0.23
 -1 -11 15 4.28 0.27
 -1 11 15 3.6 0.26
 -1 -11 15 3.96 0.31
 -1 11 16 3.91 0.28
 -1 -11 16 4.17 0.28
 -1 -11 16 4.01 0.32
 -1 -11 17 7.31 0.35
 -1 11 17 7.47 0.37
 -1 -11 17 7.37 0.39
 -1 11 18 20.91 0.6
 -1 -11 18 21.94 0.58
 -1 -11 18 20.85 0.63
 -1 11 19 3.5 0.32
 -1 -11 19 3.91 0.32
 -1 -11 19 3.82 0.35
 -1 11 20 0.57 0.29
 -1 -11 20 0.44 0.27
 -1 11 21 0.84 0.31
 -1 -12 0 0.09 0.16
 1 -12 0 -0.12 0.15
 -1 -12 1 0.37 0.16
 -1 -12 -1 1.25 0.19
 1 -12 1 0.4 0.15
 1 -12 -1 0.91 0.18
 1 -12 2 26.78 0.64
 -1 -12 2 26.9 0.64
 -1 -12 -2 28.04 0.64
 1 -12 -2 27.6 0.63
 1 -12 3 42.54 0.89
 -1 -12 3 42.8 0.89
 -1 -12 -3 42.1 0.86
 1 -12 -3 43.07 0.86
 -1 -12 4 2.11 0.22
 -1 -12 -4 1.15 0.18
 1 -12 4 1.97 0.21
 1 -12 -4 1.2 0.19
 1 -12 5 5.81 0.29
 -1 -12 5 6.32 0.3
 -1 -12 -5 6.41 0.27
 1 -12 -5 5.48 0.27
 -1 12 5 5.03 0.1
 1 -12 -6 5.15 0.26
 -1 -12 6 5.04 0.12
 1 -12 6 5.39 0.29
 -1 -12 6 5.23 0.13
 -1 -12 -6 5.08 0.26
 -1 -12 6 5.13 0.28
 1 -12 7 13.77 0.45
 1 12 7 14.89 0.29
 1 -12 7 15.05 0.28
 -1 -12 7 14.43 0.46
 -1 -12 -7 14.28 0.41
 -1 -12 -8 0.4 0.16
 1 -12 8 0.13 0.17
 1 12 8 0.36 0.12
 1 -12 8 0.33 0.11
 -1 -12 8 0.59 0.19
 -1 -12 -9 5.58 0.26
 1 -12 9 6.11 0.32
 1 12 9 6.3 0.21
 1 -12 9 6.58 0.21
 -1 -12 9 5.87 0.32
 1 -12 10 0.89 0.22
 -1 -12 -10 1.09 0.18
 1 12 10 0.89 0.16
 1 -12 10 0.86 0.15
 -1 -12 10 0.72 0.23
 -1 -12 11 0.75 0.23
 1 -12 11 0.81 0.22
 1 -12 11 0.61 0.16
 -1 12 11 0.53 0.15
 1 12 11 0.34 0.16
 -1 12 12 4.16 0.22
 -1 -12 12 3.88 0.31
 1 -12 12 3.24 0.3
 -1 12 13 -0.17 0.17
 -1 -12 13 0.01 0.17
 1 -12 13 -0.23 0.24
 -1 -12 13 -0.06 0.23
 -1 12 14 2.3 0.22
 -1 -12 14 2.5 0.22
 -1 -12 14 2.51 0.29
 1 -12 14 2.23 0.29
 -1 -12 15 1 0.2
 -1 12 15 0.74 0.2
 -1 -12 15 0.68 0.26
 -1 12 16 6.73 0.32
 -1 -12 16 6.71 0.39
 -1 12 17 2.79 0.28
 -1 -12 17 2.6 0.33
 -1 12 18 3.09 0.3
 -1 -12 18 3.73 0.35
 -1 -12 19 7.79 0.44
 -1 -13 0 0.55 0.2
 1 -13 0 0.24 0.18
 -1 -13 -1 6.99 0.32
 -1 -13 1 7.45 0.33
 1 -13 1 7.09 0.33
 1 -13 -1 7.36 0.33
 -1 -13 2 0.46 0.19
 -1 -13 -2 -0.07 0.17
 1 -13 2 0.39 0.19
 1 -13 -2 -0.07 0.17
 -1 -13 3 -0.01 0.18
 -1 -13 -3 0.11 0.17
 1 -13 -3 0.14 0.17
 1 -13 3 0.02 0.18
 -1 -13 4 0.44 0.2
 -1 -13 -4 0.46 0.19
 1 -13 -4 0.61 0.19
 1 -13 4 0.4 0.18
 -1 -13 -5 21.64 0.55
 -1 -13 5 20.47 0.58
 1 -13 -5 21.88 0.56
 1 -13 5 21.22 0.59
 -1 -13 6 0.56 0.21
 -1 13 6 0.36 0.04
 1 -13 6 0.47 0.21
 -1 -13 -6 0.7 0.19
 1 -13 7 40.95 0.89
 -1 -13 7 40.28 0.61
 -1 13 7 38.55 0.62
 -1 13 7 40.49 0.62
 -1 -13 7 40.31 0.88
 -1 -13 -7 40.96 0.81
 -1 -13 -8 2.15 0.22
 1 -13 8 2.26 0.26
 1 13 8 2.27 0.13
 1 -13 8 2.22 0.12
 -1 -13 8 2.06 0.26
 -1 -13 -9 4.25 0.26
 1 -13 9 3.8 0.3
 1 13 9 4.43 0.18
 1 -13 9 4.64 0.17
 -1 -13 9 3.86 0.3
 1 -13 10 0.19 0.22
 -1 -13 -10 0.07 0.18
 -1 -13 10 -0.06 0.22
 1 13 10 0.12 0.15
 1 -13 10 0.07 0.14
 1 -13 11 -0.07 0.23
 -1 -13 11 -0.02 0.23
 1 13 11 -0.04 0.16
 1 -13 11 0.12 0.15
 -1 -13 12 1.82 0.28
 1 -13 12 1.16 0.27
 1 -13 12 1.58 0.19
 1 13 12 1.51 0.2
 -1 -13 13 0.66 0.26
 1 -13 13 0.7 0.27
 1 -13 13 0.56 0.2
 1 13 13 0.48 0.2
 -1 -13 14 1.93 0.31
 1 -13 14 1.94 0.3
 1 13 14 1.51 0.23
 1 -13 14 1.95 0.23
 -1 -13 15 10.68 0.48
 1 13 15 10.88 0.38
 1 -13 15 11.36 0.38
 -1 -13 16 0.14 0.28
 1 -13 16 -0.24 0.25
 -1 -13 17 11.06 0.51
 1 -13 17 11.65 0.42
 -1 -13 18 3.07 0.37
 1 -13 18 2.4 0.31
 1 -14 0 -0.08 0.19
 -1 -14 0 -0.02 0.19
 1 -14 1 -0.01 0.18
 1 -14 -1 -0.11 0.19
 -1 -14 1 -0.01 0.19
 -1 -14 -1 0.16 0.19
 1 -14 2 0.11 0.19
 1 -14 -2 -0.12 0.19
 -1 -14 2 0.26 0.2
 -1 -14 -2 0.03 0.2
 1 -14 3 -0.2 0.2
 -1 -14 -3 0.38 0.21
 1 -14 -3 -0.07 0.2
 -1 -14 3 0.19 0.2
 1 -14 -4 4.78 0.3
 1 -14 4 4.48 0.31
 -1 -14 -4 5.11 0.31
 -1 -14 4 5.22 0.32
 1 -14 -5 11.67 0.42
 1 -14 5 12.17 0.46
 -1 -14 5 11.92 0.45
 -1 -14 -5 11.64 0.42
 1 -14 6 9.73 0.42
 -1 -14 6 10.49 0.43
 -1 -14 -6 10.19 0.39
 -1 -14 -7 0.61 0.2
 -1 -14 7 0.75 0.23
 1 -14 7 0.46 0.23
 -1 -14 -8 4.55 0.28
 1 -14 8 4.38 0.33
 -1 -14 8 4.88 0.34
 1 -14 9 1.53 0.27
 -1 -14 -9 1.86 0.23
 -1 -14 9 1.81 0.29
 -1 -14 -10 7.17 0.32
 1 -14 10 6.55 0.4
 -1 -14 10 6.9 0.4
 -1 -14 11 1.5 0.29
 1 -14 11 1.72 0.29
 -1 -14 12 1.58 0.31
 1 -14 12 0.7 0.28
 1 -14 13 10.33 0.49
 -1 -14 13 9.55 0.48
 -1 -14 14 11.11 0.51
 -1 -14 15 0.82 0.31
 -1 -14 16 12.07 0.54
 1 -15 0 -0.03 0.21
 -1 -15 0 0.23 0.21
 -1 -15 -1 1.81 0.26
 -1 -15 1 0.34 0.22
 1 -15 1 0.4 0.23
 1 -15 -1 1.27 0.24
 1 -15 2 7.98 0.39
 1 -15 -2 8.03 0.37
 -1 -15 2 7.74 0.39
 -1 -15 -2 8.53 0.38
 1 -15 -3 2.34 0.26
 1 -15 3 2.36 0.28
 -1 -15 -3 2.27 0.26
 -1 -15 3 3.08 0.3
 1 -15 -4 6.22 0.34
 1 -15 4 6.63 0.38
 -1 -15 -4 6.7 0.35
 -1 -15 4 6.56 0.37
 1 -15 5 8.42 0.41
 -1 -15 5 8.5 0.41
 -1 -15 -5 7.95 0.37
 -1 -15 -6 0.44 0.23
 -1 -15 6 0.62 0.26
 1 -15 6 0.46 0.26
 -1 -15 -7 19.62 0.55
 1 -15 7 18.75 0.61
 -1 -15 7 18.79 0.61
 -1 -15 8 0.79 0.29
 1 -15 8 0.58 0.28
 -1 -15 -8 0.46 0.23
 -1 -15 -9 17.34 0.51
 1 -15 9 17.38 0.6
 -1 -15 9 16.46 0.59
 -1 -15 10 0.11 0.28
 1 -15 10 -0.13 0.28
 -1 -15 11 0.26 0.29
 1 -15 11 0.1 0.29
 -1 -15 12 3.64 0.38
 1 -15 12 3.75 0.38
 -1 -15 13 1.71 0.34
 1 -16 0 1.11 0.29
 -1 -16 0 1.65 0.31
 1 -16 -1 10.35 0.45
 1 -16 1 9.42 0.44
 -1 -16 -1 10.54 0.45
 -1 -16 1 10.2 0.46
 -1 -16 -2 1.53 0.27
 1 -16 -2 1.22 0.27
 1 -16 2 2.7 0.31
 -1 -16 2 2.73 0.31
 1 -16 3 5.15 0.37
 1 -16 -3 4.9 0.34
 -1 -16 3 5.13 0.37
 -1 -16 -3 5.45 0.35
 -1 -16 -4 5.14 0.34
 1 -16 4 5.07 0.37
 -1 -16 4 5.31 0.37
 -1 -16 5 0.96 0.28
 -1 -16 -5 0.65 0.26
 1 -16 5 0.41 0.28
 -1 -16 -6 7.15 0.37
 1 -16 6 5.87 0.4
 -1 -16 6 6.09 0.41
 -1 -16 -7 12.04 0.46
 1 -16 7 10.31 0.5
 -1 -16 7 11.31 0.51
 1 -16 8 7.29 0.44
 -1 -16 -8 7.46 0.37
 -1 -16 8 7.2 0.44
 1 -16 9 1.39 0.32
 -1 -16 9 1.58 0.34
 1 -16 10 0.45 0.3
 -1 -16 10 0.85 0.31
 1 -17 0 0.28 0.28
 -1 -17 0 0.21 0.28
 1 -17 1 2.74 0.34
 -1 -17 1 2.78 0.35
 1 -17 -1 3.45 0.35
 -1 -17 -1 3 0.34
 1 -17 2 3.92 0.36
 -1 -17 -2 4.32 0.35
 1 -17 3 9.49 0.47
 -1 -17 -3 9.13 0.44
 -1 -17 3 9.77 0.47
 1 -17 4 0.4 0.28
 -1 -17 -4 0.58 0.27
 -1 -17 -5 11.06 0.47
 1 -17 5 10.71 0.5
 -1 -17 5 10.53 0.5
 -1 -17 -6 3.5 0.34
 1 -17 6 3.41 0.37
 -1 -17 6 3.59 0.37
 -1 -17 -7 -0.03 0.27
 -1 -18 0 -0.07 0.31
 -1 -18 -1 1.88 0.33
 -1 -18 1 2.08 0.34
 -1 -18 -2 1.89 0.33
 -1 -18 -3 7.97 0.45
 -1 -18 -4 0.71 0.3
 -1 -18 -5 1.93 0.33
 -1 -18 -6 7.11 0.43
 2 0 0 248.98 3.7
 -2 0 0 250.03 3.69
 -2 0 1 0.03 0.03
 -2 0 -1 0.01 0.03
 -2 0 -2 15.04 0.26
 2 0 2 14.43 0.26
 2 0 3 0 0.06
 -2 0 -4 23.08 0.41
 -2 0 -5 0.01 0.05
 -2 0 -6 21.85 0.42
 2 0 6 21.46 0.41
 -2 0 -7 0 0.06
 2 0 7 0.12 0.06
 -2 0 -8 16.55 0.36
 -2 0 -8 16.06 0.29
 2 0 8 15.74 0.35
 -2 0 -9 0.06 0.08
 -2 0 -9 0.04 0.05
 2 0 9 0 0.07
 -2 0 -10 0.09 0.09
 -2 0 -10 0.18 0.06
 2 0 10 0.06 0.08
 -2 0 -11 0.02 0.05
 -2 0 11 0.07 0.06
 2 0 11 -0.01 0.08
 -2 0 -12 1.17 0.08
 -2 0 12 1.18 0.08
 2 0 12 1.12 0.13
 -2 0 13 -0.12 0.12
 -2 0 13 0.01 0.07
 2 0 13 -0.07 0.11
 -2 0 14 2.02 0.2
 -2 0 14 2.44 0.11
 2 0 14 2.14 0.19
 2 0 15 0.1 0.14
 -2 0 15 -0.06 0.14
 2 0 16 12.81 0.41
 -2 0 16 12.48 0.42
 2 0 17 0.1 0.16
 -2 0 17 -0.11 0.18
 2 0 18 -0.11 0.2
 -2 0 18 -0.05 0.21
 2 0 19 0.01 0.2
 -2 0 19 0.05 0.2
 2 0 20 4.78 0.34
 -2 0 20 4.15 0.34
 2 0 21 0.7 0.27
 -2 0 21 1.03 0.28
 2 0 22 1.06 0.29
 -2 0 22 0.91 0.3
 2 -1 0 550.02 8.1
 -2 -1 0 547.51 8.1
 2 1 0 545.69 8.1
 -2 1 0 553.93 8.1
 -2 -1 1 144.57 2.12
 -2 1 1 141.33 2.12
 -2 -1 -1 140.34 2.12
 -2 1 -1 142.16 2.12
 -2 -1 -2 101.64 1.56
 -2 1 -2 104.98 1.56
 2 1 2 102.46 1.56
 2 -1 2 103.95 1.56
 2 1 3 83.96 1.32
 2 -1 3 87.98 1.32
 -2 -1 -4 349.96 5.33
 -2 1 -4 365.79 5.33
 -2 -1 -5 18.52 0.36
 -2 1 -5 18.82 0.36
 2 -1 6 38.7 0.66
 2 1 6 38.06 0.66
 -2 1 -6 39.09 0.67
 -2 -1 -6 38.6 0.67
 -2 1 -6 38.84 0.63
 -2 1 -7 115.21 1.81
 -2 -1 -7 111.54 1.81
 -2 1 -7 115.66 1.76
 2 -1 7 115.69 1.8
 2 1 7 115.34 1.8
 -2 1 -8 63.9 1.08
 -2 -1 -8 62.74 1.07
 -2 1 -8 64.62 1.01
 2 -1 8 63.68 1.06
 2 1 8 63.35 1.06
 -2 1 -9 37.11 0.68
 -2 -1 -9 35.83 0.68
 -2 -1 -9 36.09 0.58
 -2 1 -9 37.27 0.61
 2 1 9 35.47 0.67
 2 -1 9 36.23 0.67
 -2 -1 -10 0.03 0.09
 -2 1 -10 0 0.09
 -2 -1 -10 0.07 0.04
 -2 1 -10 0.03 0.06
 2 1 10 0.07 0.08
 -2 -1 10 0.11 0.07
 2 -1 10 0.08 0.08
 -2 1 -11 43.34 0.71
 -2 -1 -11 43.07 0.67
 -2 1 11 41.83 0.67
 2 1 11 44.41 0.8
 2 -1 11 44.76 0.8
 -2 -1 11 43.08 0.71
 -2 1 -12 2.53 0.11
 2 -1 12 2.71 0.16
 -2 1 12 2.41 0.08
 -2 -1 12 2.58 0.11
 2 1 12 2.75 0.16
 -2 1 13 32.51 0.68
 -2 -1 13 33.19 0.69
 -2 -1 13 33.74 0.57
 -2 1 13 31.92 0.51
 2 1 13 34.11 0.68
 2 -1 13 34.14 0.68
 -2 1 14 49.25 0.97
 -2 -1 14 49.11 0.96
 -2 -1 14 51.24 0.83
 2 1 14 49.63 0.96
 2 -1 14 50.96 0.96
 -2 -1 15 10.57 0.37
 -2 1 15 10.53 0.37
 -2 -1 15 11.17 0.25
 2 1 15 11.04 0.36
 2 -1 15 11.12 0.36
 -2 1 16 19.1 0.53
 -2 -1 16 19.44 0.53
 -2 -1 16 20.07 0.38
 2 -1 16 19.59 0.52
 2 1 16 19.83 0.52
 2 1 17 3.39 0.25
 2 -1 17 3.41 0.25
 -2 -1 17 3.23 0.26
 -2 1 17 3.05 0.26
 2 1 18 2.39 0.24
 2 -1 18 2.54 0.24
 -2 -1 18 2.33 0.25
 -2 1 18 2.39 0.25
 2 1 19 -0.01 0.2
 2 -1 19 0.12 0.2
 -2 1 19 0.06 0.21
 -2 -1 19 -0.13 0.22
 2 1 20 7.97 0.38
 2 -1 20 7.75 0.37
 -2 1 20 7.64 0.4
 -2 -1 20 7.58 0.39
 2 -1 21 15.91 0.54
 2 1 21 16.01 0.54
 -2 -1 21 15.22 0.55
 -2 1 21 15.42 0.56
 2 1 22 4.01 0.34
 2 -1 22 4.08 0.34
 -2 -1 22 3.79 0.35
 -2 1 22 4.14 0.36
 2 2 0 99.73 1.49
 2 -2 0 99.36 1.49
 -2 2 0 99.3 1.49
 -2 2 -1 2.71 0.08
 -2 -2 -1 2.53 0.08
 -2 -2 1 2.81 0.08
 -2 2 1 2.89 0.08
 2 -2 2 1.16 0.07
 2 2 2 1.02 0.07
 -2 -2 -2 1 0.07
 -2 2 -2 1.14 0.07
 2 -2 3 101.8 1.51
 2 2 3 96.11 1.5
 -2 -2 -4 40.93 0.68
 -2 2 -4 42.26 0.68
 -2 2 -4 41.01 0.68
 -2 -2 -5 72.08 1.15
 -2 2 -5 74.2 1.16
 -2 2 -5 71.8 1.14
 -2 -2 -6 27.62 0.51
 -2 2 -6 28.09 0.51
 -2 2 -6 27.92 0.49
 2 -2 6 27.64 0.5
 2 2 6 27.36 0.5
 -2 -2 -7 0.08 0.07
 -2 2 -7 0.14 0.07
 -2 2 -7 0.19 0.06
 2 2 7 0.16 0.07
 2 -2 7 0.23 0.07
 -2 -2 -8 5.59 0.19
 -2 2 -8 5.52 0.19
 -2 2 -8 5.34 0.16
 2 2 8 5.43 0.18
 2 -2 8 5.5 0.18
 -2 -2 -9 3.58 0.16
 -2 2 -9 3.22 0.16
 -2 2 -9 3.31 0.13
 -2 -2 9 3.36 0.13
 2 2 9 3.36 0.15
 2 -2 9 3.54 0.15
 -2 2 -10 48.34 0.85
 -2 -2 -10 47.83 0.85
 -2 -2 -10 45.37 0.71
 -2 2 -10 47.22 0.78
 2 -2 10 48.42 0.84
 -2 -2 10 46.98 0.78
 2 2 10 46.34 0.84
 -2 2 -11 0.96 0.09
 2 -2 11 1.06 0.11
 2 2 11 1.29 0.12
 -2 -2 11 1.02 0.1
 2 -2 12 1.21 0.13
 -2 -2 12 1.21 0.11
 -2 2 -12 1.23 0.11
 2 2 12 1.12 0.13
 -2 -2 13 0.01 0.13
 -2 2 13 0.04 0.13
 -2 -2 13 0.16 0.1
 2 2 13 0.12 0.13
 2 -2 13 0.13 0.13
 -2 2 -13 0.43 0.1
 -2 -2 14 -0.1 0.16
 -2 2 14 -0.04 0.16
 -2 -2 14 0.08 0.11
 2 2 14 -0.07 0.15
 2 -2 14 0.04 0.15
 -2 -2 15 2.94 0.23
 -2 2 15 3 0.23
 -2 -2 15 2.8 0.15
 2 2 15 3.32 0.22
 2 -2 15 2.69 0.21
 -2 2 16 2.26 0.23
 -2 -2 16 2.3 0.23
 2 2 16 2.28 0.22
 2 -2 16 2.33 0.22
 -2 -2 16 2.51 0.15
 2 2 17 0.08 0.19
 2 -2 17 0.05 0.19
 -2 -2 17 -0.06 0.2
 -2 2 17 -0.29 0.2
 -2 -2 17 0.16 0.13
 2 -2 18 0.5 0.21
 2 2 18 0.79 0.21
 -2 2 18 0.53 0.22
 -2 -2 18 0.47 0.21
 2 2 19 1.13 0.23
 2 -2 19 0.79 0.21
 -2 2 19 0.86 0.23
 -2 -2 19 0.73 0.23
 2 2 20 0.49 0.24
 2 -2 20 0.7 0.23
 -2 -2 20 0.7 0.24
 -2 2 20 0.69 0.25
 2 2 21 1.77 0.28
 2 -2 21 1.79 0.28
 -2 -2 21 1.5 0.29
 -2 2 21 2.37 0.31
 2 -2 22 0.87 0.26
 2 2 22 0.7 0.26
 -2 2 22 0.68 0.28
 -2 -2 22 0.72 0.27
 2 3 0 260.92 3.79
 -2 3 0 271.17 3.85
 -2 3 -1 238.02 3.5
 -2 -3 -1 232.96 3.5
 -2 -3 1 233.42 3.5
 -2 3 1 233.36 3.5
 2 -3 2 214.42 3.18
 2 3 2 210.32 3.18
 -2 3 -2 221.38 3.23
 -2 3 -3 3.21 0.12
 -2 -3 -3 3.11 0.1
 2 -3 3 3.22 0.1
 2 3 3 2.83 0.1
 -2 3 -4 158.1 2.46
 -2 -3 -4 160.85 2.45
 -2 3 -4 165.44 2.45
 -2 3 -5 8.17 0.2
 -2 3 -5 8.29 0.2
 -2 -3 -5 8.03 0.2
 -2 3 -6 83.94 1.34
 -2 3 -6 85.81 1.34
 -2 -3 -6 82.84 1.34
 -2 -3 -7 18.68 0.39
 -2 3 -7 20.35 0.4
 -2 3 -7 18.89 0.38
 2 3 7 18.55 0.38
 2 -3 7 18.88 0.38
 -2 -3 -8 17.26 0.38
 -2 3 -8 17.2 0.37
 -2 3 -8 16.55 0.35
 -2 -3 8 17.06 0.35
 2 3 8 17.29 0.37
 2 -3 8 17.14 0.37
 -2 -3 -9 159.15 2.53
 -2 3 -9 165.09 2.53
 -2 3 9 162.65 2.41
 -2 3 -9 160.32 2.49
 2 -3 9 164.46 2.52
 -2 -3 9 159.28 2.49
 2 3 9 160.74 2.52
 -2 3 10 107.84 1.64
 -2 3 -10 111.6 1.73
 2 3 10 113.6 1.79
 2 -3 10 115.64 1.78
 -2 -3 10 110.81 1.73
 -2 -3 11 20.15 0.41
 2 3 11 20.33 0.46
 -2 3 -11 20 0.41
 2 -3 11 20.66 0.46
 -2 -3 12 41.99 0.81
 -2 3 12 40.93 0.82
 -2 -3 12 42.8 0.75
 -2 3 -12 42.26 0.75
 2 -3 12 43.48 0.81
 2 3 12 43.22 0.81
 -2 -3 13 213.99 3.43
 -2 3 13 210.89 3.43
 -2 -3 13 217.76 3.33
 2 -3 13 226.04 3.43
 -2 3 -13 221.08 3.33
 2 3 13 217.14 3.42
 -2 -3 14 45.51 0.9
 -2 3 14 44.98 0.91
 -2 -3 14 46.01 0.81
 2 -3 14 47.29 0.9
 2 3 14 46.18 0.9
 -2 3 15 0.97 0.2
 -2 -3 15 0.82 0.18
 -2 -3 15 1.06 0.14
 2 -3 15 0.96 0.18
 2 3 15 1.05 0.19
 -2 3 16 64.2 1.25
 -2 -3 16 66.28 1.25
 -2 -3 16 68.05 1.12
 2 -3 16 67.5 1.24
 2 3 16 67.48 1.25
 -2 3 17 31.39 0.76
 -2 -3 17 32.34 0.76
 2 3 17 32.96 0.75
 2 -3 17 33.1 0.75
 -2 -3 17 33.47 0.62
 2 3 18 4.15 0.28
 2 -3 18 4.28 0.28
 -2 3 18 3.94 0.29
 -2 -3 18 4.13 0.29
 -2 -3 18 4.21 0.2
 2 -3 19 2.77 0.26
 2 3 19 2.85 0.27
 -2 3 19 2.4 0.28
 -2 -3 19 2.34 0.26
 2 3 20 2.95 0.28
 2 -3 20 3.19 0.28
 -2 -3 20 3.13 0.3
 -2 3 20 3.2 0.3
 2 3 21 10.3 0.45
 2 -3 21 10.81 0.45
 -2 -3 21 10.16 0.46
 -2 3 21 10.17 0.46
 2 3 22 2.81 0.31
 -2 -3 22 2.68 0.32
 -2 3 22 2.05 0.31
 2 4 0 5.6 0.12
 2 -4 0 5.52 0.12
 -2 4 0 5.73 0.16
 -2 -4 1 0.07 0.04
 -2 4 1 0.07 0.03
 -2 4 -1 0.07 0.04
 -2 -4 -1 0.03 0.04
 2 -4 1 0.11 0.04
 -2 4 -1 0.08 0.05
 -2 4 1 0.05 0.05
 2 -4 2 5.3 0.12
 2 4 2 5.2 0.12
 -2 4 -2 5.43 0.16
 -2 4 2 5.44 0.15
 2 -4 3 29.64 0.48
 2 4 3 28.2 0.47
 -2 4 3 28.41 0.5
 -2 -4 -3 28.55 0.49
 -2 4 -3 30.02 0.49
 -2 4 -3 28.3 0.52
 2 -4 4 0.72 0.07
 2 4 4 0.73 0.07
 -2 4 -4 0.82 0.08
 -2 4 4 0.78 0.07
 -2 -4 -4 0.78 0.07
 -2 4 -4 0.75 0.07
 -2 4 -5 4.45 0.16
 -2 4 5 4.59 0.13
 -2 4 -5 4.56 0.14
 -2 -4 -5 4.41 0.14
 -2 -4 -6 3.5 0.14
 -2 4 -6 3.62 0.14
 -2 4 -6 3.41 0.14
 -2 4 6 3.21 0.11
 -2 -4 6 3.49 0.14
 -2 -4 -7 29.11 0.54
 -2 4 -7 30.17 0.54
 -2 4 7 28.97 0.49
 -2 4 -7 28.58 0.54
 2 4 7 27.86 0.53
 -2 -4 7 28.82 0.54
 -2 -4 -8 0.71 0.11
 -2 4 -8 0.75 0.11
 -2 4 8 0.75 0.07
 -2 4 -8 0.72 0.11
 -2 -4 8 0.76 0.11
 2 4 8 0.71 0.1
 2 -4 8 0.86 0.1
 -2 -4 -9 14.59 0.35
 -2 4 -9 15.23 0.35
 -2 4 -9 14.52 0.34
 -2 4 9 14.57 0.27
 2 -4 9 14.48 0.34
 2 4 9 14.68 0.35
 -2 -4 9 15.15 0.34
 2 -4 10 20.36 0.43
 2 4 10 19.91 0.43
 -2 -4 -10 17.79 0.31
 -2 4 10 18.41 0.31
 -2 -4 10 19.18 0.4
 -2 4 -10 19.53 0.4
 2 -4 11 7.44 0.25
 -2 4 -11 7.76 0.23
 2 4 11 7.63 0.25
 -2 -4 11 7.11 0.23
 -2 4 12 0.06 0.12
 -2 -4 12 0.37 0.13
 -2 -4 12 0.37 0.12
 2 4 12 0.31 0.12
 -2 4 -12 0.48 0.11
 2 -4 12 0.22 0.12
 -2 -4 13 17.16 0.45
 -2 4 13 17.12 0.45
 -2 -4 13 16.81 0.39
 -2 4 -13 16.99 0.39
 2 4 13 17 0.44
 2 -4 13 17.05 0.44
 -2 4 14 -0.05 0.15
 -2 -4 14 0.06 0.15
 -2 -4 14 0.27 0.13
 2 4 14 0.02 0.14
 2 -4 14 0.2 0.14
 -2 -4 15 5.58 0.28
 -2 4 15 5.84 0.29
 -2 -4 15 5.67 0.23
 2 -4 15 6.04 0.28
 2 4 15 6.13 0.29
 -2 -4 16 0.58 0.19
 -2 4 16 0.7 0.2
 2 4 16 0.72 0.19
 2 -4 16 0.72 0.19
 -2 -4 16 0.95 0.16
 2 4 17 0.57 0.2
 2 -4 17 0.51 0.18
 -2 4 17 0.38 0.21
 -2 -4 17 0.39 0.2
 -2 -4 17 0.68 0.15
 2 4 18 -0.09 0.19
 2 -4 18 -0.06 0.19
 -2 4 18 -0.16 0.21
 -2 -4 18 0.07 0.2
 -2 -4 18 0 0.15
 2 4 19 0.34 0.22
 2 -4 19 0.21 0.21
 -2 4 19 0.33 0.23
 -2 -4 19 0.14 0.22
 -2 -4 19 0.3 0.15
 2 4 20 1.21 0.25
 2 -4 20 1.2 0.24
 -2 4 20 1.12 0.26
 -2 -4 20 1.65 0.27
 2 4 21 0.1 0.25
 2 -4 21 0.22 0.25
 -2 -4 21 -0.18 0.27
 -2 4 21 0.1 0.26
 -2 4 22 -0.28 0.31
 -2 -4 22 -0.2 0.31
 -2 -5 0 4.06 0.1
 -2 5 0 4.09 0.14
 2 5 0 3.98 0.09
 2 5 1 269.61 3.98
 -2 -5 1 267.73 3.98
 2 -5 1 277.26 3.98
 -2 5 1 273.63 3.98
 2 -5 1 271.97 4.07
 -2 5 -1 270.76 4.07
 -2 5 1 272.46 4.06
 -2 -5 -1 254.41 3.99
 -2 5 -1 269.36 3.99
 2 -5 2 367.42 5.5
 -2 5 2 364.37 5.42
 -2 -5 2 368.01 5.42
 -2 5 -2 365.7 5.5
 -2 5 2 365.15 5.48
 -2 5 -3 77.2 1.16
 -2 -5 -3 75.32 1.16
 2 -5 3 74.88 1.23
 2 5 3 72.69 1.15
 2 -5 3 75.8 1.15
 -2 5 3 75.01 1.2
 -2 5 -3 73.87 1.22
 2 -5 4 74.84 1.14
 2 5 4 70.23 1.13
 -2 5 -4 76.37 1.15
 -2 -5 -4 72.44 1.15
 2 -5 4 73.28 1.2
 -2 -5 4 72.06 1.2
 -2 5 -4 73.58 1.2
 -2 5 4 72.75 1.17
 -2 5 -5 284.93 4.15
 -2 -5 -5 271.22 4.15
 2 -5 5 277.22 4.2
 -2 -5 5 273.27 4.19
 -2 5 5 274.76 4.15
 -2 5 -5 276.25 4.19
 -2 5 -6 85.91 1.32
 -2 -5 -6 81.19 1.32
 2 -5 6 83.95 1.35
 -2 -5 6 80.59 1.34
 -2 5 6 80.95 1.29
 -2 5 -6 82.42 1.35
 -2 5 -7 7.06 0.2
 -2 -5 -7 6.28 0.2
 2 -5 7 7.06 0.22
 -2 5 -7 7.16 0.22
 -2 5 7 6.7 0.17
 -2 -5 -7 6.64 0.17
 -2 -5 7 6.53 0.21
 -2 -5 -8 12.93 0.32
 -2 5 -8 14.06 0.32
 -2 5 -8 13.32 0.33
 -2 5 8 13.34 0.27
 -2 -5 8 13.25 0.33
 -2 -5 -8 12.93 0.26
 -2 -5 -9 48.07 0.78
 2 5 9 50.31 0.87
 -2 5 9 49.86 0.79
 2 -5 9 50.93 0.87
 -2 -5 9 48.69 0.87
 -2 5 -9 49.8 0.87
 -2 -5 -10 119.78 1.84
 2 -5 10 129.78 1.96
 -2 5 -10 124.51 1.95
 -2 5 10 119.57 1.85
 2 5 10 126.29 1.96
 -2 -5 10 123.58 1.95
 -2 -5 11 23.34 0.51
 -2 5 11 23.4 0.51
 -2 -5 11 23.76 0.49
 -2 -5 -11 22.1 0.38
 2 5 11 24.55 0.51
 -2 5 -11 24.67 0.5
 2 -5 11 24.51 0.5
 -2 -5 12 89.77 1.52
 -2 5 12 89.38 1.53
 -2 -5 12 90.36 1.49
 -2 5 -12 89.97 1.49
 2 5 12 91.22 1.52
 2 -5 12 90.1 1.51
 -2 5 13 4.24 0.23
 -2 -5 13 4.15 0.22
 -2 -5 13 4.27 0.2
 -2 5 -13 4.22 0.21
 2 5 13 4.41 0.22
 2 -5 13 4.79 0.23
 -2 5 14 3.6 0.23
 -2 -5 14 3.54 0.22
 -2 -5 14 3.83 0.2
 2 -5 14 3.99 0.22
 2 5 14 3.81 0.23
 -2 5 15 32.87 0.74
 -2 -5 15 33.46 0.73
 -2 -5 15 33.6 0.67
 2 -5 15 33.11 0.71
 2 5 15 33.4 0.72
 -2 -5 16 43.44 0.91
 -2 5 16 43.71 0.92
 -2 -5 16 45.3 0.83
 2 -5 16 43.08 0.89
 2 5 16 43.57 0.9
 -2 5 17 20.02 0.57
 -2 -5 17 20.58 0.56
 2 5 17 20.7 0.55
 2 -5 17 20.67 0.55
 -2 -5 17 20.64 0.48
 2 5 18 0.91 0.21
 2 -5 18 1.14 0.22
 -2 5 18 0.58 0.22
 -2 -5 18 0.52 0.21
 -2 -5 18 0.85 0.18
 2 5 19 0.21 0.21
 2 -5 19 -0.05 0.2
 -2 -5 19 0.29 0.22
 -2 5 19 -0.04 0.23
 -2 -5 19 0.07 0.17
 2 5 20 11.06 0.45
 -2 -5 20 11.36 0.46
 -2 5 20 10.86 0.46
 -2 5 21 -0.01 0.25
 -2 -5 21 -0.06 0.25
 -2 5 22 0.99 0.31
 -2 -5 22 1.66 0.31
 2 -6 0 27.45 0.52
 -2 6 0 27.37 0.43
 -2 -6 0 26.66 0.43
 -2 -6 0 27.16 0.52
 -2 6 0 27.65 0.52
 -2 -6 1 3.38 0.15
 -2 -6 -1 3.39 0.15
 -2 6 -1 3.19 0.14
 -2 6 1 3.4 0.14
 2 -6 -1 3.42 0.15
 2 6 1 3.24 0.08
 2 -6 1 3.21 0.08
 2 -6 1 3.39 0.15
 -2 -6 2 6.37 0.14
 -2 6 2 6.6 0.14
 2 -6 2 6.25 0.21
 -2 -6 2 6.54 0.21
 -2 6 -2 6.84 0.15
 -2 -6 -2 6.79 0.15
 -2 -6 -2 6.78 0.2
 -2 6 -2 6.67 0.21
 -2 6 2 6.69 0.2
 2 6 3 32.2 0.53
 2 -6 3 33.69 0.53
 -2 6 -3 34.07 0.54
 -2 -6 -3 32.31 0.54
 2 -6 3 33.04 0.62
 -2 -6 -3 31.9 0.59
 -2 -6 3 31.7 0.61
 -2 6 -3 32.32 0.61
 -2 6 3 33.22 0.59
 2 6 4 3.59 0.12
 2 -6 4 4.01 0.12
 -2 6 -4 3.9 0.12
 -2 -6 -4 3.75 0.12
 2 -6 4 3.86 0.16
 -2 -6 -4 3.65 0.14
 -2 -6 4 3.98 0.16
 -2 6 -4 3.75 0.16
 -2 6 4 3.9 0.15
 2 6 5 0.26 0.08
 2 -6 5 0.26 0.08
 -2 6 -5 0.26 0.08
 -2 -6 -5 0.36 0.08
 2 -6 5 0.28 0.09
 -2 -6 5 0.41 0.1
 -2 -6 -5 0.38 0.09
 -2 6 5 0.33 0.08
 -2 6 -5 0.25 0.09
 -2 6 -6 0.34 0.09
 -2 -6 -6 0.48 0.09
 2 -6 6 0.58 0.11
 -2 -6 6 0.54 0.1
 -2 -6 -6 0.39 0.09
 -2 6 6 0.41 0.09
 -2 6 -6 0.37 0.11
 -2 -6 -7 4.25 0.16
 -2 6 -7 4.32 0.16
 2 -6 7 4.09 0.18
 -2 6 7 4.35 0.15
 -2 -6 7 4.61 0.19
 -2 6 -7 4.44 0.19
 -2 -6 -7 4.28 0.15
 2 -6 8 1.8 0.14
 -2 6 8 1.67 0.1
 -2 6 -8 1.72 0.14
 -2 -6 8 1.7 0.14
 -2 -6 -8 1.48 0.1
 2 -6 9 0.34 0.12
 -2 -6 -9 0.23 0.07
 -2 6 -9 0.3 0.11
 -2 -6 9 0.22 0.11
 -2 6 9 0.32 0.08
 -2 6 10 1.6 0.14
 -2 -6 10 1.89 0.14
 -2 -6 -10 1.72 0.09
 -2 -6 10 1.92 0.16
 -2 6 10 1.98 0.1
 -2 6 -10 1.89 0.15
 2 6 10 1.98 0.14
 -2 6 11 1.14 0.15
 -2 -6 11 1.34 0.15
 -2 -6 -11 1.35 0.08
 -2 -6 11 1.35 0.15
 2 -6 11 1.47 0.14
 2 6 11 1.26 0.14
 -2 6 -11 1.43 0.15
 -2 6 12 2.14 0.19
 -2 -6 12 2.36 0.19
 -2 -6 12 2.69 0.19
 -2 6 -12 2.89 0.19
 2 6 12 2.45 0.18
 2 -6 12 2.67 0.19
 -2 -6 13 7.18 0.29
 -2 6 13 7 0.29
 -2 -6 13 7.24 0.27
 2 -6 13 7.64 0.28
 -2 6 -13 7.55 0.27
 2 6 13 6.91 0.28
 -2 -6 14 1.02 0.18
 -2 6 14 1.17 0.18
 -2 -6 14 1.18 0.16
 2 6 14 1.51 0.18
 2 -6 14 1.05 0.16
 -2 6 15 -0.09 0.19
 -2 -6 15 -0.24 0.18
 -2 -6 15 0.14 0.16
 2 -6 15 0.04 0.17
 2 6 15 0.15 0.18
 -2 6 16 0.78 0.22
 -2 -6 16 0.91 0.21
 -2 -6 16 1.27 0.19
 2 6 16 0.97 0.2
 2 -6 16 1.14 0.2
 -2 -6 17 2.12 0.24
 -2 6 17 1.9 0.24
 2 -6 17 2.27 0.23
 2 6 17 2 0.23
 -2 -6 17 2.03 0.2
 2 6 18 1.45 0.25
 -2 6 18 1.1 0.25
 -2 -6 18 1.35 0.25
 -2 -6 18 1.6 0.21
 -2 6 19 1.17 0.27
 -2 -6 19 1.06 0.27
 -2 -6 19 1.8 0.22
 -2 -6 20 0.92 0.28
 -2 6 20 0.81 0.29
 -2 -6 20 1.14 0.22
 -2 -6 21 1.66 0.31
 -2 6 21 1.26 0.31
 -2 6 22 0.12 0.3
 -2 -6 22 0.23 0.29
 -2 -7 0 19.98 0.33
 -2 7 0 20.67 0.33
 -2 -7 0 21.21 0.44
 -2 7 0 21.73 0.44
 2 -7 0 21.02 0.44
 2 7 1 3.35 0.08
 2 -7 1 3.32 0.16
 2 -7 -1 3.49 0.16
 -2 -7 1 3.2 0.15
 -2 -7 -1 3.23 0.15
 -2 -7 -1 3.36 0.09
 -2 7 1 3.27 0.15
 -2 7 -1 3.41 0.16
 -2 7 -2 16.18 0.28
 -2 -7 -2 15.81 0.29
 2 -7 2 15.92 0.38
 2 -7 2 16.47 0.27
 2 -7 -2 16.7 0.37
 -2 -7 2 16.36 0.27
 -2 7 2 16.43 0.28
 -2 -7 -2 16.21 0.36
 -2 -7 2 15.65 0.37
 -2 7 -2 16.16 0.38
 -2 7 2 17.1 0.37
 -2 -7 3 46.84 0.75
 2 7 3 49.77 0.75
 -2 7 -3 46.95 0.76
 -2 -7 -3 47.89 0.76
 2 -7 3 48.29 0.86
 -2 -7 3 46.37 0.85
 -2 -7 -3 47.46 0.83
 -2 7 -3 47.19 0.86
 -2 7 3 48.98 0.84
 2 -7 4 85.14 1.29
 2 7 4 81.67 1.29
 -2 -7 -4 83.94 1.31
 -2 7 -4 85.73 1.3
 2 -7 4 85.87 1.41
 -2 -7 4 81.67 1.39
 -2 -7 -4 80.54 1.36
 -2 7 4 86.26 1.37
 -2 7 -4 83.71 1.4
 2 -7 5 0.36 0.08
 2 7 5 0.25 0.08
 -2 7 -5 0.43 0.08
 -2 -7 -5 0.4 0.08
 -2 -7 -5 0.43 0.09
 -2 -7 5 0.49 0.11
 -2 7 -5 0.39 0.1
 -2 7 5 0.34 0.09
 2 -7 5 0.43 0.1
 2 -7 6 0.85 0.09
 2 7 6 0.7 0.09
 -2 -7 -6 0.72 0.1
 -2 -7 6 0.71 0.11
 -2 7 -6 0.63 0.11
 -2 7 6 0.68 0.1
 2 -7 6 0.77 0.11
 -2 7 -7 1.71 0.14
 -2 7 7 1.71 0.12
 -2 -7 -7 1.57 0.11
 -2 -7 7 1.83 0.14
 2 -7 7 1.56 0.14
 -2 7 8 8.49 0.23
 -2 -7 -8 8.09 0.22
 -2 -7 8 8.62 0.28
 -2 7 -8 8.55 0.28
 2 -7 8 8.92 0.28
 -2 7 9 1.93 0.15
 -2 -7 9 1.86 0.14
 2 -7 9 1.65 0.15
 -2 7 9 2.07 0.12
 -2 7 -9 1.82 0.16
 -2 -7 9 1.99 0.16
 -2 -7 -9 1.88 0.12
 -2 -7 10 57.33 0.99
 -2 7 10 56.32 1
 2 -7 10 57.68 1.04
 -2 -7 10 56.18 1.03
 -2 -7 -10 55.15 0.92
 -2 7 -10 56.75 1.03
 -2 -7 11 47.4 0.86
 -2 7 11 46.1 0.87
 -2 7 -11 47.02 0.88
 -2 -7 11 46.62 0.88
 -2 -7 -11 45.35 0.76
 -2 7 12 0.07 0.15
 -2 -7 12 0.07 0.15
 -2 -7 -12 0.19 0.08
 -2 -7 12 0.18 0.15
 -2 7 -12 0.44 0.16
 -2 -7 13 1.65 0.18
 -2 7 13 1.62 0.2
 -2 -7 13 1.57 0.18
 -2 7 -13 2.03 0.19
 -2 7 14 14.59 0.43
 -2 -7 14 14.39 0.42
 -2 -7 14 15.16 0.42
 -2 7 15 0.28 0.19
 -2 -7 15 0.14 0.18
 -2 -7 15 0.2 0.17
 -2 -7 16 1.13 0.21
 -2 7 16 1.09 0.21
 -2 -7 16 1.19 0.2
 -2 -7 17 3.34 0.28
 -2 7 17 3.26 0.29
 -2 -7 17 3.65 0.25
 -2 7 18 -0.42 0.27
 -2 -7 18 0.06 0.21
 -2 7 19 4.93 0.36
 -2 -7 19 5.06 0.34
 -2 -7 19 5.03 0.29
 -2 7 20 14.91 0.54
 -2 -7 20 15.62 0.54
 -2 -7 20 15.68 0.46
 -2 -7 21 1.18 0.31
 -2 7 21 1.03 0.31
 -2 7 22 24.73 0.74
 -2 -7 22 26.28 0.74
 2 -8 0 4.13 0.18
 -2 -8 0 3.93 0.18
 -2 8 0 4.41 0.19
 -2 -8 -1 0.07 0.04
 -2 8 -1 0.07 0.04
 2 -8 -1 0.25 0.1
 2 -8 1 0.14 0.09
 -2 8 1 0.15 0.04
 -2 -8 1 0.11 0.04
 -2 -8 1 0.09 0.09
 -2 -8 -1 0.12 0.1
 -2 8 1 -0.02 0.1
 -2 8 -1 0.07 0.1
 -2 -8 -2 5.05 0.2
 -2 -8 2 5.2 0.2
 -2 8 2 5.37 0.2
 -2 8 -2 5.35 0.21
 -2 -8 -2 5.12 0.12
 -2 8 -2 5.08 0.12
 2 -8 2 5.6 0.11
 2 -8 -2 5.35 0.2
 2 -8 2 4.99 0.2
 2 8 2 5.01 0.11
 -2 8 2 5.49 0.11
 -2 -8 -3 9.23 0.2
 -2 8 -3 9.42 0.19
 2 -8 3 9.69 0.29
 -2 -8 3 9.52 0.18
 -2 -8 -3 8.83 0.26
 -2 8 3 9.42 0.27
 -2 8 -3 9.23 0.28
 -2 -8 3 9.2 0.28
 -2 8 3 9.92 0.19
 -2 -8 4 2.39 0.16
 -2 8 4 2.4 0.14
 -2 8 -4 2.5 0.16
 -2 -8 -4 2.55 0.15
 2 -8 4 2.4 0.15
 2 8 4 2.57 0.1
 2 -8 4 2.49 0.09
 2 -8 5 0.64 0.12
 2 -8 5 0.57 0.08
 2 8 5 0.63 0.09
 -2 -8 -5 0.64 0.11
 -2 8 -5 0.47 0.12
 -2 -8 5 0.64 0.12
 -2 8 5 0.49 0.1
 2 -8 6 2.8 0.17
 -2 8 -6 2.57 0.17
 -2 -8 -6 2.65 0.15
 -2 8 6 2.92 0.15
 -2 -8 6 2.58 0.17
 2 8 6 2.52 0.12
 2 -8 6 2.53 0.12
 2 8 7 2.69 0.14
 2 -8 7 3.04 0.14
 -2 8 7 2.84 0.14
 -2 -8 7 3 0.14
 2 -8 7 3.11 0.18
 -2 8 -7 2.95 0.18
 -2 -8 7 2.77 0.18
 -2 8 7 3.31 0.16
 -2 -8 -7 3.01 0.15
 -2 8 8 1.56 0.13
 -2 -8 8 1.46 0.13
 2 -8 8 1.77 0.16
 -2 8 -8 1.85 0.17
 -2 8 8 1.78 0.13
 -2 -8 -8 1.74 0.13
 -2 -8 8 1.74 0.16
 -2 -8 9 0.02 0.11
 -2 8 9 0.04 0.12
 2 -8 9 -0.02 0.13
 -2 8 -9 0.04 0.14
 -2 8 9 0.1 0.11
 -2 -8 -9 0.02 0.1
 -2 -8 9 -0.05 0.14
 -2 8 10 0.09 0.14
 -2 -8 10 0.11 0.14
 2 -8 10 -0.01 0.17
 -2 -8 10 0.01 0.15
 -2 -8 -10 0.21 0.11
 -2 8 -10 0.29 0.16
 -2 8 11 1.32 0.18
 -2 -8 11 1.66 0.19
 -2 8 -11 2.32 0.21
 -2 -8 11 1.65 0.2
 -2 -8 -11 2.13 0.14
 -2 8 12 0.14 0.16
 -2 -8 12 -0.01 0.16
 -2 -8 -12 0.25 0.1
 -2 -8 12 0.05 0.17
 -2 8 -12 0.26 0.18
 -2 -8 13 6.39 0.28
 -2 8 13 5.89 0.28
 -2 -8 13 6.31 0.29
 -2 8 14 0.77 0.19
 -2 -8 14 1.08 0.19
 -2 -8 14 1.03 0.19
 -2 -8 15 0.89 0.2
 -2 8 15 0.78 0.21
 -2 -8 15 1.15 0.2
 -2 -8 16 2.31 0.24
 -2 8 16 1.94 0.24
 -2 -8 16 2.46 0.24
 -2 -8 17 0.67 0.23
 -2 8 17 0.89 0.25
 -2 -8 17 0.98 0.22
 -2 8 18 1.35 0.26
 -2 -8 18 1.29 0.25
 -2 -8 18 1.83 0.24
 -2 -8 19 0.4 0.27
 -2 8 19 0.05 0.27
 -2 -8 19 0.21 0.24
 -2 8 20 -0.44 0.32
 -2 -8 20 -0.34 0.29
 -2 -8 20 -0.2 0.25
 -2 8 21 -0.2 0.31
 -2 -8 21 -0.02 0.28
 -2 9 0 343.57 5.21
 -2 -9 0 336.55 5.21
 2 -9 0 344.46 5.22
 -2 9 1 19.89 0.46
 -2 -9 -1 20.88 0.47
 -2 9 -1 20.63 0.48
 -2 -9 1 19.41 0.47
 2 -9 -1 20.12 0.47
 2 -9 1 20.67 0.48
 2 9 2 0.04 0.04
 -2 9 2 0.04 0.11
 -2 9 -2 0.02 0.11
 -2 -9 2 0.06 0.1
 -2 -9 -2 -0.04 0.1
 2 -9 -2 -0.03 0.11
 2 -9 2 0.08 0.11
 -2 9 -3 36.55 0.75
 -2 -9 3 35.72 0.74
 -2 -9 -3 36.78 0.72
 -2 9 3 37.26 0.73
 2 9 3 38.39 0.6
 -2 -9 3 38.09 0.6
 -2 9 3 38.36 0.6
 2 -9 3 36.8 0.76
 2 -9 3 39.62 0.6
 2 -9 -3 38.57 0.74
 -2 9 4 1.52 0.09
 -2 -9 4 1.52 0.09
 2 -9 4 1.72 0.16
 -2 -9 -4 1.88 0.15
 -2 -9 4 1.63 0.15
 -2 9 4 1.77 0.15
 -2 9 -4 1.56 0.16
 -2 -9 4 1.77 0.08
 -2 9 4 1.71 0.08
 2 -9 5 20.42 0.36
 2 9 5 19.89 0.36
 -2 9 5 19.31 0.38
 -2 -9 5 20.37 0.37
 2 -9 5 20.22 0.49
 -2 9 5 20.65 0.45
 -2 9 -5 19.77 0.48
 -2 -9 5 19.92 0.48
 -2 -9 -5 20.16 0.45
 2 -9 6 0.08 0.09
 2 9 6 0.05 0.1
 -2 9 6 0.11 0.09
 -2 -9 6 0.09 0.08
 2 -9 6 0.01 0.12
 -2 9 -6 0.02 0.13
 -2 9 6 0.08 0.11
 -2 -9 6 0.08 0.13
 -2 -9 -6 -0.03 0.12
 2 9 7 6.61 0.2
 2 -9 7 7.14 0.2
 -2 9 7 6.83 0.21
 -2 -9 7 6.84 0.21
 2 -9 7 6.97 0.28
 -2 9 7 6.79 0.24
 -2 9 -7 6.98 0.28
 -2 -9 7 6.97 0.28
 -2 -9 -7 6.78 0.23
 2 -9 8 11.15 0.27
 2 9 8 10.6 0.27
 -2 9 8 10.41 0.29
 -2 -9 8 10.89 0.28
 2 -9 8 11.07 0.35
 -2 9 8 10.56 0.3
 -2 9 -8 11.48 0.36
 -2 -9 -8 10.78 0.29
 -2 -9 8 10.54 0.35
 -2 9 9 -0.11 0.13
 -2 -9 9 -0.05 0.12
 2 -9 9 0.02 0.14
 -2 9 -9 -0.02 0.16
 -2 -9 -9 0.05 0.11
 -2 -9 9 0.01 0.15
 -2 -9 10 3.31 0.2
 -2 9 10 3.34 0.21
 2 -9 10 3.58 0.25
 -2 9 -10 4.03 0.25
 -2 -9 10 3.58 0.24
 -2 -9 -10 3.77 0.18
 -2 -9 11 2.14 0.19
 -2 9 11 2.05 0.19
 2 -9 11 2.24 0.22
 -2 -9 -11 2.37 0.16
 -2 -9 11 2.32 0.22
 -2 9 -11 2.27 0.23
 -2 9 12 26.15 0.58
 -2 -9 12 27.06 0.58
 -2 -9 -12 26.15 0.5
 -2 -9 12 26.54 0.63
 -2 9 13 4.52 0.25
 -2 -9 13 4.51 0.24
 -2 -9 13 4.89 0.27
 -2 -9 14 50.52 0.96
 -2 9 14 48.86 0.96
 -2 -9 14 48.71 0.99
 -2 9 15 0.1 0.19
 -2 -9 15 0.34 0.18
 -2 -9 15 0.13 0.19
 -2 9 16 4.18 0.28
 -2 -9 16 3.9 0.27
 -2 -9 16 4.2 0.28
 -2 9 17 0.81 0.24
 -2 -9 17 0.86 0.23
 -2 -9 17 1.41 0.24
 -2 9 18 -0.03 0.24
 -2 -9 18 -0.03 0.23
 -2 -9 18 0.24 0.22
 -2 -9 19 1.74 0.28
 -2 9 19 1.11 0.28
 -2 -9 19 1.24 0.26
 -2 -9 20 -0.06 0.26
 -2 9 20 -0.1 0.28
 -2 -9 20 -0.03 0.25
 -2 -9 21 8.31 0.44
 -2 9 21 8.82 0.46
 2 -10 0 8.72 0.3
 -2 -10 0 9.11 0.3
 -2 10 0 9.53 0.31
 2 -10 -1 5.51 0.24
 2 -10 1 6.09 0.26
 -2 -10 -1 5.88 0.25
 -2 -10 1 5.98 0.25
 -2 10 1 6.23 0.26
 -2 10 -1 6.17 0.26
 2 -10 -2 0.3 0.14
 2 -10 2 0.19 0.14
 -2 10 -2 0.54 0.15
 -2 10 2 0.44 0.15
 -2 -10 2 0.47 0.14
 -2 -10 -2 0.58 0.15
 -2 -10 3 0.36 0.05
 -2 10 3 0.32 0.06
 2 10 3 0.58 0.05
 2 -10 -3 0.33 0.14
 2 -10 3 0.16 0.14
 -2 10 -3 0.53 0.15
 -2 10 3 0.61 0.15
 -2 -10 3 0.42 0.14
 -2 -10 -3 0.44 0.14
 -2 10 4 1.93 0.1
 -2 -10 4 2.01 0.09
 2 -10 4 2.3 0.19
 -2 -10 4 2.43 0.08
 2 -10 4 2.57 0.08
 -2 10 4 2.51 0.09
 -2 10 4 2.64 0.19
 -2 10 -4 2.59 0.21
 -2 -10 4 2.52 0.2
 -2 -10 -4 2.23 0.18
 -2 -10 5 1.85 0.09
 -2 10 5 1.7 0.1
 -2 -10 5 1.79 0.1
 2 -10 5 1.94 0.19
 -2 10 5 2.37 0.18
 -2 10 -5 1.71 0.18
 -2 -10 -5 1.85 0.17
 -2 -10 5 2.09 0.19
 2 10 6 1.07 0.1
 2 -10 6 0.9 0.1
 -2 -10 6 0.81 0.1
 -2 10 6 0.71 0.1
 2 -10 6 0.77 0.16
 -2 10 -6 0.94 0.17
 -2 10 6 0.89 0.15
 -2 -10 6 0.51 0.17
 -2 -10 -6 0.82 0.15
 2 10 7 4.1 0.16
 2 -10 7 4.23 0.16
 -2 -10 7 3.96 0.16
 -2 10 7 3.67 0.16
 2 -10 7 3.76 0.23
 -2 10 7 3.89 0.21
 -2 10 -7 3.88 0.24
 -2 -10 7 3.72 0.24
 -2 -10 -7 4 0.21
 2 10 8 0.12 0.12
 2 -10 8 0.04 0.12
 -2 -10 8 0.09 0.11
 -2 10 8 -0.05 0.12
 2 -10 8 -0.07 0.16
 -2 10 -8 0.07 0.16
 -2 -10 8 0.03 0.16
 -2 -10 -8 -0.03 0.13
 2 -10 9 -0.01 0.13
 2 10 9 0.07 0.13
 -2 10 9 0 0.13
 -2 -10 9 0.06 0.12
 2 -10 9 0.04 0.16
 -2 10 -9 -0.03 0.17
 -2 -10 9 0.15 0.16
 -2 -10 -9 0.01 0.13
 2 -10 10 1.19 0.16
 2 10 10 1.04 0.16
 -2 10 10 1.09 0.16
 -2 -10 10 1.14 0.15
 2 -10 10 1.29 0.2
 -2 10 -10 1.15 0.21
 -2 -10 10 0.96 0.19
 -2 -10 -10 1.25 0.15
 -2 -10 11 0.05 0.14
 -2 10 11 0.16 0.14
 2 -10 11 0.09 0.17
 -2 -10 -11 0.04 0.12
 -2 -10 11 0.07 0.17
 -2 -10 12 0.19 0.16
 -2 10 12 0.53 0.16
 -2 -10 -12 0.31 0.13
 -2 -10 12 0.32 0.18
 -2 10 13 2.09 0.21
 -2 -10 13 2.05 0.21
 -2 -10 13 2.04 0.24
 -2 -10 14 1.58 0.2
 -2 10 14 1.29 0.21
 -2 -10 14 1.37 0.23
 -2 10 15 0.87 0.21
 -2 -10 15 0.69 0.2
 -2 -10 15 0.68 0.22
 -2 -10 16 0.03 0.22
 -2 -10 16 0.01 0.21
 -2 10 16 -0.05 0.22
 -2 -10 17 0.33 0.24
 -2 10 17 0.22 0.24
 -2 -10 17 0.48 0.24
 -2 -10 18 1.14 0.27
 -2 10 18 1.14 0.28
 -2 -10 18 1.37 0.27
 -2 -10 19 0.21 0.25
 -2 10 19 -0.09 0.28
 -2 -10 19 0.02 0.26
 -2 -10 20 0.76 0.28
 -2 -10 20 0.67 0.3
 -2 10 20 0.66 0.31
 -2 -10 21 0.43 0.31
 -2 10 21 -0.3 0.3
 2 -11 0 27.25 0.62
 -2 -11 0 27.4 0.63
 -2 11 0 28.01 0.62
 2 -11 1 64.07 1.18
 2 -11 -1 62.17 1.17
 -2 -11 -1 64.61 1.17
 -2 -11 1 63.06 1.18
 -2 11 -1 65.27 1.18
 -2 11 1 65.51 1.17
 2 -11 -2 61.94 1.15
 2 -11 2 62.44 1.17
 -2 -11 -2 61.26 1.14
 -2 -11 2 63.26 1.17
 -2 11 2 64.05 1.15
 -2 11 -2 64.4 1.17
 2 -11 3 1.55 0.2
 -2 11 3 0.98 0.18
 -2 -11 -3 1.03 0.18
 -2 -11 3 1.22 0.21
 2 11 4 23.42 0.35
 2 -11 4 22.97 0.57
 -2 11 -4 24.39 0.57
 -2 11 4 24.17 0.53
 -2 -11 -4 22.8 0.53
 -2 -11 4 22.83 0.56
 -2 11 5 56.21 0.83
 -2 11 5 49.23 0.84
 -2 -11 5 48.87 0.83
 -2 -11 5 55.73 0.83
 2 -11 5 53.33 1.04
 -2 11 -5 55.91 1.04
 -2 11 5 56.29 1
 -2 -11 5 55.44 1.05
 -2 -11 -5 54.11 0.99
 -2 -11 6 12.89 0.26
 -2 -11 6 12.53 0.27
 -2 11 6 11.91 0.27
 2 -11 6 13.22 0.41
 -2 11 6 13.99 0.38
 -2 11 -6 14.2 0.43
 -2 -11 6 13.7 0.42
 -2 -11 -6 13.52 0.37
 2 11 7 3.3 0.15
 2 -11 7 3.5 0.14
 -2 11 7 2.89 0.15
 -2 -11 7 3.21 0.15
 2 -11 7 3.36 0.24
 -2 11 -7 3.58 0.25
 -2 -11 -7 3.3 0.21
 -2 -11 7 3.47 0.24
 2 11 8 27.93 0.5
 2 -11 8 28.24 0.5
 -2 11 8 24.69 0.5
 -2 -11 8 27.33 0.51
 2 -11 8 25.87 0.64
 -2 11 -8 27.38 0.65
 -2 -11 -8 25.9 0.57
 -2 -11 8 27.11 0.65
 2 11 9 3.76 0.18
 2 -11 9 4.15 0.18
 -2 -11 9 4.02 0.18
 -2 11 9 3.48 0.18
 2 -11 9 3.69 0.25
 -2 11 -9 4.05 0.26
 -2 -11 9 3.81 0.26
 -2 -11 -9 3.69 0.2
 -2 -11 10 32.25 0.62
 -2 11 10 29.95 0.62
 2 -11 10 31.91 0.75
 2 11 10 32.36 0.61
 -2 -11 10 31.65 0.75
 -2 -11 -10 31.98 0.65
 -2 11 11 18.61 0.45
 -2 -11 11 19.82 0.45
 2 -11 11 18.89 0.55
 2 -11 11 20.11 0.44
 2 11 11 20.11 0.44
 -2 -11 11 19.31 0.55
 -2 -11 -11 19.34 0.45
 -2 11 12 11.34 0.35
 -2 -11 12 11.81 0.34
 -2 -11 -12 11.62 0.32
 -2 -11 12 11.75 0.43
 2 11 12 10.89 0.34
 2 -11 12 12.07 0.34
 -2 11 13 29.82 0.65
 -2 -11 13 31.16 0.65
 -2 -11 13 29.9 0.74
 2 -11 13 32.26 0.64
 -2 -11 14 8.18 0.32
 -2 -11 14 7.73 0.37
 -2 -11 15 19.49 0.51
 -2 11 15 18.74 0.51
 -2 -11 15 19.19 0.58
 -2 -11 16 3.64 0.28
 -2 11 16 3.27 0.29
 -2 -11 16 3.56 0.31
 -2 11 17 1.19 0.27
 -2 -11 17 1.39 0.25
 -2 -11 17 1.67 0.29
 -2 11 18 0.37 0.27
 -2 -11 18 0.54 0.26
 -2 -11 18 0.75 0.27
 -2 -11 19 -0.27 0.28
 -2 11 19 -0.26 0.28
 -2 -11 19 0.29 0.28
 -2 11 20 0.4 0.29
 -2 -11 20 0.27 0.27
 -2 -11 20 0.29 0.28
 -2 11 21 11.18 0.5
 -2 -11 21 10.93 0.48
 -2 12 0 6 0.28
 -2 -12 0 5.48 0.27
 2 -12 0 5.61 0.27
 -2 12 1 0.21 0.17
 -2 12 -1 0.53 0.19
 -2 -12 1 0.48 0.17
 -2 -12 -1 0.31 0.16
 2 -12 1 0.49 0.17
 2 -12 -1 0.1 0.15
 -2 12 2 0.35 0.19
 -2 12 -2 0.46 0.19
 -2 -12 2 0.49 0.18
 -2 -12 -2 0.48 0.18
 2 -12 2 0.25 0.17
 2 -12 -2 0.36 0.18
 -2 12 3 2.9 0.24
 -2 12 -3 2.25 0.23
 -2 -12 -3 2.81 0.22
 -2 -12 3 2.86 0.23
 2 -12 3 2.17 0.22
 -2 12 -4 0.04 0.19
 -2 12 4 -0.16 0.17
 -2 -12 4 0.29 0.17
 -2 -12 -4 -0.01 0.15
 2 -12 4 0.04 0.16
 -2 12 -5 0.89 0.2
 -2 -12 5 1.19 0.19
 -2 -12 -5 1.01 0.18
 2 12 5 1.19 0.07
 -2 12 5 1.26 0.07
 2 -12 5 0.96 0.19
 -2 12 6 0.21 0.07
 -2 -12 6 0.26 0.07
 -2 12 -6 0.27 0.19
 -2 -12 -6 0.2 0.16
 -2 -12 6 0.1 0.17
 2 -12 6 0.28 0.17
 -2 -12 7 -0.04 0.08
 -2 12 7 0.13 0.1
 -2 12 -7 -0.01 0.19
 -2 -12 7 -0.04 0.1
 -2 -12 -7 0.01 0.16
 -2 -12 7 0.08 0.18
 2 -12 7 0.17 0.18
 2 12 8 0 0.11
 2 -12 8 0.08 0.11
 2 -12 8 -0.04 0.17
 -2 12 8 0.02 0.11
 -2 -12 8 0.01 0.11
 -2 -12 -8 0.19 0.15
 -2 -12 8 -0.08 0.17
 -2 12 9 3.5 0.18
 -2 -12 9 3.5 0.17
 2 -12 9 3.19 0.27
 2 -12 9 3.7 0.17
 2 12 9 3.36 0.17
 -2 -12 -9 3.22 0.23
 -2 -12 9 3.67 0.28
 -2 -12 10 1.92 0.16
 -2 12 10 1.85 0.17
 2 -12 10 2.09 0.17
 2 12 10 1.9 0.17
 -2 -12 -10 1.66 0.2
 2 -12 10 1.57 0.25
 2 12 11 0.33 0.17
 2 -12 11 0.26 0.16
 -2 12 11 0.42 0.16
 -2 -12 11 0.42 0.15
 -2 -12 11 0.39 0.22
 -2 -12 -11 0.36 0.17
 2 12 12 0.7 0.19
 2 -12 12 0.95 0.19
 -2 -12 -12 0.94 0.18
 -2 -12 12 1.04 0.18
 -2 12 12 1.03 0.18
 -2 -12 12 0.75 0.25
 -2 12 13 2.45 0.22
 -2 -12 13 2.65 0.22
 2 -12 13 2.42 0.22
 2 12 13 2.44 0.22
 -2 -12 13 2.54 0.29
 -2 12 14 -0.05 0.19
 -2 -12 14 0.06 0.19
 -2 -12 14 -0.14 0.25
 2 12 14 -0.29 0.21
 2 -12 14 -0.14 0.21
 -2 12 15 0.28 0.2
 -2 -12 15 0.02 0.2
 -2 -12 15 0.03 0.24
 2 -12 15 -0.11 0.22
 2 12 15 0.02 0.21
 -2 12 16 0.95 0.24
 -2 -12 16 1.23 0.25
 -2 -12 16 0.53 0.27
 2 12 16 0.7 0.25
 2 -12 16 0.71 0.24
 -2 -12 17 0.29 0.29
 2 -12 17 0.35 0.26
 -2 12 17 0.46 0.25
 -2 -12 17 0.69 0.25
 2 12 17 0.3 0.26
 -2 -12 18 -0.04 0.28
 2 -12 18 -0.28 0.28
 -2 12 18 0.12 0.27
 -2 -12 18 0.15 0.26
 2 12 18 -0.29 0.29
 -2 -12 19 -0.3 0.31
 2 -12 19 0.12 0.29
 -2 -12 19 0.42 0.28
 -2 12 19 0.07 0.28
 2 12 19 -0.26 0.3
 -2 -12 20 0.22 0.3
 2 -12 20 -0.4 0.31
 2 12 20 -0.13 0.31
 -2 12 20 -0.03 0.3
 -2 -12 20 -0.01 0.28
 -2 -12 21 -0.27 0.29
 2 -12 21 -0.32 0.33
 -2 13 0 12.39 0.41
 -2 -13 0 11.76 0.41
 -2 13 -1 21.58 0.56
 -2 13 1 22.85 0.56
 -2 -13 -1 20.53 0.56
 -2 -13 1 20.22 0.56
 2 -13 -1 20.56 0.56
 2 -13 1 18.73 0.55
 -2 13 2 29.86 0.69
 -2 13 -2 30.92 0.7
 -2 -13 2 29.01 0.7
 -2 -13 -2 29.3 0.69
 2 -13 2 27.98 0.69
 -2 13 -3 28.01 0.66
 -2 -13 -3 23.83 0.61
 -2 -13 3 26.84 0.66
 2 -13 3 25.12 0.65
 -2 13 -4 4.84 0.3
 -2 -13 -4 3.36 0.26
 -2 -13 4 4.62 0.3
 2 -13 4 3.67 0.27
 -2 13 -5 27.79 0.67
 -2 -13 5 25.39 0.67
 -2 -13 -5 26.25 0.63
 2 -13 5 25.94 0.67
 -2 -13 6 6.2 0.33
 -2 -13 -6 6.04 0.29
 2 13 6 5.11 0.13
 2 -13 6 5.79 0.32
 2 -13 7 7.57 0.37
 -2 -13 7 7.44 0.17
 -2 -13 7 7.9 0.37
 -2 -13 -7 7.55 0.32
 -2 13 7 7.54 0.18
 2 -13 8 4.62 0.31
 -2 13 8 4.75 0.16
 -2 -13 8 5.08 0.15
 -2 -13 8 4.88 0.32
 -2 -13 -8 4.74 0.27
 2 -13 9 3.87 0.3
 2 13 9 4.11 0.18
 2 -13 9 4.7 0.17
 -2 -13 9 4.27 0.16
 -2 -13 -9 3.88 0.25
 -2 -13 9 4.17 0.31
 2 -13 10 3.51 0.3
 2 13 10 3.26 0.18
 2 -13 10 3.68 0.18
 -2 13 10 3.05 0.18
 -2 -13 -10 2.99 0.23
 -2 -13 10 3.12 0.3
 -2 -13 -11 9.24 0.33
 2 13 11 9.21 0.28
 -2 13 11 8.62 0.29
 -2 -13 11 9.08 0.42
 -2 -13 -12 10.66 0.35
 2 13 12 10.7 0.32
 2 -13 12 11.56 0.32
 -2 -13 12 10.6 0.46
 -2 -13 12 10.98 0.32
 -2 13 12 10.51 0.33
 2 13 13 38.11 0.75
 -2 -13 13 40.05 0.75
 -2 13 13 37.08 0.76
 -2 -13 13 38.88 0.94
 -2 -13 14 0.72 0.2
 -2 13 14 0.41 0.21
 -2 -13 14 0.41 0.27
 2 -13 14 0.47 0.21
 2 13 14 0.26 0.22
 -2 -13 15 1.31 0.22
 -2 13 15 1.25 0.23
 -2 -13 15 1 0.31
 2 -13 15 1.31 0.24
 2 13 15 0.87 0.24
 2 -13 16 13.97 0.43
 2 13 16 12.38 0.42
 -2 -13 16 14.53 0.43
 -2 13 16 12.86 0.43
 -2 -13 16 13.79 0.54
 -2 -13 17 5.24 0.41
 -2 13 17 5.2 0.33
 -2 -13 17 5.61 0.32
 2 13 17 5.01 0.34
 2 -13 17 5.37 0.33
 -2 13 18 0.03 0.27
 -2 -13 18 0.45 0.32
 2 13 18 0.05 0.3
 -2 -14 0 0.04 0.19
 2 -14 0 0.17 0.19
 -2 -14 1 0.08 0.19
 -2 -14 -1 0.27 0.2
 2 -14 1 0.01 0.19
 -2 -14 2 0.6 0.21
 -2 -14 -2 0.71 0.21
 2 -14 2 0.4 0.2
 -2 -14 3 0.59 0.22
 -2 -14 -3 0.19 0.2
 2 -14 3 0.25 0.2
 -2 -14 -4 -0.2 0.22
 -2 -14 4 -0.08 0.21
 2 -14 4 -0.29 0.22
 -2 -14 5 -0.24 0.23
 -2 -14 -5 -0.03 0.2
 2 -14 5 -0.14 0.23
 -2 -14 6 0.36 0.23
 -2 -14 -6 0.75 0.21
 2 -14 6 0.65 0.23
 -2 -14 7 0.37 0.23
 2 -14 7 0.25 0.22
 -2 -14 -7 0.39 0.2
 -2 -14 8 0.01 0.23
 2 -14 8 -0.12 0.24
 -2 -14 -8 0.01 0.2
 -2 -14 -9 2.78 0.25
 -2 -14 9 2.65 0.31
 2 -14 9 2.5 0.3
 -2 -14 10 1.82 0.3
 -2 -14 -10 1.81 0.24
 -2 -14 11 1.29 0.29
 -2 -14 -11 1.3 0.22
 -2 -14 12 0.49 0.29
 -2 -14 13 0.33 0.31
 -2 -14 14 -0.24 0.32
 -2 -14 15 0.41 0.3
 -2 -15 0 8.81 0.4
 -2 -15 1 12.59 0.47
 -2 -15 -1 12.1 0.46
 -2 -15 2 5.91 0.35
 2 -15 2 5.88 0.36
 -2 -15 3 1.38 0.26
 -2 -15 -3 0.76 0.23
 2 -15 3 0.98 0.25
 -2 -15 4 0.91 0.25
 -2 -15 -4 0.71 0.23
 2 -15 4 0.55 0.24
 -2 -15 5 5.12 0.35
 -2 -15 -5 5.53 0.33
 -2 -15 -6 20.08 0.58
 -2 -15 6 20.83 0.64
 2 -15 6 21.18 0.64
 -2 -15 7 1.6 0.3
 2 -15 7 0.93 0.28
 -2 -15 -7 1.03 0.25
 -2 -15 -8 21.69 0.59
 -2 -15 8 22 0.67
 -2 -15 9 3.05 0.35
 -2 -15 -9 3.05 0.29
 -2 -15 10 12.09 0.52
 -2 -15 -10 12.6 0.44
 -2 -15 11 11.3 0.51
 -2 -15 -11 10.48 0.4
 -2 -15 12 30.78 0.85
 -2 -15 13 10.84 0.52
 -2 -16 0 1.24 0.29
 -2 -16 1 0.55 0.28
 -2 -16 -1 0.18 0.26
 -2 -16 2 -0.17 0.26
 -2 -16 -2 -0.17 0.26
 -2 -16 3 1.23 0.29
 -2 -16 -3 1.03 0.27
 -2 -16 4 0.33 0.28
 -2 -16 -4 0.3 0.25
 -2 -16 5 2.54 0.32
 -2 -16 -5 2.6 0.3
 -2 -16 6 0.44 0.28
 -2 -16 -6 0.18 0.25
 -2 -16 -7 -0.15 0.27
 -2 -16 7 -0.12 0.3
 -2 -16 -8 -0.09 0.26
 -2 -16 8 -0.2 0.31
 -2 -16 -9 -0.32 0.27
 -2 -16 9 -0.05 0.3
 -2 -16 10 -0.01 0.3
 -2 -16 -10 -0.13 0.25
 -2 -17 0 3.75 0.36
 -2 -17 1 15.3 0.58
 -2 -17 -1 15.95 0.58
 -2 -17 -2 -0.07 0.28
 -2 -17 2 2.67 0.34
 -2 -17 3 0.58 0.29
 -2 -17 -3 1.04 0.28
 -2 -17 -4 -0.13 0.26
 -2 -17 4 0.21 0.28
 -2 -17 5 0.09 0.29
 -2 -17 -5 0.11 0.27
 -2 -17 6 4.13 0.38
 -2 -17 -6 4.24 0.35
 -2 -17 -7 3.73 0.34
 -2 -17 -8 8.61 0.43
 -2 -17 -9 22.74 0.64
 -2 -18 0 2.67 0.36
 -2 -18 1 0.83 0.32
 -2 -18 -1 0.28 0.3
 -2 -18 -2 0.22 0.3
 -2 -18 -3 0.18 0.3
 -2 -18 -4 -0.04 0.29
 -2 -18 -5 0.24 0.3
 -2 -18 -6 0.11 0.31
 -2 -18 -7 0.88 0.32
 -2 -18 -8 0.22 0.3
 -2 -18 -9 1.47 0.32
 3 0 0 0.05 0.05
 -3 0 0 0.01 0.04
 3 0 -1 -0.01 0.05
 -3 0 1 -0.02 0.05
 -3 0 2 221.93 3.31
 -3 0 -2 222.92 3.3
 3 0 2 218.8 3.31
 -3 0 -3 -0.02 0.06
 3 0 3 0 0.05
 3 0 4 230.78 3.46
 3 0 5 -0.02 0.06
 -3 0 -5 -0.02 0.05
 -3 0 -6 106.42 1.68
 -3 0 -7 0 0.07
 -3 0 -8 7.49 0.23
 -3 0 -9 -0.07 0.09
 -3 0 -10 70.6 1.19
 -3 0 -10 67.92 1.09
 -3 0 -11 -0.05 0.1
 -3 0 -11 0.09 0.07
 3 0 11 -0.04 0.09
 -3 0 -12 3.29 0.19
 -3 0 -12 3.32 0.12
 3 0 12 3.4 0.18
 -3 0 -13 0.05 0.08
 3 0 13 -0.01 0.12
 -3 0 13 0.01 0.08
 -3 0 14 10.55 0.24
 -3 0 -14 10.68 0.23
 3 0 14 10.91 0.34
 -3 0 15 0.13 0.15
 -3 0 15 0.08 0.08
 3 0 15 0.07 0.15
 -3 0 16 5.35 0.29
 -3 0 16 5.66 0.16
 3 0 16 5.86 0.28
 3 0 17 0.16 0.17
 -3 0 17 0.2 0.19
 -3 0 18 12.84 0.45
 -3 0 19 0.01 0.22
 -3 0 20 29.75 0.77
 -3 0 21 -0.1 0.26
 -3 0 22 -0.04 0.28
 3 1 0 -0.02 0.05
 3 -1 0 -0.04 0.05
 -3 1 0 -0.02 0.05
 -3 -1 0 0.01 0.05
 -3 -1 1 772.73 11.39
 -3 1 1 775.08 11.39
 3 -1 -1 763.15 11.39
 3 1 -1 778.1 11.39
 -3 -1 2 704.73 10.3
 -3 1 2 692.52 10.3
 3 -1 2 703.18 10.29
 3 1 2 688.27 10.29
 -3 1 -2 702.19 10.29
 -3 -1 -2 692.04 10.29
 -3 -1 -3 32.6 0.55
 -3 1 -3 32.86 0.55
 3 1 3 32.6 0.54
 3 -1 3 32.81 0.54
 3 -1 4 26.3 0.46
 3 1 4 26.32 0.46
 3 1 5 0.78 0.07
 3 -1 5 0.91 0.08
 -3 1 -5 0.98 0.08
 -3 -1 -5 1.03 0.08
 -3 -1 -6 17.11 0.36
 -3 1 -6 17.66 0.36
 -3 1 -7 98.5 1.57
 -3 -1 -7 97.69 1.57
 -3 1 -8 1.59 0.11
 -3 -1 -8 1.71 0.12
 -3 -1 -9 8.19 0.25
 -3 1 -9 8.68 0.25
 -3 1 -9 8.25 0.2
 -3 1 -10 64.96 1.06
 -3 -1 -10 65.35 1.14
 -3 1 -10 67.3 1.15
 -3 -1 -11 1.25 0.08
 -3 1 -11 1.16 0.09
 -3 -1 -11 1.34 0.14
 -3 1 -11 1.15 0.13
 -3 -1 -12 3.36 0.19
 -3 1 -12 3.32 0.19
 -3 -1 -12 3.15 0.11
 -3 1 -12 3.45 0.13
 3 1 12 3.51 0.18
 3 -1 12 3.1 0.17
 3 -1 13 26.16 0.57
 3 1 13 25.37 0.56
 -3 1 -13 26.02 0.47
 -3 -1 -13 25.49 0.43
 -3 -1 13 25.29 0.47
 -3 -1 -14 9.66 0.2
 -3 -1 14 10.13 0.24
 3 1 14 10.32 0.33
 3 -1 14 9.96 0.33
 -3 1 14 9.73 0.2
 -3 1 -14 10.05 0.24
 -3 -1 15 3.76 0.24
 -3 1 15 3.95 0.25
 -3 -1 15 3.6 0.15
 -3 1 15 3.26 0.11
 3 -1 15 3.59 0.22
 -3 1 -15 3.6 0.15
 3 1 15 3.98 0.23
 -3 1 16 0.21 0.17
 -3 -1 16 0.18 0.16
 -3 -1 16 0.04 0.1
 3 1 16 0.31 0.16
 3 -1 16 0.14 0.15
 -3 -1 17 13.5 0.45
 -3 1 17 13.19 0.45
 -3 -1 17 13.77 0.3
 3 -1 17 14.07 0.44
 3 1 17 13.76 0.43
 -3 -1 18 14.7 0.48
 -3 1 18 14.88 0.49
 -3 -1 18 14.44 0.31
 -3 -1 19 9.56 0.41
 -3 1 19 9.64 0.41
 -3 -1 20 5.75 0.36
 -3 1 20 7.73 0.4
 -3 1 21 0.35 0.27
 -3 -1 21 0.82 0.27
 -3 -1 22 0.13 0.27
 -3 1 22 0.08 0.27
 3 2 0 0.06 0.05
 3 -2 0 0.04 0.05
 -3 2 0 0 0.04
 -3 2 -1 0.39 0.06
 -3 -2 -1 0.42 0.06
 -3 2 1 0.44 0.05
 3 -2 -1 0.44 0.06
 3 2 -1 0.45 0.06
 -3 -2 1 0.49 0.05
 -3 2 2 53.35 0.85
 -3 -2 2 54.03 0.85
 -3 2 -2 54.84 0.85
 -3 -2 -2 53.37 0.85
 3 -2 2 53.24 0.85
 3 2 2 53.39 0.85
 -3 -2 -3 160.42 2.47
 -3 2 -3 166.99 2.47
 3 -2 3 166.77 2.46
 3 2 3 160.08 2.46
 3 2 4 100.67 1.59
 3 -2 4 106.1 1.59
 3 -2 5 21.46 0.4
 3 2 5 20.8 0.4
 -3 2 -5 23.05 0.42
 -3 -2 -5 22.38 0.42
 -3 -2 -6 22.88 0.45
 -3 2 -6 23.82 0.45
 -3 -2 -7 31.75 0.59
 -3 2 -7 33.02 0.6
 -3 2 -7 31.84 0.57
 -3 2 -8 3.05 0.13
 -3 -2 -8 3.17 0.15
 -3 2 -8 3.24 0.15
 -3 2 -9 3.58 0.14
 -3 -2 -9 3.33 0.17
 -3 2 -9 3.46 0.17
 -3 2 -10 6.56 0.19
 -3 -2 -10 6.77 0.24
 -3 2 -10 6.81 0.24
 -3 2 -11 0.13 0.08
 -3 -2 -11 -0.08 0.11
 -3 2 -11 0.01 0.11
 -3 -2 -12 6.99 0.27
 -3 2 -12 6.77 0.26
 -3 -2 -12 6.43 0.15
 -3 2 -12 6.98 0.2
 3 2 12 7.02 0.25
 -3 -2 12 6.64 0.2
 -3 -2 -13 2.56 0.09
 3 2 13 3.25 0.19
 3 -2 13 2.98 0.19
 -3 -2 13 2.92 0.15
 -3 2 -13 3.08 0.15
 3 2 14 16.24 0.44
 3 -2 14 16.86 0.44
 -3 -2 14 16.06 0.36
 -3 2 -14 15.83 0.35
 -3 2 15 1.86 0.2
 -3 -2 15 1.64 0.2
 -3 -2 15 1.5 0.14
 3 2 15 1.67 0.19
 3 -2 15 1.72 0.19
 -3 2 -15 1.81 0.14
 -3 -2 16 29.07 0.69
 -3 2 16 29.42 0.7
 -3 -2 16 29.39 0.55
 3 2 16 30.23 0.68
 -3 2 17 30.5 0.73
 -3 -2 17 30.93 0.74
 -3 -2 17 31.75 0.58
 -3 -2 18 30.95 0.75
 -3 2 18 30.1 0.75
 -3 -2 18 31.23 0.57
 -3 2 19 2.89 0.28
 -3 -2 19 3.25 0.29
 -3 -2 19 2.85 0.16
 -3 -2 20 2.63 0.29
 -3 2 20 2.79 0.3
 -3 2 21 3.02 0.32
 -3 -2 21 2.94 0.31
 -3 -2 22 0.03 0.26
 -3 2 22 0.27 0.27
 3 -3 0 0.02 0.04
 3 3 0 0.02 0.04
 -3 3 -1 0.25 0.05
 -3 -3 -1 0.24 0.05
 3 3 -1 0.18 0.05
 -3 -3 1 0.24 0.04
 3 3 1 0.33 0.05
 -3 3 1 0.35 0.04
 3 -3 1 0.27 0.05
 -3 -3 -2 10.68 0.21
 -3 3 -2 10.42 0.21
 -3 3 2 10.57 0.21
 -3 -3 2 10.99 0.21
 3 -3 3 55.15 0.86
 3 3 3 53.61 0.86
 3 -3 4 17.83 0.33
 3 3 4 16.61 0.33
 -3 3 -4 17.84 0.36
 -3 3 -5 2.46 0.12
 -3 -3 -5 2.45 0.11
 -3 3 -5 2.65 0.11
 3 3 5 2.32 0.11
 3 -3 5 2.59 0.11
 -3 -3 -6 5.83 0.18
 -3 3 -6 6.51 0.19
 -3 3 -6 6.01 0.18
 -3 3 -7 63.84 1.06
 -3 -3 -7 64.6 1.08
 -3 3 -7 65.57 1.08
 -3 3 -8 2.68 0.13
 -3 -3 -8 2.32 0.14
 -3 3 -8 2.77 0.14
 -3 3 -9 15.56 0.34
 -3 3 -9 16 0.38
 -3 -3 -9 15.5 0.38
 -3 3 -10 1.69 0.12
 -3 -3 -10 1.67 0.14
 -3 3 -10 1.77 0.15
 -3 -3 11 1.93 0.13
 -3 3 -11 1.85 0.13
 -3 -3 -11 1.9 0.15
 -3 3 -11 1.92 0.15
 -3 -3 12 4.13 0.18
 -3 3 -12 4.2 0.18
 -3 -3 -12 4.05 0.22
 -3 3 -12 4.16 0.21
 -3 3 -13 19.35 0.41
 -3 -3 13 18.09 0.4
 -3 -3 14 13.82 0.34
 -3 3 -14 14.75 0.35
 -3 3 -15 71.68 1.18
 -3 -3 15 72.53 1.19
 -3 -3 15 69.42 1.3
 -3 3 15 68.07 1.3
 -3 -3 16 0.59 0.14
 -3 -3 16 0.53 0.19
 -3 3 16 0.71 0.2
 -3 -3 17 0.77 0.15
 -3 3 17 1.15 0.22
 -3 -3 17 0.95 0.21
 -3 -3 18 0.77 0.15
 -3 3 18 0.61 0.21
 -3 -3 18 0.57 0.21
 -3 -3 19 3.88 0.2
 -3 3 19 3.87 0.31
 -3 -3 19 4.12 0.32
 -3 -3 20 1.61 0.27
 -3 3 20 1.94 0.29
 -3 3 21 1.92 0.3
 -3 -3 21 2.03 0.3
 -3 3 22 0.74 0.29
 -3 -3 22 0.93 0.29
 3 4 0 0.03 0.05
 3 -4 0 0.01 0.05
 3 -4 1 5.19 0.12
 -3 -4 1 5 0.12
 -3 4 1 5.07 0.12
 -3 4 -1 5.04 0.16
 3 4 1 4.98 0.12
 -3 -4 -1 4.83 0.12
 -3 4 -1 4.9 0.12
 -3 4 -2 17.2 0.36
 -3 4 -2 17.5 0.31
 -3 4 2 18.2 0.32
 -3 -4 -2 17.39 0.32
 -3 -4 2 17.28 0.31
 -3 4 -3 4.55 0.16
 3 -4 3 4.41 0.12
 3 4 3 4.4 0.13
 -3 4 -4 49.13 0.83
 3 4 4 46.79 0.78
 3 -4 4 48.71 0.78
 3 -4 5 122.73 1.87
 -3 -4 -5 123.96 1.89
 -3 4 -5 126.77 1.89
 -3 4 -5 120.63 1.91
 -3 -4 -6 73.66 1.19
 -3 4 -6 75.97 1.19
 -3 4 -6 73.95 1.2
 3 -4 6 74.2 1.17
 -3 -4 -7 108.32 1.74
 -3 4 -7 112.47 1.74
 -3 4 -7 108.44 1.75
 -3 -4 -8 156.6 2.46
 -3 4 -8 159.7 2.46
 -3 4 -8 155.78 2.45
 -3 -4 -9 44.82 0.81
 -3 4 -9 44.83 0.81
 -3 4 -9 43.33 0.79
 -3 -4 -10 5.26 0.22
 -3 4 -10 5.74 0.22
 -3 4 10 5.07 0.14
 -3 4 -10 5.75 0.2
 -3 -4 10 5.35 0.2
 -3 -4 -11 0.09 0.11
 -3 4 -11 0.18 0.12
 -3 4 -11 0.11 0.1
 -3 4 11 0.11 0.06
 -3 -4 11 0.12 0.11
 -3 4 -12 0.65 0.12
 -3 4 12 0.6 0.07
 -3 -4 12 0.67 0.13
 -3 4 -13 0.08 0.12
 -3 -4 13 -0.08 0.13
 -3 4 14 10.84 0.36
 -3 -4 14 11.4 0.37
 -3 -4 14 10.88 0.31
 -3 4 -14 11.08 0.31
 -3 -4 15 0.66 0.17
 -3 4 15 0.68 0.19
 -3 -4 15 0.53 0.15
 -3 4 -15 0.65 0.15
 -3 4 16 22.78 0.61
 -3 -4 16 24.25 0.61
 -3 -4 16 24.22 0.51
 -3 -4 17 7.27 0.35
 -3 4 17 7.33 0.35
 -3 -4 17 7.9 0.27
 -3 4 18 2.79 0.28
 -3 -4 18 2.86 0.27
 -3 -4 18 2.77 0.2
 -3 4 19 6.46 0.36
 -3 -4 19 6.98 0.37
 -3 -4 19 6.96 0.26
 -3 4 20 0.29 0.24
 -3 -4 20 0.13 0.23
 -3 4 21 11.54 0.49
 -3 -4 21 11.86 0.48
 -3 -4 22 11.57 0.51
 -3 4 22 11.48 0.52
 3 5 0 -0.01 0.05
 3 -5 0 0.02 0.05
 -3 5 0 -0.02 0.06
 -3 -5 1 0.22 0.05
 3 5 1 0.04 0.05
 -3 5 -1 0.05 0.07
 -3 5 1 -0.04 0.05
 3 -5 1 0.31 0.05
 -3 5 1 -0.05 0.07
 -3 -5 -1 0.03 0.06
 -3 5 -1 0.1 0.05
 -3 5 2 45.24 0.77
 -3 -5 -2 43.96 0.71
 -3 5 2 43.97 0.71
 -3 -5 2 44.07 0.71
 -3 5 -2 45.31 0.71
 -3 5 -2 45.56 0.78
 -3 5 3 6.14 0.18
 3 -5 3 6.23 0.15
 3 5 3 6.05 0.15
 -3 -5 3 6.03 0.15
 -3 5 -3 5.95 0.19
 3 -5 4 27.62 0.47
 3 5 4 26.98 0.48
 -3 5 4 27.44 0.51
 -3 -5 -4 27.59 0.49
 -3 5 -4 28.18 0.49
 -3 5 -4 27.94 0.54
 -3 5 -5 3.91 0.14
 -3 -5 -5 3.62 0.14
 -3 5 5 3.91 0.14
 3 5 5 3.66 0.13
 3 -5 5 3.71 0.13
 -3 5 -5 3.76 0.16
 -3 -5 -6 109.34 1.73
 -3 5 -6 113.74 1.73
 -3 5 6 107.58 1.71
 3 5 6 106.49 1.7
 3 -5 6 112.07 1.71
 -3 5 -6 109.94 1.76
 -3 5 7 3.76 0.14
 -3 5 -7 3.78 0.17
 -3 -5 -7 3.77 0.16
 -3 5 -7 3.6 0.15
 -3 5 -8 2.1 0.14
 -3 -5 -8 1.82 0.14
 -3 5 8 1.88 0.11
 -3 5 -8 2.01 0.14
 -3 -5 8 2.05 0.14
 -3 -5 -9 0.12 0.11
 -3 5 -9 0.35 0.11
 -3 5 -9 0.39 0.11
 -3 5 9 0.28 0.08
 -3 -5 9 0.27 0.11
 -3 5 -10 2.58 0.17
 -3 -5 -10 2.4 0.17
 -3 5 10 2.77 0.12
 -3 5 -10 2.71 0.17
 -3 -5 10 2.73 0.17
 -3 -5 -11 11.62 0.34
 -3 5 -11 11.72 0.33
 -3 5 -11 12.08 0.32
 -3 5 11 11.43 0.24
 -3 -5 11 12.24 0.33
 -3 5 12 0.64 0.08
 -3 -5 12 0.73 0.14
 -3 5 -12 0.52 0.14
 -3 -5 -12 0.61 0.07
 -3 5 -13 26.43 0.55
 -3 -5 13 25.64 0.55
 -3 -5 14 0.13 0.16
 -3 5 14 0.01 0.15
 -3 -5 14 0.12 0.14
 -3 5 -14 0.11 0.14
 -3 5 15 31.24 0.72
 -3 -5 15 31.89 0.71
 -3 -5 15 32.37 0.65
 -3 5 -15 31.42 0.65
 -3 5 16 19.45 0.56
 -3 -5 16 21.17 0.56
 -3 -5 16 20.67 0.48
 -3 5 17 6.37 0.34
 -3 -5 17 6.33 0.33
 -3 -5 17 7.17 0.28
 -3 5 18 -0.12 0.22
 -3 -5 18 0.06 0.21
 -3 -5 18 0.3 0.16
 -3 5 19 0.33 0.23
 -3 -5 19 0.26 0.22
 -3 -5 19 0.25 0.17
 -3 5 20 1.46 0.28
 -3 -5 20 1.1 0.26
 -3 -5 20 1.76 0.2
 -3 5 21 0.57 0.27
 -3 -5 21 0.27 0.27
 -3 -5 22 2.66 0.34
 -3 5 22 2.65 0.35
 3 6 0 -0.08 0.06
 -3 6 0 -0.1 0.06
 -3 -6 0 -0.05 0.06
 -3 6 0 0.07 0.08
 -3 6 -1 60.03 0.9
 -3 -6 -1 56.7 0.9
 3 6 1 55.33 0.9
 -3 6 -1 59.19 0.99
 -3 6 1 59.26 0.99
 3 -6 1 57.83 0.9
 -3 6 2 128.64 1.98
 -3 6 -2 122.91 1.99
 3 -6 2 127.52 1.9
 -3 6 2 124.99 1.9
 -3 -6 2 124.55 1.9
 -3 6 3 0.07 0.06
 -3 6 3 -0.04 0.06
 -3 -6 3 0.03 0.06
 -3 6 -3 0.11 0.08
 -3 -6 -4 13.6 0.29
 3 6 4 13.42 0.27
 3 -6 4 13.63 0.27
 -3 6 -4 14.21 0.29
 -3 6 4 14.1 0.32
 -3 6 -4 13.71 0.34
 -3 -6 -5 132.89 2.07
 -3 6 -5 136.98 2.07
 3 6 5 132.44 2.05
 3 -6 5 137.4 2.05
 -3 6 5 132.64 2.09
 -3 6 -5 131.16 2.13
 3 6 6 51.42 0.88
 3 -6 6 56.56 0.89
 -3 -6 6 53.06 0.95
 -3 6 -6 53.88 0.96
 -3 6 6 54.22 0.91
 -3 -6 -6 53.54 0.91
 -3 6 -6 56.32 0.91
 3 6 7 30.67 0.57
 3 -6 7 31.84 0.57
 -3 -6 -7 31.49 0.59
 -3 6 -7 32.27 0.59
 -3 6 -7 32.03 0.63
 -3 6 7 31.45 0.57
 -3 -6 7 31.08 0.62
 -3 -6 -8 15.19 0.36
 -3 6 -8 16.09 0.36
 -3 6 8 15.14 0.33
 -3 6 -8 15.18 0.38
 -3 -6 8 15.19 0.38
 -3 -6 -9 8.7 0.27
 -3 6 -9 8.7 0.26
 -3 6 -9 8.82 0.28
 -3 6 9 8.58 0.22
 -3 -6 9 8.55 0.28
 -3 6 -10 5.01 0.21
 -3 -6 -10 4.63 0.21
 -3 6 10 4.71 0.16
 -3 6 -10 4.71 0.21
 -3 -6 10 4.52 0.21
 -3 -6 -10 4.8 0.15
 -3 6 11 3.85 0.14
 -3 -6 -11 3.53 0.13
 -3 -6 11 3.46 0.2
 -3 6 -11 3.54 0.2
 -3 6 12 38.19 0.63
 -3 6 -12 39.49 0.75
 -3 -6 -12 37.11 0.63
 -3 -6 12 40.01 0.76
 -3 6 13 16.1 0.44
 -3 -6 13 16.73 0.44
 -3 -6 13 16.32 0.42
 -3 -6 -13 15.03 0.27
 -3 6 -13 17.07 0.42
 -3 -6 14 0.42 0.17
 -3 6 14 0.42 0.17
 -3 -6 14 0.46 0.16
 -3 6 -14 0.51 0.16
 -3 -6 15 27.67 0.65
 -3 6 15 26.92 0.65
 -3 -6 15 27.33 0.6
 -3 6 -15 27.71 0.6
 -3 -6 16 5.85 0.27
 -3 6 16 5.68 0.32
 -3 -6 16 6.03 0.31
 -3 -6 17 1.25 0.19
 -3 -6 17 1.09 0.23
 -3 6 17 1.21 0.24
 -3 -6 18 2.21 0.22
 -3 6 18 1.83 0.26
 -3 -6 18 1.8 0.26
 -3 -6 19 29.3 0.64
 -3 6 19 28.69 0.74
 -3 -6 19 28.9 0.73
 -3 -6 20 15.69 0.44
 -3 6 20 14.18 0.53
 -3 -6 20 15.22 0.53
 -3 6 21 5.31 0.39
 -3 -6 21 5.59 0.39
 -3 6 22 0.45 0.32
 -3 -6 22 0.43 0.3
 -3 7 0 0.05 0.08
 -3 7 0 -0.02 0.05
 -3 -7 0 -0.03 0.05
 3 -7 1 12.7 0.23
 -3 7 -1 11.93 0.22
 3 7 1 11.36 0.22
 -3 -7 -1 11.31 0.22
 -3 7 -1 11.7 0.31
 -3 7 1 12.06 0.31
 -3 7 -2 25.19 0.53
 -3 7 2 25.81 0.52
 -3 7 2 25.11 0.43
 -3 -7 2 24.49 0.43
 3 7 2 26.12 0.43
 3 -7 2 27.02 0.43
 -3 -7 3 34.32 0.57
 -3 7 3 35.16 0.57
 -3 -7 3 33.96 0.66
 -3 7 -3 35.31 0.58
 -3 -7 -3 34.78 0.58
 -3 7 -3 33.83 0.67
 -3 7 3 34.09 0.65
 -3 -7 4 50.98 0.83
 -3 7 -4 52.82 0.85
 -3 -7 -4 51.69 0.85
 3 -7 4 52.38 0.83
 3 7 4 53.07 0.83
 -3 -7 4 48.76 0.92
 -3 7 4 51.86 0.9
 -3 7 -4 49.67 0.93
 -3 -7 -5 0.06 0.07
 -3 7 -5 0.18 0.08
 3 -7 5 0.23 0.08
 3 7 5 0.22 0.08
 -3 -7 5 0.34 0.1
 -3 7 -5 0.19 0.1
 -3 7 5 0.13 0.09
 -3 -7 -6 0.34 0.09
 -3 7 -6 0.41 0.09
 3 -7 6 0.41 0.09
 3 7 6 0.47 0.1
 -3 -7 6 0.46 0.11
 -3 7 -6 0.39 0.11
 -3 7 6 0.36 0.1
 3 7 7 29.27 0.54
 3 -7 7 30.92 0.54
 -3 -7 -7 29.09 0.56
 -3 -7 7 29.89 0.62
 -3 7 -7 29.99 0.62
 -3 7 7 29.01 0.56
 -3 7 -7 31 0.57
 -3 -7 -7 29.94 0.57
 3 -7 8 51.48 0.86
 3 7 8 49.79 0.86
 -3 -7 -8 50.73 0.89
 -3 7 -8 51.32 0.88
 -3 7 -8 50.75 0.94
 -3 7 8 50.61 0.86
 -3 -7 -8 48.95 0.86
 -3 -7 8 50.4 0.94
 -3 -7 -9 0.66 0.12
 -3 7 -9 0.55 0.12
 -3 7 -9 0.69 0.14
 -3 7 9 0.9 0.11
 -3 -7 -9 0.9 0.11
 -3 -7 9 0.91 0.15
 -3 -7 -10 7.07 0.21
 -3 7 10 7.51 0.21
 -3 -7 10 7.41 0.28
 -3 7 -10 7.43 0.27
 -3 -7 11 0.01 0.14
 -3 7 -11 0.01 0.15
 -3 -7 -11 0 0.09
 -3 7 11 0.03 0.1
 -3 7 12 -0.05 0.15
 -3 -7 12 -0.01 0.15
 -3 -7 12 -0.05 0.15
 -3 -7 -12 0.03 0.09
 -3 7 -12 0.09 0.16
 -3 7 12 -0.02 0.09
 -3 7 13 17.07 0.46
 -3 -7 13 16.94 0.45
 -3 -7 -13 16.36 0.31
 -3 -7 13 17.1 0.45
 -3 7 -13 17.27 0.45
 -3 7 14 0.03 0.17
 -3 -7 14 0.06 0.17
 -3 -7 14 0.22 0.16
 -3 7 -14 0.3 0.17
 -3 7 15 0.13 0.19
 -3 -7 15 0.32 0.18
 -3 -7 15 0.24 0.17
 -3 7 -15 0.35 0.18
 -3 7 16 5.25 0.31
 -3 -7 16 4.93 0.3
 -3 -7 16 5.08 0.27
 -3 -7 17 0.84 0.24
 -3 7 17 0.76 0.24
 -3 -7 17 1.39 0.22
 -3 7 18 18.07 0.57
 -3 -7 18 18.59 0.57
 -3 -7 18 19.83 0.51
 -3 7 19 0.25 0.25
 -3 -7 19 0.34 0.25
 -3 -7 19 0.37 0.21
 -3 7 20 9.81 0.46
 -3 -7 20 10.03 0.46
 -3 -7 20 10.07 0.38
 -3 7 21 0.02 0.29
 -3 -7 21 0.03 0.29
 -3 -8 0 0.07 0.1
 -3 8 0 0.04 0.09
 -3 -8 0 -0.05 0.06
 3 8 1 9.6 0.19
 -3 -8 1 9.43 0.19
 -3 8 1 9.79 0.28
 -3 8 -1 9.6 0.29
 -3 -8 -1 9.83 0.28
 -3 -8 1 9.31 0.28
 -3 8 2 15.19 0.27
 3 -8 2 15.75 0.27
 3 8 2 14.61 0.27
 -3 -8 2 14.74 0.38
 -3 -8 -2 14.85 0.37
 -3 -8 -2 14.6 0.28
 -3 8 -2 15.17 0.38
 -3 8 2 15.59 0.37
 -3 -8 -3 33.28 0.57
 -3 8 -3 34.07 0.57
 3 -8 3 35.05 0.55
 -3 -8 3 33.61 0.55
 -3 8 3 34.13 0.56
 -3 -8 -3 33.23 0.65
 -3 -8 3 32.59 0.67
 -3 8 -3 34.46 0.68
 -3 8 3 34.24 0.66
 -3 -8 4 6.28 0.16
 -3 8 4 6.13 0.16
 -3 -8 -4 6.16 0.17
 -3 8 -4 5.94 0.17
 -3 -8 -4 6.57 0.22
 -3 -8 4 6.32 0.24
 -3 8 4 6.27 0.22
 -3 8 -4 6.01 0.24
 -3 8 -5 88.16 1.37
 -3 -8 -5 86.13 1.38
 3 8 5 85.9 1.35
 3 -8 5 86.96 1.35
 -3 -8 5 87.8 1.48
 -3 -8 -5 86.97 1.43
 -3 8 -5 87.74 1.48
 -3 8 5 86.12 1.43
 -3 -8 -6 3.31 0.15
 -3 8 -6 3.23 0.15
 3 -8 6 3.5 0.13
 3 8 6 3.1 0.14
 -3 -8 -6 3.52 0.17
 -3 -8 6 3.35 0.19
 -3 8 6 3.53 0.17
 -3 8 -6 3.31 0.19
 -3 -8 -7 0.44 0.1
 -3 8 -7 0.28 0.1
 -3 -8 -7 0.5 0.11
 -3 -8 7 0.46 0.13
 -3 8 -7 0.43 0.13
 -3 8 7 0.34 0.11
 3 -8 7 0.45 0.1
 3 8 7 0.48 0.11
 -3 -8 -8 19.94 0.43
 -3 8 -8 20.02 0.49
 -3 -8 8 20.21 0.49
 -3 8 8 20.65 0.43
 3 -8 8 21.25 0.42
 3 8 8 19.51 0.41
 -3 8 9 20.09 0.42
 -3 -8 9 19.7 0.49
 -3 8 -9 19.84 0.49
 -3 -8 -9 18.89 0.41
 3 -8 9 20.4 0.42
 3 8 9 19.52 0.42
 -3 -8 10 17.93 0.47
 -3 8 10 18.93 0.39
 -3 -8 -10 17.98 0.39
 -3 8 -10 18.46 0.47
 3 -8 10 18.94 0.42
 3 8 10 18 0.41
 -3 -8 11 0.54 0.17
 -3 8 11 0.5 0.17
 -3 -8 -11 0.72 0.13
 -3 -8 11 0.72 0.19
 -3 8 -11 0.6 0.19
 -3 8 11 0.73 0.14
 -3 -8 12 3 0.21
 -3 8 12 2.85 0.22
 -3 -8 12 2.82 0.23
 -3 -8 -12 2.99 0.15
 -3 8 -12 2.95 0.24
 -3 -8 13 14.41 0.41
 -3 8 13 14.38 0.42
 -3 -8 -13 13.77 0.29
 -3 -8 13 13.19 0.42
 -3 8 -13 13.88 0.42
 -3 -8 14 4.53 0.26
 -3 8 14 4.63 0.27
 -3 -8 14 4.55 0.27
 -3 8 -14 4.74 0.27
 -3 8 15 2.11 0.24
 -3 -8 15 2.36 0.24
 -3 -8 15 2.37 0.23
 -3 8 16 4.73 0.3
 -3 -8 16 5.05 0.3
 -3 -8 16 5.26 0.29
 -3 8 17 32.22 0.77
 -3 -8 17 33.05 0.76
 -3 -8 17 34.01 0.74
 -3 -8 18 0.31 0.23
 -3 8 18 0.36 0.25
 -3 -8 18 0.33 0.22
 -3 -8 19 28.8 0.74
 -3 8 19 27.81 0.75
 -3 -8 19 28.92 0.68
 -3 8 20 11.88 0.51
 -3 -8 20 12.4 0.5
 -3 -8 20 12.52 0.44
 -3 8 21 0.39 0.3
 -3 -8 21 0.17 0.28
 -3 -8 21 -0.1 0.25
 -3 -9 0 0.1 0.12
 -3 9 0 0.18 0.13
 -3 -9 -1 3.98 0.11
 -3 -9 1 4.29 0.11
 -3 9 1 3.84 0.1
 -3 -9 -1 4.36 0.21
 -3 -9 1 3.99 0.2
 -3 9 -1 4.23 0.21
 -3 9 1 4.04 0.2
 3 9 2 6.3 0.14
 3 -9 2 6.39 0.14
 -3 9 -2 5.64 0.14
 -3 -9 -2 5.85 0.15
 -3 -9 -2 6.13 0.24
 -3 -9 2 5.84 0.24
 -3 9 -2 6.17 0.25
 -3 9 2 6.28 0.24
 -3 9 -3 2.99 0.11
 -3 -9 -3 2.86 0.11
 3 9 3 3.21 0.1
 -3 -9 3 3.04 0.1
 3 -9 3 3.35 0.1
 -3 9 3 2.97 0.1
 -3 -9 -3 3.26 0.18
 -3 -9 3 3.07 0.19
 -3 9 -3 3.13 0.2
 -3 9 3 2.85 0.18
 -3 9 4 12.02 0.25
 -3 -9 -4 12.86 0.27
 -3 9 -4 12.38 0.26
 -3 -9 4 13.14 0.25
 -3 -9 4 12.96 0.37
 -3 -9 -4 12.52 0.34
 -3 9 -4 12.63 0.37
 -3 9 4 12.65 0.34
 -3 -9 5 6.04 0.16
 -3 9 5 5.81 0.16
 -3 9 -5 5.93 0.17
 -3 -9 -5 5.9 0.18
 -3 -9 -5 6.19 0.23
 -3 -9 5 5.8 0.25
 -3 9 -5 6.11 0.26
 -3 9 5 5.99 0.23
 -3 9 6 56.38 0.99
 -3 -9 -6 55.37 0.99
 -3 9 -6 54.07 1.03
 -3 -9 6 55.81 1.04
 -3 9 -6 55.55 0.93
 -3 -9 -6 55.66 0.93
 3 -9 6 57.07 0.9
 3 9 6 56.06 0.91
 3 -9 7 30.12 0.53
 3 9 7 29.62 0.53
 -3 -9 7 29.65 0.65
 -3 9 7 29.3 0.59
 -3 -9 -7 27.51 0.58
 -3 9 -7 28.19 0.64
 3 9 8 0.23 0.12
 3 -9 8 0.27 0.12
 -3 -9 -8 0.25 0.13
 -3 9 8 0.41 0.13
 -3 9 -8 0.51 0.16
 -3 -9 8 0.37 0.15
 3 9 9 7.93 0.25
 3 -9 9 8.37 0.24
 -3 9 9 8.1 0.26
 -3 -9 9 7.56 0.31
 -3 9 -9 7.87 0.31
 -3 -9 -9 7.7 0.25
 -3 9 9 7.16 0.26
 -3 -9 9 7.57 0.25
 3 -9 10 124.47 1.89
 3 9 10 119.59 1.89
 -3 9 -10 117.56 2
 -3 9 10 119.39 1.89
 -3 -9 10 115.68 2
 -3 -9 -10 113.56 1.88
 -3 9 10 117.81 1.93
 -3 -9 10 120.46 1.92
 3 9 11 24.87 0.53
 3 -9 11 25.52 0.52
 -3 9 11 23.88 0.5
 -3 9 -11 24.93 0.6
 -3 -9 11 24.89 0.61
 -3 -9 -11 23.78 0.49
 -3 9 11 24.54 0.55
 -3 -9 11 24.88 0.55
 3 9 12 21.7 0.5
 3 -9 12 23.06 0.51
 -3 -9 12 22.94 0.53
 -3 9 12 23.36 0.54
 -3 -9 -12 21.3 0.44
 -3 -9 12 21.84 0.57
 -3 9 -12 22.57 0.57
 -3 9 13 1.93 0.21
 -3 -9 13 1.98 0.2
 -3 -9 -13 2.03 0.14
 -3 -9 13 2.34 0.23
 -3 9 -13 2.04 0.22
 -3 -9 14 1.52 0.21
 -3 9 14 1.06 0.21
 -3 -9 14 1.35 0.22
 -3 9 -14 1.33 0.22
 -3 9 15 0.1 0.19
 -3 -9 15 0.1 0.18
 -3 -9 15 0.1 0.19
 -3 9 16 -0.03 0.21
 -3 -9 16 -0.01 0.2
 -3 -9 16 0.09 0.2
 -3 -9 17 1.75 0.25
 -3 9 17 1.44 0.25
 -3 -9 17 1.96 0.25
 -3 9 18 1.31 0.27
 -3 -9 18 1.41 0.26
 -3 -9 18 1.32 0.25
 -3 9 19 2.61 0.32
 -3 -9 19 2.5 0.3
 -3 -9 19 2.68 0.29
 -3 9 20 0.15 0.28
 -3 -9 20 0.03 0.27
 -3 -9 20 0.05 0.24
 -3 -9 21 0.04 0.29
 -3 9 21 0.26 0.3
 -3 -9 21 0.13 0.27
 -3 -10 0 -0.06 0.13
 -3 10 0 -0.11 0.13
 -3 -10 0 0.03 0.05
 -3 10 -1 0.35 0.14
 -3 10 1 0.7 0.15
 -3 -10 1 0.64 0.15
 -3 -10 -1 0.56 0.15
 -3 10 -1 0.37 0.06
 -3 10 -2 39.05 0.64
 -3 -10 -2 42.49 0.65
 -3 -10 -2 42.81 0.81
 -3 -10 2 42.61 0.82
 -3 10 -2 43.17 0.82
 -3 10 2 43.32 0.8
 -3 10 2 37.79 0.63
 -3 -10 2 41.18 0.63
 -3 10 -3 11.37 0.24
 -3 10 3 11.53 0.35
 -3 10 -3 12.02 0.37
 -3 -10 -3 12.08 0.36
 -3 -10 3 11.75 0.37
 3 -10 3 12.18 0.22
 3 10 3 12.42 0.23
 -3 10 4 2.79 0.2
 -3 -10 -4 2.89 0.2
 -3 -10 4 2.67 0.21
 -3 10 -4 2.87 0.21
 -3 -10 4 3.19 0.11
 3 10 4 2.83 0.11
 3 -10 4 3.01 0.11
 -3 10 4 3 0.11
 -3 10 5 24.26 0.42
 -3 -10 5 23.34 0.41
 -3 10 5 24.17 0.53
 -3 -10 -5 22.67 0.52
 -3 10 -5 23.39 0.56
 -3 -10 5 23.54 0.57
 3 10 6 12.1 0.27
 -3 -10 6 12 0.38
 -3 10 -6 11.7 0.38
 -3 -10 -6 11.61 0.34
 -3 10 6 12.06 0.34
 -3 -10 6 11.74 0.26
 -3 -10 -7 31.51 0.65
 -3 10 7 33.14 0.66
 -3 10 -7 31.93 0.71
 -3 -10 7 32.27 0.72
 -3 -10 7 32.18 0.59
 -3 10 7 31.12 0.6
 3 10 7 32.74 0.58
 3 -10 7 34.29 0.57
 -3 10 8 23.5 0.49
 -3 -10 8 24.53 0.49
 3 -10 8 25.68 0.47
 3 10 8 23.96 0.47
 -3 10 -8 24.04 0.59
 -3 10 8 25.3 0.53
 -3 -10 -8 23.85 0.53
 -3 -10 8 23.2 0.59
 -3 10 9 33.54 0.66
 -3 -10 9 34.32 0.66
 3 10 9 35.13 0.64
 -3 10 9 34.57 0.68
 -3 10 -9 33.92 0.76
 -3 -10 9 34.36 0.77
 -3 -10 -9 34.32 0.67
 3 10 10 7.93 0.27
 -3 -10 10 8.57 0.28
 -3 10 10 8.22 0.28
 3 -10 10 8.73 0.27
 -3 10 10 8.3 0.28
 -3 10 -10 8.02 0.34
 -3 -10 10 7.73 0.35
 -3 -10 -10 8.54 0.27
 -3 10 11 1.44 0.18
 -3 -10 11 1.8 0.17
 3 10 11 1.15 0.18
 3 -10 11 1.41 0.18
 -3 10 -11 1.29 0.22
 -3 -10 -11 1.52 0.15
 -3 -10 11 1.29 0.21
 3 -10 12 2.7 0.21
 3 10 12 2.39 0.21
 -3 -10 12 2.92 0.21
 -3 10 12 2.57 0.21
 -3 10 -12 2.74 0.25
 -3 -10 -12 2.85 0.17
 -3 -10 12 3.26 0.26
 3 10 13 2.14 0.21
 3 -10 13 2.1 0.2
 -3 -10 13 2.17 0.21
 -3 10 13 2.23 0.22
 -3 10 -13 2.03 0.24
 -3 -10 -13 2.01 0.16
 -3 -10 13 2.21 0.24
 -3 10 14 0.39 0.19
 -3 -10 14 0.51 0.19
 -3 -10 -14 0.28 0.12
 3 -10 14 0.42 0.19
 3 10 14 0.27 0.2
 -3 -10 14 0.57 0.21
 -3 10 15 -0.08 0.2
 -3 -10 15 -0.07 0.19
 -3 -10 15 0.19 0.21
 3 10 15 -0.17 0.22
 3 -10 15 -0.1 0.21
 -3 -10 16 7.34 0.34
 -3 10 16 7.61 0.36
 -3 -10 16 6.74 0.36
 3 -10 16 7.82 0.34
 3 10 16 7.16 0.34
 -3 10 17 9.5 0.41
 -3 -10 17 10.02 0.41
 -3 -10 17 9.78 0.42
 3 -10 17 9.93 0.39
 -3 -10 18 4.82 0.33
 -3 10 18 4.91 0.35
 3 -10 18 4.86 0.33
 -3 -10 18 5.03 0.34
 -3 -10 19 2.3 0.3
 3 -10 19 1.93 0.31
 -3 -10 19 2.3 0.3
 -3 10 19 1.98 0.31
 -3 -10 20 3.68 0.34
 -3 -10 20 3.31 0.34
 -3 10 20 2.91 0.35
 3 10 20 2.95 0.35
 3 -10 20 3.34 0.35
 3 -10 21 3.47 0.36
 3 10 21 3.46 0.38
 -3 10 21 3.53 0.38
 -3 -10 21 3.5 0.36
 -3 -10 21 2.72 0.32
 -3 11 0 0.01 0.15
 -3 -11 0 -0.16 0.14
 -3 11 1 3 0.22
 -3 -11 1 2.78 0.22
 -3 11 -1 2.46 0.21
 -3 -11 -1 2.58 0.21
 -3 11 2 11.51 0.36
 -3 -11 2 10.77 0.36
 -3 11 -2 10.94 0.36
 -3 -11 -2 11.78 0.36
 -3 11 3 55.65 0.87
 -3 -11 3 63.83 1.1
 -3 11 3 62.72 1.06
 -3 11 -3 63.72 1.09
 -3 -11 -3 62.66 1.07
 -3 -11 3 54.26 0.85
 -3 -11 4 130.26 2.11
 -3 11 4 131.16 2.11
 3 11 4 145.48 2.1
 -3 11 4 146.84 2.29
 -3 -11 4 142.78 2.33
 -3 11 -4 145.84 2.32
 -3 -11 -4 144.43 2.29
 3 -11 4 144.02 2.09
 -3 11 5 14.25 0.31
 -3 -11 5 16.1 0.31
 -3 11 5 15.45 0.29
 3 -11 5 15.35 0.29
 -3 -11 5 15.53 0.29
 -3 11 5 15.71 0.43
 -3 11 -5 16.14 0.47
 -3 -11 5 16.08 0.47
 -3 -11 -5 14.93 0.42
 -3 -11 6 2.1 0.11
 -3 11 6 2.18 0.12
 -3 11 6 1.77 0.13
 -3 -11 6 1.9 0.13
 -3 11 -6 2.37 0.22
 -3 11 6 2.41 0.2
 -3 -11 6 1.94 0.21
 -3 -11 -6 1.95 0.19
 -3 -11 7 0 0.09
 -3 11 7 -0.12 0.12
 -3 -11 7 -0.1 0.11
 3 11 7 0.08 0.12
 -3 11 -7 0.06 0.17
 -3 11 7 0.03 0.15
 -3 -11 -7 -0.02 0.15
 -3 -11 7 -0.02 0.18
 -3 -11 8 0.81 0.13
 -3 11 8 0.75 0.13
 3 11 8 0.87 0.13
 3 -11 8 1.13 0.13
 -3 11 8 0.78 0.17
 -3 11 -8 0.79 0.2
 -3 -11 8 0.91 0.2
 -3 -11 -8 0.88 0.16
 -3 11 9 2.6 0.18
 -3 -11 9 3.07 0.18
 3 -11 9 3.79 0.18
 3 11 9 3.35 0.18
 -3 11 9 3.24 0.21
 -3 11 -9 3.73 0.27
 -3 -11 9 3.14 0.26
 -3 -11 -9 3.04 0.2
 -3 -11 10 0 0.15
 -3 11 10 0.11 0.15
 3 -11 10 0.27 0.15
 3 11 10 0.39 0.15
 -3 11 -10 0.33 0.21
 -3 -11 10 0.16 0.2
 -3 -11 -10 0.08 0.15
 -3 -11 11 -0.05 0.15
 -3 11 11 0.07 0.15
 3 11 11 0.04 0.16
 3 -11 11 0.11 0.16
 -3 11 -11 0.32 0.21
 -3 -11 11 0.2 0.2
 -3 -11 -11 0.09 0.15
 3 11 12 6.27 0.27
 -3 11 12 6.38 0.28
 -3 -11 12 6.57 0.27
 3 -11 12 7.07 0.27
 -3 11 -12 6.86 0.35
 -3 -11 -12 6.6 0.25
 -3 -11 12 6.55 0.34
 3 11 13 4.43 0.26
 3 -11 13 4.46 0.25
 -3 -11 13 4.1 0.31
 -3 -11 -13 4.25 0.21
 -3 11 13 4.25 0.26
 -3 -11 13 4.48 0.26
 3 11 14 5.59 0.28
 3 -11 14 6.08 0.29
 -3 -11 14 5.78 0.34
 -3 11 14 5.85 0.3
 -3 -11 14 5.86 0.28
 3 -11 15 1.67 0.24
 3 11 15 1.82 0.24
 -3 -11 15 2.05 0.28
 -3 11 15 1.77 0.24
 -3 -11 15 1.91 0.24
 -3 -11 16 4.85 0.3
 -3 11 16 4.41 0.3
 3 -11 16 4.88 0.3
 3 11 16 4.36 0.3
 -3 -11 16 4.71 0.34
 -3 11 17 0.49 0.26
 -3 -11 17 0.52 0.27
 -3 -11 17 0.73 0.25
 3 -11 17 0.75 0.26
 3 11 17 0.55 0.26
 -3 11 18 5.72 0.37
 -3 -11 18 5.91 0.36
 -3 -11 18 6.66 0.39
 3 11 18 5.56 0.36
 3 -11 18 5.84 0.35
 -3 11 19 5.09 0.37
 -3 -11 19 4.7 0.36
 3 -11 19 4.87 0.35
 3 11 19 4.47 0.35
 -3 -11 19 4.67 0.36
 -3 11 20 0.65 0.3
 -3 -11 20 0.83 0.3
 3 -11 20 0.65 0.3
 3 11 20 0.18 0.31
 -3 -11 20 0.69 0.29
 -3 -11 21 0.96 0.32
 3 -11 21 0.45 0.33
 -3 -11 21 0.81 0.32
 -3 12 0 0.53 0.19
 -3 -12 0 0.34 0.18
 -3 12 1 10.83 0.38
 -3 12 -1 8.92 0.35
 -3 -12 1 8.44 0.34
 -3 -12 -1 10 0.37
 -3 12 -2 38.37 0.83
 -3 12 2 40.12 0.82
 -3 -12 2 39.26 0.84
 -3 -12 -2 38.9 0.83
 -3 12 3 14.94 0.45
 -3 12 -3 17.65 0.5
 -3 -12 3 16.11 0.48
 -3 -12 -3 13.73 0.44
 3 12 4 0.12 0.06
 -3 -12 4 0.19 0.06
 -3 -12 4 0.37 0.05
 -3 12 4 0.06 0.07
 -3 12 4 0.27 0.17
 -3 12 -4 0.38 0.2
 -3 -12 -4 0.03 0.17
 -3 -12 4 0.18 0.19
 3 -12 5 0.54 0.07
 -3 -12 5 0.4 0.08
 -3 12 5 0.44 0.09
 3 12 5 0.54 0.08
 -3 12 5 0.71 0.18
 -3 12 -5 0.33 0.2
 -3 -12 5 0.28 0.18
 -3 -12 -5 0.5 0.17
 -3 12 6 12.2 0.28
 -3 -12 6 12.26 0.27
 -3 -12 6 13.21 0.26
 3 -12 6 14.22 0.26
 -3 12 6 13.73 0.26
 -3 12 6 13.7 0.4
 -3 12 -6 13.6 0.45
 -3 -12 6 13.58 0.45
 -3 -12 -6 13.88 0.4
 -3 12 7 24.16 0.42
 -3 -12 7 22.76 0.41
 -3 12 7 23.76 0.55
 -3 12 -7 23.2 0.61
 -3 -12 7 23.19 0.61
 -3 -12 -7 22.42 0.54
 -3 12 7 20.75 0.43
 -3 -12 7 20.96 0.42
 -3 12 8 0.04 0.11
 -3 -12 8 0.08 0.1
 -3 12 -8 0.2 0.2
 -3 12 8 0.02 0.17
 -3 -12 8 0.02 0.18
 -3 -12 -8 0.31 0.16
 -3 12 8 -0.03 0.12
 -3 -12 8 0.14 0.11
 3 -12 9 7.89 0.23
 3 12 9 7.45 0.23
 -3 12 -9 7.74 0.36
 -3 -12 -9 7.33 0.29
 -3 -12 9 7.47 0.35
 -3 12 9 6.62 0.24
 -3 -12 9 7.31 0.23
 3 12 10 1.76 0.17
 3 -12 10 1.78 0.17
 -3 12 -10 1.5 0.25
 -3 -12 -10 1.87 0.2
 -3 -12 10 1.56 0.24
 -3 12 10 1.69 0.17
 -3 -12 10 1.71 0.16
 3 12 11 0.45 0.17
 3 -12 11 0.49 0.17
 -3 12 -11 0.45 0.24
 -3 -12 11 0.66 0.23
 -3 -12 -11 0.63 0.18
 -3 -12 11 0.45 0.16
 -3 12 11 0.39 0.16
 -3 12 12 3.36 0.23
 -3 -12 12 3.4 0.22
 3 12 12 3.27 0.23
 3 -12 12 4.03 0.23
 -3 -12 12 3.7 0.31
 -3 -12 -12 3.39 0.22
 -3 -12 13 0.43 0.19
 -3 12 13 0.58 0.19
 -3 -12 -13 0.79 0.17
 3 12 13 0.42 0.2
 3 -12 13 0.37 0.2
 -3 -12 13 0.84 0.26
 -3 12 14 4.92 0.28
 -3 -12 14 5.26 0.28
 -3 -12 14 5.59 0.36
 3 -12 14 5.22 0.28
 3 12 14 5.31 0.28
 3 12 15 0.09 0.22
 3 -12 15 0.06 0.22
 -3 -12 15 0.25 0.21
 -3 12 15 0.28 0.21
 -3 -12 15 0.55 0.26
 3 12 16 10.93 0.39
 3 -12 16 11.5 0.4
 -3 -12 16 11.13 0.47
 -3 -12 16 11.06 0.4
 -3 12 16 9.73 0.4
 3 12 17 10.76 0.41
 3 -12 17 11.36 0.41
 -3 -12 17 11.01 0.48
 -3 12 17 10.25 0.43
 -3 -12 17 11.09 0.42
 3 -12 18 10.32 0.42
 3 12 18 9.37 0.41
 -3 -12 18 10.05 0.47
 -3 12 18 9.88 0.43
 -3 -12 18 10.82 0.43
 3 12 19 4.06 0.34
 3 -12 19 4.29 0.35
 -3 12 19 4.14 0.35
 -3 -12 19 4.46 0.35
 -3 -12 19 4.09 0.38
 -3 12 20 0.84 0.31
 -3 -12 20 1.15 0.3
 -3 -12 20 1.08 0.31
 3 12 20 1.07 0.31
 3 -12 20 1.11 0.31
 -3 13 0 3.25 0.28
 -3 -13 0 1.91 0.25
 -3 13 1 21.25 0.56
 -3 13 -1 20.84 0.57
 -3 -13 1 21.88 0.58
 -3 -13 -1 21 0.57
 -3 13 -2 2.82 0.27
 -3 -13 2 1.93 0.25
 -3 13 3 4.2 0.27
 -3 13 -3 4.23 0.29
 -3 -13 -3 3.99 0.27
 -3 -13 3 4.17 0.29
 -3 13 4 1.8 0.24
 -3 13 -4 1.76 0.25
 -3 -13 4 1.6 0.24
 -3 -13 -4 1.74 0.23
 -3 13 -5 23.16 0.63
 -3 13 5 24.78 0.59
 -3 -13 -5 22.81 0.59
 -3 -13 5 24.03 0.64
 3 -13 6 0.07 0.07
 3 13 6 0.12 0.08
 -3 13 6 0.23 0.09
 -3 13 -6 0.88 0.24
 -3 13 6 0.58 0.2
 -3 -13 6 0.8 0.23
 -3 -13 -6 0.23 0.2
 -3 -13 7 9.41 0.24
 -3 13 7 9.11 0.24
 -3 13 -7 12.1 0.44
 -3 -13 -7 11.55 0.39
 -3 -13 7 11.4 0.43
 -3 13 7 10.95 0.23
 -3 -13 7 11.08 0.22
 3 -13 7 12.03 0.23
 -3 13 8 1.52 0.12
 -3 -13 8 1.8 0.12
 -3 -13 8 1.32 0.13
 -3 13 8 1.2 0.14
 -3 13 -8 1.98 0.26
 -3 -13 -8 1.72 0.21
 -3 -13 8 1.87 0.26
 -3 13 9 8.22 0.23
 -3 -13 9 8.6 0.22
 -3 -13 9 7.53 0.24
 -3 13 9 7.33 0.24
 -3 13 -9 8.72 0.39
 -3 -13 -9 8.58 0.33
 -3 -13 9 8.68 0.39
 -3 -13 10 0.09 0.12
 3 -13 10 0.33 0.15
 3 13 10 0.18 0.15
 -3 13 10 0.16 0.15
 -3 -13 10 0.09 0.14
 -3 -13 -10 0.11 0.18
 -3 -13 10 -0.01 0.22
 3 -13 11 0.24 0.16
 3 13 11 0.18 0.17
 -3 -13 11 0.3 0.16
 -3 13 11 0.22 0.16
 -3 -13 11 0.48 0.25
 -3 -13 -11 0.18 0.19
 3 -13 12 1.27 0.19
 3 13 12 0.95 0.19
 -3 -13 -12 0.85 0.2
 -3 13 12 1.19 0.2
 -3 -13 12 0.82 0.19
 -3 -13 12 1.04 0.27
 -3 13 13 7.31 0.31
 -3 -13 13 7.12 0.3
 -3 -13 -13 7.83 0.3
 -3 -13 13 7.3 0.41
 3 -13 13 8.08 0.3
 3 13 13 7.33 0.29
 3 13 14 0 0.21
 3 -13 14 -0.21 0.21
 -3 -13 14 0.17 0.27
 -3 -13 14 -0.01 0.2
 -3 13 14 0.29 0.21
 3 13 15 1.11 0.24
 3 -13 15 1.44 0.24
 -3 13 15 1.59 0.24
 -3 -13 15 0.97 0.23
 -3 -13 15 1.56 0.31
 -3 13 16 -0.2 0.24
 -3 -13 16 -0.06 0.24
 -3 -13 16 -0.15 0.3
 3 -13 16 -0.27 0.26
 3 13 16 -0.08 0.25
 3 -13 17 23.23 0.58
 3 13 17 20.86 0.56
 -3 13 17 20.31 0.58
 -3 -13 17 22.35 0.58
 -3 -13 17 22.13 0.69
 -3 13 18 0.51 0.28
 -3 -13 18 1.29 0.35
 -3 14 0 -0.15 0.21
 -3 -14 0 0.32 0.2
 -3 14 1 0.79 0.22
 -3 14 -1 0.62 0.23
 -3 -14 -1 0.7 0.21
 -3 -14 1 0.71 0.21
 -3 14 -2 1.04 0.24
 -3 14 2 0.84 0.22
 -3 -14 -2 0.78 0.21
 -3 -14 2 1.11 0.22
 -3 14 -3 0.73 0.24
 -3 14 3 1.56 0.25
 -3 -14 -3 2.11 0.25
 -3 -14 3 0.59 0.22
 -3 14 -4 16.12 0.52
 -3 14 4 16.88 0.5
 -3 -14 -4 16.18 0.5
 -3 -14 4 15.72 0.52
 -3 14 -5 2.09 0.28
 -3 -14 5 2.12 0.27
 -3 14 -6 12.2 0.47
 -3 -14 -6 12.73 0.43
 -3 -14 6 12.5 0.47
 -3 14 -7 0.79 0.26
 -3 -14 -7 0.74 0.21
 -3 -14 7 0.96 0.24
 -3 -14 8 21.28 0.63
 -3 -14 -8 20.09 0.54
 -3 -14 9 1.86 0.29
 -3 -14 -9 1.81 0.24
 -3 -14 10 8.58 0.43
 -3 -14 -10 8.03 0.35
 -3 -14 11 0.55 0.28
 -3 -14 -11 0.52 0.22
 -3 -14 12 0.51 0.29
 -3 -14 -12 0.35 0.21
 -3 -14 13 3.14 0.36
 -3 -14 14 12.33 0.54
 -3 -14 15 0.34 0.31
 -3 15 0 0.36 0.23
 -3 -15 0 0.12 0.22
 -3 15 -1 0.24 0.24
 -3 -15 -1 0.18 0.23
 -3 -15 1 -0.04 0.22
 -3 15 -2 1.51 0.26
 -3 -15 2 2.04 0.27
 -3 15 -3 11.91 0.46
 -3 -15 3 12.03 0.47
 -3 -15 -3 11.54 0.44
 -3 -15 4 4.46 0.34
 -3 -15 -4 3.13 0.28
 -3 -15 5 1.19 0.26
 -3 -15 -5 0.96 0.24
 -3 -15 -6 0.55 0.24
 -3 -15 6 0.66 0.26
 -3 -15 7 10.17 0.46
 -3 -15 -7 9.4 0.4
 -3 -15 8 0.48 0.28
 -3 -15 -8 0.5 0.25
 -3 -15 -9 15.69 0.49
 -3 -15 9 15.94 0.58
 -3 -15 10 1.94 0.34
 -3 -15 -10 1.59 0.26
 -3 -15 11 0.79 0.31
 -3 -15 -11 0.42 0.24
 -3 -15 12 2.93 0.37
 -3 -15 -12 2.66 0.28
 -3 -16 0 0.62 0.28
 -3 -16 -1 3.66 0.33
 -3 -16 1 2.93 0.32
 -3 -16 2 2.75 0.32
 -3 -16 -2 2.84 0.31
 -3 -16 3 6.83 0.4
 -3 -16 -3 7.83 0.4
 -3 -16 -4 9.27 0.43
 -3 -16 4 10.35 0.47
 -3 -16 -5 1.51 0.29
 -3 -16 5 2.04 0.32
 -3 -16 -6 15.73 0.53
 -3 -16 6 15.06 0.57
 -3 -16 7 14.25 0.56
 -3 -16 -7 13.22 0.49
 -3 -16 8 3.88 0.37
 -3 -16 -8 2.79 0.31
 -3 -16 9 1.77 0.33
 -3 -16 -9 1.59 0.28
 -3 -16 -10 0.32 0.25
 -3 -16 -11 0.05 0.25
 -3 -17 0 4.61 0.39
 -3 -17 1 25.9 0.75
 -3 -17 -1 25.45 0.74
 -3 -17 -2 2.11 0.33
 -3 -17 2 6.62 0.41
 -3 -17 3 0.65 0.29
 -3 -17 -3 0.82 0.28
 -3 -17 -4 1.5 0.3
 -3 -17 4 1.54 0.31
 -3 -17 -5 3.35 0.34
 -3 -17 5 3.74 0.36
 -3 -17 -6 1.19 0.3
 -3 -17 -7 0.51 0.28
 -3 -17 -8 5.74 0.38
 -3 -17 -9 -0.06 0.27
 -3 -17 -10 1.21 0.29
 -3 -18 0 0.21 0.32
 -3 -18 -1 0.91 0.32
 -3 -18 -2 2.27 0.35
 -3 -18 -3 9.02 0.47
 -3 -18 -4 3.2 0.36
 -3 -18 -5 3.76 0.38
 -3 -18 -6 11.62 0.52
 -3 -18 -7 4.04 0.38
 -3 -18 -8 2.51 0.35
 -3 -18 -9 1.38 0.33
 -3 -18 -10 2.52 0.34
 -4 0 0 9997.59 146.84
 4 0 0 9999 146.84
 4 0 -1 0.15 0.07
 -4 0 1 0.27 0.06
 -4 0 2 148.53 2.24
 -4 0 -2 146.41 2.24
 -4 0 3 -0.07 0.06
 4 0 3 0.04 0.06
 -4 0 -3 -0.02 0.06
 -4 0 -4 7.26 0.19
 4 0 4 7.5 0.18
 4 0 5 0 0.06
 4 0 6 94.34 1.5
 -4 0 -6 95.15 1.51
 -4 0 -7 0.02 0.07
 4 0 7 -0.02 0.07
 -4 0 -8 46.34 0.83
 -4 0 -9 -0.03 0.09
 -4 0 -10 5.72 0.22
 -4 0 -11 -0.11 0.12
 -4 0 -12 6.23 0.18
 -4 0 -12 6.11 0.26
 -4 0 -13 0.1 0.09
 -4 0 -13 0.08 0.14
 -4 0 -14 237.69 3.61
 -4 0 -14 244.27 3.79
 -4 0 -15 -0.03 0.1
 -4 0 15 0.16 0.1
 -4 0 16 5.03 0.17
 -4 0 -16 5.43 0.17
 -4 0 17 -0.1 0.2
 -4 0 17 0.07 0.1
 -4 0 18 4.46 0.3
 -4 0 18 4.44 0.15
 -4 0 19 -0.05 0.23
 -4 0 20 11.81 0.49
 -4 0 21 -0.22 0.28
 -4 0 22 32.98 0.86
 4 1 0 409.91 6.03
 4 -1 0 409.48 6.03
 -4 -1 0 407.59 6.03
 -4 1 0 398.67 6.03
 4 1 -1 150.24 2.26
 4 -1 -1 148.08 2.26
 -4 -1 1 147.82 2.25
 -4 1 1 147.46 2.25
 4 1 1 148.38 2.25
 4 -1 1 151.04 2.25
 -4 1 2 44.73 0.72
 -4 -1 2 45.03 0.72
 -4 1 -2 43.56 0.72
 -4 -1 -2 43.62 0.72
 -4 -1 3 2.04 0.09
 -4 1 3 1.98 0.09
 -4 -1 -3 2.1 0.1
 -4 1 -3 2.22 0.1
 4 1 3 2.21 0.1
 4 -1 3 2.19 0.1
 -4 1 -4 0.69 0.07
 -4 -1 -4 0.74 0.08
 4 1 4 0.83 0.07
 4 -1 4 0.71 0.08
 4 1 5 0.19 0.07
 4 -1 5 0.14 0.07
 4 -1 6 22.42 0.44
 4 1 6 22.02 0.44
 -4 1 -6 23.9 0.45
 -4 -1 -6 23.3 0.45
 4 1 7 1 0.1
 4 -1 7 1.21 0.1
 -4 -1 -7 1.21 0.1
 -4 1 -7 1.39 0.11
 4 -1 8 1.91 0.12
 4 1 8 1.95 0.12
 -4 -1 -8 1.77 0.13
 -4 1 -8 2.15 0.13
 -4 1 -9 15.08 0.37
 -4 -1 -9 15.56 0.38
 -4 -1 -10 2.45 0.16
 -4 1 -10 2.38 0.16
 -4 1 -10 2.42 0.13
 -4 1 -11 0.45 0.13
 -4 -1 -11 0.4 0.13
 -4 1 -11 0.64 0.09
 -4 -1 -12 0.07 0.12
 -4 1 -12 0.1 0.13
 -4 1 -12 0.13 0.09
 -4 1 -13 22.98 0.45
 -4 -1 -13 22.45 0.42
 -4 1 -13 23.6 0.56
 -4 -1 -13 23.53 0.56
 -4 -1 -14 0.35 0.17
 -4 1 -14 0.48 0.17
 -4 -1 -14 0.34 0.09
 -4 1 -14 0.25 0.11
 -4 -1 14 0.32 0.12
 -4 -1 -15 2.22 0.12
 -4 1 15 2.1 0.12
 -4 -1 15 2.3 0.15
 -4 1 -15 2.31 0.15
 -4 -1 16 1.1 0.13
 -4 1 16 1.05 0.1
 -4 -1 -16 1.2 0.09
 -4 1 -16 1.29 0.13
 -4 1 17 0.13 0.18
 -4 -1 17 0.25 0.18
 -4 -1 17 0.33 0.12
 -4 1 17 0.33 0.08
 -4 1 -17 0.36 0.12
 -4 1 18 1.41 0.24
 -4 -1 18 1.19 0.23
 -4 -1 18 1.41 0.13
 -4 1 19 0.19 0.23
 -4 -1 19 0.06 0.22
 -4 1 20 1.39 0.29
 -4 -1 20 0.62 0.25
 -4 1 21 1.34 0.29
 -4 -1 21 2.22 0.32
 -4 1 22 12.27 0.53
 -4 -1 22 8.57 0.46
 4 -2 0 6.07 0.15
 4 2 0 5.83 0.15
 4 -2 -1 64.96 1.07
 4 2 -1 68.69 1.07
 4 -2 1 69.52 1.06
 -4 -2 1 68.87 1.06
 4 2 1 67.06 1.06
 -4 2 1 67.6 1.06
 -4 -2 2 14.69 0.29
 -4 2 2 14.8 0.29
 -4 2 -2 15.47 0.29
 -4 -2 -2 14.71 0.29
 -4 2 3 131.87 2.03
 -4 -2 3 132.83 2.03
 4 2 3 131.18 2.02
 -4 2 -3 133.91 2.03
 4 -2 3 132.45 2.02
 -4 -2 -3 131.83 2.03
 4 2 4 50.3 0.84
 4 -2 4 52.51 0.84
 4 -2 5 20.8 0.39
 4 2 5 20.33 0.39
 4 -2 6 8.94 0.23
 4 2 6 8.51 0.22
 -4 2 -6 9.14 0.24
 -4 -2 -6 9.23 0.24
 4 2 7 11.85 0.29
 4 -2 7 12.13 0.29
 -4 -2 -7 12.63 0.31
 -4 2 -7 13.33 0.31
 4 -2 8 229.56 3.56
 4 2 8 229.23 3.56
 -4 -2 -8 235.86 3.59
 -4 2 -8 240.44 3.59
 -4 -2 -9 37.76 0.73
 -4 2 -9 38.42 0.73
 -4 2 -9 38.68 0.69
 -4 -2 -10 49.85 0.92
 -4 2 -10 50.78 0.92
 -4 2 -10 49.39 0.86
 -4 2 -11 27.59 0.53
 -4 -2 -11 27.51 0.6
 -4 2 -11 28.19 0.6
 -4 2 -12 40.4 0.73
 -4 -2 -12 41.48 0.82
 -4 2 -12 41.55 0.82
 -4 2 -13 11.35 0.29
 -4 2 -13 11.6 0.37
 -4 -2 -13 11.13 0.37
 -4 -2 14 142.61 2.24
 -4 -2 -14 138.6 2.17
 -4 2 -14 147.27 2.24
 -4 -2 -14 149.55 2.38
 -4 2 -14 152.26 2.38
 -4 2 -15 23.31 0.45
 -4 -2 15 22.36 0.45
 -4 -2 16 3.57 0.18
 -4 2 -16 4.19 0.18
 -4 2 -17 3.78 0.18
 -4 -2 17 3.56 0.18
 -4 2 17 3.26 0.27
 -4 -2 17 3.04 0.26
 -4 -2 18 0.84 0.14
 -4 2 18 0.78 0.23
 -4 -2 18 0.91 0.23
 -4 -2 19 0.02 0.13
 -4 2 19 0.13 0.23
 -4 -2 19 0.07 0.22
 -4 2 20 3.42 0.33
 -4 -2 20 4.06 0.33
 -4 2 21 8.9 0.44
 -4 -2 21 8.42 0.43
 -4 -2 22 2.64 0.34
 -4 2 22 3.48 0.36
 4 -3 0 4.66 0.13
 4 3 0 4.97 0.13
 -4 -3 -1 4.67 0.13
 4 3 -1 4.71 0.13
 4 -3 -1 4.4 0.13
 -4 -3 1 4.81 0.13
 4 3 1 4.84 0.13
 4 -3 1 4.74 0.13
 -4 3 1 4.69 0.13
 -4 -3 2 26.95 0.47
 -4 3 2 27.06 0.47
 -4 3 -2 27.58 0.47
 -4 -3 -2 27.66 0.47
 -4 3 3 0.14 0.06
 -4 -3 3 0.27 0.06
 4 3 3 0.19 0.07
 -4 3 -3 0.2 0.07
 -4 -3 -3 0.2 0.07
 4 -3 4 5.61 0.16
 4 3 4 5.38 0.16
 4 -3 5 24.85 0.45
 4 3 5 23.66 0.45
 -4 -3 -6 2.47 0.13
 -4 3 -6 2.59 0.13
 4 -3 6 2.47 0.13
 4 3 6 2.33 0.12
 -4 -3 -7 2.26 0.13
 -4 3 -7 1.93 0.12
 -4 3 -7 2.19 0.13
 4 -3 7 1.96 0.12
 4 3 7 1.85 0.12
 4 3 8 16.88 0.37
 4 -3 8 17.67 0.38
 -4 -3 -8 17.56 0.4
 -4 3 -8 18.05 0.4
 -4 3 -8 17.05 0.38
 -4 -3 -9 0.16 0.11
 -4 3 -9 0.32 0.11
 -4 3 -9 0.28 0.1
 -4 -3 -10 0.72 0.12
 -4 3 -10 0.88 0.13
 -4 3 -10 0.89 0.11
 -4 3 -11 18.96 0.41
 -4 -3 -11 19.16 0.47
 -4 3 -11 19.66 0.47
 -4 3 -12 0.57 0.12
 -4 -3 -12 0.47 0.15
 -4 3 -12 0.37 0.14
 -4 -3 13 0.4 0.13
 -4 3 -13 0.34 0.12
 -4 -3 -13 0.23 0.15
 -4 3 -13 0.29 0.16
 -4 -3 14 9.55 0.28
 -4 -3 -14 8.43 0.19
 -4 3 -14 9.49 0.28
 -4 -3 -14 9.39 0.35
 -4 3 -14 9.37 0.34
 -4 3 -15 3.79 0.2
 -4 -3 15 3.89 0.2
 -4 3 -16 1.35 0.16
 -4 -3 16 1.05 0.16
 -4 3 -17 0.2 0.15
 -4 -3 17 0.19 0.15
 -4 3 17 0.25 0.19
 -4 -3 17 0.04 0.19
 -4 -3 18 3.15 0.19
 -4 3 18 3.03 0.27
 -4 -3 18 3.43 0.28
 -4 -3 19 0.68 0.15
 -4 -3 19 0.54 0.24
 -4 3 19 0.73 0.25
 -4 3 20 5.66 0.37
 -4 -3 20 5.69 0.37
 -4 -3 21 2.01 0.3
 -4 3 21 2.11 0.32
 -4 3 22 0.55 0.29
 -4 -3 22 0.44 0.29
 4 4 0 99.75 1.52
 4 -4 0 98.1 1.52
 -4 4 -1 9.84 0.21
 -4 -4 -1 9.84 0.21
 4 4 -1 9.96 0.21
 4 -4 1 9.73 0.21
 -4 4 1 9.74 0.21
 -4 -4 1 9.63 0.2
 4 4 1 9.39 0.21
 -4 4 -2 68.05 1.06
 -4 -4 2 65.93 1.07
 -4 4 2 66.14 1.06
 -4 -4 -3 10.49 0.24
 -4 -4 3 11.03 0.24
 -4 4 -3 10.54 0.23
 -4 4 3 10.85 0.23
 4 -4 4 28.24 0.49
 4 4 4 26.77 0.49
 4 -4 5 67.55 1.06
 4 4 5 63.98 1.06
 -4 4 -5 67.19 1.11
 -4 4 -6 0.55 0.1
 -4 -4 -6 0.69 0.09
 -4 4 -6 0.49 0.09
 4 4 6 0.47 0.09
 4 -4 6 0.5 0.1
 4 4 7 23.2 0.47
 4 -4 7 24.65 0.47
 -4 4 -7 25.3 0.49
 -4 -4 -7 24.45 0.49
 -4 4 -7 24.65 0.5
 4 -4 8 9.89 0.26
 4 4 8 9.75 0.26
 -4 4 -8 10.18 0.28
 -4 -4 -8 10.16 0.28
 -4 4 -8 10.61 0.28
 4 4 9 4.38 0.19
 4 -4 9 4.76 0.19
 -4 4 -9 4.82 0.19
 -4 -4 -9 4.42 0.2
 -4 4 -9 4.58 0.2
 -4 4 -10 0.13 0.1
 -4 -4 -10 0.09 0.11
 -4 4 -10 -0.02 0.11
 -4 4 -11 6.53 0.23
 -4 4 -11 6.06 0.25
 -4 -4 -11 6.12 0.25
 -4 -4 12 51.32 0.93
 -4 4 -12 51.61 0.93
 -4 -4 -12 52.62 0.99
 -4 4 -12 54.01 0.99
 -4 -4 13 2.67 0.18
 -4 4 13 2.86 0.12
 -4 4 -13 2.47 0.17
 -4 -4 -13 2.93 0.21
 -4 4 -13 2.72 0.21
 -4 -4 14 1.27 0.16
 -4 4 14 1.17 0.09
 -4 4 -14 1.28 0.15
 -4 -4 15 5.68 0.25
 -4 4 -15 6.16 0.25
 -4 4 -16 4.08 0.22
 -4 -4 16 3.73 0.22
 -4 -4 16 3.29 0.27
 -4 4 -17 32.14 0.64
 -4 -4 17 31.39 0.63
 -4 4 17 31.55 0.76
 -4 -4 17 30.37 0.74
 -4 -4 18 2.54 0.2
 -4 4 18 2.3 0.27
 -4 -4 18 1.86 0.25
 -4 -4 19 -0.02 0.16
 -4 4 19 -0.01 0.23
 -4 -4 19 -0.17 0.23
 -4 4 20 0.95 0.26
 -4 -4 20 0.61 0.26
 -4 4 21 10.61 0.49
 -4 -4 21 11.64 0.49
 -4 4 22 13.93 0.56
 -4 -4 22 15 0.57
 4 -5 0 39.48 0.65
 4 5 0 39.36 0.65
 -4 5 -1 0.21 0.08
 -4 -5 1 0.33 0.06
 -4 5 1 0.46 0.06
 -4 -5 -1 0.25 0.07
 -4 5 -1 0.3 0.07
 4 -5 1 0.35 0.06
 4 5 1 0.3 0.06
 -4 5 2 8.33 0.19
 4 -5 2 8.1 0.19
 -4 -5 2 7.84 0.19
 -4 5 -2 8.16 0.24
 -4 -5 -2 8.24 0.2
 -4 5 -2 8.53 0.19
 -4 5 -3 19.02 0.41
 -4 5 -3 18.58 0.35
 -4 -5 -3 17.79 0.35
 -4 -5 3 17.97 0.35
 -4 5 3 18.3 0.35
 -4 5 -4 22.12 0.47
 4 -5 4 23.22 0.42
 4 5 4 23.33 0.42
 -4 -5 4 22.57 0.42
 -4 5 -5 14.71 0.32
 -4 -5 -5 15.29 0.33
 4 5 5 14.77 0.31
 4 -5 5 14.67 0.31
 -4 5 -5 14.82 0.36
 4 -5 6 9.41 0.23
 4 5 6 8.89 0.23
 -4 5 -6 9.12 0.24
 -4 -5 -6 8.68 0.24
 -4 5 -6 8.87 0.27
 -4 -5 -7 6.77 0.22
 -4 5 -7 6.59 0.21
 -4 5 -7 6.95 0.23
 4 -5 7 6.91 0.21
 4 5 7 6.63 0.21
 -4 -5 -8 0.17 0.11
 -4 5 -8 0.23 0.11
 4 5 8 0.04 0.11
 4 -5 8 0.07 0.11
 -4 5 -8 0.1 0.11
 -4 -5 -9 0.92 0.13
 -4 5 -9 1.12 0.14
 -4 5 9 1.29 0.11
 4 -5 9 1.14 0.13
 4 5 9 0.95 0.13
 -4 5 -9 1.23 0.14
 -4 -5 -10 7.78 0.27
 -4 5 -10 7.98 0.27
 -4 5 10 7.89 0.21
 4 5 10 7.56 0.25
 4 -5 10 8.35 0.26
 -4 5 -10 8.32 0.27
 -4 -5 -11 0.76 0.15
 -4 5 -11 0.83 0.15
 -4 5 11 0.89 0.1
 -4 5 -11 0.84 0.14
 -4 -5 11 0.78 0.14
 -4 -5 -12 5.31 0.25
 -4 5 -12 5.64 0.25
 -4 5 12 5.2 0.17
 -4 5 -12 5.62 0.24
 -4 -5 12 5.64 0.24
 -4 -5 -13 8.01 0.31
 -4 5 -13 8.2 0.31
 -4 5 13 7.71 0.19
 -4 5 -13 7.98 0.28
 -4 -5 13 8.23 0.29
 -4 -5 14 -0.09 0.14
 -4 5 14 -0.05 0.07
 -4 5 -14 0.06 0.14
 -4 -5 -14 0.09 0.07
 -4 -5 15 3.08 0.21
 -4 5 -15 3.27 0.22
 -4 -5 16 6.65 0.33
 -4 5 16 6.15 0.33
 -4 -5 16 6.31 0.28
 -4 5 -16 6.65 0.28
 -4 -5 17 1.06 0.23
 -4 5 17 1 0.24
 -4 -5 17 1.24 0.19
 -4 5 -17 1.15 0.19
 -4 5 18 2.18 0.27
 -4 -5 18 2.36 0.27
 -4 -5 18 2.59 0.21
 -4 5 19 0.85 0.26
 -4 -5 19 1.31 0.26
 -4 -5 19 1.12 0.2
 -4 5 20 0.08 0.26
 -4 -5 20 0.18 0.25
 -4 -5 20 0.15 0.19
 -4 5 21 0.84 0.29
 -4 -5 21 0.19 0.27
 -4 -5 22 -0.11 0.29
 4 6 0 0.4 0.07
 4 -6 0 0.42 0.07
 -4 6 0 0.63 0.09
 4 -6 1 179.74 2.73
 -4 6 1 183.86 2.82
 -4 6 -1 184.05 2.83
 4 6 1 175.04 2.74
 -4 -6 -1 182.59 2.73
 -4 6 -1 186.72 2.73
 -4 6 2 65.76 1.1
 -4 6 2 65.66 1.03
 4 -6 2 66.9 1.03
 4 6 2 63.22 1.03
 -4 -6 2 65.07 1.03
 -4 6 -2 65.87 1.12
 -4 -6 -2 64.04 1.03
 -4 6 -2 66.12 1.03
 -4 6 3 37.17 0.68
 -4 6 -3 36.83 0.7
 -4 -6 3 37.4 0.62
 -4 6 3 37.04 0.62
 -4 6 -4 0.82 0.11
 -4 6 4 0.8 0.1
 -4 -6 4 0.71 0.09
 -4 6 4 0.71 0.08
 4 6 5 11.58 0.26
 4 -6 5 11.57 0.26
 -4 6 5 11.78 0.29
 -4 6 -5 11.96 0.28
 -4 -6 -5 12.17 0.28
 -4 6 -5 12.68 0.33
 -4 6 -6 65.19 1.06
 -4 -6 -6 63.8 1.06
 -4 6 6 61.57 1.06
 4 -6 6 63.8 1.03
 4 6 6 62.57 1.03
 -4 6 -6 63.38 1.11
 -4 6 -7 0.29 0.1
 -4 -6 -7 0.38 0.11
 -4 6 7 0.32 0.09
 4 6 7 0.29 0.11
 4 -6 7 0.24 0.1
 -4 6 -7 0.39 0.11
 -4 -6 -8 3.5 0.18
 -4 6 -8 3.49 0.17
 4 -6 8 3.59 0.17
 4 6 8 3.53 0.16
 -4 6 -8 3.51 0.19
 -4 6 8 3.28 0.15
 4 6 9 32.25 0.62
 4 -6 9 33.5 0.62
 -4 6 9 32.9 0.6
 -4 6 -9 32.45 0.67
 -4 -6 -9 32.62 0.65
 -4 6 -9 33.76 0.65
 4 -6 10 12.69 0.32
 4 6 10 11.91 0.32
 -4 -6 10 12.76 0.36
 -4 6 10 12.56 0.29
 -4 6 -10 12.29 0.35
 -4 -6 -10 12.2 0.35
 -4 6 -10 12.5 0.35
 4 6 11 12.13 0.34
 4 -6 11 12.3 0.33
 -4 -6 -11 11.59 0.35
 -4 6 -11 12.3 0.35
 -4 6 11 11.71 0.28
 -4 6 -11 11.72 0.35
 -4 -6 11 12.26 0.36
 -4 6 -12 71.79 1.24
 -4 -6 -12 69.81 1.24
 -4 6 -12 71.04 1.23
 -4 6 12 67.85 1.12
 -4 -6 12 70.86 1.23
 -4 6 13 15.21 0.31
 -4 6 -13 15.88 0.42
 -4 -6 13 16.21 0.42
 -4 -6 -13 14.91 0.3
 -4 -6 14 0.02 0.16
 -4 6 -14 0.16 0.15
 -4 -6 -14 0.07 0.08
 -4 6 14 -0.01 0.08
 -4 6 15 20.49 0.56
 -4 -6 15 20.97 0.55
 -4 -6 15 20.53 0.51
 -4 6 -15 21.96 0.52
 -4 6 16 1.41 0.23
 -4 -6 16 1.5 0.23
 -4 -6 16 1.2 0.2
 -4 6 -16 1.44 0.21
 -4 6 17 3.24 0.28
 -4 -6 17 3.64 0.29
 -4 -6 17 3.37 0.24
 -4 6 -17 3.46 0.24
 -4 -6 18 2.78 0.24
 -4 6 18 2.72 0.29
 -4 -6 18 2.82 0.29
 -4 -6 19 9.63 0.35
 -4 6 19 9.08 0.44
 -4 -6 19 8.74 0.43
 -4 -6 20 0.75 0.22
 -4 6 20 0.56 0.28
 -4 -6 20 0.22 0.28
 -4 6 21 8.37 0.45
 -4 -6 21 9.36 0.46
 -4 7 0 9.84 0.21
 -4 -7 0 10.27 0.22
 -4 7 0 10.29 0.29
 4 7 0 10.68 0.22
 -4 7 -1 8.78 0.19
 -4 -7 -1 8.59 0.2
 4 7 1 8.51 0.19
 4 -7 1 8.88 0.19
 -4 7 -1 8.96 0.27
 -4 7 1 8.67 0.26
 -4 -7 -2 27.71 0.5
 -4 7 -2 28.73 0.49
 -4 7 2 28.77 0.57
 -4 7 -2 29.71 0.6
 -4 7 2 29.14 0.49
 4 -7 2 29.89 0.49
 -4 -7 2 28.06 0.49
 4 7 2 28.68 0.49
 -4 7 3 1.86 0.1
 -4 7 -3 1.93 0.15
 -4 7 3 2.04 0.14
 -4 -7 3 2.04 0.1
 -4 -7 4 0.11 0.07
 -4 7 4 0.17 0.08
 -4 7 4 0.24 0.09
 -4 -7 -4 0.21 0.08
 -4 7 -4 0.22 0.08
 -4 7 -4 0.25 0.11
 -4 -7 5 0.39 0.08
 4 -7 5 0.61 0.1
 4 7 5 0.56 0.1
 -4 7 5 0.48 0.1
 -4 -7 -5 0.53 0.09
 -4 7 -5 0.44 0.09
 -4 7 -5 0.43 0.12
 -4 -7 -6 1.18 0.12
 -4 7 -6 1.52 0.12
 4 7 6 1.56 0.12
 4 -7 6 1.51 0.11
 -4 7 6 1.38 0.13
 -4 7 -6 1.49 0.15
 -4 -7 -7 2.77 0.16
 -4 7 -7 2.82 0.15
 4 -7 7 2.87 0.14
 4 7 7 2.83 0.15
 -4 7 7 2.86 0.16
 -4 7 -7 2.75 0.18
 -4 7 -8 2.66 0.16
 -4 -7 -8 2.43 0.16
 4 7 8 2.57 0.16
 4 -7 8 2.8 0.16
 -4 -7 8 2.9 0.19
 -4 7 8 2.71 0.15
 -4 7 -8 2.4 0.18
 4 7 9 5.97 0.22
 4 -7 9 6.35 0.22
 -4 -7 9 6.29 0.26
 -4 7 9 6.39 0.21
 -4 7 -9 6.1 0.26
 -4 -7 -9 6.31 0.24
 -4 7 -9 6.62 0.24
 4 -7 10 15.63 0.37
 4 7 10 15.24 0.37
 -4 -7 10 16.53 0.43
 -4 7 10 15.76 0.35
 -4 7 -10 15.13 0.42
 -4 7 -10 15.22 0.39
 -4 -7 -10 15.19 0.4
 4 7 11 15.84 0.4
 4 -7 11 16.89 0.4
 -4 -7 -11 15.73 0.35
 -4 -7 11 16.92 0.45
 -4 7 -11 16.72 0.44
 -4 7 11 16.7 0.36
 -4 -7 -11 15.56 0.42
 -4 7 -11 16.81 0.42
 4 7 12 7.16 0.28
 4 -7 12 7.11 0.28
 -4 7 12 6.7 0.21
 -4 -7 -12 6.59 0.2
 -4 7 -12 6.99 0.29
 -4 -7 12 7.45 0.3
 4 -7 13 23.88 0.53
 4 7 13 23.65 0.53
 -4 7 -13 23.81 0.55
 -4 7 13 22.95 0.42
 -4 -7 13 23 0.55
 -4 -7 -14 6.15 0.17
 -4 7 14 6.1 0.17
 -4 7 -14 6.34 0.28
 -4 -7 14 6.54 0.29
 -4 7 15 3.51 0.26
 -4 -7 15 3.8 0.26
 -4 -7 15 3.67 0.25
 -4 7 -15 3.86 0.25
 -4 7 16 0.82 0.23
 -4 -7 16 1.07 0.23
 -4 -7 16 0.84 0.2
 -4 7 -16 1.04 0.21
 -4 7 17 5.68 0.35
 -4 -7 17 5.71 0.34
 -4 -7 17 6.48 0.31
 -4 7 -17 6.69 0.31
 -4 -7 18 1.56 0.24
 -4 7 18 1.66 0.29
 -4 -7 18 1.53 0.28
 -4 -7 19 4.46 0.29
 -4 7 19 4.26 0.35
 -4 -7 19 4.42 0.35
 -4 -7 20 0.48 0.24
 -4 -7 20 0.24 0.28
 -4 7 20 0.26 0.28
 -4 7 21 0.08 0.3
 -4 -7 21 0.23 0.29
 -4 8 0 0.77 0.12
 -4 -8 0 0.61 0.08
 -4 8 0 0.47 0.07
 -4 8 -1 13.07 0.26
 4 -8 1 13.59 0.26
 -4 -8 -1 12.51 0.26
 4 8 1 13.44 0.26
 -4 8 1 13 0.35
 -4 8 -1 13.56 0.36
 4 -8 2 0.76 0.07
 -4 8 2 0.72 0.12
 -4 8 -2 0.75 0.12
 4 8 2 0.83 0.07
 -4 8 -3 33.85 0.68
 -4 8 3 33.28 0.66
 4 8 3 33.45 0.56
 -4 8 3 33.22 0.56
 4 -8 3 34.94 0.57
 -4 -8 3 33.48 0.56
 -4 -8 4 0.28 0.07
 -4 8 4 0.16 0.07
 -4 -8 -4 -0.01 0.09
 -4 8 -4 0.19 0.09
 -4 8 -4 0.33 0.12
 -4 8 4 0.22 0.1
 -4 -8 5 1.79 0.11
 -4 8 5 1.86 0.11
 -4 -8 -5 1.72 0.12
 -4 8 -5 1.93 0.12
 -4 -8 5 1.87 0.16
 -4 8 -5 1.76 0.16
 -4 8 5 1.67 0.14
 -4 -8 -6 1.93 0.13
 -4 8 -6 1.81 0.13
 4 -8 6 2 0.12
 4 8 6 1.89 0.13
 -4 -8 6 2.13 0.17
 -4 8 6 1.96 0.15
 -4 8 -6 1.58 0.16
 -4 8 -7 2.95 0.16
 -4 -8 -7 2.81 0.16
 4 -8 7 2.83 0.15
 4 8 7 2.8 0.15
 -4 -8 7 2.95 0.2
 -4 8 7 3.15 0.17
 -4 8 -7 3.07 0.2
 -4 -8 -8 0.41 0.13
 -4 8 -8 0.27 0.13
 4 8 8 0.33 0.13
 4 -8 8 0.34 0.13
 -4 -8 -8 0.54 0.13
 -4 -8 8 0.42 0.16
 -4 8 -8 0.42 0.15
 -4 8 8 0.47 0.13
 -4 -8 -9 160.86 2.55
 -4 8 -9 165.59 2.54
 4 8 9 163.05 2.51
 4 -8 9 169.69 2.51
 -4 -8 -9 156.75 2.51
 -4 -8 9 155.59 2.6
 -4 8 -9 158.23 2.61
 -4 8 9 159.41 2.52
 4 8 10 2.95 0.2
 -4 8 -10 2.85 0.2
 -4 -8 -10 2.63 0.2
 -4 -8 10 3.26 0.23
 -4 -8 -10 3.16 0.18
 -4 8 -10 2.78 0.22
 -4 8 10 3.12 0.18
 4 -8 10 2.79 0.19
 -4 8 11 237.88 3.62
 -4 -8 11 233.55 3.73
 -4 8 -11 234.13 3.73
 -4 -8 -11 229.48 3.6
 4 8 11 238.14 3.65
 -4 -8 12 31 0.69
 -4 8 -12 31.75 0.69
 -4 8 12 31.24 0.58
 4 -8 12 32.26 0.64
 4 8 12 32.47 0.64
 4 -8 13 0.93 0.19
 4 8 13 1.22 0.2
 -4 8 13 1.23 0.13
 -4 8 -13 1.01 0.19
 -4 -8 13 1.03 0.2
 -4 -8 -13 1.03 0.12
 -4 8 14 0.2 0.19
 -4 -8 14 0.34 0.19
 4 8 14 -0.02 0.21
 4 -8 14 0.05 0.2
 -4 8 -14 0.48 0.2
 -4 -8 -14 0.47 0.1
 -4 -8 14 0.48 0.19
 4 8 15 32.07 0.67
 4 -8 15 33.58 0.67
 -4 8 -15 32.98 0.69
 -4 -8 15 31.53 0.69
 -4 -8 15 32.26 0.7
 -4 8 15 30.41 0.7
 4 8 16 6.02 0.32
 4 -8 16 6.06 0.31
 -4 8 -16 6.41 0.32
 -4 -8 16 6.87 0.31
 -4 8 16 5.8 0.34
 -4 -8 16 5.6 0.33
 -4 -8 17 10.12 0.41
 -4 -8 17 9.65 0.38
 4 -8 17 9.53 0.38
 4 8 17 9.89 0.39
 -4 8 18 1.53 0.29
 -4 -8 18 1.42 0.28
 -4 -8 18 1.82 0.25
 4 8 18 1.96 0.28
 4 -8 18 1.72 0.28
 -4 8 19 0.61 0.29
 -4 -8 19 0.7 0.28
 -4 -8 19 1.2 0.24
 4 -8 19 0.89 0.28
 4 8 19 0.91 0.3
 -4 8 20 8.09 0.44
 -4 -8 20 7.86 0.43
 -4 -8 20 8.54 0.38
 4 -8 20 8.38 0.42
 4 8 20 8.77 0.43
 -4 8 21 3.35 0.37
 -4 -8 21 3.29 0.36
 4 8 21 3.18 0.36
 4 -8 21 3.53 0.36
 -4 -9 0 5.25 0.15
 -4 -9 0 6.11 0.24
 -4 9 0 6.22 0.24
 -4 9 0 5.65 0.15
 -4 -9 -1 2.41 0.17
 -4 -9 1 2.65 0.18
 -4 9 -1 2.58 0.18
 -4 9 1 2.65 0.18
 -4 -9 1 2.41 0.1
 -4 9 1 2.42 0.1
 4 9 2 12.46 0.25
 4 -9 2 13.06 0.25
 -4 -9 -2 12.58 0.35
 -4 -9 2 12.57 0.37
 -4 9 2 12.82 0.35
 -4 9 -2 13.11 0.37
 4 -9 3 0.13 0.07
 -4 9 3 0.11 0.07
 4 9 3 0.1 0.07
 -4 -9 3 0.11 0.07
 -4 -9 3 0.05 0.12
 -4 -9 -3 0.09 0.08
 -4 -9 -3 0.22 0.13
 -4 9 -3 0.15 0.08
 -4 9 -3 0.34 0.13
 -4 9 3 0.07 0.12
 -4 -9 -4 0.7 0.1
 4 -9 4 0.86 0.09
 -4 -9 4 0.91 0.09
 -4 9 4 0.97 0.09
 -4 -9 4 0.8 0.15
 -4 9 -4 0.79 0.1
 -4 -9 -4 0.98 0.14
 -4 9 -4 0.91 0.15
 -4 9 4 1.17 0.14
 -4 -9 5 1.34 0.1
 -4 9 5 1.45 0.11
 -4 9 -5 1.29 0.12
 -4 -9 -5 1.19 0.12
 -4 -9 -5 1.42 0.16
 -4 -9 5 1.26 0.17
 -4 9 -5 1.62 0.17
 -4 9 5 1.69 0.15
 -4 9 6 0.7 0.11
 -4 -9 6 0.75 0.11
 -4 -9 -6 0.76 0.12
 -4 9 -6 0.69 0.12
 4 9 6 0.7 0.12
 -4 -9 -6 1.05 0.15
 -4 -9 6 0.85 0.16
 -4 9 -6 0.81 0.16
 -4 9 6 1.19 0.15
 -4 -9 -7 14.18 0.35
 -4 9 -7 15.52 0.36
 4 -9 7 14.99 0.33
 4 9 7 15.23 0.33
 -4 -9 -7 15.16 0.39
 -4 -9 7 15 0.43
 -4 9 -7 15.29 0.43
 -4 9 7 14.77 0.38
 -4 9 -8 10.99 0.3
 -4 -9 -8 10.27 0.3
 4 9 8 10.31 0.28
 4 -9 8 10.84 0.28
 -4 -9 -8 10.55 0.31
 -4 -9 8 10.48 0.36
 -4 9 -8 10.05 0.35
 -4 9 8 11.28 0.32
 -4 9 -9 7.42 0.26
 -4 -9 -9 6.97 0.26
 4 9 9 7.1 0.24
 4 -9 9 7.61 0.24
 -4 9 -9 7.59 0.31
 -4 9 9 7.34 0.26
 -4 -9 9 7.31 0.31
 -4 -9 -9 6.95 0.25
 -4 9 -10 0.25 0.19
 -4 -9 -10 0.38 0.16
 -4 -9 10 0.49 0.2
 -4 9 10 0.44 0.17
 4 9 10 0.45 0.17
 4 -9 10 0.37 0.17
 -4 9 -11 13 0.42
 -4 9 11 12.94 0.34
 -4 -9 -11 11.97 0.33
 -4 -9 11 13.07 0.43
 4 9 11 13.44 0.36
 4 -9 11 13.64 0.36
 -4 9 12 0.34 0.17
 -4 -9 12 0.58 0.17
 4 9 12 0.16 0.18
 4 -9 12 0.25 0.18
 -4 9 12 0.72 0.15
 -4 9 -12 0.75 0.2
 -4 -9 12 0.61 0.2
 -4 -9 -12 0.44 0.14
 -4 9 13 0.2 0.19
 -4 -9 13 0.34 0.18
 4 -9 13 0.22 0.18
 4 9 13 0.07 0.19
 -4 9 13 0.6 0.14
 -4 9 -13 0.54 0.2
 -4 -9 -13 0.55 0.12
 -4 -9 13 0.1 0.19
 4 9 14 6.38 0.3
 4 -9 14 7.5 0.3
 -4 9 -14 7.25 0.33
 -4 -9 -14 6.34 0.2
 -4 -9 14 6.8 0.33
 -4 9 14 6.65 0.32
 -4 -9 14 6.73 0.31
 4 -9 15 0.23 0.21
 4 9 15 0.04 0.22
 -4 9 -15 0.72 0.22
 -4 -9 15 0.49 0.21
 -4 9 15 0.91 0.23
 -4 -9 15 0.5 0.2
 4 -9 16 0.54 0.22
 4 9 16 0.63 0.23
 -4 9 -16 0.74 0.23
 -4 -9 16 0.69 0.22
 -4 -9 16 0.77 0.23
 -4 9 16 0.45 0.22
 -4 -9 17 -0.1 0.24
 -4 9 17 -0.23 0.25
 -4 -9 17 0.02 0.22
 4 -9 17 -0.2 0.25
 4 9 17 -0.36 0.24
 -4 -9 18 0.77 0.26
 -4 9 18 0.72 0.26
 -4 -9 18 0.89 0.25
 4 9 18 0.78 0.27
 4 -9 18 0.74 0.26
 -4 9 19 -0.11 0.27
 -4 -9 19 -0.1 0.27
 4 -9 19 -0.11 0.26
 4 9 19 -0.08 0.28
 -4 -9 19 0.16 0.24
 -4 -9 20 1.12 0.3
 -4 9 20 1.29 0.32
 -4 -9 20 1.44 0.28
 4 9 20 1.32 0.31
 4 -9 20 1.75 0.31
 -4 9 21 0.99 0.33
 -4 -9 21 0.61 0.31
 4 -9 21 0.64 0.32
 4 9 21 0.25 0.32
 -4 -9 21 0.56 0.27
 -4 10 0 34.65 0.72
 -4 -10 0 35.26 0.73
 -4 10 1 30.6 0.51
 -4 -10 1 29.67 0.51
 -4 -10 -1 31.65 0.67
 -4 -10 1 32.56 0.68
 -4 10 -1 32.49 0.68
 -4 10 1 32.26 0.67
 4 10 2 40.63 0.66
 -4 -10 2 39.92 0.66
 -4 -10 -2 40.07 0.67
 -4 10 -2 40.78 0.67
 -4 -10 -2 41.35 0.81
 -4 -10 2 42.05 0.83
 -4 10 -2 40.73 0.82
 -4 10 2 43 0.82
 4 -10 3 88.28 1.33
 -4 -10 -3 83.4 1.35
 -4 10 -3 85.93 1.35
 4 10 3 86.93 1.33
 -4 -10 -3 83.9 1.48
 -4 -10 3 85.46 1.51
 -4 10 -3 87.22 1.51
 -4 10 3 89.93 1.49
 -4 -10 -4 6.97 0.2
 -4 10 -4 8.25 0.22
 4 10 4 7.55 0.19
 4 -10 4 7.92 0.19
 -4 -10 4 7.74 0.19
 -4 10 4 7.55 0.18
 -4 -10 -4 8 0.3
 -4 -10 4 7.48 0.31
 -4 10 -4 8.07 0.32
 -4 10 4 7.34 0.29
 -4 -10 5 0.75 0.09
 -4 10 5 0.87 0.1
 -4 -10 5 0.92 0.17
 -4 -10 -5 0.93 0.17
 -4 10 5 0.8 0.16
 -4 10 -5 0.91 0.18
 -4 -10 -5 0.68 0.12
 -4 10 -5 0.51 0.11
 -4 10 6 37.54 0.64
 -4 -10 6 36.72 0.63
 -4 -10 -6 35.27 0.66
 -4 10 -6 37.29 0.66
 -4 -10 6 35.08 0.78
 -4 -10 -6 36.14 0.73
 -4 10 6 37.02 0.73
 -4 10 -6 36.34 0.78
 -4 -10 7 0.27 0.1
 -4 10 7 0.16 0.12
 -4 -10 -7 0.01 0.13
 -4 10 -7 0 0.12
 4 10 7 0.39 0.13
 -4 10 7 0.28 0.15
 -4 10 -7 0.26 0.16
 -4 -10 7 0.31 0.17
 -4 -10 -7 0.35 0.15
 -4 -10 -8 2.43 0.19
 -4 10 8 2.6 0.2
 -4 10 -8 2.42 0.23
 -4 -10 8 2.84 0.23
 4 10 8 2.62 0.16
 4 -10 8 2.72 0.16
 -4 -10 -9 2.53 0.19
 -4 10 9 2.42 0.2
 -4 -10 9 2.11 0.22
 -4 10 -9 2.79 0.24
 4 10 9 2.5 0.18
 4 -10 9 2.75 0.18
 -4 10 10 36.71 0.72
 -4 -10 -10 35.54 0.71
 -4 -10 10 36.23 0.81
 -4 10 -10 36.53 0.81
 4 10 10 37.69 0.7
 -4 -10 11 5.97 0.26
 -4 10 11 6.31 0.27
 4 -10 11 7.19 0.26
 4 10 11 6.46 0.26
 -4 10 -11 6.69 0.33
 -4 10 11 6.79 0.26
 -4 -10 -11 6.41 0.25
 -4 -10 11 6.68 0.33
 -4 -10 12 8.37 0.32
 -4 10 12 8.36 0.32
 4 -10 12 9.27 0.3
 4 10 12 8.56 0.3
 -4 10 12 7.82 0.27
 -4 10 -12 8.21 0.36
 -4 -10 -12 8.36 0.27
 -4 -10 12 8.06 0.37
 -4 10 13 0.77 0.2
 -4 -10 13 1.06 0.2
 4 -10 13 0.96 0.19
 4 10 13 0.82 0.2
 -4 10 -13 1.07 0.23
 -4 -10 -13 0.76 0.14
 -4 -10 13 0.85 0.22
 4 -10 14 3.01 0.24
 4 10 14 3.16 0.24
 -4 10 -14 3.06 0.28
 -4 -10 14 2.97 0.27
 -4 -10 -14 2.62 0.17
 -4 10 14 3.01 0.26
 -4 -10 14 2.81 0.25
 4 10 15 9.32 0.35
 4 -10 15 10.09 0.35
 -4 10 -15 9.54 0.4
 -4 -10 15 9.31 0.4
 -4 10 15 8.66 0.38
 -4 -10 15 8.96 0.37
 -4 10 16 3.95 0.31
 -4 -10 16 3.52 0.29
 -4 -10 16 4.21 0.32
 4 -10 16 4.16 0.28
 4 10 16 3.82 0.29
 -4 10 17 7.71 0.39
 -4 -10 17 7.85 0.38
 -4 -10 17 8.17 0.39
 4 10 17 8.43 0.37
 4 -10 17 9.02 0.38
 -4 10 18 6.57 0.38
 -4 -10 18 6.08 0.36
 -4 -10 18 6.83 0.37
 4 10 18 5.85 0.36
 4 -10 18 6.29 0.35
 -4 10 19 14.39 0.54
 -4 -10 19 14.37 0.53
 -4 -10 19 14.95 0.52
 4 10 19 15.12 0.51
 4 -10 19 15.96 0.51
 -4 10 20 20.24 0.65
 -4 -10 20 19.92 0.62
 4 10 20 20.31 0.6
 -4 -10 20 19.51 0.6
 -4 -10 21 0.19 0.3
 4 -10 21 0.2 0.31
 -4 -10 21 0.02 0.29
 -4 11 0 0.77 0.17
 -4 -11 0 0.74 0.17
 -4 -11 -1 -0.01 0.07
 -4 -11 1 0.07 0.16
 -4 11 -1 0.02 0.07
 -4 -11 -1 0.13 0.15
 -4 11 -1 0.12 0.16
 -4 11 1 0.06 0.16
 -4 11 -2 -0.07 0.08
 -4 11 2 0.11 0.08
 -4 -11 2 -0.21 0.09
 -4 -11 -2 0.09 0.16
 -4 -11 2 -0.01 0.16
 -4 11 -2 0.19 0.17
 -4 11 2 0.39 0.18
 -4 -11 -3 25.67 0.43
 -4 11 -3 23.82 0.42
 -4 -11 -3 24.33 0.58
 -4 -11 3 25.5 0.61
 -4 11 -3 24.32 0.6
 -4 11 3 25.44 0.58
 4 -11 4 9.62 0.22
 -4 11 -4 10.03 0.24
 -4 -11 -4 9.14 0.24
 4 11 4 9.46 0.22
 -4 -11 -4 9.43 0.35
 -4 -11 4 10.3 0.39
 -4 11 -4 10.9 0.39
 -4 11 4 10.27 0.36
 -4 -11 -5 12.69 0.38
 -4 11 -5 13.24 0.42
 -4 11 5 12.63 0.38
 -4 -11 5 12.2 0.41
 -4 -11 -5 11.14 0.29
 -4 11 -5 11.42 0.28
 -4 11 5 12.84 0.26
 4 11 5 11.78 0.26
 -4 -11 5 12.83 0.26
 4 -11 5 12.79 0.26
 -4 11 -6 2.55 0.23
 -4 11 6 1.85 0.19
 -4 -11 -6 1.82 0.19
 -4 -11 6 2.22 0.22
 -4 11 6 2.13 0.12
 -4 -11 6 2.48 0.12
 -4 11 7 0.01 0.16
 -4 -11 7 0.21 0.17
 -4 11 -7 0.31 0.19
 -4 -11 -7 0.2 0.16
 -4 -11 7 0.33 0.1
 -4 11 7 0.17 0.1
 4 11 8 0.67 0.14
 -4 11 8 0.26 0.12
 -4 -11 8 0.43 0.11
 -4 11 -8 0.52 0.2
 -4 11 8 0.48 0.16
 -4 -11 -8 0.3 0.16
 -4 -11 8 0.6 0.19
 4 11 9 -0.05 0.14
 4 -11 9 -0.02 0.14
 -4 11 9 -0.12 0.16
 -4 11 -9 -0.02 0.19
 -4 -11 -9 -0.03 0.16
 -4 -11 9 -0.1 0.18
 -4 11 9 -0.24 0.15
 -4 -11 9 -0.13 0.14
 4 -11 10 0.27 0.16
 4 11 10 0.28 0.16
 -4 11 10 0.2 0.17
 -4 11 -10 0.19 0.21
 -4 -11 -10 0.12 0.16
 -4 -11 10 0.26 0.21
 -4 11 10 0.25 0.16
 -4 -11 10 0.13 0.15
 4 11 11 -0.16 0.17
 4 -11 11 -0.07 0.17
 -4 11 11 0.21 0.17
 -4 11 -11 -0.04 0.21
 -4 -11 -11 0.3 0.16
 -4 -11 11 -0.1 0.22
 -4 11 11 -0.13 0.17
 -4 -11 11 0.11 0.17
 4 11 12 10.47 0.33
 4 -11 12 10.96 0.33
 -4 11 -12 10.19 0.41
 -4 -11 -12 10.11 0.31
 -4 -11 12 10.21 0.42
 -4 11 12 9.3 0.35
 -4 -11 12 9.9 0.34
 4 11 13 0.21 0.19
 4 -11 13 0.29 0.2
 -4 -11 13 0.15 0.19
 -4 11 13 -0.16 0.2
 -4 11 -13 0.65 0.24
 -4 -11 13 0.62 0.24
 -4 -11 -13 0.24 0.15
 4 -11 14 -0.16 0.21
 4 11 14 -0.18 0.21
 -4 11 14 -0.09 0.21
 -4 -11 14 -0.21 0.21
 -4 -11 -14 0.06 0.14
 -4 11 -14 0.62 0.25
 -4 -11 14 0.38 0.23
 -4 -11 15 0.49 0.22
 -4 11 15 0.79 0.23
 -4 -11 15 0.84 0.26
 4 -11 15 0.43 0.22
 4 11 15 0.23 0.23
 -4 11 16 -0.17 0.24
 -4 -11 16 0.04 0.23
 -4 -11 16 0.17 0.25
 4 -11 16 0.07 0.24
 4 11 16 0.14 0.24
 -4 11 17 0.66 0.27
 -4 -11 17 0.39 0.26
 -4 -11 17 0.98 0.28
 4 11 17 0.41 0.26
 4 -11 17 0.61 0.26
 -4 -11 18 -0.16 0.27
 -4 11 18 0.2 0.28
 4 11 18 -0.3 0.28
 4 -11 18 -0.19 0.27
 -4 -11 18 0.31 0.28
 -4 11 19 0.42 0.3
 -4 -11 19 0.57 0.28
 4 -11 19 0.18 0.28
 4 11 19 0.51 0.29
 -4 -11 19 0.34 0.29
 -4 -11 20 0.02 0.28
 4 11 20 0.15 0.31
 4 -11 20 0.21 0.3
 -4 -11 20 0.15 0.29
 -4 11 20 0.24 0.31
 -4 -11 21 1.17 0.32
 -4 -12 0 2.19 0.22
 -4 12 0 2.52 0.22
 -4 -12 -1 4.5 0.26
 -4 -12 1 3.76 0.25
 -4 12 1 4.36 0.26
 -4 12 -1 4.07 0.25
 -4 -12 -2 12.97 0.42
 -4 -12 2 12.72 0.43
 -4 12 2 13.08 0.41
 -4 12 -2 12.59 0.42
 -4 12 3 4.77 0.27
 -4 12 -3 5.39 0.29
 -4 -12 -3 4.16 0.26
 -4 -12 3 5.29 0.3
 -4 12 3 3.98 0.12
 -4 -12 3 4.14 0.12
 4 12 4 0.21 0.08
 -4 12 -4 0.3 0.19
 -4 -12 -4 0.11 0.18
 -4 -12 4 0.36 0.19
 -4 12 4 0.27 0.18
 4 12 5 15.29 0.3
 -4 12 -5 14.93 0.47
 -4 -12 5 15.34 0.48
 -4 -12 -5 15.08 0.44
 -4 12 5 15.4 0.44
 4 -12 5 15.09 0.29
 -4 -12 6 -0.02 0.11
 -4 12 6 -0.15 0.11
 -4 -12 6 0.01 0.09
 4 -12 6 0.06 0.09
 -4 12 6 0.03 0.09
 4 12 6 0.03 0.1
 -4 12 6 0.03 0.17
 -4 -12 6 -0.06 0.18
 -4 12 -6 0.23 0.2
 -4 -12 -6 -0.16 0.18
 -4 12 7 0.28 0.1
 -4 -12 7 0.27 0.1
 -4 12 7 0.24 0.17
 -4 12 -7 0.22 0.2
 -4 -12 7 0.09 0.19
 -4 -12 -7 0.11 0.18
 -4 12 7 0.12 0.12
 -4 -12 7 0.24 0.12
 -4 -12 8 0.11 0.1
 -4 12 8 0.12 0.11
 -4 12 -8 0.37 0.22
 -4 12 8 0.2 0.18
 -4 -12 -8 -0.09 0.18
 -4 -12 8 -0.03 0.2
 -4 -12 8 0.16 0.13
 -4 12 8 -0.09 0.14
 -4 -12 9 0.9 0.13
 -4 12 9 0.85 0.14
 -4 12 9 0.77 0.16
 -4 -12 9 0.61 0.15
 -4 12 9 0.8 0.19
 -4 12 -9 0.77 0.23
 -4 -12 -9 0.8 0.19
 -4 -12 9 0.91 0.23
 -4 -12 10 28.72 0.54
 4 -12 10 29.35 0.55
 4 12 10 28.77 0.55
 -4 12 10 27.61 0.62
 -4 12 -10 27.81 0.71
 -4 -12 10 26.17 0.71
 -4 -12 -10 27.11 0.61
 -4 12 10 25.84 0.57
 -4 -12 10 27.12 0.57
 4 -12 11 20.31 0.43
 4 12 11 19.31 0.43
 -4 12 -11 19.42 0.57
 -4 -12 -11 18.15 0.46
 -4 -12 11 18.56 0.58
 -4 12 11 17.37 0.45
 -4 -12 11 18.65 0.45
 4 -12 12 11.2 0.33
 4 12 12 10.29 0.32
 -4 12 -12 10.63 0.43
 -4 -12 -12 9.98 0.33
 -4 -12 12 10.56 0.43
 -4 12 12 8.89 0.34
 -4 -12 12 9.32 0.33
 4 -12 13 6.87 0.28
 4 12 13 6.13 0.28
 -4 12 -13 6.36 0.37
 -4 -12 13 6.44 0.37
 -4 -12 -13 6.09 0.26
 -4 12 13 5.79 0.29
 -4 -12 13 5.88 0.28
 4 -12 14 0.07 0.2
 4 12 14 0.21 0.21
 -4 -12 14 0.34 0.25
 -4 12 14 0.02 0.2
 -4 -12 14 -0.04 0.2
 4 12 15 1.08 0.24
 4 -12 15 1.21 0.24
 -4 -12 15 1.28 0.28
 -4 -12 15 1.32 0.24
 -4 12 15 0.72 0.24
 4 12 16 1.94 0.28
 4 -12 16 1.98 0.27
 -4 -12 16 2.19 0.31
 -4 12 16 1.95 0.28
 -4 -12 16 1.76 0.26
 4 -12 17 4.09 0.32
 4 12 17 3.71 0.31
 -4 -12 17 3.61 0.36
 -4 -12 17 3.56 0.31
 -4 12 17 3.13 0.32
 4 -12 18 0.13 0.28
 4 12 18 -0.17 0.28
 -4 -12 18 0.39 0.27
 -4 12 18 0.03 0.28
 -4 -12 18 0.29 0.31
 -4 12 19 1.35 0.31
 -4 -12 19 1.12 0.3
 4 -12 19 1.09 0.3
 4 12 19 1.27 0.3
 -4 -12 19 1.51 0.33
 4 -12 20 -0.03 0.3
 4 12 20 -0.11 0.31
 -4 12 20 0.36 0.31
 -4 -12 20 -0.33 0.3
 -4 13 0 14.09 0.46
 -4 -13 0 12.98 0.45
 -4 -13 1 3.96 0.29
 -4 13 1 2.95 0.26
 -4 13 -1 4.58 0.3
 -4 -13 -1 2.41 0.25
 -4 13 -2 5.77 0.32
 -4 13 2 5.28 0.3
 -4 -13 -2 5.28 0.3
 -4 -13 2 5.28 0.31
 -4 13 3 0.78 0.21
 -4 13 -3 1.53 0.25
 -4 -13 3 1.33 0.23
 -4 -13 -3 0.84 0.21
 -4 -13 4 0.54 0.06
 -4 13 4 0.59 0.08
 -4 -13 4 0.32 0.07
 -4 13 4 0.61 0.08
 -4 13 -4 1.1 0.24
 -4 13 4 1.24 0.23
 -4 -13 4 1.36 0.23
 -4 -13 -4 1.02 0.22
 4 13 5 0.15 0.09
 -4 13 5 0.01 0.09
 -4 -13 5 0.15 0.09
 -4 13 -5 0.3 0.23
 -4 13 5 0.16 0.2
 -4 -13 5 -0.09 0.21
 -4 -13 -5 -0.04 0.2
 4 -13 6 2.16 0.11
 -4 13 6 1.76 0.13
 -4 -13 6 1.91 0.13
 4 13 6 2.39 0.12
 -4 13 6 2.9 0.25
 -4 13 -6 2.95 0.28
 -4 -13 -6 2.63 0.25
 -4 -13 6 2.5 0.27
 -4 13 7 1.02 0.14
 -4 -13 7 1.07 0.13
 4 13 7 1.13 0.12
 -4 -13 7 1.29 0.11
 4 -13 7 1.27 0.12
 -4 13 7 1.25 0.11
 -4 13 -7 1.86 0.26
 -4 13 7 1.47 0.22
 -4 -13 7 1.27 0.26
 -4 -13 -7 1.53 0.23
 -4 13 8 1.03 0.12
 -4 -13 8 1.06 0.12
 -4 13 8 1.16 0.21
 -4 13 -8 1.41 0.26
 -4 -13 8 1.16 0.26
 -4 -13 -8 1.21 0.21
 -4 -13 8 0.94 0.14
 -4 13 8 0.8 0.14
 -4 13 9 0.42 0.13
 -4 -13 9 0.34 0.12
 -4 13 -9 0.4 0.24
 -4 13 9 0.39 0.2
 -4 -13 9 0.24 0.24
 -4 -13 -9 0.45 0.19
 -4 -13 9 0.32 0.14
 -4 13 9 0.35 0.15
 -4 13 10 1.59 0.16
 -4 -13 10 1.41 0.15
 -4 13 10 1.15 0.17
 -4 -13 10 1.18 0.17
 -4 13 -10 1.69 0.28
 -4 -13 -10 1.73 0.22
 -4 -13 10 1.74 0.27
 -4 -13 11 10.17 0.28
 4 13 11 10.22 0.31
 -4 13 -11 10.47 0.44
 -4 -13 -11 10.18 0.35
 -4 -13 11 10.46 0.45
 -4 13 11 8.66 0.31
 -4 -13 11 8.96 0.3
 4 13 12 0.21 0.2
 4 -13 12 0.34 0.19
 -4 -13 12 0.14 0.19
 -4 13 12 0.2 0.2
 -4 -13 -12 0.57 0.2
 -4 -13 12 0.72 0.27
 -4 13 13 0.31 0.21
 -4 -13 13 0.7 0.21
 -4 -13 -13 0.56 0.2
 4 -13 13 0.76 0.21
 4 13 13 0.72 0.21
 -4 -13 13 1.1 0.29
 4 -13 14 4.46 0.27
 4 13 14 4.49 0.27
 -4 -13 14 4.28 0.37
 -4 -13 14 4.14 0.27
 -4 13 14 4.25 0.28
 4 -13 15 0.36 0.23
 4 13 15 0.04 0.23
 -4 -13 15 0.28 0.22
 -4 -13 15 -0.02 0.28
 -4 13 15 0.01 0.23
 4 -13 16 5.46 0.32
 4 13 16 4.81 0.31
 -4 -13 16 5.33 0.4
 -4 13 16 4.84 0.33
 -4 -13 16 5.05 0.32
 4 -13 17 0.62 0.28
 4 13 17 0.42 0.28
 -4 -13 17 0.21 0.28
 -4 13 17 0.4 0.28
 -4 -13 17 0.64 0.35
 -4 13 18 0.09 0.29
 -4 14 0 24.11 0.63
 -4 -14 0 22.6 0.63
 -4 14 1 9.16 0.39
 -4 14 -1 10.17 0.41
 -4 -14 1 9.42 0.41
 -4 -14 -1 8.82 0.39
 -4 14 2 18.32 0.54
 -4 14 -2 20.22 0.57
 -4 -14 2 18.98 0.57
 -4 -14 -2 18.4 0.56
 -4 14 3 5.64 0.33
 -4 14 -3 6.03 0.35
 -4 -14 3 5.24 0.34
 -4 -14 -3 5.37 0.34
 -4 14 4 34.81 0.78
 -4 14 -4 34.49 0.82
 -4 -14 4 32.84 0.82
 -4 -14 -4 33.6 0.79
 -4 14 -5 3.23 0.32
 -4 -14 5 3.38 0.32
 -4 14 6 0.69 0.23
 -4 -14 -6 0.89 0.23
 -4 -14 6 0.3 0.25
 -4 14 7 5.32 0.31
 -4 14 -7 4.81 0.34
 -4 -14 7 4.72 0.34
 -4 -14 -7 4.99 0.3
 -4 14 -8 0.54 0.27
 -4 14 8 0.74 0.23
 -4 -14 8 0.12 0.25
 -4 -14 -8 0.35 0.22
 -4 14 -9 4.06 0.34
 -4 -14 -9 3.69 0.29
 -4 -14 9 3.79 0.33
 -4 14 -10 13.74 0.52
 -4 -14 -10 12.64 0.43
 -4 -14 10 13.76 0.52
 -4 14 -11 0.9 0.3
 -4 -14 -11 0.43 0.22
 -4 -14 11 0.26 0.28
 -4 -14 12 37.1 0.92
 -4 -14 -12 35.87 0.76
 -4 -14 13 0.29 0.3
 -4 -14 14 15.2 0.59
 -4 15 0 2.71 0.29
 -4 -15 0 2.2 0.28
 -4 15 1 7.54 0.37
 -4 15 -1 6.94 0.37
 -4 -15 1 7.12 0.38
 -4 -15 -1 6.86 0.36
 -4 15 2 0.36 0.24
 -4 15 -2 1.71 0.27
 -4 -15 2 1.84 0.27
 -4 -15 -2 0.59 0.23
 -4 15 3 0.26 0.24
 -4 15 -3 0.19 0.25
 -4 -15 3 0.35 0.24
 -4 -15 -3 0.48 0.24
 -4 15 -4 0.6 0.26
 -4 15 4 1.02 0.25
 -4 -15 4 0.62 0.25
 -4 -15 -4 1.07 0.24
 -4 15 5 5.97 0.35
 -4 15 -5 5.91 0.37
 -4 -15 5 6.8 0.39
 -4 -15 -5 6.38 0.35
 -4 15 -6 0.98 0.28
 -4 15 6 0.68 0.25
 -4 -15 6 1.05 0.28
 -4 -15 -6 0.32 0.24
 -4 15 -7 0.79 0.3
 -4 -15 -7 0.38 0.25
 -4 -15 7 0.45 0.27
 -4 -15 -8 1.01 0.26
 -4 -15 8 0.88 0.29
 -4 -15 9 3.3 0.36
 -4 -15 -9 2.63 0.29
 -4 -15 10 2.6 0.35
 -4 -15 -10 2.33 0.29
 -4 -15 11 3.5 0.37
 -4 -15 -11 3.85 0.3
 -4 -15 12 0.41 0.32
 -4 -15 -12 -0.06 0.23
 -4 16 0 41.73 0.94
 -4 -16 0 41 0.96
 -4 16 -1 9.96 0.44
 -4 -16 1 8.24 0.41
 -4 16 2 9.87 0.43
 -4 16 -2 9.46 0.44
 -4 -16 -2 10.05 0.45
 -4 -16 2 9.16 0.44
 -4 16 -3 4.83 0.37
 -4 -16 3 4.11 0.35
 -4 -16 -3 3.73 0.33
 -4 -16 4 8.5 0.44
 -4 -16 -4 8.44 0.41
 -4 -16 5 2.95 0.34
 -4 -16 -5 1.85 0.29
 -4 -16 6 1.52 0.31
 -4 -16 -6 1.62 0.29
 -4 -16 -7 1.23 0.29
 -4 -16 7 1.54 0.33
 -4 -16 8 9.42 0.48
 -4 -16 -8 8.99 0.41
 -4 -16 -9 0.77 0.27
 -4 -16 -10 3.51 0.31
 -4 -16 -11 1.27 0.27
 -4 -17 0 1.2 0.32
 -4 -17 -1 3.44 0.36
 -4 -17 1 3.48 0.37
 -4 -17 2 1.68 0.32
 -4 -17 -2 0.76 0.29
 -4 -17 3 0.5 0.29
 -4 -17 -3 0.2 0.27
 -4 -17 4 0.47 0.29
 -4 -17 -4 0.57 0.28
 -4 -17 -5 0.42 0.28
 -4 -17 -6 0.36 0.28
 -4 -17 -7 0.66 0.3
 -4 -17 -8 -0.24 0.29
 -4 -17 -9 5.14 0.37
 -4 -17 -10 4.42 0.35
 -4 -18 -2 0.6 0.31
 -4 -18 -3 2.16 0.35
 -4 -18 -4 2.26 0.35
 -4 -18 -5 14.15 0.57
 -4 -18 -6 2.25 0.36
 -4 -18 -7 3.05 0.37
 -4 -18 -8 13.62 0.55
 -4 -18 -9 13.82 0.54
 -4 -18 -10 2.66 0.35
 5 0 0 0.18 0.06
 5 0 -1 0 0.06
 5 0 1 0.03 0.06
 -5 0 1 0.07 0.05
 -5 0 2 27.22 0.49
 -5 0 -2 28.49 0.49
 -5 0 3 0.04 0.05
 -5 0 -3 0.01 0.06
 -5 0 4 36.14 0.65
 -5 0 -4 38.14 0.65
 5 0 4 36.66 0.64
 5 0 5 -0.04 0.07
 5 0 6 0.58 0.08
 -5 0 -7 -0.01 0.07
 5 0 7 0.03 0.08
 -5 0 -8 0.43 0.1
 5 0 8 0.26 0.09
 -5 0 -9 0.01 0.1
 5 0 9 -0.11 0.1
 -5 0 -10 95.26 1.56
 5 0 10 90.26 1.51
 5 0 11 -0.13 0.12
 -5 0 -11 -0.01 0.12
 -5 0 -12 21.43 0.52
 -5 0 -13 -0.03 0.15
 -5 0 -13 -0.11 0.11
 -5 0 -14 33.12 0.61
 -5 0 -14 33.77 0.75
 -5 0 -15 0.06 0.11
 -5 0 -15 -0.12 0.19
 -5 0 -16 7.18 0.22
 -5 0 -16 7.16 0.35
 -5 0 17 0.14 0.12
 -5 0 -17 -0.01 0.11
 -5 0 -18 0.58 0.12
 -5 0 18 0.47 0.12
 -5 0 19 0.08 0.25
 -5 0 20 1.43 0.29
 -5 0 21 -0.09 0.29
 -5 0 22 1.05 0.31
 5 1 0 0.01 0.06
 5 -1 0 -0.01 0.06
 5 1 -1 128.65 1.96
 5 -1 -1 123.95 1.95
 -5 -1 1 128.16 1.95
 -5 1 1 126.76 1.95
 5 1 1 126.28 1.95
 5 -1 1 127.08 1.95
 -5 -1 2 30.33 0.54
 -5 1 2 31 0.54
 -5 1 -2 31.6 0.54
 -5 -1 -2 31.62 0.54
 -5 -1 3 237.11 3.53
 -5 1 3 231.79 3.53
 -5 -1 -3 230.97 3.52
 -5 1 -3 232.94 3.52
 -5 1 -4 7.65 0.2
 -5 -1 -4 7.9 0.2
 -5 1 4 7.54 0.2
 -5 -1 4 7.19 0.2
 5 -1 4 7.66 0.2
 5 1 4 7.45 0.2
 5 1 5 91.39 1.47
 5 -1 5 94.38 1.47
 5 1 6 26.93 0.51
 5 -1 6 27.07 0.51
 -5 -1 -7 17.13 0.38
 -5 1 -7 17.02 0.38
 5 -1 7 16.46 0.36
 5 1 7 15.91 0.36
 -5 -1 -8 11.59 0.31
 -5 1 -8 11.48 0.31
 5 -1 8 10.51 0.28
 5 1 8 10.74 0.28
 5 1 9 50.45 0.9
 5 -1 9 50.28 0.9
 -5 -1 -9 53.06 0.94
 -5 1 -9 53.58 0.94
 5 -1 10 40.56 0.75
 5 1 10 39.38 0.74
 -5 -1 -10 40.83 0.79
 -5 1 -10 41.36 0.79
 5 -1 11 7.71 0.26
 5 1 11 7.66 0.26
 -5 -1 -11 8.31 0.29
 -5 1 -11 8.21 0.29
 5 -1 12 1.06 0.15
 5 1 12 0.86 0.15
 -5 -1 -12 1.06 0.16
 -5 1 -12 1.12 0.16
 -5 1 -12 0.91 0.12
 -5 -1 -13 1.19 0.18
 -5 1 -13 1.35 0.18
 -5 1 -13 1.11 0.13
 -5 -1 -14 24.92 0.48
 -5 1 -14 25.58 0.51
 -5 -1 -14 26.76 0.63
 -5 1 -14 25.69 0.63
 -5 1 -15 10.61 0.28
 -5 -1 -15 10.53 0.26
 -5 -1 -15 11.45 0.41
 -5 1 -15 10.91 0.4
 -5 -1 16 2.35 0.16
 -5 1 -16 2.56 0.16
 -5 -1 -16 2.46 0.13
 -5 -1 -16 2.57 0.26
 -5 1 -16 2.62 0.26
 -5 1 -17 27.22 0.51
 -5 -1 -17 25.91 0.46
 -5 1 17 25.39 0.46
 -5 -1 17 26.66 0.51
 -5 1 -18 0.24 0.13
 -5 -1 18 0.13 0.13
 -5 1 19 26.75 0.71
 -5 -1 19 25.55 0.7
 -5 1 20 2.62 0.32
 -5 -1 20 2.56 0.31
 -5 1 21 4.93 0.38
 -5 -1 21 5.84 0.39
 -5 -1 22 1.48 0.33
 5 2 0 -0.02 0.06
 5 -2 0 0.05 0.06
 5 -2 -1 28.13 0.51
 5 2 -1 29.07 0.51
 -5 -2 1 29.29 0.51
 5 2 1 28.88 0.51
 5 -2 1 28.71 0.51
 -5 2 1 28.94 0.5
 -5 2 2 2.38 0.11
 -5 -2 2 2.3 0.11
 -5 -2 -2 2.38 0.1
 -5 2 -2 2.35 0.1
 -5 2 3 119.5 1.83
 -5 -2 3 117.03 1.82
 -5 2 -3 116.99 1.82
 -5 -2 -3 116.5 1.82
 -5 -2 -4 25.35 0.48
 -5 2 4 25.53 0.48
 -5 -2 4 25.39 0.48
 -5 2 -4 26.67 0.48
 5 -2 4 26.39 0.48
 5 2 4 25.42 0.48
 5 -2 5 1.49 0.1
 5 2 5 1.3 0.1
 5 2 6 0.41 0.09
 5 -2 6 0.42 0.09
 -5 -2 -7 26.78 0.54
 -5 2 -7 26.98 0.54
 5 -2 7 26.84 0.52
 5 2 7 26.98 0.52
 -5 -2 -8 22.21 0.48
 -5 2 -8 22.05 0.47
 5 2 8 21.44 0.45
 5 -2 8 21.22 0.45
 5 2 9 39.46 0.75
 5 -2 9 41.05 0.75
 -5 -2 -9 41.7 0.78
 -5 2 -9 43.33 0.79
 -5 -2 -10 0.63 0.13
 -5 2 -10 0.74 0.13
 -5 2 -10 1.01 0.12
 5 -2 10 0.82 0.13
 5 2 10 0.76 0.12
 5 2 11 1.74 0.16
 5 -2 11 1.54 0.15
 -5 -2 -11 1.67 0.16
 -5 2 -11 1.62 0.16
 -5 2 -11 1.74 0.14
 5 2 12 3.63 0.2
 5 -2 12 3.72 0.2
 -5 2 -12 3.98 0.18
 -5 -2 -12 3.6 0.22
 -5 2 -12 3.62 0.22
 -5 2 -13 9.69 0.28
 -5 -2 -13 10.02 0.35
 -5 2 -13 9.91 0.35
 -5 2 -14 0.18 0.13
 -5 -2 -14 0.18 0.18
 -5 2 -14 0.38 0.19
 -5 -2 -15 1.97 0.12
 -5 2 -15 2.67 0.17
 -5 2 -15 2.52 0.25
 -5 -2 -15 2.18 0.23
 -5 -2 16 12.39 0.33
 -5 -2 -16 11.84 0.26
 -5 2 -16 12.79 0.33
 -5 2 -16 13 0.45
 -5 -2 -16 13.12 0.45
 -5 -2 17 20.31 0.43
 -5 2 17 18.54 0.34
 -5 2 -17 21.41 0.43
 -5 2 -18 0.77 0.16
 -5 -2 18 0.76 0.16
 -5 -2 19 1.12 0.17
 -5 2 19 1.07 0.26
 -5 2 20 1.02 0.28
 -5 -2 20 1.4 0.28
 -5 2 21 0.87 0.29
 -5 -2 21 0.08 0.26
 5 -3 0 -0.03 0.07
 5 3 0 -0.01 0.06
 5 3 -1 14.98 0.31
 5 -3 -1 14.82 0.31
 5 3 1 15.05 0.3
 5 -3 1 15.15 0.3
 -5 -3 1 15.29 0.3
 -5 3 1 15.38 0.3
 -5 3 -2 72.69 1.13
 -5 -3 -2 71.68 1.13
 -5 3 2 70.67 1.13
 5 -3 2 71.19 1.13
 -5 -3 2 68.72 1.13
 -5 -3 3 0.06 0.06
 -5 3 3 0.01 0.07
 -5 -3 -3 0.06 0.07
 -5 3 -3 0.03 0.07
 -5 -3 -4 4.73 0.16
 -5 3 4 4.67 0.16
 -5 -3 4 4.92 0.16
 -5 3 -4 5.09 0.17
 5 -3 4 4.84 0.16
 5 3 4 4.96 0.16
 5 3 5 1.45 0.11
 5 -3 5 1.56 0.11
 5 3 6 77.82 1.28
 5 -3 6 80.7 1.28
 -5 -3 -7 157.83 2.5
 -5 3 -7 162.67 2.5
 5 -3 7 161.52 2.48
 5 3 7 157.8 2.48
 -5 3 -8 1.26 0.12
 -5 -3 -8 1.13 0.13
 5 -3 8 1.16 0.12
 5 3 8 1.1 0.12
 5 -3 9 5.23 0.2
 5 3 9 4.95 0.2
 -5 3 -9 5.37 0.22
 -5 -3 -9 5.26 0.22
 -5 3 -9 5.37 0.21
 -5 -3 -10 -0.07 0.12
 -5 3 -10 -0.01 0.12
 -5 3 -10 0.19 0.1
 5 3 10 0.01 0.11
 5 -3 10 -0.03 0.11
 -5 -3 -11 10.74 0.34
 -5 3 -11 10.75 0.33
 5 -3 11 10.45 0.31
 5 3 11 10.49 0.31
 -5 3 -11 10.97 0.3
 -5 -3 -12 0.3 0.14
 -5 3 -12 0.29 0.15
 -5 3 -12 0.24 0.12
 5 3 12 0.31 0.14
 5 -3 12 0.31 0.14
 5 3 13 41.54 0.82
 5 -3 13 42.26 0.82
 -5 3 -13 41.78 0.78
 -5 -3 -13 42.19 0.87
 -5 3 -13 43.66 0.87
 -5 3 -14 0.22 0.15
 -5 -3 -14 -0.06 0.18
 -5 3 -14 0.11 0.18
 -5 -3 15 60 1.05
 -5 -3 -15 58.53 0.96
 -5 3 -15 61.99 1.05
 -5 -3 -15 62.2 1.18
 -5 3 -15 63.67 1.18
 -5 3 -16 12.55 0.34
 -5 -3 16 12.55 0.34
 -5 3 -17 1.09 0.17
 -5 -3 17 1.32 0.18
 -5 3 -18 7.02 0.26
 -5 -3 18 6.67 0.26
 -5 -3 19 23.27 0.49
 -5 3 19 22.34 0.66
 -5 -3 19 22.28 0.65
 -5 -3 20 5.2 0.36
 -5 3 20 4.21 0.35
 -5 3 21 1.18 0.3
 -5 -3 21 0.78 0.28
 5 -4 0 0 0.06
 5 4 0 -0.02 0.07
 -5 -4 -1 4.97 0.15
 -5 4 -1 5.1 0.15
 5 -4 -1 4.88 0.15
 5 4 -1 4.98 0.15
 -5 4 1 4.98 0.15
 5 4 1 4.96 0.15
 -5 -4 1 4.93 0.15
 5 -4 1 5.01 0.15
 -5 4 -2 66.53 1.05
 -5 -4 -2 65.3 1.05
 5 -4 2 66.32 1.05
 5 4 2 65.43 1.05
 -5 4 2 66.46 1.05
 -5 -4 2 65.12 1.05
 -5 -4 -3 0.29 0.08
 -5 4 -3 0.38 0.09
 -5 4 3 0.42 0.08
 -5 -4 3 0.47 0.08
 -5 -4 -4 32.05 0.58
 -5 4 4 31.58 0.58
 -5 4 -4 32.57 0.58
 -5 -4 4 32.42 0.57
 5 -4 5 28.37 0.52
 5 4 5 27.67 0.51
 5 4 6 2.69 0.14
 5 -4 6 2.93 0.14
 -5 4 -7 21.66 0.47
 -5 -4 -7 21.78 0.47
 -5 4 -7 21.94 0.46
 5 -4 7 22.19 0.44
 5 4 7 21.55 0.44
 -5 -4 -8 100.63 1.65
 -5 4 -8 102.33 1.65
 -5 4 -8 99.57 1.65
 5 4 8 100.09 1.62
 5 -4 8 101.03 1.62
 -5 -4 -9 11.1 0.32
 -5 4 -9 11.59 0.32
 -5 4 -9 11.13 0.31
 5 4 9 11.27 0.3
 5 -4 9 11.31 0.3
 -5 -4 -10 7.24 0.27
 -5 4 -10 7.42 0.27
 5 -4 10 7.16 0.25
 5 4 10 6.98 0.25
 -5 4 -10 7.58 0.25
 -5 -4 -11 -0.02 0.14
 -5 4 -11 0.04 0.13
 5 -4 11 0.09 0.13
 5 4 11 0.02 0.14
 -5 4 -11 0.09 0.12
 -5 -4 -12 3.6 0.23
 -5 4 -12 3.24 0.22
 5 -4 12 3.57 0.21
 5 4 12 3.57 0.21
 -5 4 -12 3.72 0.2
 -5 -4 -13 1.37 0.19
 -5 4 -13 1.66 0.2
 5 4 13 1.47 0.19
 5 -4 13 1.76 0.19
 -5 4 -13 1.8 0.17
 5 4 14 1.04 0.19
 5 -4 14 1.28 0.19
 -5 -4 14 1.34 0.17
 -5 4 -14 1.12 0.17
 -5 -4 -14 1.03 0.2
 -5 4 -14 0.92 0.2
 -5 -4 15 67.25 1.19
 -5 4 -15 68.11 1.19
 -5 4 -15 69.2 1.29
 -5 -4 -15 68.81 1.29
 -5 -4 16 0.37 0.17
 -5 4 16 0.28 0.09
 -5 4 -16 0.28 0.17
 -5 -4 -16 0.2 0.07
 -5 4 -17 11.22 0.34
 -5 -4 17 10.81 0.34
 -5 4 -18 1.96 0.2
 -5 -4 18 1.84 0.2
 -5 -4 18 1.64 0.26
 -5 4 18 1.3 0.25
 -5 4 -19 6.74 0.28
 -5 -4 19 6.59 0.27
 -5 4 19 7.04 0.39
 -5 -4 19 6.17 0.37
 -5 4 20 1.08 0.29
 -5 -4 20 1.09 0.28
 -5 4 21 -0.08 0.31
 -5 -4 21 -0.16 0.3
 5 -5 0 -0.06 0.08
 5 5 0 -0.07 0.07
 -5 5 -1 32.99 0.56
 -5 -5 -1 33.26 0.57
 5 5 -1 33.33 0.57
 -5 5 1 32.64 0.56
 5 5 1 32.79 0.57
 5 -5 1 33.16 0.57
 -5 5 -2 0.13 0.08
 -5 -5 -2 -0.05 0.08
 -5 5 2 0.1 0.07
 -5 -5 2 0.03 0.07
 5 -5 2 0.02 0.07
 5 5 2 0.04 0.07
 -5 -5 -3 0.3 0.09
 -5 5 -3 0.49 0.09
 -5 -5 3 0.35 0.08
 -5 5 3 0.34 0.08
 -5 5 4 105.31 1.67
 -5 -5 4 109.91 1.68
 -5 5 -4 104.49 1.74
 5 5 5 7.37 0.21
 5 -5 5 7.41 0.21
 -5 5 5 7.7 0.22
 -5 -5 5 7.19 0.21
 -5 5 -5 7.4 0.25
 -5 5 -6 40.29 0.76
 5 5 6 38.84 0.69
 5 -5 6 39.55 0.69
 -5 -5 -6 39.55 0.72
 -5 5 -7 42.08 0.79
 -5 -5 -7 41.76 0.77
 -5 5 -7 44.3 0.77
 5 -5 7 42.21 0.74
 5 5 7 40.89 0.74
 -5 -5 -8 163.82 2.56
 -5 5 -8 162.78 2.55
 -5 5 -8 156.67 2.56
 5 -5 8 165.19 2.52
 5 5 8 160.66 2.52
 -5 -5 -9 10.07 0.31
 -5 5 -9 10.79 0.31
 -5 5 -9 10.92 0.32
 5 -5 9 10.71 0.29
 5 5 9 10.32 0.29
 -5 -5 -10 0.62 0.14
 -5 5 -10 0.48 0.14
 -5 5 -10 0.68 0.14
 5 -5 10 0.6 0.14
 5 5 10 0.72 0.14
 -5 5 -11 1.84 0.18
 -5 -5 -11 1.56 0.18
 -5 5 -11 1.84 0.17
 5 -5 11 1.57 0.16
 5 5 11 1.3 0.16
 -5 -5 -12 0.13 0.16
 -5 5 -12 0.23 0.15
 5 -5 12 0.25 0.15
 5 5 12 0.29 0.16
 -5 5 -12 0.16 0.14
 5 -5 13 0.98 0.18
 5 5 13 0.98 0.19
 -5 -5 -13 1.03 0.19
 -5 5 -13 1.08 0.19
 -5 5 13 1.09 0.12
 -5 -5 13 1.22 0.18
 -5 5 -13 1.24 0.17
 5 5 14 -0.06 0.18
 5 -5 14 -0.14 0.18
 -5 -5 -14 0.17 0.18
 -5 5 -14 0.11 0.17
 -5 -5 14 0.25 0.16
 -5 5 -14 0.12 0.15
 -5 5 14 0.26 0.1
 5 -5 15 -0.01 0.19
 5 5 15 0.19 0.2
 -5 5 15 -0.02 0.1
 -5 5 -15 0.16 0.17
 -5 -5 15 0.17 0.18
 5 5 16 34.21 0.65
 5 -5 16 35.29 0.65
 -5 5 -16 35.34 0.6
 -5 -5 16 33.67 0.6
 -5 -5 17 5.13 0.27
 -5 5 -17 5.74 0.27
 5 -5 17 5.25 0.31
 5 5 17 4.61 0.31
 5 5 18 4.3 0.32
 5 -5 18 4.18 0.31
 -5 5 -18 5.04 0.27
 -5 -5 18 4.54 0.26
 -5 -5 18 4.24 0.31
 -5 5 18 4.15 0.32
 5 -5 19 -0.11 0.26
 5 5 19 -0.33 0.27
 -5 5 -19 0.14 0.19
 -5 -5 19 -0.24 0.19
 -5 5 19 0.01 0.25
 -5 -5 19 0.11 0.25
 -5 5 20 1.7 0.3
 -5 -5 20 1.26 0.29
 -5 -5 20 1.44 0.21
 5 -5 20 1.01 0.28
 5 5 20 1.03 0.29
 -5 -5 21 2.52 0.34
 -5 5 21 2.67 0.35
 5 -5 21 2.94 0.34
 5 5 21 2.83 0.34
 -5 6 0 0.07 0.09
 5 -6 0 -0.12 0.08
 5 6 0 -0.07 0.08
 -5 6 -1 33.77 0.66
 -5 6 -1 34.44 0.58
 -5 -6 -1 34.1 0.59
 5 -6 1 34.61 0.59
 5 6 1 34.22 0.59
 5 -6 2 157.84 2.38
 -5 -6 2 155.77 2.38
 -5 6 -2 153.41 2.48
 -5 6 2 156.89 2.38
 5 6 2 155.49 2.39
 -5 6 -2 158.46 2.39
 -5 -6 -2 156.54 2.39
 5 -6 3 0.15 0.08
 -5 6 -3 0.16 0.1
 -5 -6 -3 -0.01 0.09
 -5 6 -3 0.02 0.09
 -5 6 3 0.12 0.07
 -5 -6 3 0.09 0.08
 -5 6 -4 14.78 0.38
 -5 -6 4 14.69 0.31
 -5 6 4 15.62 0.32
 -5 6 -5 42.98 0.81
 -5 -6 5 43.65 0.74
 -5 6 5 42.61 0.74
 5 6 5 42.92 0.74
 5 6 6 80.2 1.31
 5 -6 6 82.95 1.31
 -5 -6 -6 81.12 1.34
 -5 6 -6 82.76 1.34
 -5 6 -6 80.65 1.39
 5 -6 7 20.66 0.42
 5 6 7 20.06 0.42
 -5 -6 -7 20.47 0.45
 -5 6 -7 21.62 0.45
 -5 6 -7 20.32 0.48
 -5 -6 -8 6.1 0.23
 -5 6 -8 6.05 0.23
 -5 6 8 6.16 0.21
 5 -6 8 6.1 0.21
 5 6 8 5.94 0.21
 -5 6 -8 6.09 0.25
 -5 -6 -9 0.09 0.12
 -5 6 -9 0.14 0.12
 -5 6 9 0.07 0.1
 5 -6 9 0.15 0.13
 5 6 9 0.08 0.13
 -5 6 -9 0.16 0.12
 -5 -6 -10 1.13 0.16
 -5 6 -10 1.5 0.16
 -5 6 10 1.41 0.13
 5 6 10 1.4 0.15
 5 -6 10 1.4 0.16
 -5 6 -10 1.54 0.17
 -5 -6 -11 -0.03 0.15
 -5 6 -11 0.2 0.15
 -5 6 11 0.25 0.11
 5 -6 11 0.2 0.15
 5 6 11 0.12 0.15
 -5 6 -11 0.56 0.16
 5 -6 12 3.03 0.21
 5 6 12 2.95 0.21
 -5 6 -12 2.68 0.22
 -5 -6 -12 2.89 0.23
 -5 -6 12 3.53 0.23
 -5 6 -12 3.29 0.21
 -5 6 12 3.11 0.16
 -5 -6 -13 0.24 0.17
 -5 6 -13 0.07 0.17
 5 -6 13 -0.03 0.17
 5 6 13 0.07 0.17
 -5 -6 13 0.33 0.17
 -5 6 -13 0.27 0.16
 -5 6 13 0.28 0.12
 -5 -6 -14 -0.11 0.18
 -5 6 -14 -0.28 0.19
 -5 -6 14 0.11 0.17
 -5 6 14 -0.07 0.1
 -5 6 -14 -0.13 0.17
 5 -6 14 -0.21 0.18
 5 6 14 -0.05 0.18
 -5 -6 -15 3.43 0.13
 -5 -6 15 3.95 0.25
 -5 6 15 3.48 0.14
 -5 6 -15 3.83 0.25
 5 6 15 3.62 0.26
 5 -6 15 4.12 0.26
 5 6 16 1.07 0.23
 5 -6 16 1.52 0.23
 -5 6 -16 1.37 0.21
 -5 -6 16 1.08 0.2
 -5 6 17 -0.08 0.23
 -5 -6 17 -0.15 0.23
 5 6 17 -0.11 0.23
 5 -6 17 -0.01 0.23
 -5 6 -17 -0.06 0.19
 -5 -6 17 -0.26 0.2
 -5 6 18 -0.07 0.26
 -5 -6 18 -0.29 0.26
 5 6 18 0.12 0.25
 5 -6 18 -0.01 0.24
 -5 6 -18 0.22 0.21
 -5 -6 18 0.07 0.2
 5 6 19 1.55 0.3
 5 -6 19 1.7 0.29
 -5 -6 19 1.66 0.23
 -5 6 19 1.6 0.29
 -5 -6 19 1.12 0.28
 5 6 20 0.05 0.29
 5 -6 20 0.4 0.28
 -5 -6 20 0.22 0.21
 -5 6 20 0.01 0.3
 -5 -6 20 0.03 0.28
 5 -6 21 4.04 0.36
 5 6 21 3.92 0.37
 -5 6 21 3.99 0.39
 -5 -6 21 3.86 0.38
 5 7 0 0 0.07
 -5 7 0 -0.01 0.09
 -5 -7 0 -0.01 0.08
 -5 7 0 0.02 0.08
 5 -7 1 0.36 0.08
 5 7 1 0.4 0.08
 -5 7 1 0.33 0.1
 -5 7 -1 0.38 0.11
 -5 -7 -1 0.34 0.08
 -5 7 -1 0.39 0.08
 -5 -7 2 4.17 0.14
 -5 7 2 3.99 0.13
 5 7 2 4.11 0.14
 -5 7 2 4.35 0.19
 5 -7 2 4.3 0.14
 -5 7 -2 4.14 0.15
 -5 -7 -2 3.93 0.15
 -5 7 -2 4.28 0.2
 -5 7 -3 66.63 1.18
 5 7 3 67.5 1.07
 5 -7 3 68.97 1.08
 -5 7 3 65.29 1.15
 -5 7 3 67.27 1.08
 -5 -7 3 66.4 1.07
 -5 -7 4 29.43 0.53
 -5 7 4 29.15 0.53
 -5 7 -4 29.89 0.62
 -5 7 4 29.31 0.59
 -5 7 5 15.76 0.34
 -5 -7 5 16.42 0.34
 -5 7 5 15.39 0.38
 -5 -7 -5 15.86 0.35
 -5 7 -5 15.67 0.41
 -5 -7 6 72.74 1.17
 -5 7 6 72.09 1.18
 5 7 6 71.49 1.17
 5 -7 6 72.98 1.17
 -5 7 -6 74.4 1.2
 -5 -7 -6 71.39 1.2
 -5 7 -6 70.92 1.27
 -5 7 6 68.99 1.21
 5 7 7 0.11 0.11
 5 -7 7 0.13 0.11
 -5 7 7 0.08 0.11
 -5 -7 -7 0.05 0.11
 -5 7 -7 0.11 0.11
 -5 7 -7 0.1 0.12
 -5 -7 -8 13.87 0.36
 -5 7 -8 14.42 0.36
 5 7 8 13.63 0.33
 5 -7 8 14.73 0.34
 -5 7 8 13.84 0.35
 -5 7 -8 14.4 0.4
 -5 -7 -9 1.1 0.15
 -5 7 -9 1.3 0.15
 -5 7 9 1.04 0.14
 5 7 9 1.22 0.15
 5 -7 9 1.2 0.15
 -5 7 -9 1.15 0.16
 -5 -7 -10 4.53 0.23
 -5 7 -10 4.86 0.23
 5 7 10 4.76 0.23
 5 -7 10 4.73 0.22
 -5 -7 10 4.52 0.25
 -5 7 -10 5.12 0.25
 -5 7 10 4.51 0.2
 -5 -7 -11 10.96 0.36
 -5 7 -11 11.13 0.35
 5 7 11 10.3 0.33
 5 -7 11 11.13 0.33
 -5 -7 11 10.7 0.37
 -5 7 -11 11.21 0.36
 -5 7 11 11.26 0.3
 5 7 12 2.95 0.22
 -5 -7 -12 3.12 0.23
 -5 7 -12 3.33 0.23
 5 -7 12 3.42 0.23
 -5 -7 12 3.33 0.24
 -5 7 12 3.53 0.18
 -5 7 -12 3.16 0.24
 5 7 13 48 0.9
 5 -7 13 49.86 0.9
 -5 -7 -13 45.44 0.8
 -5 -7 13 47.7 0.94
 -5 7 -13 49.56 0.94
 -5 7 13 47.24 0.82
 -5 -7 -13 46.99 0.94
 -5 7 -13 49.26 0.94
 5 -7 14 6.11 0.28
 5 7 14 5.24 0.28
 -5 7 14 5.69 0.19
 -5 -7 -14 5.52 0.18
 -5 7 -14 6.13 0.29
 -5 -7 14 6.05 0.3
 5 7 15 0.1 0.21
 5 -7 15 0.19 0.2
 -5 7 15 0.31 0.11
 -5 7 -15 0.33 0.19
 -5 -7 -15 0.21 0.1
 -5 -7 15 0.44 0.19
 -5 -7 16 18.36 0.5
 -5 7 -16 19.11 0.51
 5 -7 16 17.8 0.49
 5 7 16 18.31 0.51
 -5 7 16 16.93 0.53
 -5 -7 16 18.63 0.54
 5 -7 17 5.36 0.31
 5 7 17 5.37 0.32
 -5 -7 17 4.72 0.29
 -5 7 17 4.15 0.33
 -5 -7 17 4.85 0.33
 5 7 18 44.73 0.94
 5 -7 18 46.95 0.93
 -5 -7 18 43.19 0.97
 -5 7 18 43.15 0.99
 -5 7 -18 44.62 0.91
 -5 -7 18 44.4 0.9
 5 -7 19 0.96 0.29
 5 7 19 1.09 0.29
 -5 -7 19 1.19 0.25
 -5 7 19 0.81 0.3
 -5 -7 19 0.68 0.29
 5 -7 20 12.67 0.48
 5 7 20 13.34 0.5
 -5 -7 20 12.65 0.43
 -5 7 20 12.01 0.53
 -5 -7 20 12.54 0.52
 -5 7 21 -0.27 0.33
 -5 -7 21 -0.04 0.3
 5 -7 21 0.42 0.3
 5 7 21 0.17 0.32
 -5 8 0 -0.03 0.11
 -5 -8 0 -0.06 0.08
 -5 8 0 -0.06 0.08
 -5 8 -1 3.71 0.14
 -5 -8 -1 3.41 0.14
 5 8 1 3.69 0.13
 5 -8 1 3.71 0.13
 -5 8 1 3.69 0.19
 -5 8 -1 3.76 0.2
 -5 -8 -2 29.02 0.53
 -5 8 -2 30.47 0.53
 5 -8 2 30.68 0.53
 -5 8 2 30.04 0.62
 -5 8 -2 30.9 0.65
 5 8 2 30.92 0.53
 -5 8 3 3.07 0.18
 -5 8 -3 3.32 0.2
 5 -8 3 3.09 0.12
 -5 -8 3 3.15 0.13
 5 8 3 3.14 0.13
 -5 8 3 2.81 0.12
 -5 8 -4 0.91 0.14
 -5 8 4 0.97 0.13
 -5 -8 4 1.03 0.09
 5 -8 4 1.04 0.1
 -5 8 4 1.03 0.1
 -5 8 5 1.31 0.11
 -5 -8 5 1.65 0.11
 -5 -8 -5 1.48 0.13
 -5 8 -5 1.34 0.12
 -5 8 -5 1.35 0.16
 -5 8 5 1.34 0.14
 -5 8 6 0.12 0.09
 -5 -8 6 0.21 0.1
 -5 8 6 0.21 0.12
 -5 8 -6 0.17 0.11
 -5 -8 -6 0.16 0.11
 -5 8 -6 0.17 0.13
 5 -8 7 0.73 0.13
 5 8 7 0.71 0.13
 -5 -8 -7 0.57 0.13
 -5 8 -7 0.74 0.13
 -5 8 7 0.9 0.14
 -5 -8 7 0.88 0.12
 -5 8 -7 0.86 0.15
 -5 -8 -8 4.75 0.22
 -5 8 -8 4.98 0.22
 5 8 8 4.61 0.2
 5 -8 8 5.08 0.21
 -5 -8 8 4.72 0.25
 -5 8 -8 5.82 0.26
 -5 8 8 5.21 0.22
 -5 -8 -9 5.63 0.25
 -5 8 -9 5.68 0.24
 5 -8 9 5.6 0.23
 5 8 9 5.6 0.23
 -5 -8 9 5.4 0.28
 -5 8 9 5.57 0.23
 -5 8 -9 5.41 0.27
 -5 -8 -10 45.44 0.87
 -5 8 -10 47.05 0.87
 5 8 10 45.49 0.83
 5 -8 10 46.94 0.83
 -5 -8 10 45.68 0.92
 -5 8 10 45.24 0.83
 -5 8 -10 43.92 0.9
 -5 -8 -11 7.94 0.32
 -5 8 -11 8.29 0.31
 5 -8 11 8.24 0.3
 5 8 11 7.66 0.3
 -5 -8 11 7.64 0.34
 -5 8 -11 7.93 0.34
 -5 8 11 8.81 0.27
 -5 -8 -12 -0.27 0.19
 -5 8 -12 -0.32 0.19
 -5 -8 -12 0.02 0.13
 -5 -8 12 -0.01 0.19
 -5 8 12 0.07 0.13
 -5 8 -12 -0.1 0.19
 5 -8 12 -0.1 0.18
 5 8 12 -0.11 0.18
 -5 -8 -13 0.2 0.13
 -5 -8 13 0.36 0.2
 -5 8 -13 0.36 0.19
 -5 8 13 0.26 0.13
 5 8 13 -0.04 0.2
 5 -8 13 -0.17 0.19
 -5 -8 -14 0.48 0.12
 -5 8 -14 0.34 0.19
 -5 -8 14 0.53 0.21
 -5 8 14 0.48 0.13
 5 8 14 -0.01 0.21
 5 -8 14 0.18 0.2
 5 -8 15 23.08 0.55
 5 8 15 22.33 0.55
 -5 8 -15 22.43 0.57
 -5 -8 15 22.3 0.58
 -5 -8 -15 20.95 0.41
 -5 8 16 0.01 0.23
 -5 -8 16 -0.31 0.24
 5 8 16 0.14 0.22
 5 -8 16 0.01 0.22
 -5 8 -16 0.25 0.22
 -5 -8 16 0.19 0.21
 -5 8 17 0.03 0.24
 -5 -8 17 -0.04 0.24
 5 8 17 0.13 0.23
 5 -8 17 -0.01 0.23
 -5 8 -17 0.21 0.22
 -5 -8 17 0.19 0.22
 -5 8 18 -0.38 0.3
 -5 -8 18 -0.31 0.28
 5 8 18 -0.31 0.27
 5 -8 18 -0.29 0.26
 -5 8 -18 0.16 0.24
 -5 -8 18 0.54 0.23
 5 -8 19 2.99 0.31
 5 8 19 3.05 0.32
 -5 -8 19 3.33 0.29
 -5 -8 19 2.02 0.33
 -5 8 19 2.3 0.35
 5 8 20 5.56 0.38
 5 -8 20 5.93 0.38
 -5 -8 20 6.12 0.34
 -5 8 20 5.73 0.41
 -5 -8 20 6.36 0.4
 5 -8 21 0.61 0.31
 -5 -8 21 0.07 0.31
 -5 9 0 0.15 0.13
 -5 9 0 -0.13 0.09
 -5 -9 0 -0.15 0.1
 -5 9 1 16.97 0.33
 -5 -9 1 16.9 0.33
 -5 9 -1 17.4 0.33
 5 9 1 17.34 0.33
 -5 -9 -1 16.26 0.33
 -5 9 -1 17.54 0.45
 -5 9 1 17.18 0.44
 5 -9 2 3.69 0.14
 5 9 2 3.49 0.14
 -5 9 -2 4.3 0.22
 -5 9 2 3.61 0.2
 -5 9 -3 51.35 0.97
 -5 9 3 50.15 0.94
 5 9 3 50.6 0.83
 -5 9 3 48.99 0.82
 5 -9 3 51.95 0.83
 5 -9 4 65.49 1.04
 5 9 4 65.08 1.04
 -5 -9 4 64.83 1.04
 -5 9 4 63.99 1.03
 -5 -9 -4 63.86 1.06
 -5 9 -4 63.56 1.05
 -5 9 -4 63.99 1.18
 -5 9 4 63.52 1.14
 -5 9 -5 5.67 0.2
 -5 -9 -5 5.32 0.2
 -5 -9 5 5.66 0.18
 -5 9 5 5.15 0.17
 -5 9 -5 5.83 0.26
 -5 9 5 5.65 0.24
 -5 -9 6 79.84 1.26
 -5 9 6 82.46 1.28
 -5 -9 6 79.08 1.4
 -5 9 -6 75.66 1.39
 -5 9 6 77.48 1.35
 -5 9 -6 77.97 1.29
 -5 -9 -6 76.55 1.3
 -5 -9 7 15.01 0.34
 -5 9 7 14.69 0.34
 -5 -9 -7 13.88 0.36
 -5 9 -7 14.6 0.35
 -5 -9 7 14.81 0.44
 -5 9 -7 14.95 0.43
 -5 9 7 14.73 0.39
 -5 -9 8 5.72 0.21
 -5 -9 -8 6.08 0.24
 -5 9 -8 6.51 0.24
 5 -9 8 5.72 0.22
 5 9 8 5.99 0.22
 -5 -9 8 5.64 0.29
 -5 9 8 5.9 0.25
 -5 9 -8 6.48 0.29
 -5 -9 -9 1.15 0.17
 -5 9 -9 1.24 0.17
 5 -9 9 0.56 0.15
 5 9 9 1.07 0.16
 -5 -9 -9 1.35 0.17
 -5 -9 9 1.63 0.21
 -5 9 -9 1.06 0.19
 -5 9 9 1.09 0.17
 -5 -9 -10 43.26 0.85
 -5 9 -10 44.73 0.85
 5 9 10 44.31 0.81
 -5 -9 -10 43.47 0.82
 -5 -9 10 44.45 0.92
 -5 9 -10 43.99 0.92
 -5 9 10 44.55 0.83
 -5 9 -11 10.31 0.34
 -5 -9 -11 9.66 0.35
 5 9 11 10.01 0.32
 5 -9 11 10.78 0.32
 -5 9 -11 10.95 0.39
 -5 9 11 10.68 0.32
 -5 -9 11 10.18 0.39
 -5 -9 -11 9.81 0.3
 5 -9 12 1.35 0.2
 5 9 12 0.98 0.2
 -5 -9 12 0.91 0.21
 -5 9 -12 0.93 0.22
 -5 9 12 1.11 0.16
 -5 -9 -12 1.09 0.16
 5 9 13 2.83 0.23
 5 -9 13 3.27 0.24
 -5 -9 -13 3.15 0.18
 -5 9 -13 3.29 0.26
 -5 9 13 3.32 0.19
 -5 -9 13 3.25 0.27
 5 9 14 9.54 0.35
 5 -9 14 9.93 0.34
 -5 9 -14 8.66 0.38
 -5 9 14 9.15 0.27
 -5 -9 14 9.03 0.37
 -5 -9 -14 9.01 0.26
 -5 9 15 4.92 0.31
 -5 -9 15 5.71 0.31
 5 -9 15 5.84 0.3
 5 9 15 5.83 0.3
 -5 9 -15 5.95 0.33
 -5 -9 15 5.73 0.33
 -5 9 16 -0.12 0.23
 -5 -9 16 -0.2 0.22
 5 -9 16 -0.09 0.23
 5 9 16 -0.09 0.23
 -5 9 -16 0.12 0.22
 -5 -9 16 0.1 0.23
 -5 9 17 0.04 0.26
 -5 -9 17 0.12 0.25
 5 9 17 0.02 0.24
 5 -9 17 -0.12 0.24
 -5 9 -17 0.51 0.25
 -5 -9 17 0.46 0.24
 -5 9 18 10.89 0.47
 -5 -9 18 11.72 0.47
 5 9 18 11.81 0.45
 5 -9 18 12.2 0.44
 -5 -9 18 11.92 0.45
 -5 9 19 -0.11 0.29
 -5 -9 19 0.05 0.27
 5 -9 19 0.35 0.27
 5 9 19 0.19 0.27
 -5 -9 19 0.17 0.24
 -5 9 20 8.42 0.46
 -5 -9 20 8.8 0.45
 5 -9 20 9.46 0.43
 5 9 20 9.18 0.43
 -5 -9 20 8.25 0.4
 -5 -9 21 0.03 0.27
 -5 -10 0 0.5 0.16
 -5 10 0 0.52 0.16
 -5 10 0 -0.03 0.1
 -5 -10 0 -0.09 0.1
 -5 -10 1 3.56 0.23
 -5 10 -1 3.57 0.22
 -5 10 1 3.81 0.23
 -5 10 1 3.19 0.13
 -5 -10 1 3.17 0.14
 5 10 2 0.1 0.1
 -5 -10 2 0.27 0.17
 -5 10 2 0.63 0.16
 -5 10 -2 0.57 0.16
 -5 -10 2 0.09 0.1
 5 -10 3 25.65 0.45
 5 10 3 25.3 0.45
 -5 -10 3 25.72 0.61
 -5 10 -3 25.58 0.47
 -5 -10 -3 24.33 0.47
 -5 10 3 25.62 0.58
 -5 10 -3 24.93 0.59
 -5 -10 -4 5.55 0.2
 -5 10 -4 5.73 0.19
 5 10 4 5.54 0.18
 -5 -10 4 5.52 0.17
 -5 10 4 5.57 0.17
 5 -10 4 5.69 0.17
 -5 -10 -4 5.28 0.27
 -5 -10 4 5.17 0.28
 -5 10 4 5.8 0.26
 -5 10 -4 5.89 0.28
 -5 10 -5 19.17 0.4
 -5 -10 -5 18.34 0.4
 -5 -10 5 18.84 0.37
 5 10 5 19.16 0.38
 5 -10 5 19.39 0.37
 -5 10 5 18.41 0.37
 -5 -10 -5 18.02 0.47
 -5 -10 5 18.66 0.51
 -5 10 5 18.54 0.47
 -5 10 -5 18.6 0.5
 -5 10 6 7.25 0.21
 -5 -10 -6 7.28 0.24
 -5 10 -6 7.21 0.24
 -5 -10 6 7.61 0.21
 -5 -10 -6 7.49 0.29
 -5 -10 6 7.88 0.33
 -5 10 -6 7.39 0.32
 -5 10 6 7.52 0.29
 -5 10 7 18.71 0.39
 -5 -10 7 18.58 0.38
 -5 -10 -7 18.32 0.47
 -5 -10 7 19.03 0.52
 -5 10 -7 18.59 0.51
 -5 10 7 17.68 0.46
 -5 -10 -7 17.9 0.42
 -5 10 -7 18.53 0.41
 -5 -10 8 16.13 0.36
 -5 10 8 16.35 0.36
 -5 -10 -8 15.14 0.39
 -5 10 -8 15.38 0.38
 -5 -10 -8 15.56 0.42
 -5 -10 8 15.26 0.47
 -5 10 -8 15.67 0.47
 -5 10 8 15.32 0.42
 -5 -10 9 0.63 0.14
 -5 -10 -9 0.47 0.16
 -5 10 -9 0.69 0.16
 5 -10 9 0.71 0.16
 5 10 9 0.7 0.16
 -5 -10 9 1.23 0.21
 -5 -10 -9 0.92 0.17
 -5 10 9 0.79 0.17
 -5 10 -9 0.69 0.2
 -5 10 -10 5.08 0.25
 -5 -10 -10 5.11 0.26
 5 -10 10 6.49 0.24
 5 10 10 5.78 0.24
 -5 10 10 5.9 0.26
 -5 10 -10 5.44 0.31
 -5 -10 10 5.54 0.31
 -5 -10 -10 5.69 0.25
 5 10 11 3.12 0.21
 5 -10 11 3 0.21
 -5 10 -11 3.28 0.27
 -5 -10 11 2.89 0.27
 -5 10 11 2.91 0.21
 -5 -10 -11 3.12 0.2
 5 10 12 1.24 0.19
 5 -10 12 1.13 0.19
 -5 10 12 0.96 0.17
 -5 10 -12 1.16 0.24
 -5 -10 -12 0.94 0.16
 -5 -10 12 1.11 0.24
 -5 10 13 1.06 0.21
 -5 -10 13 0.86 0.2
 5 10 13 0.66 0.2
 5 -10 13 0.89 0.2
 -5 10 13 0.87 0.17
 -5 10 -13 0.68 0.23
 -5 -10 -13 0.92 0.16
 -5 -10 13 1.03 0.23
 -5 10 14 4.15 0.28
 -5 -10 14 4.45 0.28
 5 -10 14 5.06 0.28
 5 10 14 4.8 0.28
 -5 10 14 4.28 0.21
 -5 10 -14 4.89 0.32
 -5 -10 -14 4.39 0.2
 -5 -10 14 4.4 0.32
 -5 10 15 0.35 0.23
 -5 -10 15 -0.05 0.22
 5 -10 15 0.34 0.22
 5 10 15 0.18 0.21
 -5 10 -15 0.52 0.24
 -5 -10 15 0.02 0.23
 -5 10 16 -0.01 0.26
 -5 -10 16 -0.15 0.25
 5 -10 16 0.2 0.23
 5 10 16 0.36 0.24
 -5 10 -16 0.57 0.25
 -5 -10 16 0.25 0.24
 -5 10 17 0.7 0.27
 -5 -10 17 0.86 0.28
 5 -10 17 1.31 0.27
 5 10 17 1.05 0.27
 -5 10 -17 1.6 0.29
 -5 -10 17 1.62 0.28
 -5 10 18 1.6 0.31
 -5 -10 18 1.73 0.3
 5 10 18 2.24 0.3
 5 -10 18 2.16 0.3
 -5 -10 18 1.98 0.3
 -5 10 19 3.91 0.37
 -5 -10 19 3.86 0.36
 5 10 19 5.39 0.37
 5 -10 19 4.82 0.35
 -5 -10 19 4.91 0.36
 -5 10 20 0.04 0.31
 -5 -10 20 0.14 0.3
 -5 -10 20 0.39 0.29
 5 10 20 -0.02 0.31
 5 -10 20 0.09 0.3
 -5 -10 21 3.2 0.34
 -5 -11 0 0.18 0.17
 -5 11 0 0.33 0.17
 -5 -11 1 10.59 0.24
 -5 11 1 10.62 0.24
 -5 -11 -1 12.01 0.38
 -5 -11 1 11.69 0.39
 -5 11 -1 11.87 0.39
 -5 11 1 12.18 0.39
 -5 -11 -2 6 0.21
 -5 -11 2 6.39 0.18
 -5 11 2 6.55 0.18
 -5 -11 -2 7.55 0.32
 -5 11 -2 6.03 0.19
 -5 -11 2 6.81 0.31
 -5 11 -2 7.74 0.32
 -5 11 2 7.39 0.31
 5 -11 3 21.39 0.41
 5 11 3 22.02 0.42
 -5 -11 -3 25.05 0.45
 -5 11 -3 22.03 0.43
 -5 -11 -3 23.56 0.57
 -5 -11 3 22.43 0.59
 -5 11 -3 23.31 0.59
 -5 11 3 24.61 0.57
 5 -11 4 149.85 2.29
 -5 -11 -4 149.36 2.32
 -5 11 -4 150.3 2.31
 5 11 4 151.41 2.29
 -5 -11 -4 148.98 2.46
 -5 -11 4 147.36 2.5
 -5 11 -4 154.18 2.5
 -5 11 4 153.22 2.46
 -5 11 -5 5.54 0.22
 -5 -11 -5 3.42 0.18
 -5 -11 5 3.97 0.15
 5 -11 5 3.46 0.15
 -5 11 5 3.84 0.15
 5 11 5 3.48 0.16
 -5 -11 -5 4.24 0.25
 -5 -11 5 5.01 0.29
 -5 11 -5 5.48 0.3
 -5 11 5 3.96 0.24
 -5 11 6 0.23 0.1
 -5 -11 -6 -0.27 0.14
 -5 11 -6 -0.26 0.14
 -5 -11 6 0.26 0.1
 5 -11 6 0.04 0.11
 5 11 6 0.09 0.11
 -5 -11 6 0.4 0.19
 -5 -11 -6 0.34 0.18
 -5 11 6 0.07 0.16
 -5 11 -6 0.21 0.19
 -5 -11 7 1.19 0.12
 -5 11 7 1.1 0.13
 -5 -11 7 1.55 0.21
 -5 -11 -7 1.02 0.19
 -5 11 -7 1.03 0.22
 -5 11 7 1.29 0.19
 -5 -11 -7 0.86 0.15
 -5 11 -7 0.84 0.14
 -5 -11 8 -0.09 0.12
 -5 11 8 0.13 0.12
 -5 -11 -8 0.09 0.17
 -5 -11 8 0.21 0.19
 -5 11 -8 0.08 0.19
 -5 11 8 0.26 0.17
 -5 -11 -8 -0.14 0.15
 -5 11 -8 -0.16 0.15
 -5 -11 9 0.35 0.13
 -5 11 9 0.27 0.14
 -5 -11 -9 0.35 0.18
 -5 -11 9 0.28 0.2
 -5 11 -9 0.65 0.22
 -5 11 9 0.46 0.18
 -5 11 10 16.54 0.44
 -5 -11 -10 15.41 0.43
 -5 11 -10 15.95 0.51
 -5 -11 10 15.8 0.52
 5 11 10 17 0.4
 5 -11 10 17.67 0.4
 -5 -11 10 16.73 0.39
 5 11 11 -0.1 0.18
 5 -11 11 -0.15 0.18
 -5 11 -11 0.24 0.22
 -5 -11 11 0.11 0.22
 -5 -11 -11 0.08 0.17
 -5 11 11 0.17 0.18
 -5 11 12 1.25 0.21
 -5 -11 12 1.33 0.21
 5 11 12 1.75 0.21
 5 -11 12 1.78 0.21
 -5 11 12 1.27 0.19
 -5 -11 12 1.44 0.25
 -5 -11 -12 1.61 0.19
 -5 -11 13 2.41 0.24
 -5 11 13 2.39 0.25
 5 11 13 2.3 0.23
 5 -11 13 2.54 0.24
 -5 11 13 2.47 0.21
 -5 11 -13 2.69 0.3
 -5 -11 -13 2.69 0.2
 -5 -11 13 2.51 0.29
 -5 11 14 3.07 0.28
 -5 -11 14 2.98 0.27
 5 11 14 3.14 0.26
 5 -11 14 3.32 0.26
 -5 11 -14 3.63 0.32
 -5 -11 -14 3.02 0.2
 -5 -11 14 3.54 0.32
 -5 11 15 1.19 0.26
 -5 -11 15 1.33 0.25
 5 11 15 1.38 0.25
 5 -11 15 1.7 0.25
 -5 11 -15 1.68 0.29
 -5 -11 15 1.48 0.28
 -5 11 16 9.28 0.43
 -5 -11 16 9.81 0.41
 5 11 16 10.7 0.4
 5 -11 16 11.24 0.4
 -5 11 -16 10.38 0.45
 -5 -11 16 10.35 0.45
 -5 -11 17 15.99 0.53
 -5 11 17 15.32 0.54
 5 11 17 17.57 0.51
 5 -11 17 18.15 0.51
 -5 -11 17 17.2 0.57
 -5 11 18 3.28 0.35
 -5 -11 18 3.6 0.34
 5 -11 18 4.68 0.34
 5 11 18 4.25 0.34
 -5 -11 18 4.78 0.36
 -5 11 19 2.24 0.33
 -5 -11 19 2.09 0.31
 5 11 19 2.2 0.33
 5 -11 19 2.53 0.33
 -5 -11 19 1.88 0.32
 -5 11 20 3.89 0.39
 -5 -11 20 4.67 0.38
 -5 -11 20 4.54 0.38
 5 -11 20 4.47 0.37
 5 11 20 4.71 0.37
 -5 -11 21 3.26 0.36
 -5 -12 0 0.07 0.18
 -5 12 0 0.15 0.19
 -5 -12 -1 3.58 0.25
 -5 -12 1 2.79 0.25
 -5 12 -1 3.45 0.25
 -5 12 1 3.5 0.26
 -5 12 -1 2.28 0.12
 -5 -12 -1 2.76 0.13
 -5 -12 2 6.04 0.31
 -5 -12 -2 7.37 0.33
 -5 12 -2 6.1 0.32
 -5 12 2 7.9 0.34
 -5 -12 -3 48.48 0.79
 -5 12 -3 47.9 0.78
 -5 12 3 46.84 0.76
 -5 -12 3 46.58 0.77
 -5 -12 3 49.29 1
 -5 -12 -3 49.62 0.98
 -5 12 -3 49.89 1
 -5 12 3 50.98 0.97
 -5 -12 -4 0.63 0.2
 -5 -12 4 2.62 0.26
 -5 12 -4 3.45 0.29
 -5 12 4 0.76 0.2
 5 -12 5 4.1 0.15
 -5 -12 -5 3.96 0.18
 -5 12 -5 3.97 0.17
 5 12 5 3.85 0.15
 -5 -12 -5 4.2 0.27
 -5 -12 5 3.72 0.28
 -5 12 -5 3.96 0.29
 -5 12 5 4.36 0.26
 -5 12 -6 1.87 0.15
 -5 -12 -6 1.42 0.15
 -5 -12 -6 1.85 0.22
 -5 12 -6 1.82 0.24
 -5 12 6 1.57 0.21
 -5 -12 6 1.68 0.23
 -5 -12 6 1.99 0.12
 5 -12 6 1.91 0.13
 -5 12 6 2.07 0.13
 5 12 6 1.62 0.13
 5 -12 7 0 0.12
 -5 -12 7 0.2 0.11
 -5 12 7 0.28 0.11
 -5 -12 -7 -0.04 0.19
 -5 -12 7 0.25 0.2
 -5 12 -7 0.09 0.21
 -5 12 7 0.18 0.17
 -5 12 8 0.09 0.12
 -5 -12 8 0.11 0.11
 -5 12 8 0.05 0.17
 -5 12 -8 0.36 0.22
 -5 -12 -8 0.1 0.19
 -5 -12 8 0.28 0.21
 -5 -12 9 1.34 0.14
 -5 12 9 1.59 0.16
 -5 12 9 1.7 0.22
 -5 12 -9 1.58 0.25
 -5 -12 9 1.42 0.24
 -5 -12 -9 1.55 0.22
 -5 12 10 0.01 0.15
 -5 -12 10 -0.13 0.15
 -5 12 10 -0.07 0.17
 -5 -12 10 0.16 0.16
 -5 12 10 0.25 0.2
 -5 -12 10 0.17 0.23
 -5 -12 -10 0.05 0.19
 -5 12 -10 -0.04 0.23
 -5 12 11 2.1 0.19
 -5 -12 11 2.28 0.18
 -5 -12 11 2.34 0.21
 -5 12 11 1.78 0.21
 5 -12 11 2.29 0.21
 5 12 11 2.35 0.21
 -5 12 -11 2.61 0.3
 -5 12 11 2.47 0.23
 -5 -12 -11 2.51 0.23
 -5 -12 11 2.44 0.29
 -5 -12 12 2.85 0.21
 -5 12 12 2.26 0.24
 -5 -12 12 2.78 0.24
 5 -12 12 3.38 0.23
 5 12 12 2.93 0.23
 -5 12 12 2.84 0.24
 -5 12 -12 3.13 0.32
 -5 -12 12 2.64 0.31
 -5 -12 -12 2.74 0.23
 -5 12 13 0.14 0.21
 -5 -12 13 0.23 0.2
 5 -12 13 0.39 0.2
 5 12 13 0.33 0.2
 -5 12 -13 0.33 0.26
 -5 -12 13 0.32 0.26
 -5 -12 -13 0.12 0.18
 -5 12 14 0.34 0.22
 -5 -12 14 0.55 0.22
 5 12 14 0.32 0.21
 5 -12 14 0.48 0.22
 -5 12 -14 0.25 0.26
 -5 -12 14 0.44 0.26
 -5 12 15 -0.24 0.26
 -5 -12 15 0.03 0.23
 5 -12 15 0.12 0.23
 5 12 15 -0.14 0.24
 -5 12 -15 0.21 0.28
 -5 -12 15 0.26 0.27
 -5 12 16 1.65 0.29
 -5 -12 16 2.06 0.28
 5 -12 16 2.17 0.28
 5 12 16 2.27 0.27
 -5 -12 16 2.49 0.33
 -5 12 17 -0.24 0.28
 -5 -12 17 0.35 0.27
 5 -12 17 -0.04 0.27
 5 12 17 -0.12 0.27
 -5 -12 17 0.32 0.31
 -5 -12 18 -0.03 0.28
 -5 12 18 -0.03 0.29
 5 12 18 -0.09 0.28
 5 -12 18 -0.27 0.28
 -5 -12 18 -0.38 0.3
 -5 12 19 3.63 0.37
 -5 -12 19 4.44 0.36
 5 12 19 4.26 0.35
 5 -12 19 4.14 0.35
 -5 -12 20 2.45 0.34
 5 -12 20 2.81 0.34
 -5 -13 0 2.97 0.28
 -5 -13 0 3.29 0.12
 -5 -13 1 24.17 0.58
 -5 13 -1 26.14 0.59
 -5 13 1 25.15 0.57
 -5 -13 -1 24.03 0.57
 -5 -13 2 4.17 0.3
 -5 13 -2 3.91 0.29
 -5 -13 -3 2.87 0.26
 -5 -13 3 2.63 0.26
 -5 13 3 3 0.26
 -5 13 -3 2.93 0.28
 -5 13 3 2 0.11
 -5 -13 3 2.35 0.12
 -5 -13 -4 -0.04 0.2
 -5 -13 4 0.19 0.21
 -5 13 4 0.04 0.21
 -5 13 -4 0.21 0.22
 -5 13 4 0.17 0.09
 -5 -13 4 0.12 0.1
 5 13 5 2.13 0.13
 -5 13 5 2.42 0.25
 -5 13 -5 2.72 0.28
 -5 -13 5 2.17 0.27
 -5 -13 -5 2.12 0.26
 5 13 6 3.21 0.16
 -5 13 -6 3.81 0.3
 -5 -13 6 3.47 0.3
 -5 -13 -6 3.54 0.27
 5 -13 6 2.92 0.14
 -5 13 7 59.37 1.09
 -5 -13 -7 56.52 1.09
 -5 -13 7 57.61 1.16
 -5 13 -7 58.93 1.15
 -5 13 7 51.32 0.94
 -5 -13 7 51.18 0.93
 -5 -13 7 55.47 0.9
 5 -13 7 57.26 0.91
 -5 13 7 57.49 0.91
 5 13 7 55.51 0.92
 -5 13 8 0.78 0.16
 -5 -13 8 1.41 0.16
 -5 13 8 1.01 0.13
 5 -13 8 0.86 0.13
 -5 -13 8 1.02 0.12
 5 13 8 0.68 0.14
 -5 13 8 1.04 0.22
 -5 -13 8 1.43 0.27
 -5 13 -8 1.85 0.28
 -5 -13 -8 1.29 0.23
 -5 13 9 6.72 0.22
 -5 13 9 6.09 0.25
 -5 -13 9 6.58 0.24
 -5 -13 9 6.34 0.21
 -5 13 -9 7.18 0.38
 -5 13 9 6.32 0.31
 -5 -13 9 6.74 0.38
 -5 -13 -9 6.56 0.32
 -5 -13 10 6.32 0.22
 -5 13 10 6.08 0.23
 -5 13 10 6.29 0.31
 -5 13 -10 6.48 0.38
 -5 -13 10 6.63 0.39
 -5 -13 -10 6.32 0.31
 -5 13 10 5.27 0.26
 -5 -13 10 5.43 0.25
 -5 -13 11 0.13 0.15
 -5 13 11 0.11 0.16
 -5 13 11 0.55 0.22
 -5 13 -11 0.3 0.28
 -5 -13 11 -0.06 0.26
 -5 -13 -11 0.5 0.21
 -5 13 11 -0.3 0.21
 -5 -13 11 -0.01 0.19
 -5 13 12 0.71 0.18
 -5 -13 12 0.53 0.17
 -5 13 12 0.53 0.21
 -5 -13 12 0.72 0.2
 -5 13 -12 1.21 0.29
 -5 -13 -12 0.82 0.21
 -5 -13 12 0.81 0.3
 -5 -13 13 1.44 0.2
 5 -13 13 2 0.24
 5 13 13 1.9 0.24
 -5 13 -13 1.77 0.32
 -5 -13 13 1.2 0.3
 -5 -13 -13 1.43 0.22
 -5 13 13 1.58 0.24
 -5 -13 13 1.5 0.22
 5 -13 14 6.58 0.3
 5 13 14 6.57 0.31
 -5 -13 14 5.57 0.41
 -5 13 14 5.23 0.31
 -5 -13 14 5.25 0.3
 5 13 15 10.82 0.38
 5 -13 15 11.4 0.38
 -5 -13 15 10.82 0.5
 -5 13 15 9.51 0.4
 -5 -13 15 9.53 0.39
 5 -13 16 0.66 0.27
 5 13 16 0.48 0.26
 -5 -13 16 0.84 0.33
 -5 13 16 0.18 0.28
 -5 -13 16 0.36 0.27
 5 13 17 10.13 0.4
 -5 13 17 9.05 0.43
 -5 14 0 0.71 0.23
 -5 -14 0 0.97 0.24
 -5 -14 1 5.66 0.34
 -5 -14 -1 6.43 0.35
 -5 14 1 6.55 0.34
 -5 14 -1 5.9 0.33
 -5 14 2 3.06 0.28
 -5 14 -2 4.23 0.31
 -5 -14 2 4.13 0.31
 -5 -14 -2 3.27 0.29
 -5 14 3 0.76 0.24
 -5 -14 3 1.35 0.26
 -5 -14 -3 0.82 0.24
 -5 14 -3 1.47 0.25
 -5 14 4 2.18 0.28
 -5 14 -4 0.76 0.25
 -5 -14 4 0.93 0.25
 -5 -14 -4 2.02 0.27
 -5 14 5 25.76 0.65
 -5 14 -5 25.94 0.7
 -5 -14 5 24.32 0.7
 -5 -14 -5 24.77 0.65
 -5 14 -6 7.85 0.41
 -5 14 6 6.46 0.34
 -5 -14 6 7.41 0.41
 -5 -14 -6 5.66 0.34
 -5 14 7 4.41 0.3
 -5 14 -7 3.7 0.34
 -5 -14 7 3.75 0.34
 -5 -14 -7 3.59 0.3
 -5 14 -8 0.81 0.28
 -5 14 8 0.88 0.23
 -5 -14 8 0.63 0.28
 -5 -14 -8 0.48 0.24
 -5 14 9 1.2 0.25
 -5 14 -9 1.58 0.3
 -5 -14 9 1.27 0.3
 -5 -14 -9 1.44 0.25
 -5 14 10 3.9 0.29
 -5 14 -10 4.31 0.36
 -5 -14 10 3.9 0.36
 -5 -14 -10 3.64 0.29
 -5 -14 -11 3.26 0.28
 -5 -14 11 3.81 0.36
 -5 -14 12 1.68 0.34
 -5 -14 -12 1.32 0.25
 -5 -14 13 11.23 0.52
 -5 -14 14 6.8 0.45
 -5 15 0 0.78 0.26
 -5 -15 0 0.22 0.25
 -5 15 1 2.62 0.29
 -5 15 -1 2.71 0.31
 -5 -15 -1 3.17 0.32
 -5 -15 1 2.56 0.3
 -5 15 2 3.54 0.31
 -5 15 -2 2.78 0.31
 -5 -15 -2 3.56 0.31
 -5 -15 2 2.57 0.31
 -5 15 3 6.93 0.37
 -5 15 -3 7.09 0.39
 -5 -15 3 6.54 0.38
 -5 -15 -3 6.5 0.37
 -5 15 4 1 0.26
 -5 15 -4 1.92 0.3
 -5 -15 4 1.55 0.29
 -5 -15 -4 0.51 0.25
 -5 15 -5 2.66 0.32
 -5 15 5 3.38 0.31
 -5 -15 5 2.8 0.33
 -5 -15 -5 2.52 0.3
 -5 15 6 0.91 0.27
 -5 15 -6 0.36 0.27
 -5 -15 6 0.11 0.28
 -5 -15 -6 0.88 0.26
 -5 -15 7 27.46 0.78
 -5 -15 -7 28.59 0.72
 -5 15 8 1.25 0.28
 -5 -15 8 1.23 0.32
 -5 -15 -8 1.03 0.27
 -5 -15 -9 33.32 0.78
 -5 -15 9 32.98 0.87
 -5 -15 -10 0.76 0.26
 -5 -15 10 1.04 0.32
 -5 -15 -11 0.89 0.26
 -5 -15 11 1.11 0.32
 -5 -15 -12 6.71 0.35
 -5 16 0 1.94 0.32
 -5 -16 0 1.6 0.31
 -5 16 1 7.25 0.4
 -5 16 -1 6.81 0.4
 -5 -16 1 6.49 0.4
 -5 -16 -1 6.66 0.4
 -5 16 2 2.96 0.32
 -5 -16 -2 2.61 0.32
 -5 -16 2 3.6 0.35
 -5 16 3 0.24 0.26
 -5 -16 -3 0.18 0.26
 -5 -16 3 0.67 0.28
 -5 16 4 0.2 0.27
 -5 -16 4 0.23 0.27
 -5 -16 -4 0.53 0.27
 -5 16 5 0.69 0.28
 -5 -16 5 1.06 0.29
 -5 -16 -5 0.63 0.27
 -5 16 6 1.25 0.29
 -5 -16 -6 1.25 0.29
 -5 -16 6 0.45 0.29
 -5 -16 -7 7.93 0.41
 -5 -16 7 8.39 0.46
 -5 -16 -8 11.29 0.46
 -5 -16 -9 0.56 0.28
 -5 -16 -10 5.86 0.36
 -5 -16 -11 3.81 0.33
 -5 -17 0 2.28 0.34
 -5 -17 1 8.71 0.46
 -5 -17 -1 10.11 0.47
 -5 -17 -2 3.54 0.35
 -5 -17 2 3.56 0.36
 -5 -17 -3 12.46 0.51
 -5 -17 3 10.73 0.51
 -5 -17 -4 0.94 0.3
 -5 -17 -5 5.36 0.38
 -5 -17 -6 5.18 0.39
 -5 -17 -7 0.08 0.29
 -5 -17 -8 -0.19 0.29
 -5 -17 -9 -0.3 0.29
 -5 -17 -10 0.06 0.28
 -5 -18 -5 1.69 0.35
 -5 -18 -6 0.76 0.33
 -5 -18 -7 6.4 0.44
 -5 -18 -8 -0.06 0.34
 -5 -18 -9 1.72 0.35
 6 0 0 41.91 0.71
 6 0 -1 -0.02 0.07
 6 0 1 0.02 0.06
 -6 0 1 0.04 0.06
 -6 0 -2 111.01 1.71
 -6 0 2 108.17 1.71
 6 0 2 109.58 1.71
 -6 0 3 0.02 0.06
 -6 0 -3 -0.04 0.07
 -6 0 4 0.46 0.08
 -6 0 -4 0.47 0.09
 -6 0 5 0.06 0.08
 6 0 5 0.08 0.07
 -6 0 -5 -0.1 0.09
 6 0 6 5.34 0.18
 6 0 7 0.04 0.08
 6 0 8 91.08 1.51
 -6 0 -8 94.9 1.55
 6 0 9 -0.03 0.11
 -6 0 -9 0.03 0.11
 6 0 10 11.14 0.31
 -6 0 -10 11.65 0.34
 6 0 11 -0.1 0.13
 -6 0 -11 -0.04 0.13
 -6 0 -12 -0.09 0.15
 6 0 12 -0.04 0.13
 -6 0 -13 0.27 0.16
 6 0 13 -0.03 0.15
 6 0 14 35.74 0.74
 -6 0 -14 36.61 0.8
 -6 0 -14 36.7 0.67
 6 0 15 -0.33 0.2
 -6 0 -15 -0.22 0.2
 -6 0 -15 -0.07 0.12
 -6 0 -16 -0.24 0.22
 6 0 16 -0.27 0.21
 -6 0 -16 0.02 0.12
 -6 0 -17 -0.06 0.22
 -6 0 -17 -0.04 0.13
 6 0 17 -0.36 0.22
 6 0 18 5.93 0.33
 -6 0 -18 5.34 0.21
 -6 0 18 5.41 0.21
 6 0 19 -0.14 0.25
 6 0 20 8.78 0.41
 -6 0 20 8.16 0.42
 -6 0 21 0.09 0.28
 6 0 21 -0.3 0.29
 6 -1 0 160.32 2.46
 6 1 0 161.26 2.47
 6 -1 -1 29.72 0.54
 6 1 -1 29.78 0.54
 6 -1 1 29.44 0.54
 6 1 1 28.77 0.53
 -6 1 1 30.08 0.53
 -6 -1 1 30.43 0.53
 -6 1 -2 0.42 0.08
 -6 -1 -2 0.26 0.08
 -6 -1 2 0.32 0.07
 -6 1 2 0.31 0.07
 6 -1 2 0.21 0.07
 6 1 2 0.21 0.07
 -6 -1 3 57.43 0.95
 -6 1 3 55.86 0.95
 -6 -1 -3 57.08 0.94
 -6 1 -3 57.44 0.94
 -6 1 4 69.96 1.16
 -6 -1 4 71.69 1.16
 -6 -1 -4 69.99 1.16
 -6 1 -4 72.03 1.16
 -6 1 5 0.22 0.08
 -6 -1 5 0.21 0.08
 -6 -1 -5 0.12 0.09
 -6 1 -5 0.26 0.09
 6 1 5 0.4 0.09
 6 -1 6 7.96 0.22
 6 1 6 7.73 0.22
 6 -1 7 32.88 0.61
 6 1 7 31.61 0.6
 6 1 8 24.14 0.5
 6 -1 8 24.81 0.51
 -6 -1 -8 26.35 0.54
 -6 1 -8 25.28 0.53
 6 -1 9 8.84 0.27
 6 1 9 8.82 0.27
 -6 -1 -9 9.2 0.3
 -6 1 -9 9.04 0.29
 6 1 10 0.18 0.11
 6 -1 10 0.13 0.12
 -6 -1 -10 0.31 0.13
 -6 1 -10 0.34 0.13
 -6 1 -11 17.16 0.45
 -6 -1 -11 17.8 0.46
 6 1 11 16.55 0.41
 6 -1 11 16.57 0.41
 -6 -1 -12 0.32 0.14
 -6 1 -12 0.11 0.15
 6 1 12 0.23 0.14
 6 -1 12 0.31 0.14
 6 1 13 24.44 0.56
 6 -1 13 24.36 0.56
 -6 -1 -13 24.43 0.6
 -6 1 -13 25.6 0.61
 -6 1 -13 25.9 0.52
 -6 -1 -14 28.83 0.69
 -6 1 -14 30.28 0.69
 6 1 14 28.45 0.63
 6 -1 14 28.75 0.63
 -6 1 -14 28.53 0.57
 -6 -1 -15 6.98 0.34
 -6 1 -15 7.08 0.35
 -6 -1 -15 7.11 0.22
 -6 1 -15 6.89 0.24
 6 1 15 6.22 0.3
 6 -1 15 6.56 0.3
 -6 1 -16 11.87 0.44
 -6 -1 -16 12.13 0.45
 6 1 16 11.46 0.4
 6 -1 16 12.13 0.4
 -6 -1 -16 11.79 0.29
 -6 1 -16 11.86 0.32
 -6 -1 -17 0.05 0.22
 -6 1 -17 0.05 0.23
 6 -1 17 0.2 0.22
 6 1 17 0.08 0.21
 -6 1 -17 0.58 0.15
 -6 -1 -17 0.24 0.12
 -6 -1 17 0.43 0.15
 6 -1 18 -0.02 0.22
 6 1 18 0.1 0.23
 -6 -1 -18 0.14 0.13
 -6 1 -18 0.44 0.16
 -6 -1 18 0.46 0.16
 6 -1 19 0.07 0.25
 6 1 19 -0.03 0.25
 -6 1 20 2.78 0.33
 -6 -1 20 2.67 0.31
 6 1 20 3.09 0.32
 6 -1 20 2.4 0.3
 -6 1 21 6.61 0.41
 -6 -1 21 7.12 0.42
 6 1 21 6.55 0.4
 6 -1 21 7.3 0.41
 6 2 0 181.67 2.77
 6 -2 0 181.81 2.77
 6 -2 -1 0.11 0.08
 6 -2 1 0.04 0.07
 6 2 1 0.05 0.07
 6 2 -1 0.22 0.08
 -6 -2 1 0.07 0.07
 -6 2 1 0.12 0.07
 -6 2 -2 1.73 0.1
 -6 -2 -2 1.79 0.11
 -6 2 2 1.55 0.1
 6 2 2 1.49 0.1
 6 -2 2 1.56 0.1
 -6 -2 2 1.44 0.1
 -6 -2 3 65.59 1.09
 -6 2 3 66.04 1.09
 -6 -2 -3 66.77 1.09
 -6 2 -3 67.63 1.09
 -6 -2 4 25.1 0.49
 -6 2 4 25.38 0.49
 -6 2 -4 25.33 0.48
 -6 -2 -4 25.03 0.49
 -6 -2 5 42.7 0.77
 -6 2 5 43.1 0.77
 -6 -2 -5 43.82 0.77
 -6 2 -5 45.28 0.77
 6 2 5 43.09 0.76
 6 -2 5 44.11 0.76
 6 2 6 4.16 0.16
 6 -2 6 4.22 0.17
 6 2 7 8.7 0.25
 6 -2 7 8.85 0.25
 6 -2 8 0.39 0.11
 6 2 8 0.54 0.11
 -6 -2 -8 0.41 0.11
 -6 2 -8 0.49 0.11
 6 2 9 17.12 0.4
 6 -2 9 17.19 0.4
 -6 -2 -9 16.91 0.43
 -6 2 -9 16.96 0.42
 -6 -2 -10 19.66 0.48
 -6 2 -10 20.13 0.48
 6 2 10 18.51 0.44
 6 -2 10 19.87 0.44
 -6 -2 -11 27.88 0.62
 -6 2 -11 27.65 0.61
 6 2 11 26.79 0.58
 6 -2 11 28.35 0.58
 6 2 12 21.99 0.51
 6 -2 12 22.36 0.51
 -6 -2 -12 23 0.55
 -6 2 -12 22.6 0.55
 -6 2 -12 22.07 0.49
 6 -2 13 16.29 0.43
 6 2 13 15.72 0.43
 -6 -2 -13 16.84 0.47
 -6 2 -13 17.68 0.48
 -6 2 -13 16.6 0.4
 -6 -2 -14 -0.02 0.19
 -6 2 -14 0.01 0.19
 -6 2 -14 0.3 0.15
 6 -2 14 0.3 0.17
 6 2 14 0.17 0.17
 6 2 15 16.94 0.47
 6 -2 15 15.94 0.46
 -6 2 -15 16.67 0.4
 -6 -2 -15 15.64 0.5
 -6 2 -15 16.25 0.51
 6 -2 16 10.57 0.39
 6 2 16 10.86 0.39
 -6 2 -16 11.74 0.32
 -6 -2 -16 10.33 0.26
 -6 -2 -16 10.73 0.43
 -6 2 -16 10.78 0.43
 6 2 17 10.35 0.4
 6 -2 17 10.52 0.4
 -6 -2 17 10.51 0.31
 -6 -2 -17 9.7 0.25
 -6 -2 -17 10.64 0.43
 -6 2 -17 10.19 0.43
 -6 2 -18 17.08 0.41
 -6 -2 18 16.88 0.41
 6 -2 18 16.91 0.52
 6 2 18 17.14 0.52
 6 2 19 -0.1 0.27
 6 -2 19 0.19 0.26
 -6 2 -19 0.26 0.17
 -6 -2 19 0.26 0.16
 -6 2 20 3.09 0.33
 -6 -2 20 3.35 0.33
 6 2 20 3.42 0.33
 6 -2 20 3.25 0.32
 -6 -2 21 3.16 0.34
 6 2 21 2.83 0.34
 6 -2 21 2.71 0.33
 6 3 0 33.55 0.59
 6 -3 0 33.39 0.59
 6 3 -1 106.32 1.66
 6 -3 -1 104.8 1.66
 6 -3 1 105.38 1.65
 -6 -3 1 106.34 1.65
 -6 3 1 106.99 1.65
 6 3 1 101.97 1.65
 -6 -3 -2 87.05 1.38
 -6 3 -2 88.04 1.38
 -6 -3 2 86.08 1.38
 6 3 2 87.38 1.38
 6 -3 2 87.99 1.38
 -6 3 2 85.27 1.38
 -6 -3 3 0.69 0.09
 -6 3 3 0.68 0.09
 -6 -3 -3 0.67 0.09
 -6 3 -3 0.61 0.1
 -6 3 4 53.83 0.91
 -6 -3 4 53.5 0.9
 -6 -3 -4 52.85 0.91
 -6 3 -4 53.89 0.9
 -6 -3 5 0.56 0.09
 -6 3 5 0.37 0.09
 -6 -3 -5 0.42 0.1
 -6 3 -5 0.52 0.1
 6 3 5 0.51 0.1
 6 3 6 44.29 0.78
 6 -3 6 44.58 0.78
 6 3 7 1.1 0.12
 6 -3 7 0.93 0.11
 -6 -3 -8 0.39 0.11
 -6 3 -8 0.36 0.11
 6 3 8 0.36 0.11
 6 -3 8 0.3 0.11
 -6 -3 -9 51.56 0.95
 -6 3 -9 50.72 0.94
 6 3 9 50.62 0.91
 6 -3 9 51.83 0.91
 -6 -3 -10 56.11 1.04
 -6 3 -10 56.92 1.04
 -6 3 -10 56.93 1.02
 6 3 10 56.64 1
 6 -3 10 57.09 1
 -6 -3 -11 8.51 0.31
 -6 3 -11 8.69 0.31
 -6 3 -11 9.21 0.29
 6 -3 11 8.63 0.28
 6 3 11 8.51 0.29
 6 -3 12 21.22 0.5
 6 3 12 20.96 0.49
 -6 -3 -12 21.06 0.53
 -6 3 -12 21.26 0.53
 -6 3 -12 21.87 0.49
 6 -3 13 124.09 2.03
 6 3 13 123.51 2.04
 -6 3 -13 124.81 2.01
 -6 -3 -13 124.03 2.1
 -6 3 -13 125.41 2.09
 6 -3 14 28.52 0.63
 6 3 14 28.08 0.63
 -6 3 -14 28.91 0.6
 -6 -3 -14 28.86 0.69
 -6 3 -14 28.38 0.68
 -6 -3 -15 1.36 0.24
 -6 3 -15 1.38 0.24
 6 -3 15 1.36 0.21
 6 3 15 1.5 0.22
 -6 3 -15 1.64 0.18
 6 3 16 26.45 0.64
 6 -3 16 27.25 0.63
 -6 3 -16 27.67 0.69
 -6 -3 -16 26.52 0.68
 -6 -3 -16 25.78 0.48
 -6 -3 16 26.75 0.57
 -6 3 -16 26.96 0.57
 6 -3 17 19.4 0.52
 6 3 17 18.66 0.53
 -6 -3 -17 18.94 0.57
 -6 3 -17 18.27 0.56
 -6 -3 17 18.86 0.45
 -6 3 -17 19.16 0.45
 -6 3 -18 1.56 0.19
 -6 -3 18 1.51 0.19
 6 -3 18 1.64 0.25
 6 3 18 1.83 0.28
 6 3 19 2.81 0.3
 -6 -3 19 3.04 0.22
 -6 3 -19 3.25 0.22
 6 -3 19 3.1 0.3
 -6 3 20 1.77 0.3
 -6 -3 20 1.78 0.29
 6 3 20 1.43 0.3
 6 -3 20 1.3 0.28
 -6 3 21 5.09 0.39
 -6 -3 21 4.4 0.37
 6 -3 21 3.89 0.36
 6 3 21 3.85 0.36
 6 -4 0 31.23 0.56
 6 4 0 30.69 0.55
 -6 4 -1 6.72 0.19
 -6 -4 -1 6.78 0.2
 6 -4 -1 6.13 0.19
 6 4 -1 6.49 0.2
 -6 -4 1 6.6 0.18
 6 4 1 6.37 0.19
 -6 4 1 6.78 0.18
 6 -4 1 6.72 0.19
 -6 4 -2 91.99 1.45
 -6 -4 -2 91.21 1.45
 -6 4 2 90.7 1.45
 6 4 2 92 1.45
 6 -4 2 94.13 1.46
 -6 -4 2 91.06 1.45
 -6 -4 -3 83.95 1.34
 -6 4 -3 84.5 1.34
 -6 4 3 81.85 1.34
 -6 -4 3 83.96 1.34
 -6 -4 -4 1.37 0.12
 -6 4 -4 1.59 0.12
 -6 4 4 1.42 0.11
 -6 -4 4 1.39 0.11
 -6 -4 5 9.18 0.25
 -6 4 5 9.81 0.26
 -6 -4 6 0.58 0.1
 6 4 6 0.63 0.11
 6 -4 6 0.82 0.11
 6 4 7 2.81 0.15
 6 -4 7 2.99 0.16
 -6 4 -8 0.32 0.12
 -6 -4 -8 0.44 0.13
 6 4 8 0.27 0.12
 6 -4 8 0.4 0.12
 -6 -4 -9 4.27 0.21
 -6 4 -9 4.43 0.21
 -6 4 -9 4.2 0.21
 6 4 9 3.93 0.19
 6 -4 9 4.36 0.2
 6 -4 10 23.66 0.5
 6 4 10 23.32 0.5
 -6 -4 -10 21.89 0.53
 -6 4 -10 22.55 0.53
 -6 4 -10 23.24 0.52
 -6 -4 -11 18.94 0.49
 -6 4 -11 18.45 0.48
 6 4 11 19.08 0.45
 6 -4 11 19.35 0.45
 -6 4 -11 19.53 0.46
 -6 -4 -12 5.03 0.26
 -6 4 -12 5.26 0.26
 6 4 12 5.16 0.24
 6 -4 12 5.54 0.25
 -6 4 -12 5.14 0.24
 -6 -4 -13 43 0.89
 -6 4 -13 42.45 0.88
 -6 4 -13 43.21 0.83
 6 -4 13 43.65 0.84
 6 4 13 42.98 0.84
 -6 -4 -14 32.77 0.75
 -6 4 -14 32.21 0.74
 -6 4 -14 32.62 0.67
 6 -4 14 30.77 0.68
 6 4 14 32.3 0.69
 -6 -4 -15 13.24 0.46
 -6 4 -15 13.18 0.45
 6 4 15 13.06 0.41
 6 -4 15 13.18 0.42
 -6 4 -15 13.28 0.38
 -6 4 -16 2.59 0.27
 -6 -4 -16 2.2 0.27
 6 -4 16 2.11 0.25
 6 4 16 2.06 0.25
 -6 4 -16 2.16 0.21
 -6 -4 16 2.61 0.22
 6 4 17 2.68 0.28
 6 -4 17 2.96 0.28
 -6 4 -17 4.16 0.25
 -6 -4 17 3.81 0.24
 -6 4 -18 0.19 0.18
 -6 -4 18 0.13 0.18
 6 -4 18 -0.45 0.26
 6 4 18 -0.38 0.27
 6 4 19 -0.06 0.27
 6 -4 19 -0.24 0.26
 -6 4 -19 0.46 0.19
 -6 -4 19 0.15 0.18
 -6 4 20 0.24 0.27
 -6 -4 20 0.28 0.26
 6 4 20 0.18 0.28
 6 -4 20 0.46 0.27
 -6 4 21 4.92 0.4
 -6 -4 21 4.87 0.38
 6 -4 21 4.87 0.37
 6 4 21 5.07 0.38
 6 5 0 -0.09 0.09
 6 -5 0 -0.11 0.1
 -6 -5 -1 69.71 1.13
 -6 5 -1 71.78 1.13
 6 -5 1 69.4 1.13
 6 5 -1 70.77 1.14
 6 5 1 69.87 1.14
 -6 -5 -2 130.17 2.04
 -6 5 -2 132.48 2.04
 6 -5 2 132.44 2.04
 -6 -5 2 131.2 2.04
 -6 5 2 133.48 2.04
 6 5 2 130.61 2.04
 -6 5 -3 23.02 0.44
 -6 -5 -3 22.07 0.44
 -6 -5 3 22.66 0.44
 6 5 3 22.1 0.43
 6 -5 3 22.93 0.44
 -6 5 3 23.13 0.44
 -6 -5 4 23.67 0.45
 -6 -5 -4 22.2 0.46
 -6 5 4 23.25 0.45
 -6 5 -4 23.84 0.46
 -6 -5 5 96.65 1.52
 -6 5 5 92.66 1.52
 6 5 6 46.43 0.81
 6 -5 6 46.08 0.81
 -6 -5 6 46.27 0.81
 -6 5 6 46.39 0.82
 -6 5 -6 47.08 0.88
 -6 5 -7 2.1 0.16
 6 -5 7 2.15 0.15
 6 5 7 2.03 0.15
 -6 -5 -7 1.85 0.15
 -6 5 -7 2.05 0.15
 -6 5 -8 7.61 0.28
 -6 -5 -8 6.76 0.25
 -6 5 -8 7.24 0.25
 6 5 8 6.97 0.23
 6 -5 8 6.87 0.23
 6 -5 9 27.8 0.55
 6 5 9 26.78 0.54
 -6 -5 -9 25.9 0.58
 -6 5 -9 26.53 0.57
 -6 5 -9 26.04 0.58
 6 -5 10 54.21 0.95
 6 5 10 52.53 0.95
 -6 5 -10 51.9 0.98
 -6 -5 -10 52.47 0.99
 -6 5 -10 53.15 0.98
 6 -5 11 5.45 0.24
 6 5 11 5.31 0.24
 -6 5 -11 5.21 0.25
 -6 -5 -11 5.12 0.26
 -6 5 -11 5.19 0.25
 6 -5 12 32.62 0.67
 6 5 12 32.39 0.67
 -6 5 -12 33.03 0.68
 -6 -5 -12 31.26 0.7
 -6 5 -12 31.97 0.7
 6 -5 13 10.08 0.34
 6 5 13 10.34 0.34
 -6 5 -13 10.23 0.34
 -6 -5 -13 9.35 0.37
 -6 5 -13 9.82 0.36
 -6 -5 -14 3.85 0.28
 -6 5 -14 4.13 0.28
 6 5 14 3.72 0.25
 6 -5 14 4 0.25
 -6 5 -14 4.23 0.24
 6 5 15 20.56 0.53
 6 -5 15 20.71 0.53
 -6 -5 -15 20.8 0.58
 -6 5 -15 20.9 0.57
 -6 5 15 21.25 0.42
 -6 -5 15 19.85 0.51
 -6 5 -15 20.46 0.51
 6 -5 16 30.98 0.69
 6 5 16 30.59 0.69
 -6 -5 16 30.37 0.66
 -6 5 16 28.48 0.53
 -6 5 -16 30.36 0.66
 -6 -5 -16 30.18 0.74
 -6 5 -16 31.14 0.73
 6 -5 17 9.19 0.38
 6 5 17 9.49 0.39
 -6 5 -17 9.54 0.34
 -6 -5 17 9.41 0.34
 -6 5 -18 2.41 0.24
 -6 -5 18 2.29 0.23
 6 5 18 2.01 0.28
 6 -5 18 2.05 0.27
 -6 5 19 0.55 0.26
 -6 -5 19 0.38 0.24
 6 -5 19 -0.04 0.26
 6 5 19 -0.2 0.27
 -6 5 -19 0.49 0.21
 -6 -5 19 0.06 0.2
 6 5 20 2.48 0.32
 6 -5 20 2.67 0.31
 -6 -5 20 3.18 0.25
 -6 5 20 3.24 0.34
 -6 -5 20 2.6 0.32
 -6 5 21 0.45 0.31
 -6 -5 21 0.53 0.3
 6 5 21 0.01 0.3
 6 -5 21 0.15 0.29
 6 6 0 11.87 0.27
 6 -6 0 11.45 0.27
 -6 -6 -1 10.64 0.25
 -6 6 -1 10.99 0.25
 6 6 1 10.18 0.25
 6 -6 1 10.72 0.25
 6 -6 2 5.64 0.18
 6 6 2 5.37 0.17
 -6 -6 2 5.39 0.17
 -6 6 2 5.26 0.17
 -6 -6 -2 5.61 0.18
 -6 6 -2 5.3 0.18
 6 6 3 0.64 0.09
 -6 6 -3 0.45 0.12
 6 -6 3 0.51 0.09
 -6 -6 3 0.48 0.09
 -6 -6 -3 0.56 0.11
 -6 6 -3 0.5 0.1
 -6 6 3 0.57 0.09
 -6 6 -4 40.39 0.78
 -6 6 4 39.22 0.7
 -6 -6 4 40.11 0.7
 -6 6 -4 40.87 0.71
 -6 -6 -4 39.1 0.71
 -6 6 -5 57.4 1.06
 -6 6 5 58.96 0.98
 -6 -6 5 58.05 0.98
 -6 6 -6 2.07 0.18
 -6 -6 6 2.15 0.14
 -6 6 6 2.01 0.14
 -6 6 -7 20.11 0.49
 -6 -6 -7 20.02 0.45
 -6 6 -7 20.4 0.45
 -6 -6 7 20.53 0.44
 6 6 7 20.49 0.43
 6 -6 7 20.96 0.44
 6 -6 8 4.5 0.19
 6 6 8 4.12 0.19
 -6 -6 -8 4.33 0.21
 -6 6 -8 4.58 0.21
 -6 6 -8 4.23 0.22
 -6 6 -9 0.23 0.14
 -6 -6 -9 0.06 0.14
 -6 6 -9 0.11 0.14
 6 6 9 0.28 0.13
 6 -6 9 0.34 0.13
 -6 -6 -10 8.5 0.3
 -6 6 -10 8.97 0.3
 -6 6 -10 9.13 0.32
 6 -6 10 8.51 0.28
 6 6 10 8.06 0.28
 -6 -6 -11 60.8 1.14
 -6 6 -11 63.35 1.14
 6 6 11 62.98 1.11
 6 -6 11 64.66 1.11
 -6 6 -11 61.61 1.14
 -6 -6 -12 3.75 0.25
 -6 6 -12 4.05 0.25
 -6 6 12 3.82 0.19
 6 6 12 3.83 0.23
 6 -6 12 3.91 0.23
 -6 6 -12 4.58 0.25
 -6 -6 -13 0.36 0.19
 -6 6 -13 0.37 0.19
 -6 6 13 0.5 0.14
 6 6 13 0.46 0.18
 6 -6 13 0.44 0.17
 -6 6 -13 0.55 0.18
 6 -6 14 -0.14 0.2
 6 6 14 -0.01 0.2
 -6 -6 -14 0.05 0.2
 -6 6 -14 0.13 0.2
 -6 6 14 0.19 0.13
 -6 -6 14 0.34 0.18
 -6 6 -14 0.27 0.18
 -6 -6 -15 0.71 0.22
 -6 6 -15 0.5 0.21
 -6 -6 15 1.01 0.21
 -6 6 -15 0.73 0.2
 -6 6 15 0.84 0.14
 6 6 15 0.64 0.21
 6 -6 15 0.71 0.21
 -6 -6 16 0.11 0.19
 -6 6 -16 0.13 0.19
 6 -6 16 -0.02 0.22
 6 6 16 -0.23 0.23
 -6 -6 17 1.84 0.23
 -6 6 -17 1.63 0.23
 6 -6 17 1.26 0.25
 6 6 17 1.61 0.26
 -6 6 -18 12.3 0.41
 -6 -6 18 11.64 0.4
 6 -6 18 12.18 0.44
 6 6 18 12.35 0.45
 6 -6 19 2.63 0.31
 6 6 19 2.83 0.32
 -6 6 -19 2.65 0.26
 -6 -6 19 2.17 0.25
 -6 6 19 1.77 0.31
 -6 -6 19 2.16 0.31
 6 -6 20 1.5 0.3
 6 6 20 1.29 0.31
 -6 6 -20 1.93 0.26
 -6 -6 20 1.69 0.25
 -6 6 20 1.23 0.31
 -6 -6 20 1.05 0.3
 6 -6 21 2.35 0.34
 -6 -6 21 1.84 0.34
 -6 7 0 10.84 0.32
 -6 7 0 11.29 0.26
 -6 -7 0 11.29 0.26
 6 7 0 11.2 0.26
 6 -7 0 11.64 0.26
 -6 7 -1 0.08 0.11
 -6 7 1 -0.05 0.11
 -6 -7 -1 0.09 0.09
 -6 7 -1 -0.01 0.09
 6 -7 1 -0.1 0.09
 6 7 1 -0.03 0.08
 -6 7 2 6.9 0.19
 6 -7 2 6.39 0.19
 -6 7 2 6.36 0.24
 6 7 2 6.69 0.19
 -6 7 -2 6.58 0.26
 -6 -7 -2 6.51 0.2
 -6 7 -2 6.96 0.2
 -6 7 -3 40.83 0.71
 -6 -7 -3 39.48 0.71
 -6 7 -3 39.24 0.8
 -6 -7 3 41.35 0.7
 6 7 3 41.15 0.7
 -6 7 3 40.42 0.78
 -6 7 3 40.75 0.7
 6 -7 3 41.28 0.7
 6 -7 4 41.06 0.7
 -6 -7 4 40.47 0.7
 -6 7 4 40.16 0.7
 -6 7 -4 37.89 0.79
 -6 7 4 39.34 0.76
 -6 -7 5 3.51 0.15
 -6 7 5 3.22 0.15
 -6 7 -5 3.42 0.2
 -6 7 5 3.29 0.18
 -6 7 6 1.62 0.13
 -6 -7 6 1.6 0.13
 -6 7 6 1.33 0.14
 -6 -7 -6 1.41 0.14
 -6 7 -6 1.42 0.17
 6 7 7 0.04 0.13
 6 -7 7 0.13 0.13
 -6 7 7 0.06 0.12
 -6 7 -7 -0.1 0.14
 -6 -7 -7 0.01 0.12
 -6 7 -7 -0.01 0.12
 -6 -7 7 0.16 0.11
 -6 7 7 0.1 0.11
 -6 7 -8 1.87 0.16
 -6 -7 -8 1.71 0.17
 -6 7 8 1.75 0.16
 6 7 8 1.96 0.16
 6 -7 8 1.92 0.16
 -6 7 -8 2.24 0.2
 6 7 9 1.06 0.16
 6 -7 9 1.2 0.15
 -6 -7 -9 0.99 0.16
 -6 7 9 0.9 0.15
 -6 7 -9 1.3 0.17
 -6 7 -9 1.18 0.17
 -6 -7 -10 28.64 0.63
 -6 7 -10 29.47 0.62
 -6 7 10 29.05 0.59
 -6 7 -10 28.22 0.65
 6 7 10 28.37 0.59
 6 -7 10 29.89 0.59
 -6 -7 -11 24.52 0.58
 -6 7 -11 26.02 0.58
 6 -7 11 26.43 0.55
 6 7 11 24.23 0.54
 -6 7 -11 25.91 0.6
 -6 7 11 24.94 0.53
 6 -7 12 0.05 0.18
 6 7 12 0.1 0.19
 -6 -7 -12 0.07 0.19
 -6 7 -12 0.32 0.19
 -6 7 12 0.44 0.14
 -6 -7 12 0.39 0.19
 -6 7 -12 0.47 0.18
 -6 -7 -13 0.85 0.21
 -6 7 -13 1.13 0.21
 6 7 13 0.95 0.21
 6 -7 13 1.35 0.21
 -6 -7 13 1.33 0.21
 -6 7 13 1.54 0.16
 -6 7 -13 1.1 0.2
 -6 -7 -14 0.92 0.22
 -6 7 -14 0.99 0.21
 6 7 14 1.07 0.21
 6 -7 14 1.37 0.22
 -6 -7 14 1.71 0.23
 -6 7 -14 1.31 0.22
 -6 7 14 1.39 0.15
 -6 -7 -15 0.19 0.23
 -6 7 -15 0.2 0.22
 6 7 15 0.39 0.22
 6 -7 15 0.38 0.21
 -6 7 15 0.53 0.13
 -6 7 -15 0.52 0.21
 -6 -7 -15 0.48 0.13
 -6 -7 15 0.39 0.21
 6 7 16 0.84 0.24
 6 -7 16 1.14 0.24
 -6 -7 16 1.22 0.23
 -6 7 -16 1.45 0.23
 6 7 17 0.08 0.24
 6 -7 17 0.01 0.23
 -6 7 -17 0.13 0.22
 -6 -7 17 0.05 0.21
 -6 7 18 1.52 0.29
 -6 -7 18 1.51 0.29
 6 -7 18 2.17 0.28
 6 7 18 1.66 0.29
 -6 7 -18 2.11 0.27
 -6 -7 18 1.81 0.26
 6 7 19 13.02 0.48
 -6 7 19 12.11 0.51
 -6 -7 19 12.45 0.5
 6 -7 19 13.49 0.47
 -6 7 -19 12.67 0.44
 -6 -7 19 11.45 0.43
 -6 7 20 21.32 0.68
 -6 -7 20 20.74 0.67
 6 -7 20 22.33 0.63
 6 7 20 23.12 0.65
 -6 -7 20 21.43 0.57
 -6 8 0 0.18 0.12
 -6 -8 0 0.07 0.09
 -6 8 0 -0.01 0.1
 6 -8 1 10.9 0.25
 6 8 1 10.78 0.25
 -6 8 1 10.19 0.32
 -6 8 -1 9.99 0.33
 -6 -8 -1 10.3 0.25
 -6 8 -1 10.37 0.25
 6 8 2 0.02 0.09
 6 -8 2 -0.04 0.09
 -6 8 2 0.17 0.12
 -6 8 -2 0.13 0.13
 -6 -8 -2 0.02 0.1
 -6 8 -2 -0.09 0.1
 -6 8 -3 9.76 0.25
 -6 8 -3 9.31 0.32
 6 -8 3 9.42 0.24
 6 8 3 9.33 0.24
 -6 -8 3 9.3 0.23
 -6 8 3 9.28 0.23
 -6 8 3 9.44 0.31
 -6 8 4 0.28 0.09
 6 8 4 0.32 0.1
 -6 8 -4 0.28 0.14
 6 -8 4 0.18 0.1
 -6 -8 4 0.24 0.09
 -6 8 4 0.13 0.12
 -6 8 5 10.78 0.27
 -6 8 -5 10.79 0.36
 -6 8 5 10.15 0.32
 -6 -8 5 11.42 0.27
 -6 -8 6 11.04 0.28
 -6 8 6 10.75 0.28
 -6 8 6 10.35 0.32
 -6 -8 -6 10.51 0.3
 -6 8 -6 10.9 0.3
 -6 8 -6 11.02 0.37
 -6 -8 -7 11.35 0.33
 -6 8 -7 11.98 0.33
 -6 8 7 12.67 0.32
 -6 -8 7 12.78 0.31
 -6 8 7 11.4 0.34
 -6 8 -7 12.31 0.39
 -6 -8 8 0.54 0.13
 -6 8 8 0.39 0.13
 6 8 8 0.26 0.15
 6 -8 8 0.52 0.16
 -6 8 8 0.7 0.15
 -6 -8 -8 0.47 0.15
 -6 8 -8 0.52 0.15
 -6 8 -8 0.72 0.17
 -6 -8 -9 36.46 0.75
 -6 8 -9 39.59 0.75
 6 -8 9 38.4 0.72
 6 8 9 38.04 0.72
 -6 8 9 37.71 0.74
 -6 8 -9 39.09 0.81
 -6 -8 -10 13.28 0.39
 -6 8 -10 13.57 0.39
 6 -8 10 13.57 0.37
 6 8 10 13.25 0.37
 -6 8 -10 13.29 0.42
 -6 8 10 13.79 0.37
 -6 -8 -11 8.74 0.34
 -6 8 -11 8.79 0.33
 6 8 11 9.63 0.31
 6 -8 11 8.99 0.31
 -6 -8 11 8.57 0.36
 -6 8 -11 9.26 0.35
 -6 8 11 8.95 0.3
 -6 -8 -12 4.7 0.28
 -6 8 -12 4.33 0.27
 6 8 12 5.25 0.26
 6 -8 12 5.47 0.26
 -6 -8 12 5.67 0.3
 -6 8 12 5.04 0.23
 -6 8 -12 5.1 0.29
 -6 -8 -13 4.71 0.29
 -6 8 -13 5.02 0.29
 6 8 13 5.36 0.28
 6 -8 13 5.85 0.28
 -6 -8 13 6.55 0.33
 -6 8 13 6.15 0.24
 -6 8 -13 5.82 0.31
 -6 -8 -14 -0.07 0.23
 -6 8 -14 -0.08 0.22
 6 -8 14 0.22 0.22
 6 8 14 0.24 0.21
 -6 8 14 0.49 0.15
 -6 8 -14 0.7 0.22
 -6 -8 -14 0.74 0.14
 -6 -8 14 0.65 0.22
 6 -8 15 13.41 0.41
 6 8 15 12.22 0.41
 -6 8 -15 12 0.42
 -6 8 15 11.11 0.3
 -6 -8 -15 10.35 0.29
 -6 -8 15 11.6 0.42
 6 -8 16 1.24 0.24
 6 8 16 1.11 0.24
 -6 8 -16 1.12 0.24
 -6 -8 16 0.81 0.23
 -6 8 17 -0.17 0.27
 -6 -8 17 -0.35 0.25
 6 -8 17 0.37 0.24
 6 8 17 0.29 0.25
 -6 8 -17 0.5 0.24
 -6 -8 17 0.2 0.23
 -6 8 18 0.3 0.28
 -6 -8 18 0.23 0.27
 6 8 18 0.61 0.27
 6 -8 18 0.91 0.27
 -6 8 -18 0.45 0.25
 -6 -8 18 0.52 0.26
 -6 -8 19 0.11 0.29
 -6 8 19 -0.04 0.31
 6 -8 19 0.5 0.28
 6 8 19 0.35 0.28
 -6 8 -19 0.72 0.26
 -6 -8 19 0.69 0.25
 6 8 20 1.94 0.33
 6 -8 20 2.27 0.33
 -6 -8 20 1.96 0.28
 -6 8 20 1.62 0.34
 -6 -8 20 1.47 0.32
 -6 9 0 149.53 2.41
 -6 -9 0 146.85 2.27
 -6 9 0 148.53 2.26
 -6 -9 -1 16.07 0.35
 -6 9 -1 16.67 0.35
 -6 -9 1 16.42 0.34
 -6 9 1 15.62 0.34
 6 9 1 17.74 0.35
 -6 9 -1 17.44 0.46
 -6 9 1 16.56 0.44
 6 -9 2 0.1 0.1
 6 9 2 0.07 0.11
 -6 9 2 0.11 0.14
 -6 9 -2 0.27 0.15
 -6 9 -2 -0.28 0.14
 6 -9 3 18.92 0.38
 -6 9 -3 18.41 0.49
 -6 9 3 17.94 0.47
 6 9 3 18.79 0.38
 -6 9 4 2.31 0.19
 -6 9 -4 2.5 0.21
 -6 9 4 2.1 0.13
 6 -9 4 2.55 0.14
 -6 -9 4 2.29 0.13
 6 9 4 2.48 0.14
 -6 -9 -5 8.46 0.26
 -6 9 -5 7.54 0.24
 -6 9 5 8.03 0.29
 -6 9 -5 8.02 0.32
 6 9 5 8.14 0.23
 -6 9 5 8.17 0.23
 6 -9 5 8.28 0.23
 -6 -9 5 8.46 0.23
 -6 9 6 0.17 0.11
 -6 -9 6 0.2 0.11
 -6 9 6 0.18 0.15
 -6 -9 -6 0.14 0.13
 -6 9 -6 0.23 0.13
 -6 9 -6 0.19 0.16
 -6 -9 -7 12.27 0.34
 -6 9 -7 12.44 0.33
 -6 9 7 12.4 0.37
 -6 9 -7 12.7 0.41
 -6 -9 7 12.41 0.31
 -6 9 7 13.12 0.32
 -6 -9 -8 2.56 0.19
 -6 9 -8 2.73 0.19
 -6 9 8 2.52 0.17
 -6 -9 8 2.68 0.17
 -6 9 -8 3.01 0.24
 -6 9 8 2.41 0.2
 -6 -9 9 0.5 0.14
 -6 9 9 0.49 0.15
 -6 -9 -9 0.47 0.16
 -6 9 -9 0.48 0.16
 6 9 9 0.32 0.16
 6 -9 9 0.19 0.18
 -6 -9 9 0.89 0.19
 -6 9 9 0.57 0.17
 -6 9 -9 0.53 0.19
 -6 -9 -10 12.53 0.38
 -6 9 -10 12.48 0.37
 6 -9 10 12.72 0.35
 6 9 10 12.52 0.35
 -6 -9 10 12.57 0.43
 -6 9 10 13.17 0.37
 -6 9 -10 12.06 0.42
 -6 -9 -11 0.63 0.2
 -6 9 -11 0.96 0.2
 6 9 11 1.14 0.19
 6 -9 11 1.26 0.19
 -6 -9 11 1.24 0.23
 -6 9 11 0.99 0.18
 -6 9 -11 0.91 0.22
 -6 -9 -12 17.29 0.5
 -6 9 -12 18.42 0.49
 6 9 12 19.08 0.46
 6 -9 12 19.12 0.46
 -6 -9 -12 18.1 0.44
 -6 -9 12 19.5 0.55
 -6 9 -12 18.68 0.54
 -6 9 12 18.24 0.44
 -6 -9 -13 -0.28 0.22
 -6 9 -13 -0.28 0.21
 6 9 13 -0.07 0.2
 6 -9 13 -0.01 0.19
 -6 9 13 0.07 0.16
 -6 9 -13 0.24 0.22
 -6 -9 -13 0.25 0.15
 -6 -9 13 0.18 0.21
 -6 9 14 13.07 0.35
 -6 9 -14 13.97 0.46
 -6 -9 14 14.06 0.47
 -6 -9 -14 12.57 0.34
 6 9 14 13.61 0.41
 6 -9 14 14.48 0.41
 -6 9 -15 3.06 0.28
 -6 -9 15 3.16 0.29
 6 -9 15 3.59 0.27
 6 9 15 3.28 0.27
 -6 9 -16 9.55 0.4
 -6 -9 16 9.71 0.41
 -6 -9 16 9.18 0.4
 6 9 16 9.76 0.39
 6 -9 16 10.39 0.38
 -6 9 17 0.17 0.26
 -6 -9 17 0.14 0.25
 6 9 17 0.02 0.26
 6 -9 17 0.19 0.25
 -6 9 -17 0.33 0.25
 -6 -9 17 0.15 0.25
 -6 9 18 0.69 0.28
 -6 -9 18 1.1 0.28
 6 9 18 0.82 0.28
 6 -9 18 0.82 0.28
 -6 9 -18 0.86 0.27
 -6 -9 18 0.9 0.27
 -6 9 19 0.1 0.3
 -6 -9 19 0.11 0.28
 6 9 19 0.16 0.28
 6 -9 19 0.33 0.29
 -6 9 -19 0.16 0.27
 -6 -9 19 0.12 0.25
 6 9 20 -0.37 0.31
 6 -9 20 -0.03 0.3
 -6 -9 20 0.16 0.27
 -6 9 20 0.2 0.31
 -6 -9 20 0.09 0.31
 -6 10 0 87.18 1.51
 -6 10 0 86.23 1.35
 -6 -10 0 84.1 1.36
 -6 10 1 58.29 0.94
 -6 -10 1 56.28 0.95
 -6 10 1 58.96 1.09
 -6 -10 -1 55.14 0.95
 -6 10 -1 59.73 0.95
 6 -10 2 4.95 0.17
 6 10 2 5 0.18
 -6 10 2 5.26 0.27
 6 10 3 28.17 0.51
 6 -10 3 28.21 0.51
 -6 10 -3 27.77 0.65
 -6 10 3 27.5 0.63
 6 -10 4 1.78 0.14
 -6 10 4 1.98 0.13
 6 10 4 1.72 0.14
 -6 -10 -4 1.91 0.15
 -6 10 -4 2.3 0.16
 -6 10 -4 2.53 0.23
 -6 10 4 2.1 0.2
 -6 -10 -5 13.67 0.34
 -6 10 -5 13.77 0.34
 -6 10 -5 13.91 0.43
 -6 10 5 13.65 0.4
 -6 10 5 13.73 0.31
 6 10 5 13.64 0.32
 -6 -10 5 13.66 0.31
 6 -10 5 13.31 0.31
 -6 -10 6 0.18 0.11
 -6 10 6 0.07 0.11
 6 -10 6 -0.07 0.12
 -6 -10 -6 -0.07 0.13
 -6 10 -6 -0.05 0.13
 -6 -10 6 0.53 0.18
 -6 10 6 0.14 0.16
 -6 10 -6 0.41 0.18
 -6 -10 7 0.2 0.13
 -6 10 7 0.14 0.12
 -6 -10 7 0.46 0.19
 -6 10 7 0.06 0.17
 -6 10 -7 0.33 0.19
 -6 -10 -7 -0.07 0.15
 -6 10 -7 0.04 0.15
 -6 -10 8 0.99 0.14
 -6 10 8 1.21 0.15
 -6 10 8 0.88 0.18
 -6 10 -8 0.86 0.2
 -6 -10 -8 0.8 0.17
 -6 10 -8 0.8 0.16
 -6 -10 9 9.58 0.29
 -6 10 9 9.25 0.28
 -6 -10 -9 8.82 0.32
 -6 10 -9 9.24 0.31
 -6 -10 -9 9.24 0.32
 -6 -10 9 9.75 0.39
 -6 10 9 9.23 0.33
 -6 10 -9 10.35 0.39
 -6 -10 10 0.33 0.15
 -6 10 10 0.23 0.15
 -6 -10 -10 -0.06 0.18
 -6 10 -10 0.25 0.17
 6 -10 10 0.59 0.18
 6 10 10 0.3 0.17
 -6 -10 -10 0.73 0.18
 -6 -10 10 0.46 0.21
 -6 10 -10 0.41 0.22
 -6 10 10 -0.05 0.19
 -6 -10 -11 7.53 0.32
 -6 10 -11 8.11 0.32
 6 -10 11 8.79 0.3
 6 10 11 8.34 0.29
 -6 -10 -11 8.38 0.3
 -6 -10 11 8.06 0.38
 -6 10 -11 8.13 0.38
 -6 10 11 7.8 0.3
 -6 -10 -12 5.04 0.29
 -6 10 -12 5.74 0.29
 6 10 12 6.25 0.27
 6 -10 12 6.22 0.27
 -6 10 -12 5.33 0.33
 -6 10 12 5.49 0.26
 -6 -10 12 6.33 0.35
 -6 -10 -12 5.38 0.26
 6 10 13 0.22 0.2
 6 -10 13 0.42 0.19
 -6 -10 -13 0.25 0.16
 -6 -10 13 0.03 0.23
 -6 10 -13 0.07 0.22
 -6 10 13 0.37 0.17
 6 -10 14 0.31 0.21
 6 10 14 0.33 0.21
 -6 10 14 0.02 0.16
 -6 10 -14 0.14 0.24
 -6 -10 14 0.31 0.24
 -6 -10 -14 0.22 0.16
 -6 10 -15 7 0.37
 -6 -10 15 6.29 0.36
 -6 10 15 6.13 0.35
 -6 -10 15 6.41 0.34
 6 -10 15 7.12 0.33
 6 10 15 6.6 0.32
 -6 10 16 3.59 0.32
 -6 -10 16 3.87 0.32
 6 10 16 4.12 0.3
 6 -10 16 4.43 0.3
 -6 10 -16 3.95 0.33
 -6 -10 16 4.79 0.35
 -6 -10 17 1.12 0.29
 -6 10 17 0.91 0.29
 6 -10 17 1.29 0.27
 6 10 17 0.88 0.27
 -6 10 -17 1.6 0.3
 -6 -10 17 1.33 0.29
 -6 10 18 -0.13 0.31
 -6 -10 18 -0.36 0.3
 6 -10 18 0.03 0.27
 6 10 18 -0.11 0.27
 -6 10 -18 0.28 0.29
 -6 -10 18 0.48 0.28
 -6 10 19 0.29 0.33
 -6 -10 19 0.77 0.31
 6 10 19 0.81 0.31
 6 -10 19 0.65 0.29
 -6 -10 19 0.78 0.28
 -6 -10 20 0.05 0.31
 -6 -10 20 0.32 0.28
 6 -10 20 0.23 0.31
 -6 -10 21 0.38 0.29
 -6 -11 0 11.2 0.28
 -6 11 0 11.47 0.28
 -6 -11 1 28.42 0.66
 -6 11 -1 28.41 0.66
 -6 11 1 30.21 0.67
 -6 -11 1 25.68 0.5
 -6 11 1 27.5 0.49
 -6 -11 2 48.82 0.98
 -6 11 2 48.8 0.97
 -6 -11 2 47.34 0.8
 -6 11 2 48.54 0.8
 6 -11 3 3.92 0.16
 6 11 3 3.63 0.16
 -6 -11 3 4.43 0.28
 -6 -11 -3 3.79 0.18
 -6 11 3 3.83 0.26
 6 -11 4 3.72 0.16
 6 11 4 3.56 0.16
 -6 -11 -4 4.03 0.19
 -6 11 -4 3.69 0.18
 -6 -11 -4 3.85 0.26
 -6 -11 4 3.89 0.27
 -6 11 4 4.05 0.25
 -6 11 -4 3.34 0.27
 -6 -11 -5 21.71 0.46
 -6 11 -5 22.44 0.46
 -6 11 5 22.34 0.43
 6 11 5 22.7 0.44
 6 -11 5 22.29 0.43
 -6 -11 -5 21.65 0.55
 -6 -11 5 21.88 0.59
 -6 11 5 22.93 0.56
 -6 11 -5 22.62 0.59
 -6 -11 -6 16.76 0.4
 -6 11 -6 17.36 0.39
 -6 11 6 16.73 0.36
 6 11 6 16.92 0.37
 6 -11 6 17.44 0.37
 -6 -11 6 16.99 0.36
 -6 -11 -6 16.54 0.47
 -6 -11 6 16.33 0.5
 -6 11 -6 17.62 0.51
 -6 11 6 16.07 0.46
 -6 -11 -7 0.85 0.16
 -6 11 -7 0.97 0.16
 -6 -11 7 1.48 0.14
 -6 11 7 1.42 0.14
 6 -11 7 1.09 0.14
 -6 -11 -7 1.56 0.21
 -6 -11 7 1.57 0.23
 -6 11 -7 1.49 0.23
 -6 11 7 1.25 0.2
 -6 -11 8 9.17 0.26
 -6 11 8 9.44 0.27
 -6 -11 -8 9.38 0.34
 -6 -11 8 9.65 0.39
 -6 11 -8 9.69 0.39
 -6 11 8 8.91 0.34
 -6 -11 -8 9.01 0.31
 -6 11 -8 9.73 0.3
 -6 -11 9 7.01 0.24
 -6 11 9 7.48 0.26
 -6 -11 -9 8 0.32
 -6 -11 9 6.65 0.36
 -6 11 -9 7.52 0.37
 -6 11 9 7.67 0.32
 -6 -11 -9 6.84 0.29
 -6 11 -9 7.4 0.28
 -6 -11 10 44.33 0.79
 -6 11 10 44.19 0.8
 -6 -11 -10 41.94 0.84
 -6 11 -10 43.42 0.83
 -6 -11 10 41.54 0.94
 -6 -11 -10 41.59 0.85
 -6 11 -10 41.23 0.93
 -6 11 10 43.3 0.85
 -6 -11 -11 6.04 0.29
 -6 11 -11 5.94 0.35
 -6 11 11 6.24 0.29
 -6 -11 11 6.2 0.36
 -6 11 11 6.21 0.26
 -6 -11 11 6.31 0.26
 6 11 11 6.43 0.28
 -6 -11 12 0.38 0.17
 -6 -11 -12 0.61 0.19
 -6 -11 12 0.22 0.23
 -6 11 12 0.4 0.19
 -6 11 -12 0.1 0.24
 6 11 12 0.6 0.2
 6 -11 12 0.48 0.2
 -6 11 13 29.52 0.64
 -6 -11 13 30.26 0.78
 -6 -11 -13 29.37 0.63
 -6 11 -13 32.28 0.78
 6 11 13 31.94 0.66
 6 -11 13 33.31 0.66
 -6 11 14 5.88 0.34
 -6 -11 14 6.3 0.32
 6 -11 14 7.22 0.31
 6 11 14 6.23 0.31
 -6 11 -14 6.04 0.37
 -6 -11 14 6.2 0.39
 -6 -11 -14 5.57 0.26
 -6 11 15 7.32 0.38
 -6 -11 15 7.18 0.36
 6 11 15 7.52 0.34
 6 -11 15 8.2 0.35
 -6 11 -15 7.21 0.4
 -6 -11 15 7.26 0.41
 -6 11 16 3.48 0.33
 -6 -11 16 4.04 0.33
 6 11 16 4.18 0.31
 6 -11 16 4.42 0.31
 -6 11 -16 4.63 0.36
 -6 -11 16 3.99 0.36
 -6 11 17 2.27 0.32
 -6 -11 17 2.27 0.32
 6 -11 17 2.5 0.3
 6 11 17 2 0.29
 -6 11 -17 2.79 0.33
 -6 -11 17 2 0.32
 -6 11 18 0.27 0.3
 -6 -11 18 0.12 0.29
 6 -11 18 0.51 0.28
 6 11 18 0.42 0.28
 -6 -11 18 0.21 0.29
 -6 11 19 0.15 0.31
 -6 -11 19 0.26 0.3
 -6 -11 19 0.66 0.3
 6 -11 19 0.1 0.29
 6 11 19 -0.07 0.29
 -6 -11 20 0.27 0.3
 -6 12 0 0.55 0.2
 -6 -12 0 0.92 0.21
 -6 12 1 2.42 0.15
 -6 12 -1 2.94 0.25
 -6 12 1 4.49 0.29
 -6 -12 -1 4.5 0.28
 -6 -12 1 3.01 0.25
 -6 -12 2 26.84 0.5
 -6 12 2 27.96 0.5
 -6 -12 -2 27.7 0.52
 -6 -12 -2 30.06 0.69
 -6 -12 2 29.05 0.69
 -6 12 -2 27.49 0.51
 -6 12 -2 30.45 0.7
 -6 12 2 30.63 0.69
 -6 12 -3 2.11 0.17
 -6 12 3 0.4 0.12
 -6 -12 3 0.26 0.12
 -6 -12 -3 0.36 0.13
 -6 -12 -3 0.62 0.2
 -6 -12 3 1.97 0.26
 -6 12 3 0.16 0.19
 -6 12 -3 2.38 0.27
 6 -12 4 0.07 0.11
 6 12 4 0.11 0.12
 -6 -12 -4 0.59 0.21
 -6 -12 4 0.23 0.2
 -6 12 -4 0.24 0.21
 -6 12 4 0.27 0.2
 -6 -12 -4 0.61 0.14
 -6 12 -4 0.4 0.13
 6 12 5 21.53 0.41
 6 -12 5 19.98 0.4
 -6 -12 -5 20.44 0.44
 -6 12 -5 20.43 0.43
 -6 -12 -5 19.68 0.55
 -6 -12 5 20.08 0.58
 -6 12 -5 20.44 0.59
 -6 12 5 20.46 0.55
 -6 -12 -6 3.47 0.21
 -6 12 -6 4.28 0.21
 6 -12 6 4.11 0.18
 -6 12 6 4.37 0.17
 6 12 6 3.91 0.18
 -6 -12 -6 4.31 0.28
 -6 -12 6 4.5 0.31
 -6 12 -6 4.5 0.31
 -6 12 6 4.14 0.27
 -6 -12 -7 0.04 0.16
 -6 12 -7 0.16 0.15
 6 12 7 0.18 0.13
 6 -12 7 0.21 0.13
 -6 12 7 0.37 0.12
 -6 -12 7 0.44 0.12
 -6 -12 -7 0.25 0.2
 -6 -12 7 0.5 0.23
 -6 12 7 0.24 0.2
 -6 12 -7 0.36 0.23
 -6 -12 8 0.58 0.13
 -6 12 8 0.69 0.14
 -6 -12 -8 0.56 0.17
 -6 12 -8 0.39 0.16
 6 -12 8 0.65 0.14
 -6 -12 -8 0.78 0.21
 -6 12 -8 0.61 0.24
 -6 12 8 0.85 0.21
 -6 -12 8 0.72 0.24
 -6 12 9 16.6 0.47
 -6 -12 -9 16.57 0.47
 -6 -12 9 15.82 0.54
 -6 12 -9 16.51 0.53
 -6 12 9 16.04 0.37
 -6 -12 9 15.87 0.37
 -6 -12 -9 15.66 0.42
 -6 12 -9 15.51 0.41
 -6 12 10 7.72 0.27
 -6 -12 10 7.36 0.25
 -6 -12 10 6.64 0.38
 -6 -12 -10 7.12 0.32
 -6 12 10 7.61 0.32
 -6 12 -10 7.9 0.39
 -6 12 11 1.72 0.19
 -6 -12 11 1.63 0.19
 -6 12 11 1.77 0.23
 -6 12 -11 1.62 0.28
 -6 -12 -11 1.59 0.22
 -6 -12 11 1.89 0.28
 -6 12 12 0.79 0.19
 -6 -12 12 0.71 0.19
 -6 12 12 0.32 0.21
 -6 -12 12 0.73 0.21
 -6 12 12 0.99 0.22
 -6 12 -12 0.84 0.27
 -6 -12 12 0.58 0.27
 -6 -12 -12 0.71 0.21
 -6 -12 13 0.28 0.19
 -6 12 13 0.38 0.19
 -6 12 13 0.86 0.23
 -6 -12 13 0.48 0.22
 6 12 13 0.82 0.23
 6 -12 13 0.83 0.23
 -6 12 -13 0.52 0.28
 -6 12 13 0.44 0.21
 -6 -12 -13 0.16 0.2
 -6 -12 13 0.54 0.28
 -6 -12 14 17.9 0.47
 -6 12 14 16.2 0.51
 -6 -12 14 16.91 0.5
 6 -12 14 18.13 0.48
 6 12 14 18.06 0.47
 -6 12 -14 17.43 0.58
 -6 -12 14 17.4 0.6
 -6 12 15 0.69 0.27
 -6 -12 15 0.67 0.26
 6 12 15 0.96 0.25
 6 -12 15 0.84 0.25
 -6 -12 15 1.03 0.31
 -6 12 16 1.46 0.31
 -6 -12 16 1.79 0.3
 6 -12 16 2 0.28
 6 12 16 2.26 0.28
 -6 -12 16 1.93 0.33
 -6 12 17 0.33 0.29
 -6 -12 17 0.49 0.28
 6 -12 17 0.34 0.28
 6 12 17 0.36 0.27
 -6 -12 17 0.61 0.32
 -6 -12 18 0.44 0.29
 -6 12 18 0.22 0.3
 6 12 18 0.21 0.28
 6 -12 18 0.3 0.29
 -6 12 19 1.51 0.33
 -6 -12 19 1.86 0.33
 6 12 19 1.76 0.31
 6 -12 19 1.79 0.31
 -6 -13 0 5.38 0.33
 -6 13 0 5.92 0.33
 -6 -13 -1 13.34 0.45
 -6 -13 1 13.4 0.46
 -6 13 -1 13.94 0.46
 -6 13 1 14.05 0.46
 -6 -13 -1 11.47 0.27
 -6 -13 -2 5.23 0.19
 -6 13 -2 5.82 0.19
 -6 -13 -2 7.08 0.35
 -6 -13 2 7.3 0.36
 -6 13 -2 6.75 0.36
 -6 13 2 6.67 0.34
 -6 13 -3 11.79 0.28
 -6 -13 -3 12.35 0.29
 -6 -13 3 11.21 0.27
 -6 13 3 11.57 0.26
 -6 -13 3 12.42 0.46
 -6 -13 -3 13.77 0.46
 -6 13 -3 14.21 0.48
 -6 13 3 12.95 0.44
 -6 -13 -4 7.68 0.23
 -6 13 -4 7.59 0.22
 -6 -13 4 5.97 0.2
 -6 13 4 6.29 0.19
 -6 -13 -4 6.99 0.35
 -6 -13 4 7.08 0.37
 -6 13 -4 7.16 0.37
 -6 13 4 6.35 0.34
 6 -13 5 17.9 0.37
 6 13 5 19.14 0.39
 -6 -13 -5 19.88 0.56
 -6 -13 5 18.75 0.58
 -6 13 -5 19.99 0.58
 -6 13 5 19.28 0.55
 -6 -13 -5 19.43 0.41
 -6 13 -5 19.5 0.4
 6 13 6 1.7 0.15
 6 -13 6 1.51 0.14
 -6 -13 -6 1.69 0.18
 -6 13 -6 2.73 0.18
 -6 13 -6 2.43 0.29
 -6 -13 -6 2.27 0.26
 -6 -13 6 2.62 0.3
 -6 13 6 1.89 0.26
 -6 -13 7 11.85 0.47
 -6 13 -7 12.75 0.47
 -6 13 7 12.05 0.42
 -6 -13 -7 11.74 0.42
 -6 13 7 11.85 0.28
 6 13 7 11.95 0.3
 6 -13 7 11.97 0.29
 -6 -13 -8 0.38 0.22
 -6 -13 8 0.87 0.26
 -6 13 8 0.5 0.21
 -6 13 -8 0.56 0.26
 -6 13 8 0.6 0.13
 -6 -13 8 0.54 0.13
 6 13 8 0.49 0.14
 6 -13 8 0.5 0.14
 6 -13 9 0.27 0.14
 -6 -13 9 -0.09 0.14
 -6 13 9 -0.1 0.15
 -6 13 9 0.25 0.22
 -6 13 -9 -0.02 0.25
 -6 -13 9 0.1 0.25
 -6 -13 -9 0.03 0.22
 -6 -13 10 0.76 0.15
 -6 13 10 0.65 0.16
 -6 13 10 0.9 0.23
 -6 13 -10 0.74 0.28
 -6 -13 10 1.05 0.29
 -6 -13 -10 0.87 0.24
 -6 13 10 0.62 0.19
 -6 -13 10 0.63 0.18
 -6 -13 11 7.66 0.26
 -6 13 11 7.15 0.27
 -6 13 -11 6.95 0.41
 -6 13 11 8.04 0.35
 -6 -13 11 6.97 0.41
 -6 -13 -11 8.02 0.35
 -6 13 11 6.94 0.31
 -6 -13 11 6.95 0.3
 -6 13 12 7.51 0.29
 -6 -13 12 7.57 0.28
 -6 13 12 8.15 0.35
 -6 -13 12 7.76 0.44
 -6 -13 -12 7.16 0.33
 -6 13 12 6.93 0.32
 -6 -13 12 7.47 0.32
 -6 13 13 17 0.5
 -6 -13 13 16.76 0.48
 -6 -13 13 18.64 0.46
 -6 13 13 17.97 0.46
 -6 -13 13 18.44 0.63
 -6 -13 -13 17.22 0.47
 -6 13 14 0.18 0.25
 -6 -13 14 0.58 0.25
 6 13 14 0.69 0.25
 -6 -13 14 0.92 0.33
 -6 13 15 0.03 0.28
 -6 -13 15 -0.19 0.26
 6 -13 15 0.13 0.26
 6 13 15 0.12 0.26
 -6 -13 15 0.68 0.32
 -6 13 16 20.38 0.61
 -6 -13 16 20.52 0.59
 6 13 16 22.94 0.57
 6 -13 16 24.35 0.58
 -6 13 17 6.41 0.39
 -6 -14 0 0.08 0.22
 -6 14 0 0.28 0.22
 -6 -14 -1 0.71 0.24
 -6 -14 1 0.36 0.23
 -6 14 -1 0.2 0.23
 -6 14 1 0.7 0.23
 -6 -14 2 3.37 0.3
 -6 14 -2 3.75 0.3
 -6 14 2 3.5 0.29
 -6 -14 -2 3.63 0.3
 -6 -14 -3 1.3 0.27
 -6 -14 3 1.17 0.26
 -6 14 -3 1.32 0.26
 -6 14 3 1.83 0.26
 -6 -14 -4 10.09 0.42
 -6 -14 4 8.72 0.42
 -6 14 4 10.28 0.41
 -6 14 -4 9.33 0.42
 -6 14 5 11.58 0.44
 -6 14 -5 12.05 0.48
 -6 -14 -5 11.55 0.45
 -6 -14 5 11.26 0.48
 -6 14 6 1.15 0.25
 -6 14 -6 1.46 0.3
 -6 -14 6 1.14 0.28
 -6 -14 -6 0.89 0.26
 -6 -14 7 9.59 0.45
 -6 -14 -7 10.13 0.42
 -6 14 7 9.8 0.4
 -6 14 -7 9.48 0.44
 -6 14 -8 1.26 0.3
 -6 -14 8 0.91 0.29
 -6 -14 -8 0.92 0.26
 -6 14 8 1 0.24
 -6 -14 9 -0.41 0.29
 -6 -14 -9 -0.02 0.24
 -6 14 9 -0.3 0.24
 -6 -14 -10 0.17 0.25
 -6 -14 10 0.34 0.3
 -6 14 10 0.41 0.25
 -6 -14 11 2.05 0.35
 -6 -14 -11 2.07 0.27
 -6 14 11 2.17 0.27
 -6 -14 12 13.51 0.57
 -6 -14 -12 13.64 0.45
 -6 -15 0 4.63 0.34
 -6 15 0 5.02 0.35
 -6 -15 1 2.71 0.31
 -6 -15 -1 2.72 0.3
 -6 15 1 2.8 0.3
 -6 15 -1 3.08 0.32
 -6 -15 2 3.46 0.32
 -6 -15 -2 3.36 0.32
 -6 15 2 3.66 0.32
 -6 15 -2 3.61 0.32
 -6 15 3 1.69 0.28
 -6 15 -3 1.92 0.3
 -6 -15 3 2.02 0.3
 -6 -15 -3 1.86 0.29
 -6 15 -4 0.41 0.27
 -6 15 4 0.12 0.24
 -6 -15 4 0.46 0.27
 -6 -15 -4 0.05 0.25
 -6 -15 5 0.28 0.28
 -6 -15 -5 0.18 0.26
 -6 15 5 0.34 0.26
 -6 -15 6 4.77 0.37
 -6 -15 -6 5.18 0.37
 -6 15 6 5.44 0.35
 -6 -15 -7 0.03 0.27
 -6 -15 7 0.44 0.3
 -6 15 7 0.33 0.27
 -6 -15 8 15.99 0.6
 -6 -15 -8 15.48 0.53
 -6 15 8 16.36 0.52
 -6 -15 9 5.54 0.43
 -6 -15 -9 5.34 0.35
 -6 15 9 5.32 0.35
 -6 -15 -10 1.43 0.27
 -6 15 10 1.49 0.29
 -6 -15 -11 0.91 0.27
 -6 -16 0 -0.22 0.28
 -6 -16 1 -0.19 0.29
 -6 -16 -1 0.39 0.29
 -6 16 1 0.31 0.28
 -6 -16 2 1.52 0.31
 -6 -16 -2 1.19 0.3
 -6 16 2 2.04 0.31
 -6 -16 -3 0.47 0.28
 -6 -16 3 0.42 0.28
 -6 16 3 0.51 0.28
 -6 -16 4 2.55 0.34
 -6 -16 -4 1.95 0.32
 -6 16 4 2.43 0.32
 -6 -16 5 1.25 0.31
 -6 -16 -5 0.85 0.29
 -6 16 5 1.55 0.3
 -6 -16 6 0.45 0.31
 -6 -16 -6 0.92 0.29
 -6 16 6 1.32 0.3
 -6 -16 -7 1.8 0.32
 -6 16 7 1.91 0.32
 -6 -16 -8 1.41 0.31
 -6 16 8 1.95 0.31
 -6 -16 -9 7.58 0.41
 -6 16 9 7.91 0.41
 -6 -16 -10 2.3 0.32
 -6 -16 -11 0.55 0.27
 -6 -17 0 3.21 0.37
 -6 -17 1 6.19 0.43
 -6 -17 -1 6.12 0.42
 -6 -17 -2 0.88 0.31
 -6 -17 -3 0.64 0.3
 -6 -17 -4 0.94 0.31
 -6 -17 -5 4.78 0.38
 -6 -17 -6 1.27 0.33
 -6 -17 -7 1.32 0.33
 -6 -17 -8 6.26 0.42
 -6 -17 -9 2.38 0.34
 -6 -17 -10 0.83 0.31
 -6 -18 -9 0.52 0.34
 7 0 0 -0.03 0.07
 7 0 1 0.04 0.07
 7 0 -1 0.07 0.08
 -7 0 1 0.13 0.07
 -7 0 -2 60.77 1.02
 7 0 -2 61.01 1.03
 -7 0 2 61.61 1.02
 7 0 2 61.32 1.02
 -7 0 3 0.15 0.08
 -7 0 -3 0.08 0.08
 -7 0 4 74.92 1.29
 -7 0 -4 82.68 1.3
 -7 0 5 -0.02 0.09
 -7 0 -5 -0.15 0.11
 -7 0 -6 87.64 1.41
 -7 0 6 85.41 1.41
 7 0 6 83.03 1.39
 7 0 7 -0.01 0.1
 7 0 8 33.19 0.64
 7 0 9 0.08 0.11
 -7 0 -9 0.02 0.11
 7 0 10 11.97 0.33
 -7 0 -10 11.75 0.36
 7 0 11 -0.03 0.13
 -7 0 -11 -0.06 0.14
 7 0 12 0.41 0.15
 -7 0 -12 0.18 0.16
 7 0 13 -0.1 0.17
 -7 0 -13 0.02 0.18
 7 0 14 6.15 0.29
 -7 0 -14 6.85 0.33
 7 0 15 -0.12 0.2
 -7 0 -15 -0.11 0.21
 -7 0 -15 -0.14 0.14
 7 0 16 4.9 0.3
 -7 0 -16 5.14 0.22
 -7 0 -16 5.81 0.34
 7 0 17 -0.18 0.23
 -7 0 -17 0.15 0.14
 -7 0 -17 -0.25 0.24
 7 0 18 8.96 0.39
 -7 0 -18 9.08 0.29
 -7 0 -18 9.47 0.44
 7 0 19 -0.26 0.25
 7 0 20 36.37 0.85
 -7 0 21 0.04 0.28
 7 0 21 0.18 0.29
 7 1 0 -0.13 0.1
 7 1 -1 249.47 3.74
 7 -1 -1 246.34 3.74
 7 1 1 246.48 3.73
 -7 -1 1 244.37 3.72
 -7 1 1 243.19 3.72
 7 -1 1 244.07 3.73
 -7 -1 -2 375.46 5.55
 -7 1 -2 376.06 5.55
 7 1 -2 364.56 5.56
 7 -1 2 371.03 5.55
 -7 -1 2 362.49 5.54
 -7 1 2 366.74 5.55
 7 1 2 369.62 5.55
 -7 -1 -3 9.24 0.25
 -7 1 -3 9.74 0.25
 7 -1 3 9.45 0.25
 -7 -1 3 9.25 0.25
 -7 1 3 9.4 0.25
 -7 -1 4 3.55 0.16
 -7 1 4 3.56 0.16
 -7 1 -4 3.96 0.17
 -7 -1 -4 3.59 0.16
 -7 -1 5 8.01 0.24
 -7 1 5 8.19 0.24
 -7 -1 -5 7.98 0.24
 -7 1 -5 7.78 0.24
 -7 1 -6 1.51 0.13
 -7 1 6 1.7 0.13
 -7 -1 6 1.8 0.13
 -7 -1 -6 1.61 0.14
 7 -1 6 1.58 0.13
 7 1 6 1.72 0.13
 7 1 7 43.59 0.79
 7 -1 7 43.75 0.79
 7 1 8 0.02 0.1
 7 -1 8 0.08 0.11
 7 1 9 6.92 0.24
 7 -1 9 6.71 0.24
 -7 -1 -9 6.62 0.25
 -7 1 -9 6.82 0.26
 7 -1 10 7.91 0.27
 7 1 10 7.98 0.27
 -7 -1 -10 8.48 0.3
 -7 1 -10 8.21 0.3
 7 -1 11 0.9 0.15
 7 1 11 1.28 0.16
 -7 -1 -11 1.22 0.17
 -7 1 -11 1.21 0.17
 7 1 12 1.26 0.18
 7 -1 12 1.31 0.17
 -7 -1 -12 1.37 0.19
 -7 1 -12 1.39 0.19
 7 1 13 47.25 0.9
 7 -1 13 45.72 0.89
 -7 -1 -13 46.14 0.95
 -7 1 -13 47.06 0.95
 7 1 14 4.09 0.26
 7 -1 14 3.81 0.25
 -7 -1 -14 3.72 0.27
 -7 1 -14 4.03 0.28
 -7 1 -14 3.88 0.21
 7 -1 15 11.57 0.39
 7 1 15 11.87 0.4
 -7 -1 -15 12.29 0.44
 -7 1 -15 12.31 0.44
 -7 1 -15 11.56 0.33
 7 1 16 -0.02 0.21
 7 -1 16 -0.14 0.22
 -7 -1 -16 0.09 0.25
 -7 1 -16 0.03 0.23
 -7 1 -16 0.18 0.15
 -7 -1 -16 0.21 0.14
 -7 -1 -17 0.18 0.24
 -7 1 -17 0.11 0.25
 -7 -1 -17 0.35 0.14
 7 -1 17 0.4 0.23
 7 1 17 0.49 0.23
 -7 1 -17 0.7 0.17
 7 1 18 13.16 0.47
 7 -1 18 13.73 0.47
 -7 -1 -18 12.78 0.33
 -7 -1 -18 13.96 0.52
 -7 1 -18 13.31 0.51
 7 1 19 -0.14 0.26
 7 -1 19 -0.12 0.25
 7 1 20 0.43 0.29
 7 -1 20 0.16 0.27
 7 -2 0 -0.03 0.08
 7 2 0 -0.1 0.08
 7 2 -1 2.12 0.13
 7 -2 -1 1.93 0.12
 -7 -2 1 1.99 0.11
 -7 2 1 2.09 0.12
 7 2 1 2.05 0.12
 7 -2 1 1.94 0.12
 -7 -2 -2 105.85 1.66
 -7 2 -2 106.14 1.66
 -7 2 2 104.16 1.66
 7 2 2 103.55 1.67
 7 -2 2 105.22 1.66
 -7 -2 2 104.25 1.66
 -7 -2 -3 6.49 0.2
 -7 2 -3 6.21 0.2
 7 2 3 6.36 0.2
 7 -2 3 5.98 0.19
 -7 2 3 6.27 0.2
 -7 -2 3 6.29 0.2
 -7 -2 4 24.5 0.5
 -7 2 4 24.98 0.5
 -7 -2 -4 25.44 0.5
 -7 2 -4 25.89 0.5
 -7 2 5 13.72 0.34
 -7 2 -5 14.16 0.34
 -7 -2 5 14.24 0.34
 -7 -2 -5 13.59 0.33
 -7 2 6 13.07 0.33
 -7 -2 6 12.48 0.32
 7 2 6 13.21 0.32
 7 -2 6 13.41 0.33
 -7 -2 7 18.29 0.41
 7 2 7 17.42 0.4
 7 -2 7 17.36 0.39
 7 -2 8 14.48 0.35
 7 2 8 14.34 0.35
 -7 -2 -9 0.07 0.12
 -7 2 -9 0.15 0.12
 7 2 9 0.13 0.12
 7 -2 9 0.2 0.12
 -7 -2 -10 15.93 0.43
 -7 2 -10 14.92 0.42
 7 -2 10 15.77 0.39
 7 2 10 15.42 0.39
 -7 -2 -11 0.87 0.17
 -7 2 -11 1.04 0.17
 7 -2 11 1.01 0.16
 7 2 11 0.8 0.16
 -7 -2 -12 1.63 0.2
 -7 2 -12 1.55 0.19
 7 2 12 1.47 0.18
 7 -2 12 1.56 0.19
 7 2 13 1.02 0.19
 7 -2 13 0.74 0.19
 -7 -2 -13 0.66 0.2
 -7 2 -13 1.04 0.2
 -7 2 -13 0.54 0.16
 7 -2 14 17.76 0.48
 7 2 14 16.77 0.47
 -7 -2 -14 16.83 0.52
 -7 2 -14 18.14 0.52
 -7 2 -14 17.91 0.44
 7 2 15 0.75 0.21
 7 -2 15 0.81 0.21
 -7 -2 -15 0.77 0.23
 -7 2 -15 0.8 0.24
 -7 2 -15 1.26 0.18
 -7 -2 -16 21.85 0.63
 -7 2 -16 21.06 0.61
 7 2 16 21.46 0.57
 7 -2 16 21.78 0.57
 -7 2 -16 21.99 0.5
 -7 -2 -17 26.02 0.7
 -7 2 -17 26.1 0.69
 7 2 17 24.18 0.63
 7 -2 17 25.6 0.64
 -7 2 -17 26.19 0.55
 -7 -2 -17 23.65 0.49
 7 2 18 34.43 0.8
 7 -2 18 35.67 0.8
 -7 -2 -18 34.52 0.85
 -7 2 -18 35.37 0.85
 -7 -2 18 33.94 0.68
 -7 2 -18 35.17 0.69
 -7 -2 19 1.37 0.19
 -7 2 -19 0.86 0.19
 7 2 19 0.81 0.27
 7 -2 19 0.75 0.27
 7 2 20 1.72 0.3
 7 -2 20 2.05 0.31
 7 3 0 -0.08 0.08
 7 -3 0 -0.04 0.08
 7 3 -1 30.63 0.58
 7 -3 -1 30.89 0.58
 -7 3 1 31.68 0.57
 7 -3 1 31.46 0.58
 7 3 1 30.79 0.57
 -7 3 -2 4.43 0.17
 -7 -3 -2 4.3 0.16
 7 -3 2 4.05 0.16
 -7 -3 2 4.26 0.16
 -7 3 2 4.11 0.16
 7 3 2 4.02 0.16
 -7 -3 -3 13.5 0.31
 -7 3 -3 13.94 0.31
 7 3 3 12.64 0.3
 -7 -3 3 13.58 0.31
 7 -3 3 13.38 0.31
 -7 3 3 13.68 0.31
 -7 -3 4 1.96 0.13
 -7 3 4 2.07 0.13
 -7 -3 -4 1.87 0.13
 -7 3 -4 2.07 0.13
 -7 3 5 2.51 0.14
 -7 -3 -5 2.6 0.15
 -7 -3 5 2.43 0.14
 -7 3 -5 2.34 0.15
 -7 -3 6 6.74 0.22
 -7 3 6 6.91 0.23
 -7 -3 7 1.14 0.13
 -7 3 7 0.96 0.13
 7 3 7 1.29 0.13
 7 -3 7 1.13 0.13
 7 -3 8 0.03 0.12
 7 3 8 -0.03 0.11
 -7 -3 -9 0.11 0.13
 -7 3 -9 0.17 0.13
 7 3 9 0.04 0.13
 7 -3 9 0.23 0.13
 -7 -3 -10 0.01 0.14
 -7 3 -10 0.05 0.14
 7 3 10 -0.06 0.14
 7 -3 10 0.09 0.13
 -7 3 -11 0.49 0.17
 -7 -3 -11 0.5 0.16
 7 3 11 0.63 0.15
 7 -3 11 0.61 0.16
 7 3 12 -0.12 0.16
 7 -3 12 0.07 0.16
 -7 -3 -12 -0.1 0.16
 -7 3 -12 -0.13 0.17
 -7 3 -12 -0.26 0.16
 7 -3 13 5.7 0.27
 7 3 13 6.01 0.28
 -7 -3 -13 5.5 0.3
 -7 3 -13 6.1 0.3
 -7 3 -13 5.44 0.26
 -7 -3 -14 10.34 0.4
 -7 3 -14 10.69 0.4
 -7 3 -14 10.22 0.34
 7 -3 14 10.07 0.36
 7 3 14 10.83 0.37
 -7 -3 -15 38.89 0.86
 -7 3 -15 38.18 0.85
 -7 3 -15 37.74 0.76
 7 3 15 37.98 0.8
 7 -3 15 37.5 0.79
 -7 -3 -16 7.82 0.39
 -7 3 -16 7.5 0.38
 7 3 16 7.09 0.35
 7 -3 16 7.65 0.35
 -7 3 -16 7.88 0.3
 -7 -3 -17 0.68 0.26
 -7 3 -17 0.44 0.25
 -7 -3 -17 0.5 0.14
 7 3 17 0.37 0.24
 7 -3 17 0.52 0.24
 -7 3 -17 0.89 0.19
 -7 -3 -18 -0.06 0.25
 -7 3 -18 0.09 0.25
 -7 -3 18 0.39 0.19
 -7 3 -18 0.2 0.18
 7 3 18 0.06 0.24
 7 -3 18 -0.12 0.24
 7 3 19 2.59 0.31
 7 -3 19 3.08 0.31
 -7 3 -19 3.53 0.24
 -7 -3 19 3.25 0.24
 7 -3 20 1.96 0.31
 7 3 20 1.8 0.31
 7 4 0 -0.07 0.09
 7 -4 0 -0.02 0.09
 -7 -4 -1 1.4 0.12
 -7 4 -1 1.43 0.12
 7 -4 1 1.48 0.11
 7 -4 -1 1.36 0.12
 7 4 -1 1.41 0.11
 7 4 1 1.35 0.11
 -7 -4 -2 25.54 0.49
 -7 4 -2 25.75 0.49
 7 4 2 24.98 0.49
 7 -4 2 26.13 0.49
 -7 -4 2 25.35 0.49
 -7 4 2 26.18 0.49
 -7 -4 -3 19.15 0.41
 -7 4 -3 19.76 0.41
 7 -4 3 19.83 0.4
 -7 4 3 19.49 0.41
 7 4 3 19.5 0.4
 -7 -4 3 19.33 0.4
 -7 4 4 2.93 0.15
 -7 -4 4 2.83 0.15
 -7 -4 -4 2.76 0.16
 -7 4 -4 3.27 0.16
 -7 -4 -5 42.97 0.79
 -7 4 -5 45.21 0.79
 -7 -4 5 43.18 0.78
 -7 4 5 44.07 0.79
 -7 -4 6 32.18 0.62
 -7 4 6 32.4 0.62
 -7 4 7 74.79 1.26
 -7 -4 7 74.19 1.25
 7 -4 7 74.57 1.25
 7 4 7 74.35 1.25
 -7 -4 -8 77.22 1.33
 7 4 8 76.28 1.29
 7 -4 8 77.41 1.29
 -7 -4 -9 24.83 0.56
 -7 4 -9 25.54 0.56
 7 4 9 24.37 0.52
 7 -4 9 24.28 0.52
 -7 -4 -10 5.57 0.26
 -7 4 -10 6.28 0.27
 7 4 10 6.18 0.25
 7 -4 10 5.91 0.24
 -7 4 -10 6.48 0.27
 -7 4 -11 0.34 0.15
 -7 -4 -11 0.53 0.17
 -7 4 -11 0.53 0.16
 7 4 11 0.35 0.15
 7 -4 11 0.56 0.16
 7 4 12 5.45 0.26
 7 -4 12 5.58 0.26
 -7 -4 -12 5.32 0.28
 -7 4 -12 4.82 0.27
 -7 4 -12 5.45 0.26
 7 4 13 0.71 0.19
 7 -4 13 0.47 0.19
 -7 -4 -13 0.81 0.21
 -7 4 -13 0.57 0.19
 -7 4 -13 0.88 0.18
 -7 -4 -14 5.14 0.31
 -7 4 -14 4.83 0.3
 7 4 14 5.44 0.29
 7 -4 14 5.32 0.28
 -7 4 -14 5.92 0.28
 -7 -4 -15 6.13 0.34
 -7 4 -15 5.85 0.33
 7 4 15 5.3 0.3
 7 -4 15 5.39 0.3
 -7 4 -15 5.3 0.28
 -7 -4 -16 28.33 0.73
 -7 4 -16 28.49 0.72
 7 4 16 28.57 0.68
 7 -4 16 28.52 0.67
 -7 4 -16 29.47 0.64
 -7 -4 -17 1 0.27
 -7 4 -17 0.75 0.26
 7 4 17 0.74 0.25
 7 -4 17 1.1 0.25
 -7 -4 17 1.48 0.21
 -7 4 -17 1.32 0.21
 -7 -4 -18 1.15 0.29
 -7 4 -18 1.31 0.29
 -7 -4 18 1.86 0.22
 -7 4 -18 1.76 0.22
 7 4 18 1.42 0.28
 7 -4 18 1.65 0.27
 7 4 19 6.03 0.38
 7 -4 19 6.64 0.37
 -7 4 -19 6.77 0.3
 -7 -4 19 6.37 0.29
 7 4 20 1.47 0.3
 7 -4 20 0.95 0.29
 7 5 0 -0.06 0.1
 7 -5 0 -0.1 0.1
 -7 -5 -1 42.75 0.75
 -7 5 -1 42.76 0.75
 7 -5 1 43.26 0.75
 7 5 1 43.13 0.75
 7 5 -1 43.11 0.76
 7 -5 -1 42.32 0.76
 -7 -5 -2 50.83 0.88
 -7 5 -2 52.27 0.88
 7 -5 2 52.96 0.89
 -7 -5 2 52.04 0.88
 7 5 2 52.23 0.88
 -7 5 2 51.13 0.88
 -7 5 -3 1.21 0.13
 -7 -5 -3 1.36 0.14
 -7 -5 3 1.31 0.12
 7 -5 3 1.29 0.11
 -7 5 3 1.11 0.11
 7 5 3 1.39 0.12
 -7 5 -4 3.25 0.16
 -7 -5 -4 3.22 0.17
 -7 5 4 3.31 0.16
 -7 -5 4 3.55 0.16
 -7 5 -5 12.06 0.31
 -7 -5 5 11.28 0.29
 -7 5 5 11.63 0.3
 -7 -5 -5 11.57 0.31
 -7 5 6 41.07 0.76
 -7 -5 6 41.38 0.76
 7 5 7 6.53 0.24
 -7 -5 7 6.1 0.23
 -7 5 7 6.77 0.24
 7 -5 8 9.45 0.29
 7 5 8 9.42 0.28
 -7 -5 -8 9.02 0.3
 -7 5 -8 9.15 0.3
 -7 -5 8 9.78 0.29
 -7 5 -8 9.52 0.33
 -7 5 -9 5.7 0.26
 7 5 9 4.94 0.22
 7 -5 9 5.31 0.23
 -7 -5 -9 5.57 0.25
 -7 5 -9 5.82 0.25
 -7 5 -10 0.57 0.17
 -7 -5 -10 0.62 0.16
 -7 5 -10 0.52 0.16
 7 5 10 0.73 0.16
 7 -5 10 0.54 0.16
 -7 -5 -11 11.88 0.39
 -7 5 -11 12.07 0.38
 7 5 11 11.89 0.36
 7 -5 11 12.18 0.36
 -7 5 -11 12.37 0.39
 -7 -5 -12 1.42 0.21
 -7 5 -12 1.62 0.21
 7 5 12 1.65 0.19
 7 -5 12 1.83 0.19
 -7 5 -12 1.67 0.2
 -7 -5 -13 12.21 0.42
 -7 5 -13 12.04 0.41
 7 5 13 13.18 0.39
 7 -5 13 12.93 0.39
 -7 5 -13 13.94 0.41
 -7 -5 -14 -0.06 0.21
 -7 5 -14 -0.03 0.2
 7 5 14 -0.04 0.2
 7 -5 14 -0.13 0.2
 -7 5 -14 0.19 0.18
 -7 -5 -15 14.77 0.49
 -7 5 -15 16.19 0.5
 7 5 15 15.74 0.47
 7 -5 15 16.6 0.47
 -7 5 -15 14.86 0.44
 -7 -5 -16 0.08 0.24
 -7 5 -16 0.38 0.24
 7 5 16 0.63 0.24
 7 -5 16 0.23 0.23
 -7 -5 16 0.7 0.21
 -7 5 -16 -0.02 0.2
 -7 -5 -17 -0.17 0.28
 -7 5 -17 0.18 0.26
 7 5 17 -0.01 0.25
 7 -5 17 0.15 0.24
 -7 5 -17 0.49 0.21
 -7 -5 17 0.57 0.21
 7 5 18 2.53 0.29
 7 -5 18 2.59 0.29
 -7 5 -18 2.19 0.25
 -7 -5 18 2.92 0.26
 7 5 19 0.32 0.28
 7 -5 19 0.36 0.27
 -7 5 -19 0.85 0.23
 -7 -5 19 0.84 0.22
 7 -5 20 0.16 0.28
 7 5 20 0.39 0.29
 -7 -5 20 0.21 0.22
 -7 5 20 0.03 0.29
 -7 -5 20 0.24 0.28
 7 -6 0 -0.05 0.09
 7 6 0 -0.03 0.09
 -7 6 -1 3.34 0.15
 -7 -6 -1 3.09 0.15
 7 -6 1 3.34 0.15
 7 6 1 3.28 0.15
 -7 -6 -2 27.86 0.53
 -7 6 -2 27.98 0.53
 -7 6 2 27.8 0.52
 7 -6 2 29.13 0.54
 7 6 2 28.11 0.53
 -7 -6 -3 0.52 0.12
 -7 6 -3 0.53 0.12
 7 -6 3 0.57 0.1
 7 6 3 0.73 0.11
 -7 6 3 0.58 0.1
 -7 -6 3 0.55 0.1
 -7 6 -4 7.42 0.23
 -7 -6 -4 7.67 0.24
 -7 -6 4 7.32 0.22
 7 6 4 6.96 0.22
 7 -6 4 7.43 0.22
 -7 6 4 7.17 0.22
 -7 6 5 95.45 1.54
 -7 -6 5 95.48 1.54
 -7 6 6 10.67 0.3
 -7 -6 6 10.93 0.29
 -7 6 -6 11.36 0.35
 -7 6 7 35.15 0.68
 -7 6 -7 33.89 0.74
 7 -6 8 24.42 0.52
 7 6 8 23.84 0.51
 -7 -6 -8 24.23 0.54
 -7 6 -8 24.32 0.53
 -7 6 8 24.08 0.52
 -7 -6 8 24.21 0.51
 -7 6 -8 23.12 0.57
 -7 6 -9 3.51 0.23
 -7 6 -9 3.66 0.21
 -7 -6 -9 3.4 0.21
 7 6 9 3.33 0.2
 7 -6 9 3.27 0.2
 -7 6 -10 5.38 0.26
 -7 -6 -10 5.68 0.27
 -7 6 -10 5.04 0.27
 7 6 10 5.7 0.25
 7 -6 10 5.62 0.24
 -7 6 -11 3.94 0.24
 -7 -6 -11 3.66 0.24
 -7 6 -11 3.95 0.25
 7 6 11 3.81 0.22
 7 -6 11 3.56 0.22
 -7 -6 -12 27.11 0.65
 -7 6 -12 28.04 0.64
 -7 6 -12 28.62 0.65
 7 6 12 27.84 0.61
 7 -6 12 28.5 0.61
 -7 -6 -13 19.8 0.54
 -7 6 -13 19.71 0.53
 7 -6 13 19.74 0.49
 7 6 13 19.85 0.5
 -7 6 -13 18.53 0.51
 -7 -6 -14 0.4 0.22
 -7 6 -14 0.54 0.21
 -7 6 14 0.56 0.15
 7 -6 14 0.79 0.21
 7 6 14 0.62 0.2
 -7 6 -14 0.65 0.2
 7 6 15 8.63 0.36
 7 -6 15 7.9 0.34
 -7 -6 -15 9.19 0.39
 -7 6 -15 8.33 0.38
 -7 6 15 8.35 0.27
 -7 -6 15 8.49 0.35
 -7 6 -15 8.52 0.35
 -7 -6 -16 -0.41 0.25
 -7 6 -16 -0.17 0.24
 7 6 16 -0.02 0.23
 7 -6 16 -0.06 0.22
 -7 -6 16 0.33 0.21
 -7 6 -16 0.06 0.21
 -7 -6 -17 7.41 0.39
 -7 6 -17 7.63 0.39
 7 6 17 7.66 0.37
 7 -6 17 7.92 0.36
 -7 6 -17 7.33 0.34
 -7 -6 17 6.89 0.34
 -7 -6 18 0.53 0.22
 -7 6 -18 0.52 0.23
 7 6 18 0.58 0.26
 7 -6 18 0.7 0.27
 -7 -6 19 20.94 0.56
 -7 6 -19 21.6 0.57
 7 6 19 22.9 0.63
 7 -6 19 23.04 0.62
 -7 6 20 5.58 0.41
 -7 -6 20 5.74 0.41
 -7 6 -20 7.01 0.35
 -7 -6 20 6.09 0.33
 7 6 20 6.38 0.4
 7 -6 20 6.51 0.4
 -7 7 0 -0.04 0.11
 -7 -7 0 -0.01 0.11
 7 7 0 -0.06 0.1
 7 -7 0 -0.07 0.1
 -7 -7 -1 8.46 0.24
 -7 7 -1 8.39 0.24
 7 -7 1 9.35 0.25
 7 7 1 8.86 0.24
 -7 7 -2 5.98 0.26
 -7 -7 -2 5.76 0.2
 -7 7 -2 6.05 0.2
 7 -7 2 6.44 0.2
 7 7 2 5.85 0.2
 -7 7 -3 -0.06 0.13
 -7 -7 3 0.04 0.1
 -7 7 3 0.12 0.09
 7 7 3 0.1 0.1
 -7 -7 -3 0.05 0.11
 -7 7 -3 0.16 0.11
 7 -7 3 0.12 0.09
 -7 7 -4 1.16 0.16
 -7 -7 4 1.36 0.12
 7 -7 4 1.13 0.12
 -7 7 4 1.35 0.12
 7 7 4 1.31 0.13
 -7 7 -4 1.24 0.14
 -7 -7 -4 1.15 0.14
 -7 -7 5 6.81 0.22
 -7 7 -5 6.26 0.28
 -7 7 6 5.42 0.21
 -7 -7 6 5.17 0.2
 -7 7 -6 5.43 0.26
 -7 -7 -7 18.53 0.45
 -7 7 -7 18.48 0.44
 -7 7 7 19.79 0.44
 -7 -7 7 19.88 0.43
 -7 7 -7 19.12 0.5
 -7 -7 8 34.37 0.65
 -7 7 8 32.85 0.66
 -7 -7 -8 32.19 0.68
 -7 7 -8 33.53 0.68
 -7 7 -8 33.65 0.73
 7 7 9 9.64 0.31
 7 -7 9 9.02 0.3
 -7 -7 9 10.22 0.3
 -7 7 9 10.04 0.31
 -7 7 -9 9.39 0.36
 -7 7 -9 9.97 0.33
 -7 -7 -9 9.68 0.33
 -7 -7 -10 9.12 0.33
 -7 7 -10 8.85 0.32
 7 -7 10 9.12 0.3
 7 7 10 8.94 0.3
 -7 7 -10 9.14 0.35
 -7 -7 -11 29.56 0.68
 -7 7 -11 30.51 0.67
 -7 7 11 30.52 0.63
 7 7 11 30.99 0.64
 7 -7 11 31.39 0.64
 -7 7 -11 30.52 0.7
 -7 -7 -12 7.41 0.33
 -7 7 -12 7.34 0.32
 -7 7 12 7.11 0.27
 7 7 12 7.19 0.3
 7 -7 12 7.35 0.29
 -7 7 -12 7.44 0.33
 -7 -7 -13 -0.08 0.21
 -7 7 -13 0.16 0.2
 -7 7 13 0.06 0.15
 7 7 13 0.07 0.19
 7 -7 13 0.14 0.19
 -7 7 -13 0.36 0.2
 7 7 14 15.67 0.45
 7 -7 14 15.71 0.45
 -7 -7 14 15.41 0.47
 -7 7 -14 14.93 0.46
 -7 7 14 15.93 0.39
 -7 -7 -14 15.26 0.49
 -7 7 -14 15.27 0.48
 7 7 15 -0.04 0.23
 7 -7 15 -0.07 0.22
 -7 -7 15 0.16 0.21
 -7 7 15 0.1 0.15
 -7 7 -15 -0.01 0.21
 -7 -7 -15 -0.17 0.23
 -7 7 -15 -0.26 0.24
 7 -7 16 0.43 0.23
 7 7 16 0.41 0.24
 -7 -7 16 0.77 0.23
 -7 7 -16 0.44 0.22
 -7 -7 -16 0.08 0.24
 -7 7 -16 0.22 0.23
 -7 -7 17 0.04 0.23
 -7 7 -17 0.14 0.23
 7 7 17 -0.38 0.27
 7 -7 17 -0.1 0.26
 -7 -7 18 7.56 0.36
 -7 7 -18 7.33 0.36
 7 7 18 7.66 0.4
 7 -7 18 7.92 0.39
 7 7 19 -0.01 0.3
 7 -7 19 -0.15 0.3
 -7 7 -19 0.52 0.26
 -7 -7 19 0.25 0.25
 -7 7 19 -0.01 0.31
 -7 -7 19 -0.54 0.31
 7 7 20 3.37 0.36
 7 -7 20 3.47 0.36
 -7 7 20 2.46 0.37
 -7 -7 20 2.66 0.35
 -7 7 -20 3.12 0.31
 -7 -7 20 3.4 0.31
 -7 8 0 -0.22 0.15
 -7 -8 0 0.03 0.11
 -7 8 0 0.11 0.11
 7 8 1 1.37 0.12
 7 -8 1 1.4 0.12
 -7 8 1 1.27 0.17
 -7 8 -1 1.25 0.17
 -7 8 -1 1.36 0.13
 -7 -8 -1 1.43 0.13
 7 8 2 0.75 0.11
 7 -8 2 0.9 0.11
 -7 8 2 0.63 0.15
 -7 8 -2 0.65 0.15
 -7 8 -2 0.69 0.13
 -7 -8 -2 0.67 0.13
 -7 -8 -3 20.19 0.43
 -7 8 -3 21.25 0.43
 -7 8 -3 20.31 0.52
 -7 8 3 20.08 0.41
 7 8 3 20.97 0.42
 7 -8 3 21.79 0.43
 -7 8 3 19.2 0.49
 7 -8 4 13.96 0.32
 -7 8 -4 13.33 0.41
 7 8 4 13.56 0.32
 -7 -8 4 13.69 0.32
 -7 8 4 13.51 0.39
 -7 8 4 13.78 0.32
 -7 8 -5 83.55 1.48
 -7 -8 5 84.02 1.35
 7 8 5 83.7 1.35
 7 -8 5 85.51 1.36
 -7 8 5 82.73 1.35
 -7 8 6 5.73 0.22
 -7 -8 6 6.12 0.22
 -7 8 -6 6.04 0.29
 -7 8 6 5.56 0.25
 -7 8 -7 0.04 0.16
 -7 8 7 0.12 0.15
 -7 -8 -7 -0.05 0.15
 -7 8 -7 0.05 0.14
 -7 8 7 0.04 0.13
 -7 -8 7 0.06 0.12
 -7 8 -8 18.71 0.46
 -7 -8 -8 18.16 0.46
 -7 8 8 18.41 0.47
 -7 8 8 19.86 0.45
 -7 -8 8 20.07 0.45
 -7 8 -8 20.45 0.54
 7 8 9 22.54 0.51
 -7 -8 -9 22.08 0.53
 -7 8 -9 23.5 0.53
 -7 8 9 22.14 0.52
 -7 -8 9 23.33 0.5
 -7 8 9 24.31 0.52
 -7 8 -9 23.48 0.59
 7 8 10 0.79 0.18
 7 -8 10 0.88 0.18
 -7 -8 -10 0.5 0.18
 -7 8 -10 0.71 0.19
 -7 8 10 0.86 0.18
 -7 -8 10 0.96 0.17
 -7 8 -10 1.29 0.22
 -7 -8 -11 1.09 0.22
 -7 8 -11 0.96 0.2
 -7 8 11 1.05 0.19
 7 -8 11 1.59 0.21
 7 8 11 1.33 0.2
 -7 8 -11 1.35 0.23
 7 -8 12 2.47 0.23
 7 8 12 2.75 0.24
 -7 8 -12 2.62 0.26
 -7 8 12 2.38 0.21
 -7 -8 -12 1.92 0.24
 -7 8 -12 2.29 0.24
 7 8 13 4.28 0.27
 7 -8 13 4.45 0.26
 -7 -8 13 5.18 0.31
 -7 8 13 5.22 0.24
 -7 8 -13 5.01 0.3
 -7 -8 -13 4.08 0.29
 -7 8 -13 3.98 0.29
 7 8 14 0.04 0.22
 7 -8 14 0.2 0.21
 -7 -8 14 0.42 0.22
 -7 8 -14 0.19 0.22
 -7 8 14 0.18 0.17
 -7 8 -14 -0.01 0.21
 -7 -8 -14 -0.04 0.22
 7 -8 15 5.98 0.31
 7 8 15 6.32 0.32
 -7 -8 15 6.37 0.34
 -7 8 -15 6.25 0.34
 -7 -8 -15 5.51 0.33
 -7 8 -15 6.45 0.34
 -7 -8 16 1.33 0.26
 -7 8 -16 1.31 0.25
 7 -8 16 1.52 0.25
 7 8 16 1.19 0.24
 7 8 17 29.6 0.7
 7 -8 17 30.26 0.7
 -7 -8 17 27.89 0.71
 -7 8 -17 27.88 0.7
 7 -8 18 0.03 0.27
 7 8 18 -0.18 0.27
 -7 8 -18 0.11 0.26
 -7 -8 18 0.1 0.24
 7 8 19 14.42 0.52
 -7 8 -19 14.19 0.49
 -7 -8 19 13.43 0.49
 -7 8 19 13.42 0.54
 -7 -8 19 13.1 0.52
 7 -8 20 4.42 0.37
 -7 -8 20 3.82 0.38
 -7 8 -20 4.26 0.34
 -7 -8 20 3.69 0.32
 -7 9 0 -0.07 0.15
 -7 -9 0 0.15 0.12
 -7 9 0 0.05 0.12
 7 9 1 0.65 0.12
 -7 9 -1 0.8 0.17
 -7 9 1 0.71 0.17
 -7 9 1 0.68 0.13
 -7 9 -1 0.63 0.13
 -7 -9 -1 0.7 0.14
 -7 -9 1 0.78 0.13
 -7 -9 -2 2.34 0.16
 7 -9 2 3.06 0.16
 -7 9 -2 2.75 0.17
 7 9 2 2.88 0.16
 -7 9 -2 2.61 0.22
 -7 9 2 2.58 0.21
 7 -9 3 1.48 0.13
 7 9 3 1.56 0.13
 -7 9 -3 1.25 0.19
 -7 9 3 1.31 0.18
 7 9 4 0.07 0.11
 7 -9 4 0.13 0.11
 -7 9 -4 -0.02 0.17
 -7 9 4 0.2 0.1
 -7 9 4 -0.09 0.15
 -7 -9 4 0.08 0.1
 -7 9 5 -0.19 0.16
 7 -9 5 0.06 0.12
 -7 -9 5 0.03 0.11
 7 9 5 0.13 0.12
 -7 9 -5 0.1 0.17
 -7 9 5 0.1 0.11
 -7 9 6 0.14 0.12
 -7 -9 6 0.06 0.12
 -7 9 6 0.14 0.15
 7 -9 6 -0.02 0.12
 -7 9 -6 0 0.13
 -7 -9 -6 0.23 0.14
 -7 9 -6 0.14 0.17
 -7 -9 7 9.16 0.27
 -7 9 7 9.12 0.28
 -7 9 -7 9.52 0.3
 -7 9 7 9.18 0.33
 -7 9 -7 9.42 0.36
 -7 -9 -7 8.92 0.3
 -7 9 -8 21.8 0.5
 -7 -9 -8 21.15 0.5
 -7 9 8 21.7 0.53
 -7 9 -8 22.49 0.58
 -7 9 8 21.93 0.48
 -7 -9 8 21.46 0.47
 -7 -9 -9 27.64 0.62
 -7 9 -9 29.06 0.62
 -7 -9 9 30.23 0.6
 -7 9 9 28.94 0.59
 -7 9 -9 28.83 0.69
 -7 9 9 27.89 0.63
 -7 -9 -10 37.28 0.78
 -7 9 -10 38.14 0.78
 7 9 10 39 0.75
 -7 -9 10 39.36 0.75
 -7 9 10 39.2 0.76
 -7 9 -10 38.16 0.85
 -7 9 10 38.24 0.78
 -7 -9 11 31.81 0.64
 7 9 11 30.64 0.64
 7 -9 11 31.33 0.64
 -7 -9 11 28.94 0.72
 -7 9 11 29.64 0.65
 -7 9 -11 29.65 0.72
 -7 9 -11 30.12 0.67
 -7 -9 -11 29.08 0.67
 7 -9 12 33.82 0.68
 7 9 12 33.63 0.69
 -7 -9 12 30.98 0.77
 -7 9 12 32.76 0.68
 -7 9 -12 32.34 0.77
 -7 -9 -12 32.17 0.73
 -7 9 -12 32.88 0.72
 7 -9 13 0.53 0.21
 7 9 13 0.35 0.2
 -7 -9 13 0.88 0.24
 -7 9 13 0.18 0.17
 -7 9 -13 0.19 0.23
 -7 -9 -13 0.1 0.23
 -7 9 -13 0.05 0.22
 7 9 14 0.37 0.21
 7 -9 14 0.74 0.22
 -7 -9 14 0.94 0.25
 -7 -9 -14 1 0.18
 -7 9 14 0.66 0.18
 -7 9 -14 0.55 0.24
 -7 -9 -14 0.48 0.23
 -7 9 -14 0.75 0.23
 7 9 15 2.73 0.27
 7 -9 15 2.69 0.26
 -7 -9 15 3.04 0.3
 -7 9 -15 2.92 0.29
 7 -9 16 0.62 0.25
 7 9 16 0.19 0.24
 -7 -9 16 0.32 0.25
 -7 9 -16 0.33 0.25
 7 9 17 1.95 0.29
 7 -9 17 1.85 0.28
 -7 9 -17 1.98 0.3
 -7 -9 17 1.68 0.29
 7 9 18 0.46 0.27
 7 -9 18 0.3 0.27
 -7 9 -18 0.09 0.27
 -7 -9 18 -0.12 0.27
 -7 9 18 -0.11 0.28
 -7 -9 18 0.12 0.27
 7 9 19 3.59 0.34
 7 -9 19 3.61 0.34
 -7 9 19 2.88 0.36
 -7 -9 19 2.97 0.35
 -7 -9 19 3.24 0.33
 -7 9 -19 3.45 0.34
 -7 -9 20 2.79 0.32
 -7 9 -20 2.49 0.33
 -7 10 0 0.13 0.17
 -7 -10 1 4.66 0.19
 -7 10 -1 4.72 0.2
 -7 10 1 4.61 0.19
 -7 10 -1 5.32 0.29
 -7 10 1 5.25 0.28
 -7 -10 -1 4.77 0.21
 -7 -10 2 30.72 0.57
 7 10 2 30.82 0.57
 -7 -10 -2 29.56 0.58
 7 -10 2 30.17 0.57
 -7 10 -2 30.46 0.57
 -7 10 -2 31.61 0.71
 -7 10 2 31.54 0.69
 7 10 3 23.84 0.47
 7 -10 3 24.39 0.48
 -7 10 -3 23.27 0.6
 -7 10 3 23.47 0.58
 7 10 4 -0.13 0.14
 7 -10 4 -0.16 0.13
 -7 10 -4 0.37 0.19
 -7 10 4 0.19 0.18
 7 10 5 25.91 0.51
 -7 -10 5 25.64 0.5
 -7 10 5 26.26 0.5
 7 -10 5 25.86 0.51
 -7 -10 -5 24.95 0.53
 -7 10 -5 26.27 0.53
 -7 10 5 26.29 0.61
 -7 10 -5 26.17 0.64
 -7 -10 -6 21.7 0.49
 -7 -10 6 22.23 0.46
 7 10 6 21.45 0.46
 7 -10 6 22.74 0.47
 -7 10 6 21.7 0.45
 -7 10 -6 23.45 0.49
 -7 10 6 23.33 0.56
 -7 10 -6 22.93 0.6
 -7 10 -7 27.6 0.57
 -7 -10 -7 25.31 0.56
 7 -10 7 27.39 0.53
 -7 10 7 26.54 0.53
 -7 -10 7 26.53 0.53
 -7 10 7 25.05 0.61
 -7 10 -7 27.38 0.67
 -7 10 8 1 0.15
 -7 -10 8 1.13 0.15
 -7 10 -8 1.31 0.23
 -7 10 8 1.15 0.19
 -7 10 -8 0.84 0.18
 -7 -10 -8 0.98 0.19
 -7 -10 9 24.56 0.51
 -7 10 9 24.97 0.53
 -7 -10 9 23.24 0.64
 -7 10 -9 23.75 0.63
 -7 10 9 24.59 0.58
 -7 -10 -9 23.56 0.56
 -7 10 -9 24.86 0.55
 -7 -10 10 1.22 0.18
 -7 10 10 0.74 0.17
 -7 -10 -10 1.06 0.2
 -7 10 -10 1.14 0.2
 -7 -10 10 1.5 0.25
 -7 10 -10 1.08 0.24
 -7 10 10 0.81 0.2
 -7 -10 11 0.22 0.17
 -7 10 11 0.09 0.18
 -7 -10 -11 0.05 0.21
 -7 10 -11 -0.03 0.2
 7 10 11 0.6 0.2
 -7 -10 11 0.4 0.24
 -7 10 11 0.15 0.19
 -7 10 -11 0.27 0.22
 -7 10 12 -0.23 0.19
 -7 -10 12 -0.14 0.19
 -7 -10 -12 -0.1 0.22
 -7 10 -12 -0.31 0.21
 7 10 12 0.18 0.2
 7 -10 12 0.31 0.2
 -7 -10 12 0.18 0.23
 -7 -10 -12 0.1 0.18
 -7 10 -12 -0.28 0.24
 -7 10 12 0.07 0.18
 -7 -10 13 -0.2 0.21
 -7 -10 -13 -0.15 0.22
 -7 10 -13 -0.07 0.21
 7 -10 13 -0.14 0.2
 7 10 13 0.01 0.2
 -7 10 13 0.01 0.18
 -7 10 -13 -0.23 0.26
 -7 -10 13 -0.06 0.24
 -7 -10 -13 -0.02 0.18
 7 10 14 0.6 0.22
 7 -10 14 0.59 0.23
 -7 -10 14 0.45 0.25
 -7 10 -14 0.52 0.25
 -7 10 14 0.27 0.19
 -7 -10 -14 0.62 0.18
 -7 -10 15 1.3 0.28
 -7 10 -15 1.44 0.28
 7 -10 15 0.93 0.25
 7 10 15 0.98 0.24
 -7 -10 16 3.6 0.34
 -7 10 -16 3.58 0.33
 7 -10 16 4.22 0.31
 7 10 16 4.32 0.31
 -7 10 17 2.56 0.32
 -7 -10 17 2.64 0.32
 7 10 17 3.48 0.31
 7 -10 17 2.76 0.3
 -7 10 -17 2.96 0.33
 -7 -10 17 2.44 0.32
 -7 -10 18 3.4 0.35
 -7 10 18 3.25 0.36
 7 10 18 4.41 0.34
 7 -10 18 4.68 0.34
 -7 10 -18 4.01 0.36
 -7 -10 18 4.16 0.36
 -7 10 19 4.43 0.4
 -7 -10 19 4.34 0.39
 -7 -10 19 5.14 0.38
 7 10 19 5.18 0.37
 7 -10 19 5.38 0.37
 -7 -10 20 1.47 0.32
 -7 11 0 0.11 0.18
 -7 -11 0 -0.37 0.15
 -7 11 0 -0.28 0.14
 -7 11 -1 6.6 0.22
 -7 -11 -1 5.9 0.22
 -7 11 -1 6.73 0.32
 -7 11 1 6.29 0.32
 -7 -11 1 6.12 0.21
 -7 11 1 6.97 0.21
 -7 11 -2 6.4 0.32
 -7 11 2 6.04 0.31
 -7 -11 2 5.69 0.21
 -7 11 2 5.42 0.2
 -7 11 -3 20.93 0.57
 -7 11 3 19.79 0.54
 7 11 3 20.06 0.42
 7 -11 3 20.68 0.42
 7 11 4 12.54 0.3
 7 -11 4 12.24 0.3
 -7 -11 -4 11.35 0.32
 -7 11 -4 12.53 0.32
 -7 11 -4 13.4 0.45
 -7 11 4 12.3 0.41
 -7 -11 -5 14.83 0.37
 -7 11 -5 15.68 0.37
 -7 11 -5 15.25 0.49
 -7 11 5 15.14 0.46
 7 -11 5 14.98 0.35
 7 11 5 14.89 0.35
 7 -11 6 -0.03 0.14
 -7 -11 6 -0.04 0.12
 7 11 6 -0.05 0.14
 -7 11 6 -0.04 0.12
 -7 -11 -6 -0.21 0.16
 -7 11 -6 0.13 0.16
 -7 -11 6 0.09 0.2
 -7 11 6 0.11 0.17
 -7 11 -6 0.61 0.21
 -7 -11 -7 2.59 0.21
 -7 11 -7 3.2 0.21
 -7 -11 7 3.34 0.18
 7 11 7 3.03 0.18
 7 -11 7 3.38 0.19
 -7 11 7 3.32 0.17
 -7 -11 7 3.42 0.27
 -7 11 7 3.36 0.25
 -7 11 -7 3.67 0.28
 -7 -11 -8 5.79 0.26
 -7 11 -8 5.88 0.25
 7 -11 8 5.86 0.23
 -7 -11 8 5.68 0.22
 -7 11 8 5.81 0.23
 -7 -11 8 5.92 0.33
 -7 11 8 5.72 0.29
 -7 11 -8 5.48 0.33
 -7 -11 9 1.81 0.17
 -7 11 9 1.87 0.17
 -7 -11 -9 2.21 0.24
 -7 -11 9 1.86 0.27
 -7 11 -9 1.86 0.26
 -7 11 9 1.99 0.22
 -7 -11 -9 1.79 0.21
 -7 11 -9 2.07 0.21
 -7 -11 10 0.07 0.15
 -7 11 10 0.17 0.16
 -7 -11 -10 0.37 0.21
 -7 -11 10 0.22 0.24
 -7 11 -10 0.08 0.24
 -7 11 10 0.06 0.19
 -7 -11 -10 0.14 0.19
 -7 11 -10 0.17 0.19
 -7 -11 11 -0.04 0.17
 -7 11 11 -0.01 0.17
 -7 -11 -11 0.24 0.2
 -7 -11 11 0.19 0.25
 -7 11 11 0.11 0.2
 -7 11 -11 -0.04 0.24
 -7 -11 -11 -0.15 0.2
 -7 11 -11 0.01 0.2
 -7 11 12 -0.02 0.19
 -7 -11 12 -0.06 0.19
 -7 -11 -12 -0.07 0.21
 -7 11 -12 0.35 0.21
 -7 -11 -12 0.18 0.2
 -7 -11 12 0.6 0.27
 -7 11 -12 0.24 0.25
 -7 11 12 0.24 0.2
 -7 -11 -13 4.59 0.27
 -7 11 -13 5.13 0.36
 -7 -11 13 5.26 0.37
 -7 11 13 4.53 0.27
 7 -11 13 5.33 0.3
 7 11 13 4.86 0.29
 -7 11 13 4.26 0.28
 -7 -11 13 4.81 0.28
 7 11 14 0.11 0.23
 7 -11 14 0.22 0.23
 -7 -11 -14 -0.15 0.19
 -7 11 -14 0.29 0.27
 -7 -11 14 0.12 0.27
 -7 -11 14 0.05 0.22
 7 11 15 0.78 0.25
 7 -11 15 0.67 0.25
 -7 11 -15 0.77 0.3
 -7 -11 15 0.51 0.29
 -7 11 16 -0.16 0.29
 -7 -11 16 0.02 0.28
 7 11 16 0.21 0.26
 7 -11 16 -0.12 0.27
 -7 -11 16 -0.07 0.29
 -7 11 17 -0.17 0.3
 -7 -11 17 -0.16 0.29
 7 -11 17 0.17 0.27
 7 11 17 -0.12 0.27
 -7 -11 17 0.15 0.3
 -7 11 18 17.11 0.6
 -7 -11 18 17.73 0.59
 7 11 18 18.1 0.54
 7 -11 18 19.13 0.55
 -7 -11 18 17.44 0.6
 -7 11 19 -0.32 0.35
 -7 -11 19 -0.39 0.33
 -7 -11 19 0.43 0.31
 7 11 19 -0.01 0.3
 7 -11 19 -0.02 0.3
 -7 -12 0 -0.2 0.14
 -7 -12 0 0.8 0.22
 -7 12 0 0.51 0.22
 -7 12 0 -0.19 0.14
 -7 -12 1 8.71 0.26
 -7 12 1 9.43 0.25
 -7 12 -1 9.44 0.39
 -7 -12 -1 10.37 0.39
 -7 -12 1 9.47 0.38
 -7 12 2 18.05 0.37
 -7 -12 2 17.74 0.38
 -7 12 -2 19.71 0.55
 -7 12 2 18.49 0.53
 -7 -12 -2 18.76 0.53
 -7 -12 2 18.37 0.54
 -7 -12 3 0.32 0.14
 -7 12 3 0.36 0.13
 -7 -12 -3 1.02 0.22
 -7 12 -3 1.19 0.16
 -7 -12 3 1.31 0.24
 -7 -12 -3 0.64 0.16
 -7 12 3 0.61 0.21
 7 -12 4 12.48 0.3
 7 12 4 12.65 0.31
 -7 -12 -4 12.65 0.43
 -7 -12 4 12.54 0.45
 -7 12 4 13.11 0.43
 -7 12 -4 13.71 0.47
 -7 12 -4 12.43 0.32
 -7 -12 -4 13.36 0.34
 7 12 5 12.96 0.31
 7 -12 5 11.8 0.3
 -7 -12 -5 12.47 0.34
 -7 12 -5 12.59 0.33
 -7 -12 -5 12.2 0.43
 -7 -12 5 12.16 0.46
 -7 12 -5 13.14 0.47
 -7 12 5 13.34 0.43
 7 12 6 1.22 0.16
 7 -12 6 1.14 0.15
 -7 12 -6 1.47 0.18
 -7 -12 -6 1.08 0.18
 -7 12 6 1.36 0.14
 -7 -12 6 1.67 0.26
 -7 -12 -6 1.58 0.24
 -7 12 -6 1.93 0.27
 -7 12 6 1.06 0.22
 -7 -12 -7 3.37 0.22
 -7 12 -7 3.8 0.22
 7 -12 7 4.09 0.2
 -7 -12 7 3.91 0.18
 -7 12 7 3.57 0.18
 7 12 7 3.85 0.2
 -7 -12 -7 3.86 0.29
 -7 -12 7 3.96 0.31
 -7 12 -7 4.37 0.32
 -7 12 7 4.25 0.27
 -7 -12 -8 3.27 0.23
 -7 12 -8 2.99 0.22
 -7 12 8 3.42 0.19
 7 12 8 3.43 0.2
 7 -12 8 3.79 0.2
 -7 -12 8 3.49 0.19
 -7 -12 -8 4.01 0.28
 -7 -12 8 3.59 0.32
 -7 12 -8 3.49 0.31
 -7 12 8 3.72 0.27
 -7 -12 9 1.47 0.17
 -7 -12 -9 1.48 0.22
 -7 12 -9 1.71 0.21
 7 -12 9 1.66 0.18
 -7 12 9 1.46 0.17
 -7 -12 -9 1.94 0.25
 -7 -12 9 2.04 0.29
 -7 12 9 1.79 0.24
 -7 12 -9 1.53 0.28
 -7 12 10 0.13 0.15
 -7 -12 10 0.13 0.16
 -7 -12 10 -0.13 0.25
 -7 -12 -10 0.14 0.22
 -7 12 -10 0.21 0.25
 -7 12 10 -0.05 0.21
 -7 -12 -10 -0.05 0.2
 -7 12 -10 0.04 0.19
 -7 12 11 3.13 0.22
 -7 -12 11 3.1 0.21
 -7 -12 -11 3.31 0.27
 -7 -12 11 3.23 0.33
 -7 12 -11 3.21 0.33
 -7 12 11 3.33 0.27
 -7 -12 -11 2.87 0.26
 -7 12 -11 2.77 0.24
 -7 12 12 2.4 0.22
 -7 -12 12 2.16 0.22
 -7 -12 12 2.43 0.33
 -7 12 12 2.32 0.25
 -7 12 -12 2.29 0.32
 -7 -12 -12 2.44 0.25
 -7 12 13 1 0.21
 -7 -12 13 1.29 0.22
 -7 12 -13 1.2 0.31
 -7 -12 13 1.05 0.31
 -7 -12 -13 1.18 0.23
 -7 12 14 5.05 0.33
 -7 -12 14 5.16 0.33
 -7 -12 14 5.7 0.41
 -7 -12 14 5.7 0.3
 -7 12 14 4.89 0.29
 -7 12 15 -0.25 0.28
 -7 -12 15 -0.2 0.27
 7 -12 15 -0.29 0.27
 7 12 15 0.04 0.26
 -7 -12 15 -0.25 0.24
 -7 12 15 -0.3 0.24
 -7 -12 15 0.01 0.32
 -7 -12 16 13.82 0.5
 7 12 16 14.4 0.46
 7 -12 16 14.7 0.48
 -7 -12 16 14.98 0.47
 -7 -12 16 13.81 0.56
 -7 12 17 13.93 0.54
 -7 -12 17 14.28 0.53
 7 12 17 16.52 0.5
 7 -12 17 15.66 0.5
 -7 -12 17 16.63 0.52
 -7 12 18 6.42 0.43
 -7 -12 18 6.56 0.41
 7 -12 18 7.39 0.39
 7 12 18 6.83 0.38
 -7 -12 19 0.27 0.31
 -7 13 0 0.21 0.22
 -7 -13 0 0.71 0.23
 -7 13 1 1.35 0.14
 -7 13 -1 1.7 0.25
 -7 13 1 2.41 0.26
 -7 -13 -1 2.1 0.26
 -7 -13 1 1.75 0.26
 -7 -13 2 1.05 0.15
 -7 13 2 1.14 0.14
 -7 13 -2 1.92 0.27
 -7 13 2 1.8 0.25
 -7 -13 -2 1.93 0.25
 -7 -13 2 1.96 0.26
 -7 -13 -2 1.15 0.15
 -7 13 -2 1.32 0.15
 -7 13 3 1.01 0.14
 -7 -13 3 0.8 0.14
 -7 -13 -3 0.8 0.15
 -7 13 -3 0.93 0.15
 -7 -13 -3 1.43 0.25
 -7 -13 3 1.56 0.26
 -7 13 -3 1.51 0.26
 -7 13 3 1.3 0.24
 -7 -13 -4 1.78 0.17
 -7 13 -4 0.43 0.15
 -7 13 4 0.43 0.13
 -7 -13 4 0.49 0.14
 -7 -13 -4 1.62 0.26
 -7 -13 4 0.32 0.23
 -7 13 -4 0.61 0.25
 -7 13 4 1.03 0.25
 7 -13 5 18.23 0.39
 7 13 5 19.42 0.41
 -7 -13 -5 19.84 0.56
 -7 -13 5 18.12 0.58
 -7 13 -5 19.88 0.6
 -7 13 5 20.9 0.57
 -7 -13 -5 19.13 0.43
 -7 13 -5 18.31 0.41
 7 13 6 16.24 0.37
 7 -13 6 17.02 0.37
 -7 -13 -6 16.65 0.52
 -7 -13 6 17.73 0.57
 -7 13 6 16.74 0.51
 -7 -13 -6 16.36 0.41
 -7 13 -6 17.04 0.4
 7 13 7 0.11 0.15
 7 -13 7 0.02 0.14
 -7 -13 -7 -0.12 0.17
 -7 13 -7 0.45 0.17
 -7 -13 -7 0.17 0.23
 -7 -13 7 0.52 0.26
 -7 13 -7 0.28 0.26
 -7 13 7 0.19 0.22
 -7 -13 -8 2.41 0.22
 -7 13 -8 2.39 0.21
 -7 -13 8 2.8 0.17
 -7 13 8 2.77 0.17
 7 -13 8 3.05 0.19
 7 13 8 2.75 0.19
 -7 -13 -8 2.75 0.28
 -7 -13 8 2.7 0.31
 -7 13 -8 3.22 0.33
 -7 13 8 2.4 0.26
 -7 13 -9 2.18 0.21
 -7 -13 -9 1.92 0.21
 -7 -13 -9 2.45 0.28
 -7 -13 9 2.28 0.31
 -7 13 -9 2.2 0.32
 -7 13 9 2.08 0.26
 7 -13 9 2.45 0.19
 -7 13 9 2.09 0.17
 7 13 9 2.2 0.19
 -7 -13 9 2.28 0.17
 -7 13 -10 7.01 0.41
 -7 13 10 6.06 0.33
 -7 -13 10 5.73 0.39
 -7 -13 -10 6.14 0.34
 -7 13 10 6.21 0.25
 7 -13 10 6.43 0.25
 -7 -13 10 5.92 0.24
 -7 13 11 0.46 0.24
 -7 -13 -11 0.33 0.24
 -7 -13 11 0.64 0.3
 -7 -13 11 0.11 0.17
 -7 13 11 0.22 0.18
 -7 13 12 1.6 0.21
 -7 -13 12 1.65 0.2
 -7 13 12 1.92 0.27
 -7 -13 12 2 0.34
 -7 -13 -12 1.87 0.27
 -7 -13 13 1.01 0.34
 -7 -13 -13 0.96 0.25
 -7 13 13 0.7 0.25
 -7 -13 13 0.67 0.24
 -7 -13 14 3.54 0.39
 -7 -13 14 3.59 0.3
 -7 13 14 3.3 0.31
 -7 13 15 -0.39 0.31
 -7 -13 15 -0.25 0.29
 -7 13 16 0.02 0.31
 -7 14 0 1.25 0.27
 -7 -14 0 1.14 0.27
 -7 14 -1 5.3 0.35
 -7 14 1 5.34 0.34
 -7 -14 -1 5.52 0.34
 -7 -14 1 4.8 0.34
 -7 14 -2 1.78 0.29
 -7 14 2 1.59 0.27
 -7 -14 -2 1.88 0.28
 -7 -14 2 1.71 0.28
 -7 14 -3 7.32 0.4
 -7 14 3 7.99 0.39
 -7 -14 3 6.74 0.39
 -7 -14 -3 7.64 0.38
 -7 14 -4 7.87 0.41
 -7 14 4 7.72 0.38
 -7 -14 -4 6.76 0.37
 -7 -14 4 8.27 0.41
 -7 -14 5 1.2 0.29
 -7 14 -5 1.84 0.3
 -7 14 5 1.26 0.27
 -7 -14 -5 1.29 0.28
 -7 14 6 13.61 0.48
 -7 -14 -6 14.34 0.49
 -7 -14 6 14.26 0.53
 -7 14 -6 13.02 0.51
 -7 -14 -7 0.54 0.26
 -7 -14 7 0.84 0.28
 -7 14 -7 0.68 0.3
 -7 14 7 0.2 0.25
 -7 -14 -8 23.12 0.63
 -7 -14 8 21.69 0.68
 -7 14 8 22.32 0.61
 -7 14 9 1.26 0.26
 -7 -14 -9 1.18 0.28
 -7 -14 9 1.44 0.33
 -7 -14 10 7.22 0.45
 -7 14 10 7.42 0.37
 -7 -14 -10 7.58 0.38
 -7 -14 11 0.28 0.31
 -7 -14 -11 0.31 0.26
 -7 14 11 0.23 0.25
 -7 -14 -12 0.09 0.25
 -7 -15 0 -0.29 0.26
 -7 15 0 0.2 0.26
 -7 -15 -1 0.7 0.27
 -7 -15 1 0.73 0.26
 -7 15 -1 0.49 0.27
 -7 15 1 0.32 0.27
 -7 -15 -2 0.84 0.27
 -7 -15 2 0.65 0.27
 -7 15 -2 0.82 0.28
 -7 15 2 0.72 0.26
 -7 -15 -3 1 0.27
 -7 -15 3 0.45 0.27
 -7 15 3 0.66 0.26
 -7 -15 -4 3.83 0.34
 -7 -15 4 3.86 0.35
 -7 15 4 3.74 0.33
 -7 15 5 2.74 0.31
 -7 -15 -5 2.92 0.32
 -7 -15 5 3.27 0.34
 -7 15 6 0.52 0.27
 -7 -15 6 0.68 0.29
 -7 -15 -6 0.29 0.28
 -7 15 7 0.07 0.26
 -7 -15 7 0.51 0.3
 -7 -15 -7 0.26 0.27
 -7 -15 8 1.7 0.35
 -7 -15 -8 1.85 0.32
 -7 15 8 1.76 0.3
 -7 -15 -9 -0.12 0.29
 -7 15 9 0.17 0.27
 -7 -15 -10 3.77 0.34
 -7 15 10 4.34 0.34
 -7 -15 -11 4.67 0.34
 -7 -16 0 0.49 0.29
 -7 -16 1 1.17 0.31
 -7 -16 -1 2.71 0.34
 -7 -16 -2 7.49 0.43
 -7 -16 2 8.21 0.44
 -7 -16 3 1.7 0.31
 -7 -16 -3 0.24 0.28
 -7 -16 4 1.87 0.33
 -7 -16 -4 1.82 0.32
 -7 -16 -5 1.08 0.31
 -7 16 5 1.45 0.31
 -7 -16 -6 13.77 0.54
 -7 16 6 14.87 0.54
 -7 -16 -7 8.93 0.46
 -7 16 7 10.1 0.46
 -7 -16 -8 2.83 0.35
 -7 16 8 3.32 0.35
 -7 -16 -9 0.48 0.3
 -7 16 9 0.12 0.29
 -7 -16 -10 1.83 0.32
 -7 16 10 1.74 0.32
 -7 -16 -11 2.23 0.32
 -7 -17 -3 0.21 0.31
 -7 -17 -4 0.01 0.31
 -7 -17 -5 0.74 0.33
 -7 -17 -6 0.23 0.31
 -7 -17 -7 0.95 0.33
 -7 -17 -8 2.5 0.36
 -7 -17 -9 1.4 0.34
 -7 -17 -10 0.17 0.31
 8 0 0 1550.46 22.9
 8 0 -1 0.19 0.11
 8 0 1 0.23 0.11
 -8 0 -2 65.7 1.11
 8 0 -2 67.43 1.13
 8 0 2 64.57 1.11
 -8 0 2 67.61 1.11
 -8 0 3 0.05 0.09
 -8 0 -3 0.07 0.1
 -8 0 4 6.1 0.21
 -8 0 -4 6.24 0.22
 -8 0 5 0 0.09
 -8 0 -5 0.04 0.1
 -8 0 6 15.48 0.38
 -8 0 -6 14.93 0.38
 -8 0 7 -0.04 0.11
 -8 0 8 4.15 0.2
 8 0 8 3.95 0.2
 8 0 9 0.09 0.12
 8 0 10 0.49 0.15
 -8 0 -10 0.65 0.16
 8 0 11 0.04 0.14
 -8 0 -11 0.08 0.16
 8 0 12 4.02 0.23
 -8 0 -12 3.94 0.26
 8 0 13 -0.01 0.17
 -8 0 -13 0.05 0.19
 8 0 14 78.93 1.4
 -8 0 -14 79.16 1.47
 8 0 15 -0.15 0.2
 -8 0 -15 -0.11 0.22
 8 0 16 5.08 0.31
 -8 0 -16 4.88 0.34
 -8 0 -16 4.6 0.23
 8 0 17 -0.38 0.25
 -8 0 -17 -0.35 0.26
 -8 0 -17 -0.09 0.16
 8 0 18 1.59 0.27
 -8 0 -18 1.58 0.18
 -8 0 -18 1.48 0.3
 8 0 19 -0.3 0.28
 8 0 20 13.64 0.51
 8 1 0 132.29 2.07
 8 -1 0 129.54 2.07
 8 1 -1 92.13 1.5
 8 -1 -1 94.43 1.5
 8 1 1 90.95 1.49
 8 -1 1 90.93 1.49
 -8 -1 -2 2.39 0.14
 -8 1 -2 2.53 0.15
 8 1 -2 1.91 0.14
 8 1 2 1.77 0.13
 8 -1 2 2.24 0.13
 -8 -1 2 2.48 0.14
 -8 1 2 2.61 0.14
 -8 1 -3 15.82 0.36
 -8 -1 -3 15.13 0.35
 8 1 3 15.05 0.35
 8 -1 3 14.93 0.35
 -8 -1 3 15.8 0.36
 -8 1 3 15.55 0.36
 -8 -1 4 2.22 0.14
 -8 1 4 2.25 0.14
 -8 1 -4 2.23 0.15
 -8 -1 -4 2.02 0.15
 -8 1 5 3.15 0.16
 -8 -1 5 2.98 0.16
 -8 -1 -5 2.99 0.17
 -8 1 -5 3.37 0.17
 -8 -1 -6 2.72 0.17
 -8 1 -6 2.58 0.17
 -8 1 6 2.96 0.17
 -8 -1 6 2.93 0.17
 -8 -1 7 10.66 0.3
 -8 1 7 9.84 0.3
 -8 1 8 0.2 0.12
 -8 -1 8 0.2 0.12
 8 -1 8 0.27 0.13
 8 1 8 0.32 0.13
 8 1 9 20.64 0.46
 8 -1 9 19.35 0.46
 8 1 10 4.12 0.22
 8 -1 10 3.9 0.21
 -8 -1 -10 4.04 0.23
 -8 1 -10 4.24 0.23
 8 -1 11 1.8 0.19
 8 1 11 1.47 0.18
 -8 -1 -11 1.77 0.2
 -8 1 -11 1.51 0.19
 8 1 12 0.43 0.17
 8 -1 12 0.16 0.16
 -8 -1 -12 0.38 0.19
 -8 1 -12 0.29 0.18
 8 1 13 47.88 0.94
 8 -1 13 49.17 0.94
 -8 -1 -13 49.3 1
 -8 1 -13 49.45 1
 8 1 14 0.09 0.19
 8 -1 14 0.03 0.19
 -8 -1 -14 0.13 0.21
 -8 1 -14 -0.09 0.2
 8 -1 15 8.43 0.35
 8 1 15 9.05 0.36
 -8 -1 -15 8.3 0.38
 -8 1 -15 8.57 0.39
 -8 1 -15 8.68 0.31
 8 1 16 -0.11 0.23
 8 -1 16 -0.19 0.23
 -8 -1 -16 -0.38 0.26
 -8 1 -16 -0.48 0.27
 -8 1 -16 -0.06 0.17
 8 1 17 0.12 0.24
 8 -1 17 0.03 0.24
 -8 -1 -17 0.08 0.27
 -8 1 -17 0.15 0.26
 -8 1 -17 0.42 0.18
 -8 -1 -17 0.39 0.16
 8 1 18 0.08 0.25
 8 -1 18 -0.19 0.25
 -8 1 -18 0.07 0.18
 -8 -1 -18 -0.19 0.29
 -8 1 -18 -0.27 0.29
 8 1 19 0.16 0.26
 8 -1 19 0.08 0.26
 8 1 20 -0.14 0.29
 8 -1 20 0.15 0.28
 8 -2 0 5.65 0.2
 8 2 0 6.14 0.21
 8 -2 -1 26.76 0.53
 8 2 -1 26.83 0.53
 8 -2 1 26.97 0.53
 8 2 1 26.77 0.53
 -8 -2 -2 8.85 0.25
 -8 2 -2 8.7 0.25
 8 2 2 8.61 0.25
 8 -2 2 8.9 0.25
 -8 -2 2 8.82 0.25
 -8 2 2 8.75 0.25
 -8 -2 -3 9.38 0.27
 -8 2 -3 10.27 0.27
 -8 -2 3 10.01 0.27
 8 -2 3 9.54 0.27
 8 2 3 9.55 0.26
 -8 2 3 9.87 0.27
 -8 -2 -4 1.58 0.14
 -8 2 -4 1.91 0.14
 -8 -2 4 1.66 0.13
 -8 2 4 1.76 0.13
 -8 2 5 15.09 0.36
 -8 -2 5 14.34 0.35
 -8 -2 -5 14.5 0.36
 -8 2 -5 15.11 0.36
 -8 2 6 0.96 0.13
 -8 -2 6 1.17 0.13
 -8 2 -6 0.9 0.14
 -8 -2 -6 0.75 0.14
 -8 -2 7 2.97 0.17
 -8 2 7 2.98 0.18
 -8 2 8 63.22 1.09
 -8 -2 8 61.54 1.08
 8 2 8 60.4 1.08
 8 -2 8 61.07 1.08
 8 2 9 22.73 0.51
 8 -2 9 23.64 0.52
 8 2 10 32.2 0.66
 8 -2 10 32.4 0.66
 -8 -2 -10 33.57 0.72
 -8 2 -10 32.93 0.71
 8 2 11 7.92 0.29
 8 -2 11 7.92 0.29
 -8 -2 -11 7.55 0.32
 -8 2 -11 7.9 0.32
 8 2 12 25.18 0.58
 8 -2 12 26.62 0.59
 -8 -2 -12 26.14 0.64
 -8 2 -12 26.36 0.64
 8 2 13 7.61 0.32
 8 -2 13 7.75 0.32
 -8 -2 -13 8.05 0.36
 -8 2 -13 7.93 0.35
 8 2 14 37.89 0.8
 8 -2 14 37.72 0.8
 -8 -2 -14 38.4 0.86
 -8 2 -14 38.16 0.86
 -8 2 -14 39.44 0.78
 8 2 15 19.73 0.53
 8 -2 15 19.37 0.53
 -8 -2 -15 19.2 0.57
 -8 2 -15 19.68 0.58
 -8 2 -15 19.5 0.49
 -8 -2 -16 1.21 0.26
 -8 2 -16 1.3 0.26
 8 2 16 1.63 0.26
 8 -2 16 1.93 0.26
 -8 2 -16 2.2 0.21
 -8 -2 -17 3.72 0.34
 -8 2 -17 4.11 0.35
 -8 -2 -17 4.06 0.21
 8 2 17 3.67 0.31
 8 -2 17 4.37 0.32
 -8 2 -17 4.57 0.25
 -8 -2 -18 2.55 0.33
 -8 2 -18 2.84 0.34
 -8 2 -18 3.46 0.24
 8 2 18 2.79 0.31
 8 -2 18 3.46 0.31
 8 2 19 -0.52 0.29
 8 -2 19 -0.23 0.28
 -8 -2 19 0.36 0.19
 8 2 20 0.2 0.29
 8 -2 20 0.26 0.28
 8 3 0 7.06 0.22
 8 -3 0 6.79 0.22
 8 3 1 1.6 0.12
 8 -3 1 1.66 0.13
 8 -3 -1 1.48 0.13
 8 3 -1 1.42 0.13
 -8 -3 -2 2.29 0.15
 -8 3 -2 2.55 0.14
 -8 3 2 2.29 0.13
 8 3 2 2.2 0.14
 8 -3 2 2.49 0.14
 -8 -3 2 2.45 0.14
 -8 -3 -3 6.17 0.21
 -8 3 -3 6.4 0.22
 -8 -3 3 6.45 0.21
 -8 3 3 6.72 0.21
 8 -3 3 6.49 0.21
 8 3 3 6.49 0.21
 -8 -3 -4 4.56 0.2
 -8 3 -4 4.57 0.19
 8 3 4 4.35 0.18
 8 -3 4 4.57 0.18
 -8 3 4 4.71 0.19
 -8 -3 4 4.78 0.18
 -8 -3 5 15.19 0.36
 -8 3 -5 16.42 0.38
 -8 -3 -5 15.14 0.37
 -8 3 5 15.22 0.37
 -8 -3 6 0.13 0.11
 -8 3 -6 0.02 0.13
 -8 -3 -6 -0.02 0.13
 -8 3 6 0.13 0.11
 -8 -3 7 6.27 0.23
 -8 3 7 5.89 0.23
 -8 3 8 22.48 0.51
 -8 -3 8 22.53 0.5
 8 3 8 22.13 0.5
 8 -3 8 22.53 0.5
 8 3 9 2.16 0.17
 8 -3 9 2.24 0.18
 -8 -3 9 2.2 0.18
 -8 -3 -9 2.18 0.19
 -8 3 -9 2.24 0.19
 -8 -3 -10 2.46 0.21
 -8 3 -10 2.36 0.21
 8 3 10 2.57 0.2
 8 -3 10 2.81 0.2
 -8 -3 -11 9.79 0.35
 -8 3 -11 9.73 0.35
 8 -3 11 9.99 0.32
 8 3 11 9.37 0.32
 -8 3 -12 -0.09 0.18
 -8 -3 -12 -0.14 0.19
 8 3 12 -0.01 0.17
 8 -3 12 -0.24 0.17
 8 3 13 7.92 0.32
 8 -3 13 7.88 0.32
 -8 -3 -13 7.7 0.35
 -8 3 -13 7.8 0.34
 -8 3 -13 7.62 0.3
 8 3 14 9.73 0.36
 8 -3 14 10.64 0.37
 -8 -3 -14 9.85 0.41
 -8 3 -14 9.57 0.4
 -8 3 -14 9.93 0.35
 -8 -3 -15 4.62 0.33
 -8 3 -15 4.88 0.32
 8 3 15 4.42 0.3
 8 -3 15 4.37 0.29
 -8 3 -15 4.64 0.27
 -8 -3 -16 0.14 0.25
 -8 3 -16 0.23 0.25
 8 -3 16 0.42 0.23
 8 3 16 0.18 0.23
 -8 3 -16 0.56 0.2
 -8 -3 -17 -0.07 0.26
 -8 3 -17 0.03 0.25
 8 3 17 -0.02 0.25
 8 -3 17 0.05 0.24
 -8 3 -17 0.42 0.19
 -8 3 -18 3.09 0.34
 -8 -3 -18 2.82 0.34
 -8 3 -18 3.86 0.25
 8 -3 18 3.78 0.32
 8 3 18 3.41 0.32
 -8 -3 19 1.74 0.22
 -8 3 -19 1.77 0.23
 8 3 19 1.55 0.31
 8 -3 19 1.44 0.3
 8 3 20 7.3 0.42
 8 -3 20 6.7 0.4
 8 4 0 2.3 0.14
 8 -4 0 2.35 0.15
 -8 -4 -1 13.75 0.33
 -8 4 -1 13.8 0.33
 8 4 1 13.19 0.32
 8 -4 1 13.43 0.33
 8 -4 -1 13.55 0.33
 8 4 -1 13.91 0.33
 -8 4 -2 7.12 0.23
 -8 -4 -2 7.67 0.23
 8 4 2 7.42 0.23
 -8 4 2 7.52 0.23
 -8 -4 2 7.66 0.23
 8 -4 2 7.52 0.23
 -8 4 -3 4.09 0.18
 -8 -4 -3 4.27 0.18
 -8 4 3 4.17 0.18
 8 4 3 4.31 0.18
 8 -4 3 4.03 0.17
 -8 -4 3 4.18 0.18
 -8 -4 -4 0.39 0.12
 -8 4 -4 0.33 0.12
 -8 4 4 0.26 0.1
 -8 -4 4 0.26 0.11
 8 4 4 0.39 0.1
 8 -4 4 0.34 0.1
 -8 4 -5 7.44 0.25
 -8 -4 5 6.72 0.23
 -8 4 5 6.92 0.23
 -8 -4 -5 6.58 0.24
 -8 -4 6 8.53 0.26
 -8 4 6 8.74 0.27
 -8 -4 7 4.36 0.21
 -8 4 7 4.73 0.22
 -8 -4 8 0.1 0.13
 -8 4 8 -0.02 0.13
 8 4 8 -0.04 0.14
 8 4 9 5.9 0.25
 8 -4 9 6.03 0.25
 -8 4 9 6.25 0.26
 -8 -4 9 6.37 0.25
 -8 -4 -9 5.96 0.26
 -8 4 -9 6.42 0.27
 8 4 10 1.1 0.17
 8 -4 10 1.19 0.17
 -8 -4 -10 1.37 0.19
 -8 4 -10 1 0.18
 -8 4 -11 0.03 0.16
 -8 -4 -11 0.13 0.17
 -8 4 -11 0.08 0.17
 8 -4 11 0.18 0.16
 8 4 11 -0.03 0.17
 8 4 12 16.13 0.44
 8 -4 12 16.15 0.44
 -8 -4 -12 16.34 0.48
 -8 4 -12 15.83 0.47
 -8 4 -12 16.78 0.46
 8 4 13 -0.15 0.2
 8 -4 13 -0.21 0.19
 -8 -4 -13 -0.2 0.21
 -8 4 -13 -0.43 0.22
 -8 4 -13 0.08 0.18
 -8 -4 -14 3.55 0.29
 -8 4 -14 3.71 0.29
 8 -4 14 3.85 0.26
 8 4 14 3.74 0.26
 -8 4 -14 4.05 0.26
 -8 -4 -15 14.41 0.5
 -8 4 -15 15.89 0.51
 8 4 15 14.59 0.46
 8 -4 15 14.92 0.46
 -8 4 -15 15.68 0.46
 -8 -4 -16 0.88 0.27
 -8 4 -16 0.67 0.27
 8 4 16 0.69 0.25
 8 -4 16 1 0.25
 -8 4 -16 0.91 0.21
 -8 -4 -17 8.57 0.43
 -8 4 -17 8.26 0.43
 8 4 17 8.89 0.39
 8 -4 17 8.99 0.39
 -8 4 -17 8.78 0.35
 -8 -4 -18 -0.16 0.29
 -8 4 -18 -0.46 0.29
 -8 -4 18 0.16 0.2
 -8 4 -18 0.05 0.2
 8 4 18 -0.24 0.28
 8 -4 18 -0.18 0.26
 -8 -4 19 0.13 0.2
 -8 4 -19 -0.23 0.22
 8 4 19 -0.3 0.29
 8 -4 19 -0.29 0.28
 8 -4 20 5.78 0.39
 8 4 20 5.9 0.4
 8 -5 0 28.61 0.56
 8 5 0 28.21 0.56
 -8 -5 -1 0.11 0.11
 -8 5 -1 0.12 0.11
 8 5 1 0.14 0.1
 8 5 -1 0.03 0.11
 8 -5 1 0.05 0.1
 8 -5 -1 -0.08 0.11
 -8 -5 -2 0.4 0.12
 -8 5 -2 0.35 0.12
 8 5 2 0.46 0.11
 8 -5 2 0.4 0.11
 -8 5 2 0.38 0.1
 -8 -5 -3 31.6 0.6
 -8 5 -3 32.11 0.6
 8 5 3 31.19 0.6
 8 -5 3 30.7 0.6
 -8 -5 3 30.99 0.59
 -8 5 3 31.09 0.6
 -8 -5 -4 7.94 0.26
 -8 5 -4 8.94 0.27
 8 -5 4 8.33 0.25
 8 5 4 8.01 0.25
 -8 -5 4 8.69 0.26
 -8 5 4 8.89 0.26
 -8 5 5 6.67 0.23
 -8 5 -5 6.33 0.23
 -8 -5 -5 5.97 0.24
 -8 -5 5 6.93 0.23
 -8 -5 6 14.22 0.35
 -8 5 6 13.75 0.36
 -8 -5 7 0.16 0.13
 -8 5 7 0.33 0.14
 -8 -5 8 -0.07 0.14
 -8 5 8 0.04 0.14
 8 -5 9 3.51 0.22
 8 5 9 3.86 0.22
 -8 -5 -9 3.26 0.22
 -8 5 -9 3.84 0.22
 -8 -5 9 3.66 0.21
 -8 5 9 3.42 0.21
 -8 5 -9 3.59 0.24
 8 5 10 25.43 0.56
 8 -5 10 25.04 0.56
 -8 5 -10 25.27 0.61
 -8 -5 -10 24.33 0.59
 -8 5 -10 25.81 0.6
 -8 -5 10 26.51 0.57
 8 5 11 6.21 0.27
 8 -5 11 6.55 0.28
 -8 -5 -11 6.29 0.31
 -8 5 -11 6.07 0.29
 -8 5 -11 6.15 0.3
 8 5 12 5.86 0.28
 8 -5 12 5.89 0.28
 -8 -5 -12 5.72 0.3
 -8 5 -12 5.8 0.3
 -8 5 -12 5.82 0.29
 -8 -5 -13 14.75 0.47
 -8 5 -13 15.95 0.47
 8 5 13 14.77 0.43
 8 -5 13 15.06 0.43
 -8 5 -13 14.18 0.44
 8 -5 14 0.26 0.21
 8 5 14 0.36 0.21
 -8 -5 -14 0.55 0.22
 -8 5 -14 0.41 0.22
 -8 5 -14 0.61 0.21
 -8 -5 -15 3.3 0.3
 -8 5 -15 3.28 0.29
 8 -5 15 3 0.27
 8 5 15 3.21 0.27
 -8 5 -15 2.81 0.26
 -8 -5 -16 13.21 0.49
 -8 5 -16 12.19 0.48
 8 5 16 13.86 0.45
 8 -5 16 13.26 0.44
 -8 5 -16 12.23 0.42
 -8 -5 -17 -0.41 0.29
 -8 5 -17 -0.37 0.27
 8 5 17 -0.35 0.26
 8 -5 17 -0.16 0.25
 -8 -5 17 0.12 0.21
 -8 5 -17 0.04 0.21
 -8 -5 -18 1.07 0.31
 -8 5 -18 1.04 0.3
 -8 -5 18 1.65 0.24
 -8 5 -18 1.48 0.25
 8 -5 18 1.4 0.28
 8 5 18 1.66 0.29
 -8 -5 19 1 0.24
 -8 5 -19 1.23 0.25
 8 -5 19 1.18 0.29
 8 5 19 0.91 0.29
 8 6 0 8.59 0.25
 8 -6 0 8.26 0.25
 -8 -6 -1 46.29 0.82
 -8 6 -1 45.73 0.81
 8 6 1 46.89 0.82
 8 -6 1 47.53 0.82
 -8 -6 -2 10.68 0.29
 -8 6 -2 11.35 0.3
 8 -6 2 11.03 0.29
 8 6 2 11.15 0.29
 -8 -6 -3 28.71 0.56
 -8 6 -3 28.95 0.56
 8 6 3 28.08 0.55
 -8 -6 3 27.54 0.54
 -8 6 3 27.37 0.55
 8 -6 3 28.37 0.55
 -8 6 -4 1.08 0.15
 -8 -6 -4 1.11 0.15
 -8 -6 4 1.07 0.13
 -8 6 4 1.16 0.13
 8 6 4 0.92 0.13
 8 -6 4 1.16 0.13
 -8 6 -5 -0.14 0.14
 -8 -6 -5 -0.06 0.15
 -8 -6 5 0.04 0.11
 -8 6 5 -0.08 0.12
 8 6 5 0.09 0.11
 8 -6 5 0.09 0.12
 -8 6 6 2.5 0.17
 -8 -6 6 2.56 0.16
 -8 -6 7 -0.03 0.12
 -8 6 7 0.1 0.13
 -8 6 -7 -0.14 0.16
 -8 -6 -8 0.78 0.16
 -8 -6 8 0.85 0.15
 -8 6 8 0.74 0.16
 -8 6 -8 0.44 0.17
 8 6 9 11.81 0.35
 -8 6 -9 10.77 0.39
 -8 -6 -9 11.44 0.37
 -8 6 -9 12.27 0.37
 -8 -6 9 11.59 0.34
 -8 6 9 12 0.35
 8 6 10 1.74 0.19
 8 -6 10 1.99 0.2
 -8 -6 -10 1.73 0.2
 -8 6 -10 2 0.21
 -8 6 10 2.21 0.2
 -8 -6 10 1.83 0.19
 -8 6 -10 1.71 0.21
 -8 6 -11 -0.11 0.18
 -8 -6 -11 0.04 0.18
 -8 6 -11 0.05 0.18
 8 6 11 0.07 0.17
 8 -6 11 0.08 0.17
 -8 6 -12 7.01 0.32
 -8 -6 -12 6.5 0.32
 8 6 12 6.84 0.29
 8 -6 12 6.8 0.29
 -8 6 -12 6.91 0.33
 -8 -6 -13 3.08 0.27
 -8 6 -13 2.99 0.26
 8 -6 13 3.02 0.24
 8 6 13 3.19 0.25
 -8 6 -13 3.4 0.27
 -8 -6 -14 0.37 0.23
 -8 6 -14 0.46 0.23
 8 6 14 0.63 0.21
 8 -6 14 0.68 0.21
 -8 6 -14 0.4 0.21
 -8 -6 -15 26.99 0.69
 -8 6 -15 26.64 0.68
 8 6 15 25.66 0.63
 8 -6 15 27.44 0.63
 -8 6 -15 25.56 0.64
 -8 -6 -16 5.48 0.37
 -8 6 -16 6.11 0.36
 8 6 16 5.64 0.34
 8 -6 16 6.34 0.33
 -8 -6 16 6.01 0.32
 -8 6 -16 5.47 0.32
 -8 -6 -17 0.36 0.27
 -8 6 -17 0.05 0.26
 8 6 17 0.39 0.25
 8 -6 17 0.16 0.24
 -8 -6 17 0.68 0.24
 -8 6 -17 0.13 0.23
 -8 6 -18 0.2 0.28
 -8 -6 18 0.3 0.23
 -8 6 -18 0.16 0.24
 8 6 18 0.02 0.27
 8 -6 18 0.17 0.26
 -8 -6 19 2.21 0.27
 -8 6 -19 1.71 0.27
 8 6 19 1.3 0.32
 8 -6 19 1.59 0.3
 -8 -6 20 0.87 0.25
 -8 7 0 39.38 0.73
 -8 -7 0 41.22 0.73
 8 -7 0 39.85 0.73
 8 7 0 41.03 0.74
 -8 -7 -1 2.36 0.16
 -8 7 -1 2.35 0.16
 8 -7 1 2.4 0.16
 8 7 1 2.23 0.16
 -8 -7 -2 32.91 0.63
 -8 7 -2 33.36 0.63
 8 7 2 34.08 0.63
 8 -7 2 34.49 0.63
 -8 -7 -3 2.39 0.17
 -8 7 -3 2.71 0.18
 -8 -7 3 2.8 0.16
 8 7 3 2.75 0.16
 -8 7 3 2.59 0.15
 8 -7 3 2.85 0.16
 -8 -7 -4 0.64 0.15
 -8 7 -4 0.68 0.14
 -8 7 -4 0.65 0.16
 -8 7 4 0.6 0.12
 8 7 4 0.82 0.13
 8 -7 4 0.81 0.13
 -8 -7 4 0.71 0.12
 -8 7 5 6.76 0.23
 8 7 5 6.75 0.23
 8 -7 5 6.7 0.23
 -8 -7 5 6.76 0.23
 -8 7 -5 6.31 0.29
 -8 7 6 6.1 0.24
 -8 -7 6 6.39 0.23
 -8 7 -6 6.05 0.29
 -8 -7 7 0.8 0.14
 -8 7 7 0.56 0.14
 -8 7 -7 0.81 0.18
 -8 7 -8 7.75 0.33
 -8 -7 8 7.77 0.27
 -8 7 8 8.26 0.29
 -8 -7 -8 7.14 0.29
 -8 7 -8 7.47 0.29
 -8 7 -9 0.97 0.21
 -8 -7 -9 1.17 0.19
 -8 7 -9 1.27 0.19
 -8 7 9 1.12 0.18
 -8 -7 9 1.27 0.17
 8 7 10 35.07 0.73
 8 -7 10 38.03 0.74
 -8 -7 10 38.02 0.74
 -8 7 10 37.18 0.74
 -8 7 -10 35.76 0.8
 -8 7 -10 35.71 0.76
 -8 -7 -10 35.09 0.77
 8 7 11 14.6 0.41
 8 -7 11 15.22 0.41
 -8 7 11 14.96 0.42
 -8 -7 11 14.76 0.41
 -8 7 -11 14.68 0.47
 -8 -7 -11 13.55 0.44
 -8 7 -11 13.89 0.43
 -8 -7 -12 18.43 0.52
 -8 7 -12 18.34 0.51
 8 7 12 18.5 0.48
 8 -7 12 18.94 0.48
 -8 7 -12 18.17 0.53
 -8 -7 -13 19.13 0.54
 -8 7 -13 19.36 0.54
 -8 7 13 18.98 0.47
 8 7 13 19.29 0.5
 8 -7 13 19.87 0.5
 -8 7 -13 19.03 0.55
 -8 -7 -14 8.11 0.38
 -8 7 -14 8.23 0.37
 -8 7 14 8.42 0.3
 8 7 14 8.65 0.35
 8 -7 14 8.58 0.35
 -8 7 -14 8.79 0.38
 8 -7 15 3.81 0.28
 8 7 15 3.98 0.29
 -8 -7 15 3.67 0.29
 -8 7 15 3.67 0.23
 -8 7 -15 3.88 0.29
 -8 -7 -15 3.49 0.31
 -8 7 -15 3.42 0.31
 8 7 16 4.65 0.32
 8 -7 16 3.97 0.3
 -8 -7 16 4.96 0.32
 -8 7 -16 4.12 0.31
 -8 -7 -16 3.95 0.34
 -8 7 -16 4.01 0.32
 8 7 17 5.42 0.35
 8 -7 17 5.9 0.35
 -8 -7 17 5.98 0.35
 -8 7 -17 5.71 0.35
 -8 -7 -17 4.8 0.37
 -8 7 -17 5.11 0.37
 8 7 18 0.73 0.29
 8 -7 18 1.1 0.29
 -8 7 -18 1.37 0.28
 -8 -7 18 1.56 0.28
 8 7 19 2.71 0.34
 8 -7 19 2.89 0.33
 -8 7 -19 3.03 0.32
 -8 -7 19 2.36 0.3
 -8 -7 20 0.32 0.26
 -8 8 0 0.8 0.17
 -8 8 0 1.28 0.14
 -8 -8 0 1.2 0.14
 -8 8 -1 -0.08 0.15
 -8 8 1 -0.28 0.16
 -8 -8 -1 -0.03 0.13
 -8 8 -1 0 0.13
 8 -8 1 -0.05 0.12
 8 8 1 0.04 0.12
 -8 8 -2 0.07 0.16
 -8 -8 -2 0 0.14
 -8 8 -2 0.16 0.13
 8 8 2 0.1 0.12
 8 -8 2 0.09 0.12
 -8 8 -3 19.9 0.43
 -8 -8 -3 18.46 0.43
 8 -8 3 20.05 0.43
 8 8 3 19.88 0.43
 -8 8 -3 19.25 0.52
 -8 -8 -4 3.48 0.2
 -8 8 -4 3.51 0.2
 -8 -8 4 3.92 0.18
 8 8 4 3.61 0.18
 -8 8 4 3.55 0.18
 -8 8 -4 3.97 0.25
 8 -8 4 3.75 0.19
 -8 8 5 13.82 0.34
 -8 8 -5 14.51 0.44
 8 8 5 13.89 0.35
 8 -8 5 14.27 0.35
 -8 -8 5 14.08 0.34
 -8 -8 6 5.83 0.23
 8 8 6 5.63 0.22
 8 -8 6 5.89 0.23
 -8 8 -6 5.45 0.29
 -8 8 6 5.74 0.23
 -8 -8 7 6.58 0.24
 -8 8 7 6.32 0.24
 -8 -8 -7 5.8 0.26
 -8 8 -7 6.55 0.31
 -8 8 7 6.76 0.29
 -8 -8 8 2.26 0.18
 -8 8 8 2.37 0.19
 -8 8 8 1.92 0.21
 -8 -8 -8 2.26 0.21
 -8 8 -8 2.08 0.21
 -8 8 -8 2.32 0.24
 -8 -8 -9 48 0.94
 -8 8 -9 48.07 0.93
 -8 8 9 50.09 0.91
 -8 -8 9 49.48 0.9
 -8 8 -9 48.95 1
 -8 8 9 47.59 0.93
 -8 8 10 0.09 0.18
 -8 -8 10 0.17 0.17
 -8 8 10 0.21 0.19
 -8 -8 -10 0.15 0.19
 -8 8 -10 0.23 0.19
 -8 8 -10 0.38 0.22
 8 8 11 116.49 1.92
 8 -8 11 119.68 1.92
 -8 -8 -11 109.78 1.95
 -8 8 -11 113.45 1.95
 -8 8 11 116.08 1.92
 -8 -8 11 118.81 1.92
 -8 8 11 116.8 1.92
 -8 8 -11 115.58 2.01
 8 8 12 23.62 0.57
 8 -8 12 25.24 0.58
 -8 -8 -12 24.08 0.61
 -8 8 -12 23.5 0.6
 -8 8 12 23.6 0.56
 -8 8 12 24.59 0.58
 -8 -8 12 25.15 0.58
 -8 8 -12 24.25 0.64
 -8 -8 -13 3.39 0.28
 -8 8 -13 3.52 0.28
 8 8 13 3.97 0.27
 8 -8 13 3.85 0.26
 -8 8 13 3.83 0.24
 -8 8 -13 3.96 0.3
 8 -8 14 0.34 0.22
 8 8 14 0.15 0.21
 -8 -8 -14 -0.31 0.26
 -8 8 -14 -0.16 0.24
 -8 8 14 0.15 0.18
 -8 -8 14 0.45 0.24
 -8 8 -14 -0.09 0.23
 8 8 15 0.63 0.23
 8 -8 15 0.94 0.24
 -8 -8 15 0.73 0.25
 -8 8 -15 0.74 0.25
 -8 -8 -15 0.34 0.26
 -8 8 -15 0.5 0.25
 8 8 16 2.09 0.28
 8 -8 16 2.05 0.27
 -8 -8 16 2.7 0.3
 -8 8 -16 2.15 0.29
 -8 -8 -16 1.5 0.3
 -8 8 -16 2.13 0.29
 8 8 17 6.84 0.37
 8 -8 17 7.42 0.37
 -8 -8 17 6.38 0.37
 -8 8 -17 7.49 0.39
 -8 -8 -17 5.86 0.39
 -8 8 -17 6.5 0.39
 -8 -8 18 0.16 0.26
 -8 8 -18 0.38 0.28
 8 8 18 0.41 0.29
 8 -8 18 0.14 0.28
 -8 -8 19 0.9 0.28
 -8 8 -19 0.57 0.28
 8 8 19 0.85 0.31
 8 -8 19 0.9 0.31
 -8 8 -20 8.22 0.43
 -8 -8 20 8.94 0.42
 -8 9 0 25.03 0.6
 -8 -9 0 24.13 0.5
 -8 9 0 25.36 0.49
 8 9 1 5.73 0.22
 -8 9 -1 5.39 0.28
 -8 9 1 5.98 0.29
 -8 -9 1 5.31 0.22
 -8 -9 -1 5.66 0.23
 -8 9 1 5.23 0.21
 -8 9 -1 5.13 0.21
 8 -9 2 12.9 0.33
 -8 9 -2 13.03 0.42
 -8 9 2 11.9 0.41
 -8 -9 -2 12.68 0.34
 -8 9 -2 13.14 0.33
 8 -9 3 0.04 0.13
 8 9 3 0.24 0.13
 -8 9 -3 -0.01 0.18
 -8 9 3 -0.17 0.19
 -8 -9 -3 -0.07 0.16
 -8 9 -3 -0.05 0.15
 -8 9 -4 3.18 0.25
 -8 9 4 3.27 0.17
 -8 9 4 2.65 0.23
 8 -9 4 3.07 0.18
 8 9 4 3.13 0.18
 8 9 5 0.07 0.13
 -8 -9 5 0.05 0.13
 -8 9 -5 0.05 0.18
 8 -9 5 0.17 0.13
 -8 9 5 0.2 0.13
 -8 9 5 -0.04 0.17
 -8 9 6 -0.03 0.13
 8 9 6 -0.11 0.14
 -8 9 -6 -0.14 0.19
 8 -9 6 -0.1 0.14
 -8 -9 6 -0.09 0.13
 -8 9 6 -0.13 0.17
 8 -9 7 4.44 0.21
 -8 9 7 4.45 0.26
 -8 -9 7 4.41 0.21
 -8 9 7 4.38 0.21
 -8 -9 -7 4.29 0.25
 -8 9 -7 4.64 0.24
 -8 9 -7 4.37 0.29
 -8 -9 8 20.16 0.46
 -8 9 8 20.05 0.46
 -8 -9 -8 20.38 0.5
 -8 9 -8 20.92 0.5
 -8 9 -8 21 0.58
 -8 9 8 20.3 0.52
 -8 9 9 0.67 0.17
 -8 -9 9 0.96 0.18
 -8 9 9 0.92 0.2
 -8 -9 -9 0.38 0.2
 -8 9 -9 0.73 0.19
 -8 9 -9 1.07 0.24
 -8 9 -10 2.66 0.24
 -8 -9 -10 2.57 0.25
 -8 9 10 3.01 0.24
 -8 9 -10 3.21 0.28
 -8 9 10 2.71 0.23
 -8 -9 10 2.92 0.22
 -8 -9 -11 14.54 0.46
 -8 9 -11 15.14 0.45
 -8 -9 11 15.98 0.43
 -8 9 11 15.32 0.43
 -8 9 11 14.54 0.43
 -8 9 -11 14.99 0.5
 -8 -9 12 2.67 0.23
 -8 9 12 2.2 0.23
 -8 -9 -12 2.32 0.26
 -8 9 -12 2.35 0.25
 8 9 12 2.78 0.25
 -8 -9 12 2.49 0.28
 -8 9 -12 2.72 0.28
 -8 9 12 2.72 0.24
 -8 -9 13 0.23 0.21
 -8 9 13 0.02 0.21
 -8 -9 -13 0.02 0.24
 -8 9 -13 0.33 0.23
 8 9 13 0.52 0.22
 8 -9 13 0.45 0.22
 -8 -9 13 0.55 0.25
 -8 9 13 0.72 0.2
 -8 9 -13 0.51 0.24
 -8 -9 14 4.02 0.29
 8 9 14 3.99 0.28
 8 -9 14 4 0.29
 -8 -9 14 4.53 0.33
 -8 9 14 3.88 0.25
 -8 9 -14 3.49 0.31
 -8 -9 -14 3.51 0.31
 -8 9 -14 4.4 0.31
 8 9 15 0.35 0.24
 8 -9 15 0.32 0.24
 -8 -9 15 0.5 0.27
 -8 9 -15 -0.07 0.26
 -8 -9 -15 -0.46 0.28
 -8 9 -15 -0.48 0.27
 8 9 16 9.81 0.4
 8 -9 16 10.28 0.4
 -8 -9 16 9.95 0.44
 -8 9 -16 9.89 0.44
 -8 -9 -16 9.27 0.44
 -8 9 -16 9.52 0.43
 8 9 17 0.19 0.26
 8 -9 17 0.44 0.26
 -8 -9 17 0.26 0.27
 -8 9 -17 0.19 0.27
 8 9 18 0.5 0.28
 8 -9 18 0.86 0.29
 -8 9 -18 0.58 0.29
 -8 -9 18 0.76 0.28
 8 -9 19 0.19 0.29
 -8 -9 19 0.01 0.3
 -8 9 -19 0.01 0.29
 -8 -9 19 0.19 0.29
 -8 -9 20 5.11 0.38
 -8 -10 0 -0.31 0.17
 -8 10 0 -0.38 0.16
 -8 10 -1 2.59 0.24
 -8 -10 -1 2.47 0.19
 -8 10 -1 2.32 0.19
 -8 -10 1 2.27 0.18
 -8 10 1 2.25 0.18
 -8 -10 2 47.9 0.85
 8 10 2 48.58 0.85
 8 -10 2 47.85 0.85
 -8 -10 -2 47.32 0.86
 -8 10 -2 48.67 0.85
 -8 10 2 49.38 0.98
 -8 10 -2 49.55 0.99
 8 10 3 110.72 1.76
 8 -10 3 113.2 1.77
 -8 10 -3 111.09 1.93
 8 -10 4 15.98 0.38
 8 10 4 15.83 0.38
 -8 10 4 15.96 0.47
 8 -10 5 0.33 0.14
 8 10 5 0.43 0.15
 -8 10 -5 0.73 0.22
 -8 10 5 0.56 0.19
 -8 10 5 0.76 0.14
 -8 -10 -6 13.87 0.39
 -8 10 -6 14.04 0.38
 -8 10 -6 14.9 0.48
 -8 10 6 13.88 0.43
 8 -10 6 14.42 0.36
 -8 -10 6 14.44 0.35
 8 10 6 14.81 0.37
 -8 10 6 14.91 0.35
 -8 10 7 1.17 0.15
 -8 -10 -7 1.1 0.19
 -8 10 -7 1.26 0.18
 -8 10 -7 1.59 0.24
 8 10 7 0.9 0.16
 -8 10 7 1.2 0.2
 8 -10 7 1.26 0.17
 -8 -10 7 1.13 0.16
 -8 -10 8 0.29 0.15
 -8 10 8 0.43 0.16
 -8 10 8 0.65 0.2
 8 -10 8 0.42 0.16
 -8 -10 -8 0.22 0.18
 -8 10 -8 0.34 0.18
 -8 10 -8 0.37 0.22
 -8 -10 9 16.27 0.4
 -8 10 9 16.3 0.41
 -8 10 9 16.27 0.46
 -8 10 -9 15.89 0.52
 -8 10 -9 16.69 0.45
 -8 -10 -9 15.42 0.45
 -8 -10 10 12.67 0.36
 -8 10 10 13.02 0.37
 -8 10 10 13.07 0.42
 -8 10 -10 12.46 0.47
 -8 -10 -10 12.53 0.41
 -8 10 -10 12.99 0.4
 -8 -10 11 5.11 0.26
 -8 10 11 4.94 0.26
 -8 -10 11 5.33 0.35
 -8 10 11 4.68 0.27
 -8 10 -11 4.79 0.33
 -8 -10 -11 4.72 0.29
 -8 10 -11 4.7 0.28
 -8 10 12 0.8 0.2
 -8 -10 12 1.12 0.21
 -8 -10 -12 0.75 0.24
 -8 10 -12 0.93 0.24
 -8 -10 12 1.39 0.27
 -8 10 -12 1.24 0.27
 -8 10 12 1.26 0.22
 -8 -10 13 1.75 0.23
 -8 10 13 1.81 0.24
 -8 -10 -13 1.61 0.26
 -8 10 -13 1.77 0.26
 8 10 13 2 0.26
 -8 -10 13 1.79 0.29
 -8 10 13 2.1 0.23
 -8 10 -13 1.45 0.29
 -8 -10 14 7.07 0.33
 -8 10 14 6.17 0.32
 -8 -10 -14 6.08 0.35
 -8 10 -14 5.9 0.35
 8 -10 14 6.63 0.34
 8 10 14 6.51 0.34
 -8 -10 -14 5.78 0.28
 -8 -10 14 6.69 0.39
 -8 10 -14 7.04 0.39
 -8 -10 15 4.23 0.31
 -8 -10 -15 3.6 0.33
 -8 10 -15 4.31 0.33
 -8 -10 15 4.79 0.37
 -8 10 -15 4.54 0.36
 8 -10 15 4.52 0.32
 8 10 15 4.47 0.31
 8 -10 16 -0.16 0.26
 8 10 16 0.2 0.26
 -8 -10 16 0.27 0.28
 -8 10 -16 -0.6 0.3
 -8 -10 16 0.01 0.27
 8 10 17 0.16 0.27
 8 -10 17 -0.04 0.27
 -8 -10 17 0.38 0.29
 8 10 18 2.23 0.32
 8 -10 18 2.07 0.32
 -8 -10 18 1.64 0.34
 -8 10 18 1.61 0.33
 -8 -10 18 1.45 0.32
 -8 -10 19 0.54 0.32
 -8 -11 0 1.29 0.16
 -8 11 0 1.43 0.17
 -8 11 -1 0.08 0.2
 -8 11 1 0.13 0.2
 -8 -11 -1 -0.28 0.16
 -8 11 -1 -0.09 0.15
 -8 -11 1 -0.16 0.15
 -8 11 1 -0.19 0.14
 -8 11 2 1.68 0.24
 -8 11 -2 1.14 0.23
 -8 11 2 1.34 0.16
 -8 -11 2 1.29 0.16
 8 11 3 39.61 0.72
 8 -11 3 39.63 0.72
 -8 11 3 39.76 0.86
 -8 11 -3 37.77 0.86
 8 11 4 1.88 0.17
 8 -11 4 1.79 0.17
 -8 11 4 2.33 0.25
 8 -11 5 9.96 0.29
 -8 -11 -5 9.66 0.31
 -8 11 -5 9.54 0.3
 -8 11 5 9.94 0.38
 -8 11 -5 10.33 0.41
 8 11 5 10.02 0.29
 8 11 6 -0.17 0.15
 8 -11 6 0 0.14
 -8 11 6 0.01 0.12
 -8 -11 6 0.01 0.13
 -8 -11 -6 -0.01 0.17
 -8 11 -6 0.05 0.16
 -8 11 6 -0.06 0.18
 -8 11 -6 0.3 0.22
 -8 11 -7 2.84 0.21
 -8 -11 -7 2.6 0.22
 8 -11 7 3.3 0.2
 -8 -11 7 3.02 0.19
 8 11 7 2.86 0.2
 -8 11 7 2.91 0.18
 -8 11 -7 3.35 0.29
 -8 11 7 2.72 0.24
 -8 11 -8 2.47 0.22
 -8 -11 -8 2.46 0.22
 -8 -11 8 2.48 0.18
 8 11 8 2.59 0.19
 -8 11 8 2.43 0.18
 8 -11 8 2.44 0.19
 -8 -11 8 2.47 0.28
 -8 11 -8 2.7 0.29
 -8 11 8 2.64 0.25
 -8 -11 9 0.34 0.16
 -8 11 9 0.04 0.15
 -8 -11 -9 0.08 0.19
 -8 11 -9 -0.05 0.18
 8 -11 9 0.04 0.17
 -8 -11 9 0.17 0.24
 -8 11 -9 0.6 0.24
 -8 11 9 0.12 0.2
 -8 -11 10 4.5 0.23
 -8 11 10 4.36 0.23
 -8 -11 10 4.34 0.34
 -8 11 10 4.95 0.29
 -8 11 -10 4.74 0.34
 -8 11 -10 4.23 0.27
 -8 -11 -10 4.88 0.29
 -8 -11 11 0.66 0.18
 -8 11 11 0.83 0.19
 -8 -11 11 0.68 0.27
 -8 11 -11 0.83 0.27
 -8 11 11 1.06 0.22
 -8 -11 -11 0.31 0.22
 -8 11 -11 0.7 0.22
 -8 -11 12 3.46 0.25
 -8 11 12 4.01 0.27
 -8 -11 -12 4.27 0.28
 -8 -11 12 4.25 0.36
 -8 11 -12 3.88 0.35
 -8 11 12 4.03 0.28
 -8 -11 -12 3.7 0.3
 -8 11 -12 3.9 0.3
 -8 -11 13 0.13 0.22
 -8 11 13 0.13 0.21
 -8 -11 13 0.31 0.29
 -8 -11 -13 0.22 0.22
 -8 11 13 0.3 0.22
 -8 11 -13 0.09 0.27
 -8 -11 -13 0.22 0.24
 -8 11 -13 -0.13 0.24
 -8 -11 -14 -0.38 0.26
 -8 11 -14 -0.11 0.24
 -8 -11 14 -0.01 0.3
 -8 11 -14 -0.29 0.29
 -8 11 14 -0.18 0.22
 -8 -11 14 0.04 0.22
 8 11 15 2.11 0.29
 -8 -11 15 2.37 0.34
 -8 -11 15 2.42 0.27
 -8 11 15 2.27 0.27
 8 -11 16 0.96 0.29
 8 11 16 0.64 0.28
 -8 -11 16 0.58 0.26
 -8 11 16 0.33 0.25
 -8 -11 16 0.43 0.31
 -8 11 17 0.31 0.3
 -8 -11 17 0.6 0.3
 8 11 17 0.73 0.29
 8 -11 17 0.46 0.29
 -8 -11 17 0.49 0.32
 -8 11 18 0.37 0.33
 -8 -11 18 0.66 0.32
 8 11 18 0.86 0.31
 8 -11 18 0.97 0.32
 -8 -12 0 7.16 0.25
 -8 12 0 7.44 0.24
 -8 12 0 7.37 0.36
 -8 12 -1 0.46 0.22
 -8 12 1 0.16 0.22
 -8 -12 1 -0.12 0.16
 -8 12 1 -0.16 0.15
 -8 12 -2 2.34 0.27
 -8 12 2 2.95 0.27
 -8 12 2 2.56 0.17
 -8 -12 2 2.24 0.18
 -8 12 -3 3.18 0.29
 -8 12 3 3.27 0.28
 -8 12 3 2.56 0.17
 -8 -12 3 2.74 0.18
 8 -12 4 -0.11 0.15
 8 12 4 -0.16 0.16
 -8 12 -4 0.21 0.16
 -8 -12 -4 0.84 0.2
 -8 12 -4 0.72 0.24
 -8 12 4 1.16 0.24
 8 12 5 35.76 0.67
 8 -12 5 37.57 0.68
 -8 -12 -5 36.2 0.7
 -8 -12 5 34.03 0.83
 -8 12 -5 36.07 0.7
 -8 12 -5 35.49 0.85
 -8 12 5 36.48 0.81
 8 -12 6 2.02 0.18
 -8 12 -6 2.95 0.22
 8 12 6 1.89 0.18
 -8 -12 6 2.48 0.3
 -8 -12 -6 1.62 0.21
 -8 12 6 2.51 0.25
 8 -12 7 1.81 0.18
 8 12 7 1.71 0.18
 -8 -12 -7 1.15 0.2
 -8 12 -7 1.42 0.2
 -8 -12 7 1.61 0.16
 -8 12 7 1.7 0.16
 -8 -12 7 1.99 0.29
 -8 12 7 1.7 0.24
 -8 12 -7 2.26 0.28
 -8 -12 -8 0.57 0.2
 -8 12 -8 0.87 0.2
 8 12 8 0.81 0.17
 -8 12 8 0.81 0.15
 -8 -12 8 1.01 0.16
 8 -12 8 0.82 0.17
 -8 -12 8 0.85 0.26
 -8 -12 -8 1.09 0.24
 -8 12 -8 1.11 0.26
 -8 12 8 0.82 0.22
 -8 12 9 0.18 0.15
 -8 -12 -9 -0.2 0.21
 -8 12 -9 -0.03 0.2
 8 -12 9 0.14 0.17
 -8 -12 9 0.25 0.15
 8 12 9 0.22 0.17
 -8 -12 9 0.25 0.26
 -8 -12 -9 0.08 0.22
 -8 12 -9 -0.2 0.26
 -8 12 9 0.32 0.22
 -8 -12 -10 6.88 0.33
 -8 12 -10 6.6 0.32
 -8 -12 10 7.14 0.27
 8 -12 10 7.84 0.28
 -8 12 10 6.6 0.27
 -8 -12 -10 7.02 0.35
 -8 -12 10 7.14 0.41
 -8 12 -10 6.98 0.41
 -8 12 10 6.84 0.34
 -8 12 11 0.92 0.19
 -8 -12 11 1.31 0.2
 -8 -12 -11 1.34 0.26
 -8 -12 11 1.19 0.3
 -8 12 11 1.04 0.24
 -8 12 -11 0.95 0.3
 -8 -12 -11 1.02 0.24
 -8 12 -11 1.39 0.24
 -8 12 12 13.15 0.39
 -8 -12 12 13.05 0.38
 -8 -12 12 14.11 0.55
 -8 -12 -12 13.99 0.45
 -8 12 12 13.19 0.45
 -8 -12 -12 13.17 0.45
 -8 12 -12 13.33 0.44
 -8 -12 13 15.24 0.42
 -8 12 13 14.69 0.44
 -8 -12 -13 14.06 0.45
 -8 -12 13 14.2 0.57
 -8 -12 14 3.04 0.38
 -8 12 14 2.84 0.27
 -8 -12 14 3.09 0.27
 -8 -12 15 -0.11 0.32
 -8 12 15 -0.25 0.24
 -8 -12 15 -0.22 0.25
 -8 12 16 3.01 0.35
 -8 -12 16 3.14 0.34
 -8 -12 16 3.7 0.33
 -8 12 16 3.34 0.31
 -8 12 17 2.76 0.37
 -8 -12 17 2.92 0.35
 8 12 17 3.34 0.35
 -8 12 18 1.25 0.36
 -8 -12 18 0.75 0.33
 8 -12 18 1.13 0.32
 8 12 18 0.99 0.31
 -8 13 0 1.37 0.26
 -8 -13 0 1.79 0.25
 -8 13 1 3.76 0.19
 -8 13 1 4.59 0.32
 -8 13 -1 4.31 0.32
 -8 -13 -1 4.52 0.31
 -8 -13 1 4.23 0.31
 -8 13 2 0.63 0.16
 -8 -13 2 0.53 0.16
 -8 13 -2 2.05 0.27
 -8 13 2 1.37 0.25
 -8 -13 -2 1.52 0.25
 -8 -13 2 1.42 0.26
 -8 13 3 1.71 0.16
 -8 -13 3 1.51 0.17
 -8 13 -3 1.91 0.28
 -8 13 3 1.89 0.26
 -8 -13 3 2.04 0.27
 -8 -13 -3 2.29 0.27
 -8 -13 -3 1.45 0.18
 -8 13 -3 1.21 0.17
 -8 -13 4 1.34 0.17
 -8 13 4 1.2 0.16
 -8 -13 4 1.78 0.27
 -8 -13 -4 0.94 0.18
 -8 13 -4 1.11 0.18
 -8 -13 -4 1.72 0.25
 -8 13 -4 1.54 0.27
 -8 13 4 1.34 0.25
 8 -13 5 0.1 0.14
 8 13 5 0.22 0.15
 -8 -13 -5 0.44 0.24
 -8 13 -5 0.6 0.17
 -8 -13 5 -0.01 0.25
 -8 13 -5 0.29 0.25
 -8 13 5 0.45 0.23
 -8 -13 -5 0.27 0.17
 8 13 6 2.06 0.18
 8 -13 6 2.47 0.19
 -8 -13 -6 1.97 0.28
 -8 -13 6 2.2 0.3
 -8 13 -6 2.06 0.3
 -8 13 6 2.89 0.27
 -8 13 -6 1.77 0.2
 -8 -13 -6 1.78 0.21
 8 13 7 0.07 0.16
 8 -13 7 0.07 0.15
 -8 13 -7 0.04 0.19
 -8 -13 -7 -0.07 0.19
 -8 -13 -7 0.18 0.24
 -8 -13 7 0.19 0.27
 -8 13 -7 0.3 0.27
 -8 13 7 0.27 0.22
 8 13 8 1.42 0.19
 8 -13 8 0.91 0.18
 -8 -13 -8 0.75 0.21
 -8 13 -8 0.76 0.2
 -8 13 8 1.1 0.16
 -8 -13 8 1.34 0.3
 -8 -13 -8 0.86 0.26
 -8 13 -8 1.04 0.3
 -8 13 8 0.39 0.24
 -8 -13 -9 -0.4 0.23
 -8 13 -9 -0.18 0.22
 -8 13 9 -0.18 0.16
 -8 -13 9 -0.07 0.16
 8 13 9 -0.14 0.19
 8 -13 9 0.04 0.18
 -8 -13 9 -0.18 0.28
 -8 -13 -9 0.02 0.25
 -8 13 9 -0.03 0.24
 -8 -13 -10 3.42 0.28
 -8 13 -10 2.93 0.26
 8 13 10 3.1 0.23
 -8 13 10 3.05 0.21
 8 -13 10 3.77 0.23
 -8 -13 10 3.05 0.21
 -8 -13 10 3.52 0.37
 -8 -13 -10 3.83 0.32
 -8 13 10 3.28 0.3
 -8 -13 -11 16.91 0.49
 8 13 11 18.47 0.45
 8 -13 11 18.63 0.45
 -8 13 11 16.93 0.44
 -8 -13 11 16.86 0.43
 -8 -13 -11 18.24 0.53
 -8 -13 11 16.8 0.62
 -8 13 11 17.18 0.53
 -8 -13 -12 2.02 0.28
 -8 -13 12 1.85 0.34
 -8 13 12 2.07 0.28
 -8 13 14 1.41 0.3
 -8 -13 14 1.82 0.29
 -8 13 15 0.17 0.3
 -8 14 0 25.12 0.69
 -8 -14 0 25.16 0.68
 -8 14 -1 7.46 0.4
 -8 -14 -1 4.94 0.34
 -8 -14 1 8.11 0.4
 -8 14 -2 10.87 0.46
 -8 14 2 10.29 0.44
 -8 -14 -2 9.95 0.43
 -8 -14 2 10.66 0.45
 -8 14 3 0.87 0.27
 -8 14 -3 2.57 0.32
 -8 -14 3 2.76 0.31
 -8 -14 -3 1.04 0.27
 -8 14 -4 3.37 0.34
 -8 14 4 3.16 0.32
 -8 -14 -4 3.63 0.32
 -8 -14 4 3.05 0.32
 -8 14 5 4.06 0.33
 -8 -14 -5 4.2 0.34
 -8 -14 5 3.73 0.35
 -8 14 6 1.67 0.29
 -8 -14 6 2.2 0.32
 -8 -14 -6 2.03 0.3
 -8 14 7 2.64 0.31
 -8 -14 7 2.69 0.34
 -8 -14 -7 2.75 0.32
 -8 -14 8 0.53 0.3
 -8 14 8 -0.12 0.26
 -8 -14 -8 0.55 0.28
 -8 -14 9 3.21 0.36
 -8 14 9 3.41 0.32
 -8 -14 -9 3.43 0.33
 -8 -14 -10 16.76 0.54
 -8 14 10 17.35 0.54
 -8 14 11 1.55 0.29
 -8 -14 -11 1.58 0.3
 -8 -14 -12 1.54 0.3
 -8 -15 0 4.69 0.37
 -8 15 1 8.69 0.44
 -8 -15 1 9.5 0.45
 -8 15 2 0.88 0.29
 -8 -15 -2 0.79 0.27
 -8 15 3 5.11 0.36
 -8 -15 -3 5.83 0.38
 -8 -15 3 5.48 0.38
 -8 -15 -4 0.66 0.29
 -8 15 4 0.2 0.27
 -8 15 5 3.13 0.33
 -8 -15 -5 3.72 0.35
 -8 -15 5 3.48 0.35
 -8 -15 -6 0.53 0.29
 -8 -15 6 0.3 0.29
 -8 15 6 0.49 0.28
 -8 -15 -7 0.56 0.29
 -8 15 7 0.35 0.28
 -8 15 8 1.24 0.3
 -8 -15 -8 1.17 0.31
 -8 -15 -9 5.54 0.38
 -8 15 9 5 0.37
 -8 15 10 0.55 0.28
 -8 -15 -10 0.45 0.3
 -8 -15 -11 4.15 0.36
 -8 -16 0 29.49 0.8
 -8 -16 -1 1.98 0.34
 -8 -16 1 7.69 0.44
 -8 -16 -2 3.25 0.36
 -8 -16 -3 0.67 0.3
 -8 -16 -4 0.1 0.28
 -8 -16 -5 0.15 0.29
 -8 -16 -6 0.64 0.31
 -8 -16 -7 10.04 0.48
 -8 -16 -8 2.09 0.35
 -8 -16 -9 4.2 0.38
 -8 -16 -10 6.96 0.43
 -8 -17 -10 5.96 0.42
 9 0 0 0 0.09
 9 0 -1 0.09 0.1
 9 0 1 0.12 0.09
 -9 0 -2 0.2 0.11
 9 0 2 0.29 0.1
 -9 0 2 0.05 0.1
 -9 0 -3 0.08 0.11
 -9 0 3 0.08 0.1
 9 0 3 0.05 0.1
 -9 0 -4 1.12 0.14
 -9 0 4 1.05 0.13
 9 0 4 0.94 0.12
 -9 0 5 0 0.11
 -9 0 -5 -0.06 0.13
 -9 0 6 10.96 0.31
 -9 0 -6 10.46 0.32
 -9 0 7 0.04 0.13
 -9 0 8 38.85 0.76
 -9 0 9 -0.06 0.15
 9 0 9 0.14 0.15
 9 0 10 71.86 1.28
 -9 0 10 73.57 1.29
 -9 0 -10 72.07 1.31
 9 0 11 -0.21 0.17
 -9 0 -11 0.04 0.18
 9 0 12 20.16 0.51
 -9 0 -12 20.93 0.56
 9 0 13 0.03 0.19
 -9 0 -13 -0.04 0.2
 9 0 14 12.01 0.4
 -9 0 -14 11.86 0.45
 9 0 15 0.01 0.21
 -9 0 -15 -0.12 0.23
 9 0 16 3.56 0.29
 -9 0 -16 3.16 0.31
 9 0 17 -0.1 0.24
 -9 0 -17 -0.32 0.29
 -9 0 -17 -0.1 0.19
 -9 0 -18 5.39 0.26
 9 0 18 5.6 0.34
 9 0 19 -0.48 0.28
 9 1 0 -0.08 0.11
 9 -1 0 -0.11 0.1
 9 -1 1 18.33 0.42
 9 1 -1 18.62 0.43
 9 1 1 18.83 0.42
 9 -1 -1 18.76 0.43
 -9 -1 -2 3.01 0.17
 -9 1 -2 3.17 0.17
 9 1 2 3.12 0.17
 9 -1 2 3.11 0.17
 -9 -1 2 2.99 0.16
 -9 1 2 2.99 0.16
 -9 -1 -3 78.14 1.3
 -9 1 -3 79.25 1.3
 -9 -1 3 79.06 1.31
 -9 1 3 78.19 1.31
 9 1 3 76.78 1.31
 9 -1 3 75.2 1.3
 -9 -1 -4 1.25 0.15
 -9 1 -4 1.4 0.15
 -9 -1 4 1.39 0.14
 -9 1 4 1.56 0.14
 9 1 4 1.21 0.13
 9 -1 4 1.29 0.13
 -9 -1 5 48.31 0.88
 -9 1 5 47.99 0.88
 -9 -1 -5 48.72 0.89
 -9 1 -5 48.86 0.89
 -9 -1 -6 9.47 0.31
 -9 1 -6 10.62 0.32
 -9 1 6 10.26 0.3
 -9 -1 6 9.67 0.3
 -9 -1 7 22.69 0.51
 -9 1 7 22.17 0.5
 -9 -1 8 4.34 0.22
 -9 1 8 4.23 0.22
 -9 -1 9 14.12 0.39
 -9 1 9 13.81 0.39
 9 1 9 13.03 0.38
 9 -1 9 12.97 0.38
 9 1 10 0.08 0.16
 9 -1 10 0.27 0.16
 -9 1 10 0.01 0.15
 -9 -1 10 0.28 0.16
 -9 -1 -10 0.27 0.17
 -9 1 -10 0.19 0.17
 9 1 11 12.64 0.38
 9 -1 11 12.59 0.38
 -9 -1 -11 13.33 0.43
 -9 1 -11 12.89 0.42
 9 1 12 8.41 0.33
 9 -1 12 8.51 0.33
 -9 -1 -12 8.28 0.36
 -9 1 -12 8.64 0.36
 9 1 13 0.65 0.2
 9 -1 13 0.96 0.21
 -9 -1 -13 0.44 0.21
 -9 1 -13 0.24 0.21
 9 1 14 11.9 0.41
 9 -1 14 13.38 0.42
 -9 -1 -14 12.51 0.46
 -9 1 -14 12.9 0.46
 9 1 15 22.37 0.57
 9 -1 15 21.64 0.57
 -9 -1 -15 21.99 0.63
 -9 1 -15 21.19 0.62
 9 1 16 1.03 0.25
 9 -1 16 1.34 0.25
 -9 -1 -16 0.68 0.26
 -9 1 -16 0.87 0.27
 -9 1 -16 0.9 0.2
 -9 -1 -17 14.52 0.55
 -9 1 -17 15.4 0.56
 -9 -1 -17 16.01 0.42
 -9 1 -17 15.97 0.44
 9 1 17 15.97 0.51
 9 -1 17 16.33 0.5
 -9 1 -18 0.4 0.2
 9 1 18 0.1 0.25
 9 -1 18 0.34 0.26
 9 1 19 8.27 0.41
 9 -1 19 8.46 0.41
 9 -2 0 -0.05 0.11
 9 2 0 -0.11 0.11
 9 2 -1 21.28 0.46
 9 -2 -1 20.5 0.46
 9 2 1 19.83 0.45
 9 -2 1 20.71 0.46
 -9 -2 -2 32.65 0.62
 -9 2 -2 32.05 0.62
 -9 -2 2 32.51 0.62
 -9 2 2 31.93 0.62
 9 2 2 30.81 0.62
 9 -2 2 31.55 0.62
 -9 -2 -3 33.68 0.65
 -9 2 -3 34.29 0.65
 9 -2 3 32.88 0.65
 -9 -2 3 34.04 0.65
 -9 2 3 34.21 0.65
 9 2 3 33.28 0.65
 -9 -2 -4 20.41 0.46
 -9 2 -4 21.64 0.46
 9 2 4 19.67 0.45
 9 -2 4 19.81 0.45
 -9 -2 4 20.82 0.45
 -9 2 4 21.01 0.46
 -9 -2 -5 12.47 0.35
 -9 2 -5 13.13 0.35
 -9 2 5 12.82 0.34
 -9 -2 5 13.65 0.35
 -9 -2 -6 9.36 0.3
 -9 2 -6 9.88 0.31
 -9 -2 6 9.77 0.29
 -9 2 6 9.15 0.29
 -9 -2 7 12.81 0.36
 -9 2 7 13.29 0.36
 -9 -2 8 13.65 0.38
 -9 2 8 14.21 0.39
 -9 -2 9 22.08 0.51
 -9 2 9 22.48 0.52
 9 2 10 11.44 0.36
 9 -2 10 11.57 0.36
 -9 -2 10 11.95 0.36
 -9 2 10 11.45 0.36
 -9 -2 -10 11.18 0.38
 -9 2 -10 11.08 0.38
 9 2 11 1.54 0.2
 9 -2 11 2.03 0.21
 -9 -2 -11 2.1 0.23
 -9 2 -11 1.94 0.22
 9 2 12 29.97 0.66
 9 -2 12 29.38 0.66
 -9 -2 -12 30.25 0.72
 -9 2 -12 31.04 0.72
 9 -2 13 5.86 0.3
 9 2 13 5.72 0.29
 -9 -2 -13 5.06 0.32
 -9 2 -13 5.61 0.33
 9 2 14 1.38 0.23
 9 -2 14 1.71 0.24
 -9 -2 -14 1.57 0.26
 -9 2 -14 1.48 0.25
 9 2 15 3.94 0.29
 9 -2 15 3.67 0.28
 -9 -2 -15 3.82 0.32
 -9 2 -15 4.2 0.32
 -9 2 -15 4.01 0.27
 9 2 16 2.61 0.28
 9 -2 16 2.3 0.28
 -9 -2 -16 2.94 0.32
 -9 2 -16 2.31 0.31
 -9 2 -16 2.76 0.24
 9 2 17 3.98 0.32
 9 -2 17 4.26 0.32
 -9 2 -17 4.48 0.27
 -9 -2 -17 4.19 0.37
 -9 2 -17 4.44 0.36
 -9 2 -18 5.9 0.29
 9 2 18 6.22 0.36
 9 -2 18 5.92 0.35
 9 2 19 -0.07 0.28
 9 -2 19 0.03 0.27
 9 3 0 -0.08 0.1
 9 -3 0 -0.12 0.11
 -9 -3 -1 3.52 0.19
 -9 3 -1 3.74 0.19
 9 -3 1 3.86 0.18
 9 3 -1 3.54 0.18
 9 3 1 3.97 0.18
 9 -3 -1 3.59 0.18
 -9 -3 -2 0.86 0.13
 -9 3 -2 0.87 0.13
 9 3 2 0.87 0.12
 -9 -3 2 1.69 0.13
 -9 3 2 0.94 0.12
 9 -3 2 1.9 0.14
 -9 -3 -3 1.36 0.15
 -9 3 -3 1.51 0.14
 9 3 3 1.28 0.13
 9 -3 3 1.38 0.13
 -9 -3 3 1.5 0.14
 -9 3 3 1.61 0.14
 -9 -3 -4 13.48 0.35
 -9 3 -4 13.36 0.35
 9 3 4 12.71 0.33
 -9 -3 4 13.12 0.34
 9 -3 4 12.62 0.33
 -9 3 4 12.73 0.34
 -9 -3 -5 24.76 0.54
 -9 3 -5 25.44 0.54
 -9 3 5 25.15 0.53
 9 -3 5 24.48 0.52
 -9 -3 5 24.82 0.52
 -9 -3 -6 20.95 0.49
 -9 3 -6 19.88 0.48
 -9 -3 6 20.99 0.47
 -9 3 6 21.25 0.48
 -9 -3 7 35.73 0.71
 -9 3 7 36.36 0.71
 -9 -3 8 3.98 0.22
 -9 3 8 4.38 0.23
 -9 -3 9 1.15 0.17
 -9 3 9 0.75 0.16
 9 3 10 1.32 0.19
 9 -3 10 1.17 0.18
 -9 3 10 1.39 0.19
 -9 -3 10 1.57 0.18
 -9 -3 -10 1.18 0.19
 -9 3 -10 1.1 0.19
 9 3 11 4.04 0.24
 9 -3 11 4.33 0.25
 -9 -3 11 4.59 0.25
 -9 -3 -11 4.17 0.27
 -9 3 -11 4.4 0.27
 9 3 12 0.28 0.19
 9 -3 12 0.21 0.19
 -9 -3 -12 0.1 0.2
 -9 3 -12 0.29 0.2
 9 3 13 11.92 0.4
 9 -3 13 11.26 0.39
 -9 -3 -13 11.97 0.44
 -9 3 -13 11.99 0.43
 9 3 14 -0.17 0.22
 9 -3 14 -0.05 0.21
 -9 3 -14 0.25 0.23
 -9 -3 -14 -0.03 0.24
 -9 3 -14 0.28 0.2
 9 3 15 27.28 0.66
 9 -3 15 27.56 0.66
 -9 -3 -15 27.16 0.72
 -9 3 -15 27.48 0.71
 -9 3 -15 28.47 0.65
 9 3 16 6.35 0.34
 9 -3 16 6.84 0.35
 -9 3 -16 6.59 0.32
 -9 -3 -16 5.7 0.37
 -9 3 -16 7.2 0.39
 9 3 17 9.03 0.4
 9 -3 17 8.74 0.39
 -9 3 -17 9.02 0.36
 -9 -3 -17 8.98 0.45
 -9 3 -17 8.33 0.44
 -9 3 -18 6.93 0.32
 9 3 18 6.64 0.38
 9 -3 18 6.37 0.37
 -9 3 -19 6.49 0.31
 9 3 19 6.7 0.4
 9 -3 19 5.96 0.37
 9 4 0 -0.16 0.11
 9 -4 0 -0.07 0.11
 -9 -4 -1 0.42 0.13
 -9 4 -1 0.28 0.13
 9 4 1 0.45 0.11
 9 -4 1 0.44 0.11
 9 4 -1 0.5 0.12
 9 -4 -1 0.31 0.11
 -9 -4 -2 17.9 0.41
 -9 4 -2 18.23 0.41
 9 -4 2 18.6 0.42
 9 4 2 18.78 0.42
 -9 -4 -3 7.58 0.26
 -9 4 -3 7.96 0.26
 9 4 3 7.47 0.25
 -9 -4 3 7.83 0.25
 -9 4 3 8.06 0.25
 9 -4 3 8.12 0.25
 -9 -4 -4 24.02 0.52
 -9 4 -4 24.3 0.52
 -9 -4 4 23.93 0.5
 -9 4 4 24.28 0.51
 9 4 4 23.92 0.51
 9 -4 4 24.48 0.51
 -9 -4 -5 1.61 0.17
 -9 4 -5 1.83 0.17
 9 4 5 1.84 0.15
 9 -4 5 1.85 0.15
 -9 -4 5 1.91 0.16
 -9 4 5 1.81 0.15
 -9 -4 6 0.55 0.14
 -9 4 6 0.52 0.14
 -9 -4 -6 0.25 0.16
 -9 4 -6 0.24 0.16
 -9 -4 7 0.18 0.13
 -9 4 7 0.18 0.14
 -9 4 8 2.26 0.19
 -9 -4 8 2.5 0.19
 -9 -4 9 1.9 0.19
 -9 4 9 2.12 0.19
 9 4 10 2.03 0.21
 9 -4 10 1.79 0.2
 -9 4 10 1.55 0.19
 -9 -4 10 2.08 0.2
 -9 4 -10 1.53 0.19
 -9 -4 -10 1.95 0.21
 9 4 11 0.02 0.18
 9 -4 11 0.09 0.17
 -9 -4 -11 0.13 0.18
 -9 4 -11 0.19 0.19
 -9 -4 11 -0.06 0.18
 -9 4 11 -0.14 0.19
 9 4 12 2.75 0.23
 9 -4 12 2.22 0.23
 -9 4 -12 2.5 0.25
 -9 -4 -12 2.76 0.25
 -9 4 -12 2.84 0.25
 9 4 13 5.55 0.29
 9 -4 13 5.55 0.29
 -9 -4 -13 5.3 0.32
 -9 4 -13 5.78 0.33
 -9 4 -13 6.55 0.31
 9 4 14 0.01 0.23
 9 -4 14 -0.07 0.22
 -9 -4 -14 0.03 0.24
 -9 4 -14 0.15 0.23
 -9 4 -14 0.46 0.22
 -9 -4 -15 122.64 2.18
 -9 4 -15 125.42 2.18
 9 4 15 125.36 2.11
 9 -4 15 129.64 2.12
 -9 4 -15 124.2 2.1
 -9 -4 -16 -0.06 0.26
 -9 4 -16 0.08 0.26
 9 4 16 0.36 0.25
 9 -4 16 0.44 0.25
 -9 4 -16 0.36 0.23
 -9 -4 -17 13.82 0.53
 -9 4 -17 15.29 0.54
 -9 4 -17 14.47 0.45
 9 4 17 14.53 0.49
 9 -4 17 14.54 0.48
 -9 4 -18 0.34 0.23
 9 -4 18 -0.23 0.27
 9 4 18 -0.03 0.27
 -9 -4 19 1.11 0.24
 -9 4 -19 1.04 0.24
 9 4 19 0.78 0.29
 9 -4 19 0.93 0.29
 9 -5 0 -0.09 0.12
 9 5 0 0.11 0.12
 -9 -5 -1 0 0.13
 -9 5 -1 0.07 0.12
 9 -5 1 0.15 0.11
 9 5 1 0.18 0.11
 9 5 -1 0.13 0.12
 -9 5 -2 1.47 0.15
 -9 -5 -2 1.37 0.15
 9 5 2 1.59 0.14
 9 -5 2 1.46 0.14
 -9 -5 -3 8.02 0.27
 -9 5 -3 8.04 0.26
 9 -5 3 7.83 0.26
 -9 -5 3 8.21 0.26
 -9 5 3 7.95 0.25
 9 5 3 8.58 0.26
 -9 5 -4 42.87 0.78
 -9 -5 -4 41.54 0.78
 -9 5 4 42 0.77
 9 5 4 41.56 0.78
 -9 -5 4 41.62 0.77
 9 -5 4 42.23 0.78
 -9 -5 -5 9.84 0.31
 -9 5 -5 9.78 0.31
 -9 5 5 10.01 0.3
 9 5 5 9.3 0.29
 9 -5 5 9.23 0.29
 -9 -5 5 9.85 0.29
 -9 5 6 27.52 0.58
 -9 5 -6 27.63 0.59
 -9 -5 6 27.79 0.57
 -9 -5 7 18.82 0.45
 -9 5 7 20.16 0.47
 -9 -5 8 64.7 1.15
 -9 5 8 66.24 1.16
 -9 -5 -9 1.8 0.2
 -9 5 -9 2.01 0.2
 -9 -5 9 1.81 0.19
 -9 5 9 1.87 0.2
 -9 5 -10 1.46 0.21
 -9 -5 -10 1.51 0.21
 -9 -5 10 1.5 0.19
 -9 5 10 1.5 0.2
 -9 5 -10 1.46 0.22
 9 -5 11 5.74 0.28
 9 5 11 5.48 0.28
 -9 -5 -11 5.14 0.29
 -9 5 -11 5.41 0.29
 -9 -5 11 5.57 0.27
 -9 5 11 5.49 0.28
 -9 5 -11 5.8 0.3
 9 5 12 0.08 0.19
 9 -5 12 0.02 0.19
 -9 5 -12 0.15 0.2
 -9 -5 -12 0.25 0.2
 -9 5 -12 0.34 0.2
 -9 -5 12 -0.1 0.19
 9 5 13 0.35 0.21
 9 -5 13 0.65 0.21
 -9 -5 -13 0.49 0.22
 -9 5 -13 0.29 0.21
 -9 5 -13 0.66 0.21
 9 5 14 -0.1 0.22
 9 -5 14 -0.21 0.21
 -9 5 -14 -0.31 0.25
 -9 -5 -14 0.08 0.23
 -9 5 -14 0.13 0.21
 -9 -5 -15 13.85 0.5
 -9 5 -15 12.84 0.48
 9 5 15 14.26 0.46
 9 -5 15 13.78 0.45
 -9 5 -15 14.51 0.47
 -9 -5 -16 1.15 0.29
 -9 5 -16 1.34 0.29
 9 5 16 1.48 0.27
 9 -5 16 1.27 0.26
 -9 5 -16 0.84 0.24
 -9 -5 -17 0.31 0.29
 -9 5 -17 0.49 0.29
 -9 5 -17 0.41 0.24
 9 5 17 0.81 0.27
 9 -5 17 0.97 0.27
 -9 -5 18 15.71 0.48
 -9 5 -18 15.86 0.49
 9 5 18 16.7 0.54
 9 -5 18 16.6 0.53
 -9 -5 19 0.56 0.24
 -9 5 -19 0.17 0.25
 9 5 19 0.36 0.29
 9 -5 19 0.49 0.28
 -9 -6 0 0 0.14
 9 6 0 -0.13 0.13
 9 -6 0 -0.04 0.13
 -9 -6 -1 30.1 0.6
 -9 6 -1 30.61 0.6
 9 6 1 30.9 0.61
 9 -6 1 31.6 0.61
 -9 -6 -2 21.45 0.47
 -9 6 -2 21.75 0.47
 9 6 2 21.83 0.47
 9 -6 2 21.91 0.47
 -9 -6 -3 1.86 0.17
 -9 6 -3 1.93 0.17
 9 6 3 2.04 0.16
 -9 -6 3 2.2 0.16
 -9 6 3 2.25 0.16
 9 -6 3 1.88 0.16
 -9 -6 -4 0.65 0.16
 -9 6 -4 0.63 0.15
 9 6 4 0.75 0.13
 -9 -6 4 0.66 0.14
 9 -6 4 0.62 0.13
 -9 6 4 0.89 0.14
 -9 -6 -5 0.2 0.16
 -9 6 -5 0.04 0.15
 -9 6 5 0.05 0.13
 -9 -6 5 0.12 0.13
 9 6 5 0.1 0.13
 9 -6 5 0.02 0.12
 9 -6 6 26.92 0.56
 -9 6 6 27.62 0.57
 -9 -6 6 26.42 0.56
 -9 -6 7 21.34 0.48
 -9 6 7 21.58 0.49
 -9 -6 8 1.94 0.18
 -9 6 8 2.05 0.19
 -9 6 -9 0.27 0.19
 -9 -6 9 0.45 0.16
 -9 6 9 0.36 0.17
 -9 -6 -9 0.41 0.17
 -9 6 -9 0.56 0.18
 -9 6 -10 1.2 0.22
 -9 -6 -10 1.74 0.22
 -9 6 -10 1.6 0.21
 -9 6 10 1.25 0.19
 -9 -6 10 1.38 0.19
 -9 6 -11 10.98 0.39
 -9 -6 -11 10.07 0.38
 9 6 11 11.17 0.37
 -9 -6 11 10.49 0.36
 -9 6 11 10.5 0.36
 -9 6 -11 9.77 0.39
 9 -6 12 1.53 0.23
 9 6 12 1.69 0.23
 -9 6 -12 1.29 0.24
 -9 -6 -12 1.12 0.23
 -9 6 -12 1.33 0.23
 -9 -6 12 1.4 0.21
 -9 6 12 1.38 0.22
 -9 -6 -13 4.46 0.31
 -9 6 -13 4.43 0.3
 9 6 13 4.96 0.29
 9 -6 13 5.17 0.29
 -9 -6 13 4.94 0.29
 -9 6 -13 5 0.31
 -9 -6 -14 1.22 0.25
 -9 6 -14 0.77 0.24
 9 6 14 1.48 0.24
 9 -6 14 1.28 0.24
 -9 6 -14 1.02 0.24
 -9 -6 -15 0.15 0.25
 -9 6 -15 0.08 0.25
 9 6 15 0.2 0.24
 9 -6 15 0.19 0.23
 -9 6 -15 -0.05 0.23
 -9 -6 -16 -0.08 0.26
 -9 6 -16 -0.29 0.26
 9 6 16 0.12 0.25
 9 -6 16 0.08 0.24
 -9 6 -16 -0.01 0.24
 -9 -6 -17 3.39 0.35
 -9 6 -17 4.14 0.36
 -9 -6 17 3.76 0.3
 -9 6 -17 3.83 0.31
 9 -6 17 3.79 0.32
 9 6 17 3.71 0.32
 -9 -6 18 0.55 0.26
 -9 6 -18 0.05 0.25
 9 6 18 0.35 0.29
 9 -6 18 -0.04 0.27
 -9 -6 19 1.51 0.28
 -9 6 -19 1.11 0.28
 -9 7 0 -0.1 0.14
 -9 -7 0 -0.01 0.14
 9 -7 0 -0.06 0.13
 9 7 0 -0.03 0.13
 -9 -7 -1 4.66 0.21
 -9 7 -1 4.17 0.2
 9 7 1 4.87 0.21
 9 -7 1 4.67 0.21
 -9 -7 -2 13.11 0.35
 -9 7 -2 13.24 0.34
 9 -7 2 13.33 0.34
 9 7 2 13.46 0.34
 -9 -7 -3 2.99 0.2
 -9 7 -3 3.06 0.2
 9 -7 3 3.3 0.19
 9 7 3 3 0.18
 -9 -7 -4 10.42 0.32
 -9 7 -4 10.81 0.31
 -9 -7 4 10.33 0.3
 -9 7 4 10.54 0.3
 9 7 4 10.74 0.31
 9 -7 4 10.73 0.3
 -9 -7 -5 0.26 0.17
 -9 7 -5 0.37 0.17
 -9 7 5 0.08 0.13
 9 -7 5 0.36 0.14
 -9 -7 5 0.14 0.14
 9 7 5 0.44 0.14
 -9 7 -6 31.28 0.73
 -9 7 6 31.64 0.63
 9 7 6 32.01 0.63
 9 -7 6 31.22 0.63
 -9 -7 6 31.71 0.63
 -9 -7 7 0.33 0.15
 -9 7 7 0.41 0.16
 -9 7 -7 0.28 0.18
 -9 7 -8 8.45 0.37
 -9 -7 8 9.48 0.31
 -9 7 8 9.21 0.31
 -9 -7 -8 8.25 0.32
 -9 7 -9 3.62 0.29
 -9 -7 9 4.31 0.23
 -9 7 9 4.18 0.24
 -9 -7 -9 4.2 0.26
 -9 7 -9 4.06 0.25
 -9 7 -10 9.5 0.4
 -9 7 10 10.15 0.35
 -9 -7 10 10.92 0.35
 -9 -7 -10 9.43 0.36
 -9 7 -10 9.77 0.36
 -9 7 -11 0.23 0.23
 -9 -7 -11 0.64 0.21
 -9 7 -11 0.33 0.2
 -9 7 11 0.36 0.19
 -9 -7 11 0.43 0.19
 9 7 12 17.47 0.49
 9 -7 12 17.78 0.49
 -9 -7 12 17.92 0.48
 -9 7 12 17.06 0.48
 -9 7 -12 17.74 0.53
 -9 -7 -12 16.38 0.51
 -9 7 -12 16.87 0.51
 9 7 13 5.52 0.3
 9 -7 13 5.86 0.31
 -9 -7 13 5.42 0.3
 -9 7 13 5 0.3
 -9 7 -13 4.76 0.32
 -9 -7 -13 4.97 0.33
 -9 7 -13 4.71 0.32
 9 7 14 0.73 0.24
 9 -7 14 0.77 0.24
 -9 -7 -14 0.56 0.24
 -9 7 -14 0.38 0.24
 -9 -7 14 0.58 0.23
 -9 7 -14 0.93 0.25
 -9 -7 -15 -0.24 0.28
 -9 7 -15 -0.1 0.26
 -9 7 15 0.36 0.2
 9 7 15 0.31 0.24
 9 -7 15 0.21 0.24
 -9 7 -15 0.3 0.24
 -9 -7 -16 17.48 0.58
 -9 7 -16 17.29 0.58
 9 7 16 17.49 0.52
 9 -7 16 18.37 0.52
 -9 -7 16 17.38 0.53
 -9 7 -16 16.87 0.54
 -9 7 -17 1.92 0.32
 -9 -7 17 2.62 0.3
 -9 7 -17 2.69 0.3
 9 7 17 2.37 0.31
 9 -7 17 2.15 0.3
 -9 7 -18 29.83 0.73
 9 7 18 29.23 0.73
 9 -7 18 30.44 0.73
 -9 -7 19 1.25 0.29
 -9 7 -19 0.96 0.29
 -9 -7 20 8.44 0.41
 -9 -8 0 -0.08 0.15
 -9 8 0 -0.29 0.15
 -9 -8 -1 21.56 0.48
 -9 -8 1 22 0.48
 -9 8 -1 21.63 0.47
 9 8 1 22.45 0.48
 9 -8 1 22.32 0.48
 -9 8 -2 21.06 0.56
 -9 -8 -2 21.23 0.48
 -9 8 -2 21.09 0.47
 9 8 2 21.8 0.47
 9 -8 2 22.52 0.48
 -9 8 -3 6.08 0.31
 -9 -8 -3 5.96 0.25
 -9 8 -3 6.26 0.25
 9 8 3 5.9 0.24
 9 -8 3 6.19 0.24
 -9 8 -4 -0.19 0.18
 -9 8 4 0.05 0.13
 -9 -8 -4 -0.09 0.17
 -9 8 -4 -0.14 0.16
 9 8 4 0.04 0.14
 9 -8 4 0.08 0.13
 9 8 5 3.27 0.19
 9 -8 5 3.27 0.19
 -9 -8 5 3.43 0.19
 -9 8 5 3.56 0.2
 -9 8 -5 3.31 0.26
 -9 8 6 1.17 0.16
 9 8 6 1.32 0.16
 -9 -8 6 1.13 0.16
 9 -8 6 1.12 0.16
 -9 8 -6 1.21 0.22
 -9 -8 7 -0.12 0.15
 -9 8 7 -0.15 0.15
 9 8 7 -0.01 0.14
 -9 8 -7 -0.18 0.2
 9 -8 7 -0.01 0.14
 -9 -8 -8 6.12 0.29
 -9 8 -8 6.92 0.29
 -9 -8 8 6.98 0.27
 -9 8 8 6.75 0.27
 -9 8 -8 7.1 0.35
 -9 -8 9 2.22 0.21
 -9 8 9 2.35 0.22
 -9 -8 -9 2.42 0.24
 -9 8 -9 2.08 0.24
 -9 8 -9 2.72 0.28
 -9 -8 -10 20.63 0.55
 -9 8 -10 21.6 0.55
 -9 -8 10 21.85 0.52
 -9 8 10 22.01 0.53
 -9 8 -10 22.25 0.61
 -9 -8 -11 11.3 0.41
 -9 8 -11 11.28 0.41
 -9 8 11 11.57 0.39
 -9 8 11 11.82 0.39
 -9 -8 11 12.68 0.4
 -9 8 -11 11.94 0.46
 -9 -8 -12 0.17 0.22
 -9 8 -12 0.35 0.22
 -9 8 12 0.39 0.2
 -9 8 12 0.07 0.2
 -9 -8 12 0.16 0.2
 -9 8 -12 0.33 0.23
 9 8 13 0.8 0.23
 -9 -8 -13 0.26 0.24
 -9 8 -13 0.64 0.24
 -9 8 13 0.83 0.21
 -9 -8 13 0.72 0.22
 -9 8 13 0.54 0.21
 -9 8 -13 0.58 0.25
 9 -8 14 0.12 0.23
 9 8 14 0.23 0.23
 -9 -8 -14 -0.59 0.28
 -9 8 -14 -0.24 0.25
 -9 8 14 0.03 0.19
 -9 8 14 -0.15 0.24
 -9 -8 14 -0.33 0.24
 -9 8 -14 -0.18 0.25
 -9 -8 15 2.48 0.29
 9 8 15 2.64 0.29
 9 -8 15 2.52 0.29
 -9 -8 15 3.32 0.31
 -9 8 -15 2.76 0.3
 -9 -8 -15 2.58 0.32
 -9 8 -15 2.4 0.31
 9 -8 16 0.26 0.26
 9 8 16 0.08 0.27
 -9 -8 16 0.59 0.27
 -9 8 -16 0.68 0.26
 -9 -8 -16 -0.01 0.3
 -9 8 -16 0.26 0.28
 9 8 17 -0.29 0.28
 9 -8 17 0.09 0.28
 -9 8 -17 -0.03 0.27
 -9 -8 17 0.01 0.27
 9 8 18 0.02 0.28
 9 -8 18 0.41 0.29
 -9 -8 18 0.3 0.28
 -9 8 -18 0.25 0.29
 -9 -8 19 0.12 0.28
 -9 8 -19 0.14 0.29
 -9 -8 20 4.08 0.35
 -9 9 0 -0.21 0.19
 -9 -9 0 -0.09 0.15
 -9 9 0 -0.14 0.15
 9 9 1 1.05 0.16
 -9 9 1 0.71 0.19
 -9 9 -1 0.51 0.19
 -9 -9 1 1.24 0.17
 -9 -9 -1 0.83 0.16
 -9 9 -1 0.76 0.16
 -9 9 1 1.1 0.16
 9 -9 2 0.07 0.14
 9 9 2 0.32 0.15
 -9 9 2 0.12 0.19
 -9 9 -2 0.08 0.19
 -9 -9 -2 0.25 0.16
 -9 9 -2 0.28 0.16
 9 9 3 21.99 0.48
 -9 -9 -3 21.27 0.48
 9 -9 3 21.91 0.48
 -9 9 -3 22.24 0.48
 -9 9 -3 21.91 0.59
 -9 9 3 20.57 0.56
 9 -9 4 28.34 0.57
 9 9 4 28.55 0.57
 -9 9 4 26.64 0.66
 -9 9 -4 26.45 0.68
 9 9 5 0.4 0.15
 9 -9 5 0.6 0.16
 -9 9 5 0.59 0.15
 -9 9 5 0.43 0.19
 -9 -9 5 0.47 0.15
 -9 9 -5 0.81 0.21
 -9 9 -6 21.11 0.59
 9 -9 6 22.26 0.49
 -9 -9 6 21.53 0.48
 -9 9 6 20.34 0.54
 9 9 6 21.78 0.48
 -9 9 6 21.01 0.48
 -9 -9 -7 0.29 0.19
 -9 9 7 0.56 0.16
 -9 9 7 0.65 0.19
 9 9 7 0.8 0.17
 9 -9 7 0.9 0.18
 -9 9 -7 0.9 0.22
 -9 -9 7 0.65 0.16
 -9 -9 -8 62.2 1.16
 -9 9 -8 63.85 1.16
 -9 9 -8 63.44 1.25
 9 -9 8 65.04 1.12
 -9 9 8 63.52 1.12
 -9 -9 8 62.12 1.11
 -9 9 8 63.91 1.19
 -9 -9 -9 0.82 0.22
 -9 9 -9 0.86 0.21
 -9 -9 9 0.98 0.18
 -9 9 9 1.01 0.19
 -9 9 -9 0.84 0.25
 -9 9 9 1.05 0.22
 -9 -9 10 1.04 0.19
 -9 9 10 1.36 0.2
 -9 9 10 1.42 0.22
 -9 -9 -10 0.97 0.22
 -9 9 -10 1.68 0.23
 -9 9 -10 1.37 0.26
 -9 9 -11 8.07 0.35
 -9 -9 -11 7.8 0.35
 -9 9 11 8.05 0.34
 -9 -9 11 7.89 0.31
 -9 9 11 7.98 0.33
 -9 9 -11 8.44 0.4
 -9 -9 -12 0.38 0.23
 -9 9 -12 0.11 0.23
 -9 9 12 0.51 0.21
 -9 -9 12 0.56 0.22
 -9 9 12 0.14 0.21
 -9 9 -12 0.43 0.25
 -9 -9 -13 -0.35 0.26
 -9 9 -13 -0.4 0.25
 -9 9 13 0.09 0.2
 -9 9 13 -0.15 0.23
 -9 -9 13 -0.01 0.22
 -9 9 -13 0.12 0.26
 -9 9 14 3.56 0.29
 -9 -9 14 4.03 0.3
 -9 -9 -14 3.31 0.33
 -9 9 -14 3.8 0.33
 9 9 14 4.85 0.32
 -9 -9 14 4.95 0.36
 -9 9 14 4.54 0.28
 -9 9 -14 4.08 0.34
 -9 -9 15 0.59 0.25
 -9 9 15 0.18 0.25
 -9 -9 -15 0.18 0.3
 -9 9 -15 -0.06 0.29
 9 9 15 0.38 0.26
 9 -9 15 0.42 0.27
 -9 -9 15 0.55 0.28
 -9 9 -15 0.31 0.27
 -9 -9 16 -0.18 0.27
 -9 9 16 -0.55 0.27
 9 9 16 0.04 0.26
 9 -9 16 0.05 0.26
 -9 -9 16 0.32 0.28
 -9 9 -16 -0.46 0.3
 -9 -9 -16 -0.32 0.3
 -9 9 -16 -0.68 0.29
 9 9 17 1.41 0.3
 9 -9 17 2.02 0.31
 -9 9 -17 1.46 0.31
 -9 -9 17 1.91 0.32
 9 9 18 10.94 0.46
 9 -9 18 11.08 0.45
 -9 -9 19 0.48 0.3
 -9 -9 20 5.69 0.4
 -9 10 0 0.13 0.19
 -9 -10 0 -0.17 0.17
 -9 10 0 -0.28 0.17
 -9 10 -1 1.11 0.22
 -9 10 1 1.33 0.23
 -9 -10 -1 0.89 0.18
 -9 10 -1 0.77 0.18
 -9 10 1 0.9 0.17
 -9 -10 1 0.99 0.18
 -9 10 2 6.21 0.32
 -9 10 2 5.93 0.25
 -9 -10 2 5.67 0.25
 -9 -10 -2 5.43 0.26
 9 10 2 5.3 0.23
 9 -10 2 5.83 0.24
 -9 10 -2 5.78 0.25
 -9 10 -2 5.47 0.32
 9 -10 3 17.35 0.42
 -9 -10 -3 16.72 0.43
 -9 10 -3 17.73 0.42
 9 10 3 17.5 0.42
 -9 10 -3 17.54 0.54
 -9 10 3 16.88 0.5
 9 10 4 7.24 0.26
 9 -10 4 7.34 0.26
 -9 10 -4 7.86 0.37
 -9 10 4 7.07 0.33
 9 10 5 0.22 0.16
 9 -10 5 -0.01 0.15
 -9 10 -5 0.03 0.21
 -9 10 5 -0.07 0.2
 -9 -10 -6 0.04 0.17
 9 10 6 0.15 0.15
 9 -10 6 -0.01 0.15
 -9 10 6 0.2 0.14
 -9 10 -6 0.36 0.23
 -9 10 6 0.1 0.19
 -9 -10 6 0.1 0.15
 -9 -10 7 11.57 0.33
 9 10 7 11.66 0.34
 9 -10 7 11.43 0.34
 -9 10 7 11 0.33
 -9 -10 -7 11.77 0.38
 -9 10 -7 11.76 0.37
 -9 10 7 11.55 0.4
 -9 10 -7 12.33 0.46
 -9 -10 -8 9.85 0.36
 9 10 8 10.34 0.32
 9 -10 8 10.96 0.33
 -9 -10 8 10.08 0.32
 -9 10 8 10.15 0.32
 -9 10 -8 10.11 0.35
 -9 10 8 10.12 0.38
 -9 10 -8 10.24 0.42
 -9 10 -9 2.34 0.24
 9 -10 9 2.22 0.21
 -9 -10 9 2.02 0.2
 -9 10 9 1.78 0.24
 -9 10 9 2.2 0.2
 -9 -10 -9 1.76 0.23
 -9 10 -9 1.73 0.28
 -9 10 -10 3.54 0.26
 -9 -10 -10 3.73 0.27
 -9 10 10 3.86 0.24
 -9 -10 10 3.97 0.24
 -9 10 10 3.92 0.28
 -9 10 -10 3.16 0.31
 -9 -10 -11 0.05 0.23
 -9 10 -11 0.01 0.22
 -9 10 11 0.35 0.21
 -9 -10 11 0.27 0.18
 -9 10 11 0.2 0.18
 -9 10 -11 0.06 0.25
 -9 10 12 0.3 0.2
 -9 -10 12 0.55 0.2
 -9 -10 12 1.14 0.28
 -9 10 -12 0.58 0.27
 -9 10 12 0.58 0.23
 -9 10 -12 0.23 0.23
 -9 -10 -12 0.16 0.24
 -9 -10 13 1.12 0.24
 -9 10 13 1.03 0.23
 -9 -10 13 1.67 0.31
 -9 10 13 1.5 0.24
 -9 10 -13 1.17 0.29
 -9 -10 -13 0.86 0.27
 -9 10 -13 0.98 0.27
 -9 10 14 2.23 0.26
 -9 -10 14 2.5 0.28
 -9 -10 14 2.47 0.34
 -9 10 -14 2.64 0.33
 -9 -10 -14 2.19 0.31
 -9 10 -14 2.09 0.3
 -9 -10 -15 0.11 0.28
 -9 10 -15 0.21 0.27
 -9 -10 15 0.87 0.31
 -9 -10 15 0.42 0.25
 -9 10 15 0.23 0.25
 -9 -10 -16 -0.09 0.3
 -9 10 -16 -0.42 0.3
 -9 -10 16 0.07 0.29
 9 10 16 -0.28 0.29
 -9 -10 16 -0.31 0.27
 -9 10 16 -0.08 0.27
 9 10 17 0.01 0.3
 9 -10 17 0.04 0.3
 -9 -10 17 -0.09 0.3
 9 -10 18 0.02 0.31
 -9 -10 18 0.13 0.32
 -9 11 0 0.11 0.21
 -9 -11 1 7.01 0.26
 -9 11 1 7.18 0.26
 -9 11 1 7.72 0.36
 -9 11 -1 7.32 0.36
 -9 -11 -1 7.07 0.28
 -9 11 -1 6.85 0.27
 -9 -11 2 10.24 0.31
 -9 11 2 10.71 0.31
 -9 11 2 10.69 0.41
 -9 11 -2 11.91 0.44
 -9 -11 -2 10.49 0.33
 -9 11 -2 10.42 0.32
 -9 -11 3 2.07 0.2
 9 11 3 2.34 0.2
 9 -11 3 2.51 0.19
 -9 11 3 2.99 0.27
 -9 11 -3 3.28 0.29
 9 -11 4 16.43 0.4
 9 11 4 16.64 0.4
 -9 11 4 16.38 0.5
 -9 11 -4 16.29 0.53
 9 11 5 11.08 0.32
 9 -11 5 10.41 0.31
 -9 11 5 10.77 0.41
 -9 11 -5 10.71 0.44
 -9 -11 -6 4.53 0.26
 -9 11 -6 4.99 0.25
 -9 11 6 5.42 0.31
 -9 11 -6 5.79 0.34
 9 -11 6 4.82 0.23
 9 11 6 5.17 0.24
 9 -11 7 0.86 0.18
 -9 11 7 1.38 0.23
 -9 11 7 1.45 0.17
 9 11 7 0.92 0.18
 -9 -11 7 1.16 0.17
 -9 11 -7 1.69 0.27
 -9 -11 -7 1.42 0.2
 -9 11 -7 1.26 0.2
 -9 11 8 0.13 0.15
 9 -11 8 0 0.17
 9 11 8 0.04 0.17
 -9 -11 8 0.22 0.16
 -9 -11 -8 0.05 0.19
 -9 11 -8 -0.25 0.2
 -9 11 8 0.02 0.2
 -9 11 -8 0.32 0.25
 -9 -11 -9 0.21 0.2
 -9 11 -9 0.56 0.21
 -9 -11 9 0.42 0.17
 9 -11 9 0.42 0.18
 9 11 9 0.48 0.18
 -9 11 9 0.41 0.17
 -9 11 -9 0.53 0.27
 -9 11 9 0.16 0.22
 -9 -11 -10 20.68 0.56
 -9 11 -10 22.39 0.56
 9 -11 10 21.91 0.51
 -9 -11 10 21.58 0.5
 -9 11 10 21.58 0.51
 -9 -11 10 22.04 0.65
 -9 11 -10 20.48 0.64
 -9 11 10 20.94 0.57
 -9 -11 11 -0.03 0.2
 -9 11 11 -0.03 0.19
 -9 -11 11 0.03 0.28
 -9 11 -11 0.24 0.27
 -9 11 11 0.34 0.23
 -9 11 -11 -0.27 0.23
 -9 -11 -11 -0.31 0.25
 -9 11 12 0.92 0.21
 -9 -11 12 0.72 0.21
 -9 -11 12 0.66 0.3
 -9 11 12 0.88 0.24
 -9 11 -12 0.42 0.29
 -9 -11 -12 0.5 0.25
 -9 11 -12 0.34 0.24
 -9 -11 13 0.45 0.21
 -9 11 13 0.35 0.22
 -9 -11 -13 0.3 0.24
 -9 -11 13 0.03 0.31
 -9 11 13 0.25 0.24
 -9 -11 -13 0.12 0.26
 -9 11 -13 0.2 0.25
 -9 -11 14 0.4 0.31
 -9 11 14 0.11 0.24
 -9 -11 14 0.44 0.23
 -9 -11 -14 0.24 0.28
 -9 11 -14 0.51 0.27
 -9 -11 15 3.42 0.38
 -9 -11 -15 1.84 0.32
 -9 11 -15 2.53 0.32
 -9 11 15 2.46 0.29
 -9 -11 15 3.46 0.31
 -9 -11 16 2.8 0.32
 -9 -11 16 2.64 0.37
 -9 12 0 -0.18 0.22
 -9 -12 0 -0.37 0.18
 -9 12 0 -0.28 0.17
 -9 12 -1 1.09 0.24
 -9 12 1 1.15 0.24
 -9 -12 1 0.86 0.18
 -9 12 1 0.84 0.17
 -9 -12 -1 0.66 0.18
 -9 12 -1 0.61 0.17
 -9 12 -2 0.47 0.23
 -9 12 2 -0.02 0.16
 -9 -12 2 0.18 0.17
 -9 12 -3 34.51 0.81
 -9 12 3 33.52 0.79
 -9 12 3 32.09 0.62
 -9 -12 3 33.34 0.63
 9 -12 4 1.68 0.19
 9 12 4 1.44 0.19
 -9 12 4 1.82 0.27
 -9 -12 4 2.32 0.21
 9 12 5 6.03 0.25
 9 -12 5 6.17 0.26
 -9 -12 -5 6.57 0.28
 -9 12 -5 6.32 0.27
 -9 12 -5 6 0.36
 -9 12 5 6.2 0.34
 9 -12 6 3.38 0.21
 9 12 6 3.27 0.21
 -9 12 -6 3.5 0.24
 -9 12 -6 3.99 0.33
 -9 12 6 3.04 0.28
 -9 -12 -6 2.9 0.24
 9 12 7 1.61 0.2
 9 -12 7 1.75 0.2
 -9 -12 -7 1.94 0.23
 -9 12 -7 1.68 0.22
 -9 12 -7 2.54 0.31
 -9 12 7 1.92 0.25
 -9 -12 -8 5.66 0.3
 -9 12 -8 6.21 0.3
 -9 -12 8 6.18 0.25
 9 12 8 6.26 0.27
 -9 12 8 6.37 0.25
 9 -12 8 6.66 0.27
 -9 -12 8 6.36 0.39
 -9 12 -8 6.83 0.39
 -9 12 8 6.55 0.35
 -9 -12 -9 1.2 0.24
 -9 12 -9 1.58 0.24
 9 -12 9 1.82 0.21
 -9 -12 9 1.8 0.19
 9 12 9 1.7 0.21
 -9 12 9 1.86 0.19
 -9 -12 9 1.85 0.31
 -9 12 9 2.12 0.27
 -9 12 -9 1.6 0.31
 -9 12 10 1.12 0.19
 -9 -12 -10 0.57 0.24
 -9 12 -10 0.71 0.23
 9 12 10 0.81 0.2
 9 -12 10 1.18 0.21
 -9 -12 10 1.1 0.19
 -9 -12 10 1.26 0.32
 -9 12 10 0.83 0.24
 -9 12 11 -0.26 0.2
 -9 -12 11 -0.26 0.2
 -9 -12 -11 -0.21 0.25
 -9 12 -11 -0.49 0.25
 9 12 11 -0.02 0.19
 9 -12 11 0.15 0.2
 -9 -12 11 -0.21 0.31
 -9 -12 -11 0.11 0.25
 -9 12 11 0.07 0.23
 -9 -12 12 0.99 0.22
 -9 12 12 0.97 0.22
 -9 -12 -12 1.04 0.26
 -9 -12 12 1.1 0.33
 -9 12 12 0.94 0.26
 -9 -12 -12 0.8 0.27
 -9 12 -12 1.21 0.26
 -9 -12 -13 0.77 0.27
 -9 12 -13 0.28 0.26
 -9 12 13 0.57 0.23
 -9 -12 13 0.84 0.23
 -9 -12 13 0.32 0.32
 -9 -12 -13 0.99 0.26
 -9 -12 14 -0.35 0.24
 -9 12 14 -0.2 0.23
 -9 -12 -14 0.03 0.28
 -9 12 -14 -0.15 0.27
 -9 -12 15 1.7 0.27
 -9 12 15 1.6 0.27
 -9 12 17 0.71 0.34
 -9 -12 17 0.62 0.32
 -9 -13 0 -0.35 0.18
 -9 13 0 0.02 0.24
 -9 13 0 -0.1 0.17
 -9 13 -1 0.37 0.25
 -9 13 1 0.55 0.25
 -9 -13 1 0.17 0.17
 -9 13 1 0.19 0.17
 -9 13 -2 0.59 0.24
 -9 -13 2 -0.05 0.18
 -9 13 2 0.27 0.17
 -9 -13 3 14.14 0.51
 -9 -13 -3 14.51 0.38
 -9 13 -3 15.2 0.53
 -9 13 3 15.46 0.51
 -9 13 3 14.21 0.35
 -9 -13 3 13.93 0.36
 -9 -13 4 4.59 0.35
 -9 -13 -4 3.01 0.23
 -9 13 -4 4.03 0.24
 -9 13 -4 5.04 0.36
 -9 13 4 3.38 0.31
 -9 13 4 2.76 0.2
 -9 -13 4 3.23 0.21
 9 -13 5 0.37 0.17
 9 13 5 0.29 0.17
 -9 -13 5 0.6 0.18
 -9 -13 -5 0.75 0.2
 -9 13 -5 0.63 0.19
 -9 -13 5 0.55 0.27
 -9 13 5 0.17 0.24
 -9 13 -5 0.53 0.28
 9 13 6 1.66 0.2
 9 -13 6 1.54 0.19
 -9 -13 6 1.62 0.31
 -9 13 -6 1.36 0.21
 -9 -13 -6 1.85 0.28
 -9 13 6 2.02 0.28
 -9 -13 -6 1.88 0.23
 9 13 7 24.24 0.53
 9 -13 7 25.04 0.52
 -9 -13 -7 23.34 0.57
 -9 13 -7 23.74 0.55
 -9 -13 -7 23.87 0.64
 -9 -13 7 23.13 0.7
 -9 13 7 24.6 0.65
 9 -13 8 5.78 0.26
 -9 -13 -8 5.21 0.29
 -9 13 -8 6.26 0.3
 9 13 8 5.81 0.27
 -9 -13 -8 5.89 0.35
 -9 -13 8 6.35 0.42
 -9 13 8 5.89 0.35
 -9 -13 -9 2.53 0.26
 9 -13 9 2.7 0.22
 -9 13 9 2.18 0.2
 9 13 9 2.58 0.23
 -9 -13 9 2.01 0.2
 -9 -13 -9 2.53 0.31
 -9 -13 9 2.51 0.34
 -9 13 9 2.76 0.3
 -9 -13 -10 0.06 0.24
 9 13 10 0.35 0.2
 -9 -13 10 -0.13 0.19
 9 -13 10 0.29 0.19
 -9 -13 -10 0.14 0.27
 -9 -13 10 0.16 0.31
 -9 13 10 0.25 0.25
 -9 -13 -11 0.87 0.26
 9 13 11 1.03 0.22
 9 -13 11 1.15 0.22
 -9 -13 -11 1.04 0.28
 -9 13 11 0.85 0.28
 -9 -13 -12 1.79 0.29
 -9 -13 -12 1.14 0.27
 9 -13 12 2.06 0.24
 9 13 12 1.54 0.23
 9 -13 13 0.62 0.23
 -9 14 0 0.62 0.27
 -9 -14 0 0.75 0.26
 -9 14 -1 3.33 0.33
 -9 14 1 3.6 0.32
 -9 -14 -1 3.43 0.32
 -9 -14 1 3.02 0.31
 -9 14 2 0.32 0.26
 -9 -14 -2 0.69 0.26
 -9 -14 2 0.96 0.27
 -9 14 3 1.01 0.28
 -9 -14 -3 1.73 0.28
 -9 -14 3 1.44 0.29
 -9 14 4 1.79 0.3
 -9 -14 4 1.59 0.3
 -9 14 5 12.7 0.49
 -9 -14 -5 12.8 0.49
 -9 -14 5 12.77 0.52
 -9 14 6 1.19 0.28
 -9 -14 -6 1.36 0.29
 -9 -14 6 1.95 0.33
 -9 14 7 2.37 0.3
 -9 -14 7 2.02 0.34
 -9 -14 -7 2.16 0.31
 -9 14 8 6.03 0.38
 -9 -14 -8 6.59 0.39
 -9 14 9 0.17 0.28
 -9 -14 -9 0.77 0.3
 -9 14 10 0.03 0.28
 -9 -14 -10 0.23 0.29
 -9 14 11 3.1 0.33
 -9 -14 -11 3.86 0.34
 -9 -14 -12 4.64 0.35
 -9 -15 0 1.47 0.31
 -9 -15 -1 6.31 0.4
 -9 -15 1 7.49 0.42
 -9 -15 -2 1.62 0.31
 -9 -15 2 3.13 0.34
 -9 -15 -3 0.69 0.29
 -9 -15 3 0.92 0.3
 -9 -15 -4 3.66 0.36
 -9 -15 -5 24.25 0.69
 -9 -15 -6 1.26 0.32
 -9 -15 -7 11.81 0.5
 -9 -15 -8 2.26 0.34
 -9 15 9 4.35 0.36
 -9 -15 -9 3.83 0.36
 -9 -15 -10 0.01 0.3
 -9 15 10 0.2 0.29
 -9 -15 -11 5.72 0.39
 -9 -16 -4 0.5 0.3
 -9 -16 -5 0.77 0.31
 -9 -16 -6 0.43 0.31
 -9 -16 -7 3.21 0.38
 -9 -16 -8 2.08 0.35
 -9 -16 -9 2.35 0.36
 -9 -16 -10 6.18 0.42
 10 0 0 1.63 0.15
 -10 0 -1 0.24 0.14
 10 0 1 -0.02 0.11
 10 0 -1 0.07 0.12
 -10 0 -2 31.24 0.61
 10 0 2 29.5 0.62
 -10 0 -3 -0.14 0.13
 10 0 3 0.01 0.12
 -10 0 3 -0.08 0.12
 -10 0 -4 2.9 0.19
 -10 0 4 2.68 0.18
 10 0 4 2.68 0.17
 -10 0 -5 -0.17 0.15
 -10 0 5 0.02 0.12
 10 0 5 -0.1 0.13
 -10 0 -6 2.43 0.2
 -10 0 6 2.29 0.18
 -10 0 7 0.03 0.14
 -10 0 -7 -0.16 0.18
 -10 0 8 35.24 0.72
 -10 0 9 -0.09 0.18
 -10 0 10 0.7 0.18
 10 0 11 -0.15 0.19
 -10 0 11 0.12 0.18
 -10 0 -11 -0.04 0.18
 10 0 12 4.05 0.27
 -10 0 12 4.04 0.26
 -10 0 -12 4.1 0.3
 10 0 13 -0.09 0.2
 -10 0 -13 0.01 0.22
 -10 0 13 0.06 0.2
 10 0 14 12.16 0.42
 -10 0 -14 12.55 0.47
 10 0 15 0.21 0.23
 -10 0 -15 -0.09 0.24
 10 0 16 5.42 0.33
 -10 0 -16 4.75 0.36
 10 0 17 -0.12 0.25
 -10 0 -17 -0.12 0.2
 10 0 18 1.36 0.29
 10 1 0 0.9 0.15
 10 -1 0 0.83 0.14
 -10 1 -1 18.35 0.43
 -10 -1 -1 18.3 0.43
 10 -1 -1 17.03 0.42
 10 1 -1 17.38 0.43
 10 1 1 16.37 0.42
 10 -1 1 16.86 0.42
 -10 -1 -2 39.09 0.74
 -10 1 -2 39.17 0.73
 10 1 2 37.22 0.74
 10 -1 2 38.21 0.74
 -10 -1 -3 0.6 0.15
 -10 1 -3 0.55 0.14
 10 1 3 0.32 0.13
 10 -1 3 0.46 0.13
 -10 -1 3 0.7 0.13
 -10 1 3 0.59 0.13
 -10 -1 -4 0.86 0.15
 -10 1 -4 0.78 0.16
 10 1 4 0.48 0.13
 10 -1 4 0.97 0.14
 -10 -1 4 0.92 0.14
 -10 1 4 0.92 0.15
 -10 -1 -5 0.35 0.15
 -10 1 -5 0.25 0.15
 -10 -1 5 0.55 0.14
 -10 1 5 0.72 0.14
 10 1 5 0.3 0.13
 10 -1 5 0.33 0.13
 -10 -1 -6 10.26 0.34
 -10 1 -6 10.19 0.33
 -10 -1 6 10.61 0.33
 -10 1 6 10.7 0.33
 -10 1 7 1.33 0.16
 -10 -1 -7 1.48 0.2
 -10 1 -7 1.21 0.19
 -10 -1 7 1.7 0.17
 -10 -1 8 5.03 0.24
 -10 1 8 4.42 0.24
 -10 -1 9 0.68 0.18
 -10 1 9 0.48 0.17
 -10 -1 10 0.44 0.18
 -10 1 10 0.21 0.17
 10 -1 11 5.1 0.28
 10 1 11 5.08 0.28
 -10 -1 11 5.42 0.28
 -10 1 11 5.22 0.28
 -10 -1 -11 5.58 0.3
 -10 1 -11 4.83 0.29
 10 1 12 17.39 0.49
 10 -1 12 17.15 0.49
 -10 -1 -12 18.3 0.54
 -10 1 -12 17.86 0.54
 -10 1 12 18.56 0.5
 -10 -1 12 18.34 0.5
 10 -1 13 4.42 0.29
 10 1 13 4.6 0.29
 -10 -1 13 5.01 0.3
 -10 1 13 4.39 0.29
 -10 -1 -13 5.32 0.33
 -10 1 -13 5.11 0.32
 10 1 14 0.99 0.23
 10 -1 14 1.07 0.24
 -10 -1 -14 0.68 0.25
 -10 1 -14 1.15 0.26
 10 1 15 1.55 0.26
 10 -1 15 1.55 0.25
 -10 1 -15 1.39 0.28
 -10 -1 -15 1.19 0.28
 10 1 16 15.59 0.5
 10 -1 16 17.19 0.51
 -10 -1 -16 15.48 0.56
 -10 1 -16 15.25 0.55
 -10 1 -16 15.76 0.46
 -10 1 -17 0.14 0.21
 10 1 17 0.25 0.25
 10 -1 17 0.42 0.26
 -10 1 -18 5.53 0.3
 10 1 18 6.1 0.37
 10 -1 18 6.69 0.38
 10 2 0 102.97 1.68
 10 -2 0 99.42 1.67
 -10 2 -1 0.38 0.15
 -10 -2 -1 0.27 0.15
 10 2 1 -0.03 0.13
 10 -2 1 0.01 0.12
 10 2 -1 -0.09 0.13
 10 -2 -1 -0.06 0.14
 -10 -2 -2 12.21 0.34
 -10 2 -2 12.18 0.33
 10 -2 2 11.72 0.34
 10 2 2 11.03 0.33
 -10 -2 -3 23.61 0.52
 -10 2 -3 24.46 0.52
 -10 -2 3 23.69 0.51
 -10 2 3 23.79 0.51
 10 2 3 23 0.51
 10 -2 3 22.85 0.51
 -10 -2 -4 -0.13 0.15
 -10 2 -4 -0.02 0.14
 10 2 4 0.06 0.12
 10 -2 4 0.07 0.13
 -10 -2 4 0.02 0.13
 -10 2 4 0.15 0.12
 -10 -2 -5 11.98 0.35
 -10 2 -5 12.34 0.35
 -10 2 5 12.22 0.34
 10 2 5 11.51 0.34
 10 -2 5 11.68 0.34
 -10 -2 5 12.9 0.35
 -10 -2 6 0.52 0.14
 -10 2 6 0.55 0.15
 -10 -2 -6 0.1 0.16
 -10 2 -6 0.28 0.16
 -10 -2 7 2.89 0.2
 -10 2 7 2.63 0.2
 -10 -2 -7 2.43 0.22
 -10 2 -7 2.6 0.22
 -10 -2 8 0.12 0.14
 -10 2 8 0.31 0.15
 -10 -2 9 3.1 0.22
 -10 2 9 3.18 0.23
 -10 -2 10 37.58 0.79
 -10 2 10 38.96 0.79
 10 2 11 12.38 0.41
 -10 -2 11 13.53 0.41
 -10 2 11 13.28 0.41
 -10 -2 -11 13.21 0.44
 -10 2 -11 13.59 0.44
 10 -2 12 21.22 0.55
 10 2 12 21.08 0.55
 -10 -2 -12 21.05 0.59
 -10 2 -12 21.51 0.59
 -10 -2 12 21.7 0.55
 -10 2 12 21.26 0.55
 10 2 13 5.56 0.31
 10 -2 13 5.69 0.31
 -10 -2 13 5.96 0.31
 -10 2 13 6.04 0.32
 -10 -2 -13 5.88 0.34
 -10 2 -13 5.69 0.34
 -10 -2 -14 0.31 0.25
 -10 2 -14 -0.14 0.24
 10 2 14 0.2 0.22
 10 -2 14 0.21 0.22
 10 2 15 16.05 0.49
 10 -2 15 14.72 0.48
 -10 -2 -15 15.12 0.53
 -10 2 -15 16.08 0.54
 -10 2 -15 14.29 0.46
 10 2 16 7.51 0.37
 10 -2 16 8.04 0.37
 -10 -2 -16 7.81 0.43
 -10 2 -16 7.91 0.42
 -10 2 -16 8.11 0.35
 -10 2 -17 11.67 0.41
 10 2 17 11.6 0.45
 10 -2 17 12.8 0.46
 -10 2 -18 4.19 0.28
 10 2 18 3.89 0.34
 10 -2 18 3.84 0.33
 10 3 0 7.01 0.26
 10 -3 0 6.45 0.26
 -10 -3 -1 50.52 0.91
 -10 3 -1 49.97 0.9
 10 -3 1 47.86 0.9
 10 3 -1 50.33 0.91
 10 3 1 50.06 0.91
 10 -3 -1 48.1 0.91
 -10 -3 -2 60.64 1.06
 -10 3 -2 60.69 1.06
 10 3 2 60.04 1.07
 10 -3 2 59.45 1.06
 -10 -3 -3 15.44 0.4
 -10 3 -3 15.82 0.4
 10 -3 3 15.28 0.39
 -10 -3 3 15.76 0.39
 -10 3 3 15.63 0.39
 10 3 3 15.7 0.4
 -10 -3 -4 7.66 0.28
 -10 3 -4 7.57 0.28
 10 -3 4 7.27 0.26
 -10 -3 4 8.05 0.27
 -10 3 4 7.89 0.27
 10 3 4 7.57 0.27
 -10 -3 -5 4.8 0.24
 -10 3 -5 5.61 0.25
 10 3 5 4.88 0.22
 10 -3 5 5 0.23
 -10 -3 5 5.51 0.23
 -10 3 5 5.34 0.23
 -10 -3 -6 33.51 0.7
 -10 3 -6 34.54 0.7
 10 -3 6 33.65 0.68
 -10 -3 6 34.05 0.68
 -10 3 6 34.69 0.69
 -10 -3 7 7.58 0.28
 -10 3 7 7.28 0.28
 -10 -3 8 0.49 0.15
 -10 3 8 0.6 0.16
 -10 -3 9 2.67 0.21
 -10 3 9 3.13 0.23
 -10 -3 10 14.41 0.42
 -10 3 10 13.96 0.42
 -10 -3 -10 13.39 0.44
 -10 3 11 10.62 0.37
 -10 -3 11 11.21 0.37
 -10 -3 -11 10.66 0.41
 -10 3 -11 10.43 0.4
 10 3 12 1.61 0.24
 10 -3 12 1.79 0.24
 -10 -3 -12 1.83 0.25
 -10 3 -12 1.76 0.25
 -10 -3 12 2.13 0.23
 -10 3 12 2.03 0.24
 -10 -3 -13 13.74 0.49
 -10 3 -13 13.57 0.48
 10 3 13 13.3 0.44
 10 -3 13 13.74 0.44
 -10 -3 13 13.88 0.44
 -10 3 13 14.24 0.44
 -10 3 -14 0.96 0.23
 -10 -3 -14 1.31 0.27
 -10 3 -14 0.81 0.26
 10 3 14 1.39 0.25
 10 -3 14 1.37 0.25
 10 3 15 2.31 0.28
 10 -3 15 1.95 0.27
 -10 -3 -15 2.41 0.31
 -10 3 -15 2.09 0.29
 -10 3 -15 1.6 0.26
 10 3 16 0.05 0.25
 10 -3 16 0.15 0.25
 -10 -3 -16 -0.15 0.28
 -10 3 -16 -0.06 0.28
 -10 3 -16 0.2 0.23
 -10 3 -17 0.97 0.24
 10 3 17 0.78 0.28
 10 -3 17 1.2 0.28
 -10 3 -18 -0.01 0.23
 10 3 18 -0.43 0.29
 10 -3 18 -0.54 0.29
 10 4 0 13.47 0.37
 10 -4 0 13.11 0.36
 -10 -4 -1 12.78 0.35
 -10 4 -1 12.88 0.35
 10 4 -1 13.1 0.36
 10 4 1 12.36 0.35
 10 -4 1 11.72 0.34
 10 -4 -1 12.53 0.35
 -10 -4 -2 16.51 0.41
 -10 4 -2 17.63 0.42
 10 4 2 16.91 0.42
 10 -4 2 16.94 0.42
 -10 -4 -3 57.78 1.03
 -10 4 -3 57.52 1.02
 -10 -4 3 57.7 1.02
 -10 4 3 58.15 1.02
 10 4 3 57.46 1.03
 10 -4 3 57.27 1.03
 -10 -4 -4 2.05 0.2
 -10 4 -4 2.33 0.19
 10 4 4 2.38 0.17
 10 -4 4 2.32 0.18
 -10 -4 4 2.45 0.18
 -10 4 4 2.46 0.18
 -10 -4 -5 0.38 0.16
 -10 4 -5 0.43 0.16
 -10 4 5 0.8 0.15
 -10 -4 5 0.71 0.14
 10 4 5 0.64 0.14
 10 -4 5 0.48 0.14
 -10 -4 -6 0.33 0.18
 -10 4 -6 0.58 0.18
 -10 -4 6 0.94 0.16
 -10 4 6 0.71 0.16
 10 4 6 0.61 0.15
 10 -4 6 0.78 0.15
 -10 -4 7 0.75 0.16
 -10 4 7 0.88 0.17
 -10 -4 8 0.77 0.16
 -10 4 8 0.48 0.16
 -10 -4 9 1.19 0.19
 -10 4 9 1.17 0.19
 -10 -4 10 27.97 0.62
 -10 4 10 26.77 0.61
 -10 -4 -10 24.47 0.63
 -10 4 -10 24.44 0.62
 -10 -4 11 30.74 0.68
 -10 4 11 30.17 0.68
 -10 -4 -11 29.84 0.72
 -10 4 -11 30.38 0.72
 10 -4 12 7.48 0.34
 10 4 12 7.28 0.34
 -10 -4 -12 7.09 0.36
 -10 4 -12 8.09 0.37
 -10 -4 12 8.17 0.34
 -10 4 12 8.25 0.34
 -10 -4 -13 28.65 0.74
 -10 4 -13 30.82 0.74
 -10 4 -13 31.11 0.72
 -10 -4 13 32.23 0.7
 -10 4 13 30.22 0.7
 10 4 13 28.74 0.69
 10 -4 13 29.79 0.7
 -10 -4 -14 19.51 0.59
 -10 4 -14 19.36 0.59
 -10 4 -14 19.95 0.56
 -10 4 14 20.65 0.56
 -10 -4 14 21.89 0.57
 10 4 14 19.86 0.55
 10 -4 14 20.28 0.55
 10 4 15 2.85 0.29
 10 -4 15 2.41 0.28
 -10 -4 -15 1.89 0.31
 -10 4 -15 2.58 0.31
 -10 4 -15 2.33 0.28
 10 4 16 0.89 0.27
 10 -4 16 0.42 0.25
 -10 -4 -16 0.71 0.28
 -10 4 -16 0.42 0.29
 -10 4 -16 0.65 0.25
 -10 4 -17 0.02 0.24
 10 4 17 0.34 0.27
 10 -4 17 0.03 0.25
 -10 4 -18 0.2 0.24
 10 4 18 0.11 0.28
 10 -4 18 0.23 0.28
 -10 4 -19 0.6 0.25
 10 5 0 -0.1 0.14
 10 -5 0 -0.22 0.15
 -10 -5 -1 20.71 0.48
 -10 5 -1 21.02 0.47
 10 5 -1 21.27 0.49
 10 5 1 20.93 0.48
 10 -5 1 21.8 0.49
 -10 -5 -2 24.51 0.53
 -10 5 -2 25.1 0.53
 10 5 2 24.9 0.54
 10 -5 2 24.48 0.53
 -10 -5 -3 1.75 0.19
 -10 5 -3 2.02 0.19
 10 -5 3 2.04 0.18
 -10 5 3 2.43 0.18
 10 5 3 2.15 0.17
 -10 -5 -4 17.62 0.44
 -10 5 -4 18.23 0.44
 10 5 4 17.24 0.43
 -10 -5 4 17.94 0.43
 -10 5 4 17.9 0.43
 10 -5 4 18.55 0.44
 -10 -5 -5 1.55 0.19
 -10 5 -5 1.94 0.2
 -10 -5 5 1.61 0.17
 -10 5 5 1.82 0.18
 10 5 5 1.98 0.18
 10 -5 5 1.58 0.17
 -10 -5 -6 44.93 0.88
 -10 5 -6 46.85 0.88
 -10 5 6 46.43 0.87
 10 5 6 45.36 0.86
 10 -5 6 46.26 0.86
 -10 -5 6 46.23 0.86
 -10 5 7 13.16 0.38
 -10 -5 7 13.13 0.38
 -10 -5 8 4.2 0.23
 -10 5 8 4.25 0.24
 -10 -5 9 42.86 0.84
 -10 5 9 43.51 0.85
 -10 -5 10 3.51 0.24
 -10 5 10 3.57 0.26
 -10 -5 -10 3.34 0.26
 -10 5 -10 3.52 0.26
 -10 5 -11 0.81 0.23
 -10 -5 -11 1.21 0.22
 -10 5 -11 1.26 0.23
 -10 -5 11 0.8 0.2
 -10 5 11 1.07 0.21
 -10 -5 12 4.26 0.27
 -10 5 12 4.26 0.27
 -10 5 -12 4.44 0.3
 -10 -5 -12 4.06 0.3
 -10 5 -12 3.76 0.29
 -10 -5 -13 7.28 0.37
 -10 5 -13 7.27 0.37
 -10 5 -13 7.86 0.36
 -10 -5 13 8.03 0.35
 -10 5 13 7.87 0.35
 10 5 13 8.12 0.36
 10 -5 13 8.27 0.36
 -10 5 -14 3.55 0.32
 -10 -5 -14 3.89 0.33
 10 5 14 4.41 0.31
 10 -5 14 4.57 0.31
 -10 -5 14 4.55 0.31
 -10 5 14 3.92 0.3
 -10 5 -14 4.66 0.32
 -10 -5 -15 9.24 0.44
 -10 5 -15 10.29 0.45
 10 5 15 10.02 0.41
 10 -5 15 9.61 0.4
 -10 -5 15 9.93 0.41
 -10 5 -15 9.7 0.41
 -10 -5 -16 9.32 0.46
 -10 5 -16 9.59 0.45
 -10 5 -16 9.99 0.42
 10 5 16 10.95 0.43
 10 -5 16 11.31 0.43
 -10 5 -17 1.79 0.27
 10 5 17 2.37 0.31
 10 -5 17 2.31 0.3
 -10 5 -18 3.98 0.32
 10 5 18 4.6 0.35
 10 -5 18 4.35 0.35
 -10 -5 19 3.02 0.3
 -10 5 -19 3.01 0.3
 -10 -6 0 7.85 0.28
 -10 6 0 7.62 0.27
 10 6 0 7.94 0.28
 10 -6 0 7.61 0.27
 -10 6 -1 5.91 0.24
 -10 -6 -1 6.21 0.25
 10 -6 1 5.53 0.24
 10 6 1 5.85 0.25
 -10 -6 -2 1.01 0.17
 -10 6 -2 1.22 0.17
 10 6 2 1.06 0.15
 10 -6 2 0.62 0.15
 -10 -6 -3 5.7 0.25
 -10 6 -3 5.98 0.25
 10 -6 3 5.92 0.24
 10 6 3 5.99 0.24
 -10 -6 -4 10.24 0.33
 -10 6 -4 10.36 0.33
 10 -6 4 10.62 0.32
 -10 -6 4 10.16 0.31
 -10 6 4 10.2 0.31
 10 6 4 10.42 0.32
 -10 -6 -5 15.88 0.43
 -10 6 -5 16.72 0.43
 10 -6 5 17.21 0.42
 -10 -6 5 16.14 0.41
 -10 6 5 15.97 0.41
 10 6 5 16.72 0.41
 10 6 6 2.11 0.19
 -10 -6 6 2.19 0.18
 10 -6 6 2.52 0.19
 -10 6 6 2.36 0.19
 10 6 7 8.58 0.3
 10 -6 7 8.33 0.29
 -10 6 7 8.49 0.3
 -10 -6 7 8.36 0.29
 -10 -6 8 1.02 0.18
 -10 6 8 1.19 0.18
 -10 6 -9 8.58 0.38
 -10 -6 9 8.96 0.32
 -10 6 9 8.37 0.32
 -10 -6 -9 8.63 0.35
 -10 6 -10 -0.18 0.23
 -10 -6 10 0.02 0.18
 -10 6 10 0.09 0.19
 -10 -6 -10 0.21 0.2
 -10 6 -10 -0.05 0.19
 -10 6 -11 26.24 0.68
 -10 6 11 27.48 0.63
 -10 -6 11 28.17 0.63
 -10 -6 -11 25 0.65
 -10 6 -11 25.91 0.64
 -10 6 -12 0.13 0.22
 -10 -6 -12 0.19 0.23
 -10 6 -12 0.05 0.22
 -10 6 12 -0.02 0.2
 -10 -6 12 0.09 0.21
 -10 -6 -13 7.48 0.37
 -10 6 -13 6.96 0.36
 -10 -6 13 7.43 0.34
 -10 6 13 7.26 0.34
 -10 6 -13 7.56 0.37
 -10 -6 -14 0.55 0.26
 -10 6 -14 0.59 0.25
 -10 6 -14 0.62 0.25
 -10 -6 14 0.37 0.23
 -10 6 14 0.42 0.22
 10 -6 14 0.39 0.24
 10 6 14 0.35 0.25
 -10 -6 -15 1.12 0.28
 -10 6 -15 1.27 0.28
 10 -6 15 0.93 0.27
 10 6 15 0.84 0.26
 -10 -6 15 1.08 0.26
 -10 6 15 0.93 0.25
 -10 6 -15 1.02 0.27
 -10 -6 -16 -0.14 0.28
 -10 6 -16 0.17 0.27
 -10 -6 16 0.21 0.26
 -10 6 -16 0.3 0.26
 10 6 16 0.13 0.26
 10 -6 16 0.47 0.26
 -10 6 -17 0.59 0.27
 10 -6 17 0.83 0.28
 10 6 17 0.86 0.3
 -10 -6 18 10.19 0.43
 -10 6 -18 9.59 0.42
 10 -6 18 10.49 0.46
 -10 -6 19 0.87 0.28
 -10 6 -19 0.88 0.29
 -10 -7 0 14.94 0.38
 -10 7 0 14.74 0.38
 10 7 0 15.49 0.39
 -10 -7 -1 0.04 0.16
 -10 7 -1 0.14 0.15
 10 -7 1 -0.09 0.15
 10 7 1 0.01 0.14
 -10 -7 -2 1.11 0.17
 -10 7 -2 1.43 0.17
 10 7 2 1.03 0.16
 10 -7 2 1.14 0.17
 -10 -7 -3 2.68 0.22
 -10 7 -3 2.99 0.21
 10 7 3 3.03 0.19
 10 -7 3 2.81 0.19
 -10 -7 -4 22.49 0.52
 -10 7 -4 23.24 0.52
 -10 7 4 22.45 0.5
 10 -7 4 22.71 0.51
 10 7 4 22.96 0.51
 -10 -7 -5 25.61 0.58
 -10 7 -5 26.11 0.57
 10 7 5 26.16 0.56
 -10 -7 5 25.6 0.55
 10 -7 5 26.92 0.57
 -10 7 5 25.83 0.56
 -10 7 6 6.28 0.26
 10 -7 6 6.36 0.26
 10 7 6 6.44 0.26
 -10 -7 6 6.14 0.26
 -10 7 -7 3.66 0.28
 -10 7 7 3.72 0.23
 10 7 7 3.73 0.22
 10 -7 7 4.31 0.23
 -10 -7 7 3.44 0.22
 -10 -7 8 0.67 0.17
 -10 7 8 0.8 0.18
 -10 7 -9 0.12 0.22
 -10 -7 9 0.56 0.17
 -10 7 9 0.19 0.17
 -10 -7 -9 0.16 0.19
 -10 7 -9 0.48 0.19
 -10 7 -10 -0.16 0.23
 -10 -7 10 0.14 0.18
 -10 7 10 0.13 0.19
 -10 -7 -10 -0.04 0.21
 -10 7 -10 0.19 0.2
 -10 7 -11 0.93 0.25
 -10 -7 -11 1.01 0.24
 -10 7 -11 1.06 0.23
 -10 -7 11 0.8 0.21
 -10 7 11 0.91 0.22
 -10 -7 -12 6.6 0.35
 -10 7 -12 7.08 0.35
 -10 7 12 6.59 0.33
 -10 -7 12 7.44 0.34
 -10 7 -12 6.67 0.36
 -10 7 13 -0.3 0.22
 -10 -7 13 0.12 0.22
 -10 -7 -13 -0.04 0.24
 -10 7 -13 -0.17 0.23
 -10 7 -13 0.63 0.25
 -10 -7 -14 1.47 0.29
 -10 7 -14 1.42 0.27
 -10 -7 14 1.55 0.26
 -10 7 14 1.17 0.25
 -10 7 -14 2.02 0.28
 -10 -7 -15 -0.11 0.3
 -10 7 -15 -0.07 0.28
 10 -7 15 0.53 0.27
 10 7 15 0.35 0.27
 -10 -7 15 0.03 0.27
 -10 7 15 0.38 0.25
 -10 7 -15 0.37 0.26
 -10 7 -16 1.44 0.31
 -10 7 -16 1.91 0.3
 10 -7 16 1.45 0.3
 10 7 16 1.83 0.3
 -10 7 -17 0.67 0.28
 10 7 17 0.42 0.29
 10 -7 17 0.33 0.3
 -10 -7 18 1.39 0.3
 -10 7 -18 0.51 0.29
 -10 -7 19 5.4 0.37
 -10 7 -19 5.32 0.39
 -10 8 0 1.79 0.18
 -10 -8 0 1.94 0.19
 -10 -8 1 5.54 0.25
 -10 -8 -1 5.18 0.24
 -10 8 1 4.62 0.24
 -10 8 -1 5.05 0.23
 10 8 1 5.5 0.24
 10 -8 1 5.47 0.24
 -10 -8 -2 0.33 0.17
 -10 8 -2 0.38 0.17
 10 8 2 0.57 0.17
 10 -8 2 0.54 0.16
 -10 -8 -3 11.46 0.35
 -10 8 -3 11.37 0.34
 10 8 3 11.43 0.34
 10 -8 3 11.78 0.34
 10 8 4 2.06 0.18
 -10 8 -4 1.51 0.24
 -10 -8 -4 1.56 0.2
 -10 8 -4 1.74 0.2
 10 -8 4 1.88 0.18
 10 8 5 0 0.15
 10 -8 5 0 0.14
 -10 8 5 0.07 0.15
 -10 8 -5 0.01 0.2
 -10 -8 5 -0.1 0.15
 -10 8 -6 0.92 0.22
 -10 8 6 1.03 0.18
 -10 -8 6 1.08 0.17
 10 8 6 1.43 0.18
 10 -8 6 1.25 0.17
 -10 8 7 1.92 0.2
 -10 -8 7 2.29 0.2
 10 8 7 2.02 0.2
 10 -8 7 2.59 0.21
 -10 8 -7 2.17 0.26
 -10 -8 -8 -0.45 0.21
 -10 8 8 -0.19 0.19
 -10 -8 8 0.15 0.18
 10 8 8 0.34 0.16
 -10 8 -8 -0.04 0.23
 10 -8 8 0.4 0.17
 -10 -8 -9 4.87 0.3
 -10 8 -9 5.31 0.29
 -10 8 9 5 0.27
 -10 -8 9 5.27 0.27
 -10 8 -9 4.93 0.33
 -10 -8 10 4.67 0.27
 -10 8 10 4.38 0.27
 -10 -8 -10 4.85 0.3
 -10 8 -10 4.53 0.29
 -10 8 -10 5.18 0.34
 -10 -8 -11 3.17 0.28
 -10 8 -11 3.29 0.28
 -10 -8 11 3.48 0.25
 -10 8 11 3.5 0.26
 -10 8 -11 3.2 0.31
 -10 -8 -12 2.05 0.27
 -10 8 -12 2.41 0.3
 -10 8 -12 1.83 0.27
 -10 -8 12 1.89 0.24
 -10 8 12 1.96 0.25
 -10 -8 -13 13.74 0.5
 -10 8 -13 14.43 0.49
 -10 8 13 14.48 0.45
 -10 8 13 14.91 0.47
 -10 -8 13 15.05 0.47
 -10 8 -13 14.28 0.51
 -10 -8 -14 -0.14 0.28
 -10 8 -14 -0.25 0.27
 -10 8 14 0.09 0.22
 -10 8 -14 0.16 0.27
 -10 8 14 0.01 0.25
 -10 -8 14 -0.11 0.25
 -10 -8 -15 8.6 0.44
 -10 8 -15 8.92 0.43
 -10 -8 15 9.56 0.41
 -10 8 15 9.3 0.4
 -10 8 -15 9.98 0.45
 10 -8 16 0.35 0.29
 10 8 16 0.97 0.3
 -10 8 -16 0.52 0.29
 -10 -8 16 0.83 0.29
 10 8 17 0.62 0.31
 10 -8 17 0.88 0.31
 -10 -8 17 0.93 0.3
 -10 8 -17 0.7 0.3
 -10 -8 18 0.16 0.29
 -10 -8 19 -0.05 0.29
 -10 -8 20 0.35 0.3
 -10 -9 0 1.18 0.19
 -10 9 0 1.22 0.18
 -10 9 0 1.45 0.23
 -10 -9 1 9.92 0.32
 -10 9 1 9.56 0.31
 -10 -9 -1 9.66 0.32
 -10 9 -1 10.08 0.31
 10 9 1 10.47 0.32
 -10 9 -1 9.75 0.39
 -10 9 1 10.25 0.4
 -10 -9 -2 2.59 0.22
 -10 9 -2 2.71 0.22
 10 9 2 3.53 0.22
 10 -9 2 3.19 0.21
 -10 9 2 2.71 0.26
 -10 9 -2 2.82 0.27
 -10 -9 -3 1.63 0.21
 -10 9 -3 1.97 0.21
 10 -9 3 1.82 0.2
 10 9 3 2.27 0.2
 -10 9 3 1.84 0.25
 -10 9 -3 1.63 0.25
 10 9 4 2.61 0.2
 10 -9 4 2.36 0.2
 -10 -9 -4 2.32 0.23
 -10 9 -4 2.15 0.22
 -10 9 4 2.09 0.25
 -10 9 -4 2.42 0.26
 -10 9 5 7.66 0.36
 -10 9 -5 8.33 0.38
 10 9 5 8.08 0.29
 10 -9 5 8.36 0.29
 10 9 6 1.13 0.18
 10 -9 6 1.3 0.18
 -10 -9 6 1.01 0.18
 -10 9 6 0.85 0.21
 -10 9 6 1.01 0.18
 -10 9 -6 1.12 0.24
 10 -9 7 6.31 0.27
 -10 9 -7 6.51 0.36
 -10 -9 7 6.11 0.26
 10 9 7 6.72 0.28
 -10 9 7 5.92 0.32
 -10 9 7 6.6 0.27
 -10 9 8 1.07 0.23
 10 9 8 1.14 0.19
 10 -9 8 1.12 0.19
 -10 9 -8 1.17 0.25
 -10 -9 8 0.78 0.19
 -10 9 8 0.87 0.19
 -10 -9 -8 0.57 0.21
 -10 9 -8 0.71 0.21
 -10 9 9 -0.01 0.21
 -10 9 -9 0.29 0.24
 10 9 9 0.19 0.18
 10 -9 9 0.28 0.18
 -10 -9 -9 0.02 0.21
 -10 9 -9 -0.04 0.21
 -10 -9 9 0.13 0.18
 -10 9 9 0.11 0.18
 -10 -9 -10 12.56 0.43
 -10 9 -10 12.87 0.43
 -10 9 10 12.72 0.4
 -10 9 -10 13.04 0.49
 -10 -9 10 12.61 0.39
 -10 9 10 12.63 0.43
 -10 9 11 0.23 0.2
 -10 -9 11 0.05 0.2
 -10 9 11 0.02 0.22
 -10 -9 -11 -0.08 0.22
 -10 9 -11 0.17 0.22
 -10 9 -11 0.17 0.26
 -10 -9 -12 3.87 0.32
 -10 9 -12 3.71 0.31
 -10 9 12 4.44 0.3
 -10 -9 12 4.05 0.28
 -10 9 12 3.73 0.27
 -10 9 -12 4.25 0.35
 -10 -9 13 4.05 0.29
 -10 9 13 4.37 0.3
 -10 9 -13 4.34 0.36
 -10 9 13 4.91 0.31
 -10 -9 -13 3.99 0.33
 -10 9 -13 4.07 0.33
 -10 9 14 10.18 0.41
 -10 -9 14 10.48 0.41
 -10 9 -14 9.26 0.46
 -10 9 14 10 0.39
 -10 9 -14 9.52 0.44
 -10 -9 -14 8.79 0.44
 -10 -9 15 4.33 0.32
 -10 9 15 4.07 0.32
 -10 -9 -15 3.93 0.36
 -10 9 -15 3.99 0.35
 -10 -9 15 5.12 0.38
 -10 9 -15 3.84 0.35
 -10 -9 16 1.06 0.31
 -10 -9 17 1.82 0.34
 -10 -9 18 0.4 0.32
 -10 10 0 47.33 0.86
 -10 -10 0 47.31 0.87
 -10 10 0 49.71 1.02
 -10 -10 -1 34.56 0.7
 -10 -10 1 34.66 0.69
 -10 10 -1 36.79 0.7
 -10 10 1 33.73 0.67
 -10 10 -1 36.43 0.83
 -10 10 1 35.74 0.81
 -10 -10 2 -0.37 0.2
 -10 -10 -2 -0.45 0.22
 -10 10 -2 -0.36 0.2
 -10 10 2 -0.14 0.2
 10 10 2 0.49 0.18
 -10 10 -2 1.01 0.24
 -10 10 2 0.19 0.23
 -10 10 -3 0.08 0.21
 -10 -10 -3 0.1 0.22
 10 -10 3 0.95 0.18
 10 10 3 0.94 0.18
 -10 10 -3 0.69 0.23
 -10 10 3 0.84 0.23
 10 10 4 0.56 0.17
 10 -10 4 0.42 0.18
 -10 10 -4 0.7 0.24
 -10 10 4 0.56 0.22
 10 10 5 2.61 0.21
 10 -10 5 2.22 0.2
 -10 10 -5 2.44 0.28
 -10 10 5 2.26 0.26
 10 10 6 0.14 0.17
 10 -10 6 -0.04 0.17
 -10 10 -6 0.28 0.23
 -10 10 6 0.03 0.16
 -10 10 6 -0.15 0.21
 -10 -10 7 0.08 0.17
 -10 10 7 -0.09 0.16
 -10 10 -7 0.42 0.24
 10 10 7 -0.01 0.18
 -10 10 7 -0.06 0.2
 10 -10 7 -0.03 0.18
 -10 -10 -7 0.09 0.19
 -10 10 -7 0.22 0.19
 -10 -10 -8 -0.01 0.2
 -10 10 -8 0.27 0.21
 -10 10 8 0.03 0.17
 -10 -10 8 0.35 0.17
 -10 10 -8 -0.02 0.25
 10 -10 8 -0.12 0.18
 -10 10 8 0.05 0.21
 10 10 8 -0.13 0.19
 -10 -10 -9 12.45 0.43
 -10 10 -9 13.28 0.43
 -10 10 -9 13.08 0.51
 -10 -10 9 13.37 0.38
 10 10 9 13.1 0.39
 -10 10 9 13.23 0.45
 10 -10 9 12.58 0.39
 -10 10 9 13.06 0.39
 -10 10 10 1.17 0.21
 -10 -10 10 1.16 0.2
 10 10 10 1.07 0.21
 -10 10 10 1.4 0.25
 10 -10 10 0.82 0.21
 -10 -10 -10 1.18 0.25
 -10 10 -10 1.34 0.24
 -10 10 -10 0.46 0.28
 -10 -10 -11 3.67 0.31
 -10 10 -11 3.8 0.3
 -10 -10 11 4.14 0.27
 -10 10 11 4.14 0.27
 -10 10 -11 4.22 0.36
 -10 10 11 4.17 0.31
 -10 -10 12 3.36 0.27
 -10 10 12 3.67 0.28
 -10 10 -12 3.69 0.36
 -10 10 12 3.27 0.29
 -10 10 -12 3.53 0.31
 -10 -10 -12 2.88 0.31
 -10 -10 13 9.3 0.37
 -10 10 13 8.58 0.37
 -10 -10 13 9.05 0.47
 -10 10 13 9.36 0.39
 -10 -10 -13 8.33 0.42
 -10 10 -13 8.43 0.4
 -10 -10 -14 2.32 0.33
 -10 10 -14 2.32 0.32
 -10 -10 14 2.8 0.28
 -10 10 14 2.5 0.28
 -10 -10 14 2.98 0.37
 -10 10 -15 4.89 0.37
 -10 -10 15 5 0.4
 -10 -10 15 5.27 0.34
 -10 10 15 4.75 0.34
 -10 -10 16 -0.1 0.33
 -10 -11 0 5.12 0.27
 -10 11 0 4.87 0.25
 -10 -11 -1 7.04 0.3
 -10 -11 1 7.16 0.29
 -10 11 1 6.9 0.28
 -10 11 -1 6.64 0.29
 -10 -11 -2 12.86 0.39
 -10 11 -2 13.04 0.38
 -10 11 -2 15 0.5
 -10 11 2 14.81 0.49
 -10 -11 2 13.28 0.37
 -10 11 2 13.07 0.36
 10 11 3 11.36 0.34
 10 -11 3 11.49 0.34
 -10 11 -3 12.35 0.47
 -10 11 3 12.02 0.44
 -10 11 3 10.69 0.33
 -10 -11 3 11.29 0.35
 -10 11 4 4.9 0.32
 -10 11 -4 4.94 0.35
 10 -11 4 4.59 0.24
 10 11 4 5.16 0.25
 -10 11 5 4.44 0.31
 -10 11 -5 4.41 0.34
 10 11 5 4.67 0.24
 10 -11 5 4.32 0.24
 10 11 6 2.64 0.22
 10 -11 6 2.78 0.22
 -10 -11 -6 2.83 0.24
 -10 11 -6 2.77 0.31
 -10 11 6 2.55 0.28
 10 11 7 0.19 0.18
 10 -11 7 0.06 0.18
 -10 11 7 -0.01 0.22
 -10 11 7 0.33 0.17
 -10 -11 -7 0.33 0.21
 -10 11 -7 0.25 0.2
 -10 11 -7 0.42 0.25
 -10 11 -8 2.64 0.25
 -10 -11 -8 2.4 0.26
 10 11 8 2.29 0.22
 -10 -11 8 2.56 0.21
 -10 11 8 2.35 0.27
 -10 11 8 2.43 0.21
 10 -11 8 2.33 0.22
 -10 11 -8 2.62 0.32
 -10 -11 -9 5.66 0.32
 -10 11 -9 6.1 0.32
 -10 11 9 6.18 0.28
 10 11 9 5.72 0.29
 -10 -11 9 6.07 0.28
 10 -11 9 6.6 0.29
 -10 11 -9 5.89 0.39
 -10 11 9 6.4 0.35
 -10 11 -10 8.17 0.36
 -10 -11 -10 7.26 0.36
 -10 -11 10 8.22 0.31
 10 11 10 8.43 0.33
 10 -11 10 8.7 0.33
 -10 11 10 8.43 0.32
 -10 11 10 7.81 0.38
 -10 -11 -11 0.62 0.26
 -10 11 -11 0.7 0.25
 10 11 11 0.97 0.22
 10 -11 11 0.85 0.22
 -10 -11 11 1.16 0.21
 -10 11 11 0.79 0.21
 -10 11 11 0.53 0.25
 -10 -11 12 0.86 0.22
 -10 11 12 0.7 0.22
 -10 -11 12 0.74 0.32
 -10 11 12 0.77 0.26
 -10 11 -12 0.68 0.26
 -10 -11 -12 0.4 0.26
 -10 -11 -13 16.36 0.55
 -10 11 -13 17.08 0.55
 -10 -11 13 17.36 0.49
 -10 11 13 17.29 0.49
 -10 -11 13 17.35 0.63
 -10 -11 -14 0.09 0.3
 -10 11 -14 0.65 0.29
 -10 11 14 0.44 0.25
 -10 -11 14 0.48 0.24
 -10 -11 14 0.54 0.33
 -10 11 -15 0.76 0.3
 -10 12 0 7.5 0.29
 -10 -12 0 7.68 0.3
 -10 12 1 1.51 0.27
 -10 -12 1 0.32 0.2
 -10 12 1 0.12 0.19
 -10 -12 -1 0.31 0.2
 -10 12 -1 0.31 0.19
 -10 12 -1 1.63 0.28
 -10 -12 2 9.48 0.31
 -10 12 2 9.07 0.3
 -10 12 -2 9.62 0.43
 -10 12 2 10.19 0.43
 -10 -12 3 4.14 0.24
 -10 12 3 4.21 0.23
 -10 12 3 3.82 0.32
 -10 12 4 2.18 0.29
 10 12 4 1.81 0.21
 10 -12 4 1.9 0.21
 -10 12 -4 2.58 0.31
 -10 12 4 1.93 0.21
 -10 -12 4 1.94 0.22
 10 -12 5 18.92 0.46
 10 12 5 20.26 0.48
 -10 12 5 18.61 0.57
 -10 12 -5 17.07 0.59
 -10 -12 -5 18.25 0.48
 10 12 6 2.97 0.23
 10 -12 6 3.01 0.23
 -10 -12 -6 2.91 0.26
 -10 12 -6 4.44 0.28
 -10 12 6 3.67 0.31
 -10 12 -6 4.98 0.37
 -10 12 -7 3.63 0.27
 -10 -12 -7 3.62 0.27
 10 -12 7 3.29 0.24
 10 12 7 3.59 0.24
 -10 12 7 3.38 0.3
 -10 12 8 3.04 0.21
 10 12 8 2.68 0.23
 10 -12 8 2.59 0.24
 -10 -12 -8 2.55 0.26
 -10 12 -8 2.47 0.26
 -10 12 8 2.66 0.29
 -10 -12 -9 4.35 0.3
 -10 12 -9 4.36 0.29
 10 12 9 4.45 0.27
 -10 -12 9 4.21 0.24
 -10 12 9 4.64 0.25
 10 -12 9 4.89 0.27
 -10 -12 9 4.51 0.38
 -10 12 9 4.33 0.33
 -10 -12 -10 5.53 0.33
 -10 12 -10 5.24 0.32
 10 -12 10 5.27 0.28
 -10 -12 10 5.11 0.27
 10 12 10 5.68 0.29
 -10 12 10 4.95 0.27
 -10 -12 10 4.7 0.4
 -10 12 10 5.03 0.34
 -10 12 11 1.41 0.22
 -10 -12 -11 1.18 0.28
 -10 12 -11 0.96 0.26
 -10 -12 11 1.43 0.22
 10 12 11 1.35 0.23
 10 -12 11 1.48 0.24
 -10 -12 11 1.77 0.35
 -10 12 11 1.49 0.28
 -10 -12 -12 8.31 0.41
 -10 12 -12 7.97 0.39
 10 12 12 8.31 0.35
 10 -12 12 9.06 0.35
 -10 12 12 7.71 0.33
 -10 -12 12 7.67 0.32
 -10 12 12 8.34 0.41
 -10 -12 -13 3.7 0.32
 -10 -12 -13 3.64 0.35
 -10 12 -13 4.22 0.34
 10 -12 13 4.24 0.3
 -10 12 13 3.44 0.28
 -10 -12 13 3.69 0.28
 -10 12 14 6.38 0.34
 -10 -12 -14 6.65 0.4
 -10 12 -14 6.78 0.39
 -10 -12 14 7.14 0.35
 -10 -13 0 3.47 0.24
 -10 13 0 4.02 0.24
 -10 -13 1 5.43 0.27
 -10 13 -1 7.29 0.4
 -10 13 1 6.92 0.38
 -10 13 1 5.83 0.26
 -10 13 -2 3.44 0.33
 -10 13 2 3 0.31
 -10 -13 2 2.22 0.23
 -10 13 2 2.27 0.21
 -10 13 3 1.98 0.2
 -10 -13 3 1.84 0.22
 -10 -13 -4 7.12 0.3
 -10 13 4 7.66 0.4
 -10 -13 4 7.26 0.28
 -10 13 4 7.24 0.27
 10 13 5 2.43 0.22
 10 -13 5 2.29 0.22
 -10 -13 -5 2.8 0.25
 -10 13 -5 3.24 0.25
 -10 13 5 3.23 0.33
 -10 13 5 2.83 0.22
 -10 -13 5 3.14 0.24
 10 -13 6 1.51 0.21
 10 13 6 1.61 0.22
 -10 -13 -6 1.4 0.23
 -10 -13 6 1.78 0.31
 -10 13 -6 1.74 0.23
 -10 13 6 1.75 0.29
 10 13 7 0.58 0.19
 10 -13 7 0.43 0.2
 -10 -13 7 0.43 0.29
 -10 13 7 0.85 0.27
 -10 -13 -7 0.35 0.22
 10 -13 8 0.24 0.19
 10 13 8 0.07 0.19
 -10 -13 8 0.39 0.31
 -10 13 8 0.03 0.25
 -10 -13 -8 -0.06 0.23
 10 13 9 0.29 0.21
 10 -13 9 0.41 0.21
 -10 -13 -9 0.2 0.24
 -10 -13 -9 0.43 0.27
 -10 13 9 0.38 0.27
 10 -13 10 0.5 0.21
 -10 -13 -10 0.05 0.26
 -10 -13 -10 0.69 0.28
 -10 13 10 0.41 0.27
 10 13 10 0.59 0.22
 -10 -13 -11 2.58 0.32
 -10 13 11 2.3 0.31
 10 -13 11 2.06 0.25
 10 13 11 2.49 0.26
 -10 -13 -12 1.47 0.31
 10 -13 12 1.73 0.26
 10 13 12 1.85 0.26
 -10 -14 0 0.89 0.27
 -10 -14 -1 2.13 0.3
 -10 -14 1 0.59 0.27
 -10 -14 -2 8.41 0.41
 -10 -14 2 8.85 0.43
 -10 -14 3 3.11 0.33
 -10 -14 -3 1.26 0.28
 -10 -14 -4 1.01 0.27
 -10 -14 4 0.93 0.29
 -10 -14 -5 6.62 0.38
 -10 14 6 1.08 0.28
 -10 -14 -6 0.83 0.29
 -10 14 7 1.01 0.29
 -10 -14 -7 1.29 0.3
 -10 14 8 0.8 0.29
 -10 -14 -8 0.62 0.29
 -10 14 9 3.26 0.34
 -10 -14 -9 3 0.34
 -10 14 10 5.52 0.38
 -10 -14 -10 5.5 0.38
 -10 -14 -11 1.59 0.32
 -10 -15 -1 1.24 0.3
 -10 -15 -2 1.68 0.31
 -10 -15 -3 0.46 0.28
 -10 -15 -4 1.33 0.3
 -10 -15 -5 1.89 0.32
 -10 -15 -6 1.17 0.31
 -10 -15 -7 0.36 0.31
 -10 -15 -8 6.53 0.43
 -10 -15 -9 1.69 0.34
 -10 -15 -10 -0.34 0.32
 -10 -15 -11 0.09 0.31
 11 0 0 0.05 0.14
 -11 0 -1 0.25 0.17
 11 0 1 0.04 0.14
 11 0 -1 -0.05 0.14
 -11 0 -2 1.85 0.19
 11 0 2 1.47 0.17
 -11 0 -3 0.15 0.17
 11 0 3 -0.01 0.14
 -11 0 3 0.4 0.15
 -11 0 -4 11.44 0.36
 11 0 4 10.58 0.34
 -11 0 4 11.36 0.34
 -11 0 -5 -0.14 0.18
 -11 0 5 0.28 0.15
 11 0 5 0.05 0.14
 -11 0 -6 121.96 1.97
 -11 0 6 120.04 1.95
 -11 0 7 0.07 0.16
 -11 0 -7 -0.22 0.21
 -11 0 8 0.17 0.16
 -11 0 9 0.07 0.17
 -11 0 10 15.56 0.45
 -11 0 -11 -0.08 0.2
 -11 0 11 0.25 0.2
 -11 0 -12 8.56 0.39
 -11 0 12 8.51 0.35
 -11 0 -13 0.24 0.24
 -11 0 13 0.22 0.2
 11 0 14 13.53 0.47
 -11 0 14 13.69 0.46
 -11 0 -14 14.22 0.51
 11 0 15 0.31 0.26
 -11 0 15 -0.23 0.25
 -11 0 -15 -0.26 0.27
 11 0 16 2.22 0.29
 11 0 17 -0.15 0.27
 11 1 0 -0.21 0.16
 11 -1 0 -0.14 0.16
 -11 -1 -1 116.93 1.88
 -11 1 -1 116.13 1.88
 11 1 -1 114.6 1.89
 11 -1 -1 113.07 1.89
 11 1 1 113.16 1.88
 11 -1 1 112.62 1.88
 -11 1 -2 175.32 2.72
 -11 -1 -2 173.3 2.72
 11 1 2 168.7 2.72
 11 -1 2 167.93 2.72
 -11 -1 -3 10.24 0.33
 -11 1 -3 10.71 0.33
 -11 -1 3 10.99 0.33
 -11 1 3 10.87 0.32
 11 1 3 9.44 0.32
 11 -1 3 9.41 0.32
 -11 -1 -4 0.27 0.17
 -11 1 -4 0.42 0.17
 11 1 4 0.12 0.15
 -11 -1 4 0.78 0.16
 -11 1 4 0.5 0.15
 11 -1 4 0.27 0.15
 -11 -1 -5 28.39 0.62
 -11 1 -5 29.02 0.63
 -11 -1 5 28.55 0.61
 -11 1 5 28.35 0.61
 11 1 5 27.68 0.61
 11 -1 5 27.9 0.61
 -11 -1 -6 5.4 0.28
 -11 1 -6 5.45 0.28
 -11 -1 6 5.9 0.26
 -11 1 6 5.66 0.26
 11 1 6 4.87 0.24
 11 -1 6 5.12 0.25
 -11 -1 -7 9.4 0.35
 -11 1 -7 8.72 0.34
 -11 -1 7 9.22 0.33
 -11 1 7 9.69 0.33
 -11 -1 8 5.58 0.27
 -11 1 8 5.63 0.27
 -11 -1 9 2.8 0.23
 -11 1 9 2.8 0.23
 -11 -1 10 10.9 0.38
 -11 1 10 10.46 0.37
 -11 -1 -11 0.29 0.22
 -11 1 -11 0.04 0.21
 -11 -1 11 0.14 0.2
 -11 1 11 0.09 0.2
 -11 -1 -12 0.21 0.24
 -11 1 -12 0.26 0.23
 -11 -1 12 0.11 0.21
 -11 1 12 -0.25 0.21
 -11 -1 -13 25.15 0.68
 -11 1 -13 26.2 0.68
 -11 -1 13 25.73 0.64
 -11 1 13 25.23 0.63
 11 1 14 7.56 0.38
 11 -1 14 7.97 0.38
 -11 -1 14 7.02 0.36
 -11 1 14 7.49 0.37
 -11 -1 -14 7.85 0.41
 -11 1 -14 7.38 0.4
 11 1 15 0.46 0.26
 11 -1 15 0.71 0.25
 -11 -1 15 0.17 0.25
 -11 1 15 0.15 0.24
 -11 -1 -15 -0.1 0.29
 -11 1 -15 -0.25 0.29
 11 1 16 1.33 0.28
 11 -1 16 1.5 0.29
 11 1 17 0.12 0.28
 11 -1 17 0.08 0.27
 -11 1 -17 -0.05 0.22
 11 -2 0 0.1 0.14
 11 2 0 0.05 0.14
 -11 -2 -1 0.24 0.17
 -11 2 -1 0.36 0.17
 11 2 -1 -0.04 0.14
 11 -2 1 0.18 0.14
 11 -2 -1 0.1 0.15
 11 2 1 0.2 0.14
 -11 -2 -2 26 0.56
 -11 2 -2 26.25 0.56
 11 2 2 24.84 0.56
 11 -2 2 24.57 0.56
 -11 -2 -3 0.04 0.16
 -11 2 -3 0.03 0.16
 11 2 3 -0.04 0.14
 11 -2 3 -0.05 0.15
 -11 -2 3 0.16 0.14
 -11 2 3 0.22 0.14
 -11 -2 -4 37.38 0.74
 -11 2 -4 36.58 0.73
 11 2 4 35.44 0.72
 -11 -2 4 37.08 0.72
 -11 2 4 36.71 0.73
 11 -2 4 34.35 0.72
 -11 -2 -5 0.17 0.17
 -11 2 -5 -0.09 0.17
 11 2 5 0.06 0.14
 11 -2 5 0.25 0.14
 -11 2 5 0.33 0.15
 -11 -2 5 0.37 0.15
 -11 -2 -6 2.44 0.23
 -11 2 -6 2.3 0.22
 11 2 6 2.86 0.21
 11 -2 6 2.4 0.19
 -11 -2 6 3.03 0.2
 -11 2 6 3.06 0.21
 -11 -2 -7 10.14 0.37
 -11 2 -7 10.34 0.37
 11 -2 7 9.82 0.34
 -11 -2 7 11.17 0.35
 -11 2 7 10.62 0.35
 -11 -2 8 6.96 0.29
 -11 2 8 7.2 0.3
 -11 -2 9 4.22 0.26
 -11 2 9 4.28 0.25
 -11 -2 10 2.58 0.23
 -11 2 10 2.27 0.23
 -11 -2 -11 12 0.43
 -11 2 -11 11.59 0.43
 -11 2 11 12.24 0.42
 -11 -2 11 12.38 0.42
 -11 -2 -12 11.78 0.45
 -11 2 -12 11.77 0.45
 -11 -2 12 12.17 0.42
 -11 2 12 11.74 0.42
 -11 -2 -13 0.36 0.25
 -11 2 -13 0.35 0.25
 -11 -2 13 0.48 0.22
 -11 2 13 0.26 0.22
 -11 -2 -14 20.15 0.63
 -11 2 -14 21.63 0.63
 11 2 14 21.04 0.59
 11 -2 14 21.06 0.59
 -11 -2 14 21.84 0.59
 -11 2 14 21.41 0.58
 -11 -2 -15 1.94 0.32
 -11 2 -15 2.5 0.33
 -11 2 15 2.35 0.29
 -11 -2 15 2.64 0.29
 11 -2 15 2.6 0.3
 11 2 15 2.95 0.32
 -11 2 -16 22.36 0.59
 11 2 16 23.09 0.63
 11 -2 16 23.21 0.63
 -11 2 -17 8.18 0.37
 11 2 17 8.61 0.42
 11 -2 17 8.28 0.41
 -11 2 -18 2.97 0.28
 11 3 0 -0.24 0.16
 11 -3 0 -0.08 0.15
 -11 -3 -1 18.59 0.46
 -11 3 -1 18.37 0.45
 11 3 -1 17.99 0.45
 11 3 1 18.42 0.46
 11 -3 -1 17.96 0.46
 11 -3 1 17.73 0.45
 -11 -3 -2 8.05 0.3
 -11 3 -2 8.5 0.3
 11 3 2 8.76 0.3
 11 -3 2 8.31 0.29
 -11 -3 -3 5.8 0.26
 -11 3 -3 5.63 0.26
 11 -3 3 5.47 0.25
 -11 3 3 5.65 0.24
 11 3 3 5.37 0.25
 -11 -3 -4 4.19 0.24
 -11 3 -4 3.96 0.24
 -11 -3 4 3.73 0.21
 -11 3 4 3.84 0.22
 11 3 4 3.62 0.21
 11 -3 4 3.99 0.22
 -11 -3 -5 5.85 0.28
 -11 3 -5 5.64 0.27
 11 3 5 5.96 0.26
 -11 -3 5 6.17 0.26
 11 -3 5 5.76 0.25
 -11 3 5 5.85 0.26
 -11 -3 -6 1.3 0.2
 -11 3 -6 0.99 0.19
 11 3 6 1.75 0.18
 11 -3 6 1.6 0.18
 -11 -3 6 1.5 0.18
 -11 3 6 1.68 0.19
 -11 3 -7 0.19 0.19
 -11 -3 7 0.29 0.17
 -11 3 7 0.53 0.17
 -11 -3 -7 0.19 0.2
 11 3 7 0.46 0.16
 11 -3 7 0.44 0.16
 -11 -3 8 14.94 0.42
 -11 3 8 13.47 0.41
 -11 -3 9 0.17 0.17
 -11 3 9 -0.1 0.18
 -11 -3 10 4.73 0.27
 -11 3 10 4.22 0.27
 -11 -3 11 8.84 0.35
 -11 3 11 9.09 0.36
 -11 -3 -11 8.64 0.38
 -11 3 -11 8.83 0.38
 -11 -3 12 3.7 0.27
 -11 3 12 2.83 0.26
 -11 -3 -12 3.32 0.3
 -11 3 -12 2.7 0.28
 -11 -3 13 0.25 0.22
 -11 3 13 0.39 0.23
 -11 -3 -13 0.58 0.25
 -11 3 -13 0.15 0.24
 11 3 14 1.71 0.27
 -11 -3 -14 1.85 0.29
 -11 3 -14 1.64 0.28
 -11 -3 14 1.95 0.27
 -11 3 14 1.5 0.25
 -11 -3 -15 10.12 0.46
 -11 3 -15 9.94 0.46
 -11 -3 15 9.74 0.42
 -11 3 15 10.11 0.42
 -11 3 -15 9.8 0.4
 11 3 15 10.73 0.43
 11 -3 15 10.36 0.43
 -11 3 -16 6.16 0.35
 11 3 16 6.54 0.38
 11 -3 16 6.62 0.38
 11 3 17 3.4 0.34
 11 -3 17 4.1 0.35
 -11 3 -17 3.64 0.3
 -11 3 -18 1.15 0.26
 11 4 0 -0.15 0.15
 11 -4 0 -0.16 0.16
 -11 -4 -1 15.11 0.4
 -11 4 -1 14.72 0.4
 11 4 -1 15.62 0.41
 11 4 1 14.81 0.41
 11 -4 1 15.14 0.41
 -11 -4 -2 1.46 0.18
 -11 4 -2 1.21 0.18
 11 4 2 1.08 0.16
 11 -4 2 1.26 0.16
 -11 -4 -3 6.1 0.27
 -11 4 -3 5.88 0.27
 11 -4 3 6.35 0.26
 11 4 3 6.42 0.27
 -11 -4 -4 2.68 0.22
 -11 4 -4 2.56 0.22
 11 -4 4 2.55 0.2
 -11 -4 4 2.77 0.2
 -11 4 4 2.93 0.2
 11 4 4 2.52 0.2
 -11 -4 -5 15.76 0.43
 -11 4 -5 15.13 0.42
 11 4 5 15.33 0.42
 11 -4 5 14.85 0.41
 -11 -4 5 15.13 0.41
 -11 4 5 16.18 0.42
 -11 -4 -6 26.55 0.61
 -11 4 -6 27.88 0.62
 -11 -4 6 27.22 0.6
 -11 4 6 27.84 0.61
 11 4 6 27.28 0.6
 11 -4 6 27.57 0.6
 11 4 7 40.44 0.81
 11 -4 7 39.64 0.8
 -11 -4 7 41.02 0.81
 -11 4 7 42.45 0.82
 -11 4 8 5.87 0.29
 -11 -4 8 5.76 0.28
 -11 -4 9 8.31 0.33
 -11 4 9 8.4 0.33
 -11 -4 10 3.87 0.25
 -11 4 10 3.78 0.26
 -11 -4 -11 0.27 0.22
 -11 4 -11 0.63 0.22
 -11 -4 11 0.68 0.21
 -11 4 11 0.66 0.22
 -11 -4 -12 0.42 0.24
 -11 4 -12 0.52 0.24
 -11 -4 12 0.73 0.23
 -11 4 12 0.67 0.22
 -11 -4 -13 0.23 0.25
 -11 4 -13 0.55 0.26
 -11 4 13 0.31 0.23
 -11 -4 13 0.71 0.24
 -11 4 14 4.81 0.32
 -11 -4 14 5.29 0.33
 -11 -4 -14 4.6 0.35
 -11 4 -14 4.77 0.35
 -11 4 -14 4.86 0.32
 -11 -4 -15 0.45 0.29
 -11 4 -15 0.51 0.28
 -11 -4 15 0.3 0.26
 -11 4 15 0.34 0.25
 -11 4 -15 0.41 0.26
 11 -4 15 0.76 0.28
 11 4 15 0.67 0.28
 -11 4 -16 18.7 0.56
 11 -4 16 19.87 0.59
 11 4 16 20.16 0.6
 -11 4 -17 3.44 0.31
 11 4 17 3.49 0.34
 11 -4 17 3.38 0.35
 -11 4 -18 -0.08 0.26
 -11 5 0 -0.07 0.16
 -11 -5 0 -0.11 0.17
 11 5 0 -0.23 0.15
 11 -5 0 -0.18 0.16
 -11 -5 -1 2.78 0.21
 -11 5 -1 2.71 0.2
 11 5 1 3.04 0.21
 11 -5 1 2.72 0.2
 -11 -5 -2 5.43 0.25
 -11 5 -2 5.28 0.25
 11 5 2 4.88 0.24
 11 -5 2 4.89 0.24
 -11 -5 -3 3.78 0.24
 -11 5 -3 3.77 0.23
 11 5 3 3.72 0.22
 11 -5 3 3.66 0.22
 -11 -5 -4 3.68 0.24
 -11 5 -4 3.68 0.24
 -11 -5 4 3.65 0.21
 -11 5 4 3.54 0.22
 11 5 4 3.79 0.22
 11 -5 4 3.58 0.22
 -11 -5 -5 0.35 0.19
 -11 5 -5 0.67 0.19
 -11 -5 5 0.38 0.16
 11 5 5 0.53 0.16
 -11 5 5 0.54 0.17
 11 -5 5 0.49 0.16
 -11 -5 -6 2 0.23
 -11 5 -6 2.63 0.23
 -11 -5 6 2.47 0.2
 -11 5 6 2.63 0.21
 11 5 6 2.49 0.21
 11 -5 6 2.56 0.21
 -11 5 7 8.37 0.32
 11 5 7 7.44 0.3
 11 -5 7 7.65 0.3
 -11 -5 7 7.51 0.3
 11 -5 8 17.97 0.47
 -11 5 8 17.91 0.48
 -11 -5 8 18.02 0.47
 -11 -5 9 3.22 0.24
 -11 5 9 3.68 0.26
 -11 -5 10 1.62 0.21
 -11 5 10 1.82 0.22
 -11 -5 -10 1.35 0.23
 -11 5 -10 1.53 0.23
 -11 -5 11 5.65 0.3
 -11 5 11 5.6 0.3
 -11 -5 -11 4.81 0.32
 -11 5 -11 5.56 0.32
 -11 5 -12 12.79 0.46
 -11 -5 -12 11.48 0.45
 -11 5 -12 11.74 0.45
 -11 -5 12 12.24 0.42
 -11 5 12 12.71 0.44
 -11 -5 -13 17.41 0.56
 -11 5 -13 17.79 0.56
 -11 -5 13 17.96 0.52
 -11 5 13 17.87 0.53
 -11 5 -13 17.72 0.55
 -11 5 -14 0.2 0.25
 -11 -5 -14 0.09 0.27
 -11 5 -14 -0.02 0.26
 -11 -5 14 -0.01 0.24
 -11 5 14 0.03 0.24
 -11 -5 15 32.35 0.76
 -11 5 15 31.53 0.76
 -11 5 -15 32.26 0.77
 -11 -5 -15 29.37 0.79
 -11 5 -15 30.35 0.79
 -11 5 -16 3.24 0.32
 11 5 16 3.74 0.35
 11 -5 16 3.75 0.34
 -11 5 -17 0.07 0.27
 11 5 17 0.41 0.3
 11 -5 17 0.56 0.3
 -11 5 -18 0.18 0.27
 -11 6 0 0.15 0.17
 -11 -6 0 -0.07 0.17
 11 6 0 -0.11 0.16
 11 -6 0 -0.19 0.16
 -11 -6 -1 0.39 0.17
 -11 6 -1 0.34 0.17
 11 -6 1 0.27 0.16
 11 6 1 0.13 0.15
 -11 -6 -2 2.11 0.2
 -11 6 -2 2.35 0.2
 11 6 2 2.24 0.19
 11 -6 2 2.02 0.19
 -11 -6 -3 9.22 0.33
 -11 6 -3 9.52 0.32
 11 6 3 8.79 0.31
 11 -6 3 9.38 0.32
 -11 -6 -4 1.4 0.2
 -11 6 -4 1.4 0.2
 11 -6 4 1.33 0.18
 11 6 4 1.58 0.18
 -11 6 4 1.49 0.18
 -11 -6 -5 14.79 0.43
 -11 6 -5 15.14 0.42
 -11 -6 5 15.36 0.41
 -11 6 5 15.4 0.41
 11 6 5 15.47 0.41
 11 -6 5 15.87 0.42
 -11 -6 -6 9.11 0.35
 -11 6 -6 9.86 0.35
 11 -6 6 9.55 0.33
 -11 -6 6 9.31 0.32
 11 6 6 9.41 0.33
 -11 6 6 9.38 0.33
 -11 -6 7 30.14 0.64
 11 6 7 29.67 0.64
 11 -6 7 30.24 0.65
 -11 6 7 30.16 0.65
 11 6 8 4.44 0.25
 11 -6 8 4.49 0.25
 -11 -6 8 4.5 0.25
 -11 6 8 4.8 0.27
 -11 6 9 8.8 0.35
 -11 -6 9 9.28 0.34
 -11 6 -10 -0.29 0.25
 -11 6 10 0.17 0.19
 -11 -6 10 0.07 0.19
 -11 -6 -10 0.32 0.22
 -11 6 -10 0.04 0.2
 -11 6 -11 5.99 0.35
 -11 -6 -11 6.26 0.35
 -11 6 -11 6.79 0.34
 -11 -6 11 6.01 0.31
 -11 6 11 6.13 0.31
 -11 6 -12 11.96 0.44
 -11 -6 -12 11.31 0.44
 -11 -6 12 11.85 0.41
 -11 6 12 11.7 0.41
 -11 6 -12 11.15 0.45
 -11 6 -13 2.36 0.29
 -11 -6 -13 2.2 0.29
 -11 6 -13 2.13 0.28
 -11 -6 13 2.29 0.27
 -11 6 13 2.13 0.27
 -11 -6 14 0.33 0.24
 -11 6 14 0.57 0.25
 -11 6 -14 0.66 0.26
 -11 -6 -14 0.62 0.27
 -11 6 -14 0.33 0.26
 -11 6 -15 0.14 0.28
 -11 6 -15 0.05 0.26
 -11 6 -16 1.46 0.3
 -11 6 -17 8.84 0.43
 11 -6 17 9.06 0.45
 -11 6 -18 3.29 0.34
 -11 -6 19 20.8 0.61
 -11 6 -19 22.49 0.64
 -11 7 0 -0.36 0.17
 -11 -7 0 -0.2 0.18
 -11 -7 1 9.99 0.34
 -11 -7 -1 9.96 0.33
 -11 7 -1 10.1 0.33
 11 7 1 10.17 0.33
 11 -7 1 10.01 0.33
 -11 -7 -2 11.6 0.36
 -11 7 -2 10.7 0.34
 11 -7 2 11.47 0.36
 11 7 2 12.03 0.36
 -11 -7 -3 2.07 0.21
 -11 7 -3 1.98 0.22
 11 7 3 2 0.19
 11 -7 3 2.23 0.2
 -11 -7 -4 0.22 0.19
 -11 7 -4 0.31 0.18
 11 7 4 0.12 0.16
 11 -7 4 0.29 0.16
 -11 -7 -5 -0.07 0.19
 -11 7 -5 -0.1 0.18
 11 7 5 0.31 0.16
 11 -7 5 0.27 0.16
 -11 -7 5 -0.05 0.16
 -11 7 5 0.25 0.16
 11 7 6 3.87 0.23
 11 -7 6 3.95 0.23
 -11 -7 6 3.96 0.23
 -11 7 6 3.79 0.23
 -11 7 7 4.55 0.25
 11 7 7 4.4 0.25
 11 -7 7 4.81 0.26
 -11 -7 7 4.77 0.25
 -11 -7 8 0.87 0.19
 -11 7 8 1.04 0.2
 11 7 8 0.93 0.19
 -11 7 -8 0.51 0.24
 11 -7 8 0.77 0.18
 11 -7 9 5.45 0.27
 -11 7 9 5.59 0.29
 -11 7 -9 4.88 0.33
 -11 -7 9 5.49 0.28
 -11 -7 -9 5.22 0.3
 -11 7 -10 4.97 0.34
 -11 -7 10 5.45 0.29
 -11 7 10 5.44 0.3
 -11 -7 -10 5.42 0.32
 -11 7 -10 5.16 0.31
 -11 7 -11 11.33 0.46
 -11 -7 -11 11.08 0.43
 -11 7 -11 10.98 0.42
 -11 -7 11 11.51 0.39
 -11 7 11 10.7 0.39
 -11 -7 -12 2.57 0.3
 -11 7 -12 3.29 0.32
 -11 7 12 2.08 0.26
 -11 -7 12 2.54 0.26
 -11 7 -12 2.44 0.29
 -11 7 -13 0.39 0.26
 -11 -7 -13 -0.03 0.26
 -11 7 -13 0.03 0.26
 -11 -7 13 0.37 0.24
 -11 7 13 0.11 0.24
 -11 7 14 13.12 0.47
 -11 -7 14 13.08 0.46
 -11 7 -14 12.2 0.49
 -11 -7 -14 11.32 0.48
 -11 7 -14 12 0.48
 -11 7 -15 0.76 0.28
 -11 7 -16 -0.31 0.3
 -11 7 -17 1.53 0.32
 -11 -7 18 1.13 0.31
 -11 -7 19 2.35 0.33
 -11 -8 0 0.17 0.17
 -11 8 0 -0.09 0.17
 -11 -8 -1 0 0.17
 -11 8 -1 0.08 0.17
 -11 8 1 0.24 0.17
 -11 -8 1 0.17 0.18
 11 8 1 0.06 0.16
 11 -8 1 -0.1 0.17
 -11 -8 -2 0.53 0.19
 -11 8 -2 0.76 0.19
 11 -8 2 0.42 0.17
 11 8 2 0.7 0.17
 -11 -8 -3 6.41 0.29
 -11 8 -3 6.09 0.28
 11 8 3 6.01 0.27
 11 -8 3 5.86 0.27
 -11 -8 -4 1.69 0.22
 -11 8 -4 2.27 0.23
 11 8 4 2.12 0.2
 11 -8 4 1.91 0.2
 -11 -8 -5 20.08 0.52
 -11 8 -5 21.3 0.52
 -11 8 -5 20.24 0.6
 11 -8 5 20.61 0.5
 11 8 5 21.46 0.51
 11 -8 6 0.16 0.18
 11 8 6 0.16 0.17
 -11 8 -6 0.06 0.22
 -11 8 6 -0.05 0.17
 -11 -8 6 -0.06 0.17
 11 -8 7 2.38 0.22
 -11 8 -7 2.75 0.28
 -11 -8 7 2.27 0.22
 -11 8 7 2.48 0.22
 11 8 7 2.33 0.22
 -11 8 8 0.34 0.19
 11 8 8 0.32 0.19
 -11 -8 8 0.27 0.19
 11 -8 8 0.43 0.19
 -11 8 -8 0.12 0.24
 11 8 9 17.77 0.47
 -11 8 9 17.82 0.47
 11 -8 9 18.1 0.47
 -11 8 -9 17.35 0.56
 -11 -8 9 16.94 0.46
 -11 -8 -9 16.31 0.49
 -11 8 -9 17.71 0.5
 11 -8 10 0.43 0.2
 -11 8 -10 0.36 0.26
 -11 -8 10 0.29 0.2
 -11 8 10 0.25 0.21
 -11 -8 -10 0.56 0.24
 -11 8 -10 0.2 0.22
 -11 8 -11 0.47 0.27
 -11 -8 -11 0.24 0.25
 -11 8 -11 0.42 0.24
 -11 -8 11 0.06 0.21
 -11 8 11 0.01 0.22
 -11 -8 -12 4.41 0.34
 -11 8 -12 5.32 0.34
 -11 -8 12 4.82 0.3
 -11 8 12 5.21 0.31
 -11 8 -12 4.78 0.36
 -11 -8 13 2.87 0.28
 -11 8 13 3.21 0.29
 -11 8 -13 2.92 0.3
 -11 -8 -13 2.4 0.31
 -11 8 -13 2.63 0.34
 -11 -8 -14 -0.15 0.29
 -11 8 -14 -0.36 0.28
 -11 -8 14 -0.38 0.25
 -11 8 14 -0.16 0.26
 -11 8 -14 -0.22 0.29
 -11 8 14 -0.42 0.27
 -11 -8 17 24.22 0.7
 -11 -8 18 0.47 0.31
 -11 -9 0 -0.4 0.2
 -11 9 0 -0.26 0.19
 -11 9 -1 1.62 0.26
 -11 -9 -1 1.92 0.22
 -11 9 -1 1.53 0.21
 -11 -9 1 1.83 0.21
 -11 9 1 1.54 0.2
 -11 9 -2 10.91 0.44
 -11 -9 2 11.31 0.36
 -11 9 2 11.18 0.35
 -11 -9 -2 11 0.37
 -11 9 -2 11.31 0.36
 11 9 2 11.89 0.36
 11 -9 2 11.05 0.35
 -11 9 -3 -0.04 0.23
 -11 -9 -3 -0.01 0.21
 -11 9 -3 -0.14 0.2
 11 9 3 0.13 0.18
 11 -9 3 0.13 0.18
 -11 -9 -4 2.44 0.24
 -11 9 -4 2.56 0.24
 11 9 4 2.53 0.22
 11 -9 4 2.93 0.22
 -11 9 -4 2.03 0.28
 11 9 5 3.89 0.24
 11 -9 5 4.12 0.25
 -11 9 -5 3.84 0.31
 11 9 6 -0.1 0.19
 11 -9 6 -0.07 0.18
 -11 9 6 0.06 0.17
 -11 9 -6 0.09 0.23
 -11 -9 7 4.37 0.25
 11 9 7 5.03 0.27
 -11 9 -7 4.5 0.33
 -11 9 7 4.99 0.26
 11 -9 7 4.28 0.26
 11 -9 8 2.66 0.24
 -11 -9 8 2.88 0.23
 11 9 8 2.64 0.24
 -11 9 -8 2.51 0.3
 -11 9 8 2.45 0.22
 -11 -9 -8 2.33 0.26
 -11 -9 9 22.8 0.54
 11 9 9 23.2 0.56
 11 -9 9 23.47 0.56
 -11 9 9 23.31 0.56
 -11 9 9 23.67 0.63
 -11 9 -9 23.48 0.67
 -11 -9 -9 22.79 0.6
 -11 9 -9 23.49 0.59
 11 9 10 14.5 0.43
 11 -9 10 13.6 0.43
 -11 9 10 15.34 0.44
 -11 9 10 14.74 0.49
 -11 -9 10 14.63 0.43
 -11 -9 -10 14.3 0.47
 -11 9 -10 14.62 0.47
 -11 9 -10 14.17 0.53
 -11 -9 -11 14.04 0.48
 -11 9 -11 13.59 0.47
 -11 9 11 13.22 0.47
 -11 9 11 13.3 0.44
 -11 -9 11 13.51 0.42
 -11 9 -11 13.19 0.52
 -11 -9 -12 11.53 0.46
 -11 9 -12 11.69 0.45
 -11 9 12 11.88 0.44
 -11 -9 12 12.08 0.41
 -11 9 12 11.83 0.42
 -11 9 -12 11.74 0.5
 -11 -9 -13 1.71 0.31
 -11 9 -13 2.28 0.31
 -11 9 13 2.16 0.29
 -11 9 13 2.14 0.28
 -11 -9 13 2.67 0.27
 -11 -9 14 0.25 0.25
 -11 9 14 0.22 0.25
 -11 -9 -14 0.18 0.29
 -11 9 -14 0.21 0.28
 -11 -9 16 0.26 0.32
 -11 10 0 0.1 0.22
 -11 -10 0 -0.28 0.21
 -11 10 0 -0.11 0.19
 -11 10 -1 -0.22 0.23
 -11 10 1 0.41 0.23
 -11 -10 -1 -0.25 0.22
 -11 10 -1 -0.33 0.21
 -11 -10 1 -0.08 0.2
 -11 10 1 -0.21 0.19
 -11 -10 -2 2.51 0.24
 11 10 2 2.92 0.23
 -11 10 -2 2.89 0.3
 -11 10 2 2.76 0.29
 -11 -10 2 2.97 0.24
 -11 10 -2 2.4 0.23
 -11 10 2 2.64 0.23
 11 10 3 13.56 0.39
 -11 -10 -3 11.93 0.39
 -11 10 -3 12.42 0.39
 11 -10 3 12.8 0.38
 -11 10 -3 12.8 0.48
 -11 10 3 12.88 0.47
 11 10 4 1.34 0.21
 11 -10 4 1.47 0.21
 -11 10 4 1.43 0.26
 -11 10 -4 1.47 0.27
 11 10 5 5.88 0.28
 11 -10 5 5.87 0.27
 -11 10 -5 5.83 0.36
 -11 10 5 5.05 0.33
 11 10 6 2.99 0.24
 11 -10 6 2.8 0.24
 -11 10 -6 3.09 0.31
 -11 10 6 2.11 0.27
 -11 10 -7 19.15 0.6
 11 10 7 19.41 0.49
 -11 10 7 18.73 0.47
 -11 10 7 19.82 0.58
 11 -10 7 19.87 0.5
 -11 10 -8 0.63 0.22
 -11 -10 -8 0.42 0.23
 11 -10 8 0.33 0.21
 -11 -10 8 0.5 0.19
 -11 10 -8 0.24 0.26
 -11 10 8 0.49 0.2
 11 10 8 0.3 0.21
 -11 10 8 0.47 0.24
 -11 10 9 24.15 0.65
 -11 -10 9 24.43 0.56
 11 10 9 24.55 0.57
 -11 10 9 23.87 0.56
 11 -10 9 23.93 0.57
 -11 -10 -9 23.09 0.61
 -11 10 -9 22.91 0.6
 -11 10 -9 24 0.7
 -11 10 -10 3.81 0.31
 -11 -10 -10 4.38 0.33
 -11 -10 10 4.32 0.27
 11 10 10 4.51 0.28
 -11 10 10 4.02 0.32
 11 -10 10 4.25 0.28
 -11 10 10 4.44 0.28
 11 -10 11 0.36 0.23
 -11 10 11 0.09 0.24
 11 10 11 0.41 0.23
 -11 -10 -11 0.3 0.26
 -11 10 -11 0.06 0.26
 -11 -10 11 0.2 0.21
 -11 10 11 0.17 0.22
 -11 -10 -12 -0.48 0.28
 -11 10 -12 -0.1 0.27
 11 -10 12 0.29 0.23
 -11 10 12 -0.06 0.25
 -11 -10 12 0.1 0.22
 -11 10 12 -0.12 0.23
 -11 -10 -13 2.47 0.32
 -11 10 -13 2.46 0.31
 -11 -10 13 3.16 0.28
 -11 10 13 3.07 0.29
 -11 10 13 2.95 0.31
 -11 -10 14 2.84 0.38
 -11 11 0 0.06 0.24
 -11 -11 0 -0.21 0.21
 -11 11 0 0.05 0.19
 -11 11 -1 0.72 0.25
 -11 11 1 0.48 0.25
 -11 11 1 0.37 0.19
 -11 -11 -1 0.35 0.21
 -11 -11 1 0.59 0.2
 -11 11 -1 0.51 0.2
 -11 11 -2 0.1 0.25
 -11 11 2 0.23 0.24
 -11 11 2 0.35 0.19
 -11 -11 -2 0.09 0.21
 -11 11 -2 0.29 0.2
 -11 -11 2 0.45 0.19
 11 11 3 1.25 0.2
 -11 11 -3 1.54 0.28
 -11 11 3 1.22 0.27
 -11 -11 3 1.59 0.22
 -11 11 3 1.16 0.21
 11 11 4 7.49 0.31
 11 -11 4 7.52 0.31
 -11 11 -4 6.91 0.41
 -11 11 4 6.64 0.38
 11 11 5 12.19 0.38
 11 -11 5 13.14 0.4
 -11 11 -5 12.14 0.5
 -11 11 5 12.19 0.47
 11 11 6 1.01 0.21
 11 -11 6 0.95 0.2
 -11 11 -6 1.22 0.3
 -11 11 6 0.98 0.26
 11 -11 7 6.01 0.3
 -11 -11 -7 5.92 0.32
 -11 11 -7 6.33 0.31
 -11 11 7 5.83 0.36
 11 11 7 6.18 0.3
 -11 -11 -8 9.89 0.39
 -11 11 -8 10.41 0.39
 -11 11 8 10.47 0.43
 11 11 8 10.03 0.36
 -11 11 8 10.5 0.34
 11 -11 8 10.14 0.36
 -11 -11 9 0.77 0.21
 -11 11 9 0.59 0.2
 -11 11 9 0.2 0.26
 11 11 9 0.38 0.21
 11 -11 9 0.52 0.21
 -11 -11 -9 0.4 0.25
 -11 11 -9 0.44 0.24
 -11 -11 -10 2.54 0.29
 -11 11 -10 2.48 0.28
 11 -11 10 2.64 0.26
 11 11 10 2.13 0.25
 -11 11 10 2.3 0.3
 -11 -11 10 2.35 0.24
 -11 11 10 2.48 0.24
 -11 11 11 0.14 0.21
 -11 -11 -11 -0.13 0.27
 -11 11 -11 -0.11 0.25
 -11 -11 11 0.11 0.22
 11 11 11 0.11 0.23
 -11 11 11 -0.18 0.26
 11 -11 11 -0.03 0.23
 -11 -11 -12 3.42 0.34
 -11 11 -12 4 0.34
 -11 11 12 4.18 0.29
 11 11 12 3.67 0.29
 11 -11 12 4.33 0.3
 -11 -11 12 4.25 0.29
 -11 11 12 4.36 0.34
 -11 11 -13 4.62 0.35
 -11 -11 -13 4.9 0.38
 11 -11 13 6.08 0.34
 -11 11 13 5.06 0.32
 -11 -11 13 5.19 0.32
 -11 12 0 -0.19 0.26
 -11 -12 0 -0.44 0.23
 -11 12 0 -0.36 0.21
 -11 12 -1 2.41 0.31
 -11 -12 1 1.78 0.23
 -11 12 1 1.81 0.22
 -11 -12 -1 1.97 0.24
 -11 12 -1 1.93 0.23
 -11 -12 2 2.79 0.24
 -11 12 2 2.59 0.23
 -11 12 -2 2.63 0.25
 -11 12 2 3.08 0.31
 -11 12 -2 3.13 0.33
 -11 12 3 1.81 0.29
 -11 12 3 1.3 0.21
 -11 -12 3 1.27 0.22
 -11 -12 4 15.73 0.42
 -11 12 4 15.1 0.42
 11 12 4 16.48 0.44
 -11 12 4 16.67 0.55
 11 12 5 11.09 0.37
 11 -12 5 11.87 0.38
 -11 12 5 11.95 0.48
 -11 -12 -6 1.11 0.24
 -11 12 -6 1.44 0.24
 11 12 6 0.87 0.22
 11 -12 6 1.04 0.22
 -11 12 6 1.13 0.28
 -11 -12 -7 0.08 0.23
 -11 12 -7 0.23 0.22
 11 12 7 0.03 0.21
 11 -12 7 -0.22 0.21
 -11 12 7 -0.15 0.25
 -11 -12 -8 -0.17 0.24
 -11 12 -8 -0.26 0.24
 11 12 8 -0.26 0.22
 11 -12 8 -0.2 0.22
 -11 12 8 0.02 0.26
 11 12 9 0.37 0.22
 11 -12 9 0.77 0.23
 -11 12 9 0.66 0.2
 -11 -12 -9 0.5 0.25
 -11 12 -9 0.19 0.24
 -11 12 9 0.76 0.27
 -11 -12 -10 1.76 0.29
 -11 12 -10 1.57 0.27
 -11 -12 10 2.02 0.23
 -11 12 10 1.99 0.23
 11 12 10 1.96 0.25
 11 -12 10 2.21 0.26
 -11 12 10 1.83 0.3
 -11 -12 -11 -0.32 0.29
 -11 12 -11 -0.28 0.27
 -11 12 11 0.04 0.21
 11 12 11 0.19 0.23
 11 -12 11 0.15 0.23
 -11 -12 11 -0.01 0.21
 -11 12 11 -0.06 0.27
 -11 -12 -12 0.02 0.29
 -11 12 -12 -0.26 0.29
 11 -12 12 0.47 0.25
 11 12 12 0.18 0.24
 -11 12 12 0.44 0.23
 -11 -12 12 0.45 0.23
 -11 12 -13 -0.16 0.29
 11 12 13 0.37 0.24
 -11 -12 13 -0.02 0.24
 11 -12 13 0.19 0.24
 -11 12 13 -0.04 0.24
 11 12 14 4.07 0.32
 11 -12 14 3.86 0.32
 11 -12 15 0.5 0.28
 -11 -13 0 -0.32 0.22
 -11 -13 1 3.01 0.25
 -11 -13 2 0.06 0.21
 -11 -13 3 0.55 0.21
 -11 -13 4 0.36 0.2
 11 13 5 2.2 0.23
 -11 -13 -5 2.51 0.26
 -11 13 5 1.92 0.31
 -11 -13 5 2.07 0.24
 11 13 6 5.14 0.28
 11 -13 6 5.02 0.28
 -11 13 6 4.66 0.36
 -11 -13 -6 5.31 0.31
 11 13 7 0.6 0.21
 11 -13 7 0.72 0.22
 -11 -13 -7 0.53 0.24
 -11 13 7 0.45 0.27
 11 13 8 1.36 0.24
 11 -13 8 1.49 0.23
 -11 13 8 1.32 0.3
 -11 -13 -8 0.83 0.26
 -11 13 9 1.64 0.31
 11 13 9 1.22 0.24
 11 -13 9 0.92 0.24
 -11 13 10 1.2 0.3
 11 13 10 1.38 0.25
 11 -13 10 1.28 0.25
 -11 13 11 0.72 0.3
 -11 -13 -11 1.05 0.3
 -11 -13 -12 0.63 0.3
 -11 -14 -7 0.98 0.3
 -11 -14 -8 8.87 0.44
 -11 -14 -9 1.92 0.33
 -11 -14 -10 1.54 0.32
 -11 -14 -11 0.04 0.3
 12 0 0 89.78 1.55
 -12 0 -1 0.63 0.21
 12 0 -1 0.1 0.19
 12 0 1 0.01 0.19
 -12 0 -2 86.88 1.48
 12 0 2 85.34 1.49
 -12 0 -3 0.07 0.19
 12 0 3 -0.37 0.18
 -12 0 -4 1.76 0.22
 12 0 4 1.71 0.2
 -12 0 4 2.3 0.2
 -12 0 -5 -0.13 0.19
 -12 0 5 0.24 0.16
 12 0 5 -0.1 0.16
 -12 0 -6 -0.08 0.2
 12 0 6 0.03 0.16
 -12 0 6 -0.09 0.16
 -12 0 -7 -0.09 0.21
 -12 0 7 -0.05 0.17
 12 0 7 0.01 0.16
 -12 0 8 12.61 0.4
 12 0 8 12.37 0.39
 -12 0 9 0.09 0.19
 -12 0 10 1.46 0.22
 -12 0 11 0.04 0.19
 -12 0 -12 0.62 0.25
 -12 0 12 0.31 0.22
 -12 0 -13 0.46 0.27
 -12 0 13 0.33 0.25
 -12 0 14 52.66 1.07
 -12 0 -14 50.52 1.11
 12 1 0 98.15 1.66
 12 -1 0 95.41 1.65
 -12 -1 -1 78.15 1.38
 -12 1 -1 77.76 1.38
 12 1 -1 81.12 1.41
 12 -1 -1 78.43 1.4
 12 1 1 80.96 1.4
 12 -1 1 79.82 1.4
 -12 -1 -2 11.01 0.36
 -12 1 -2 11.32 0.36
 12 1 2 10.3 0.35
 12 -1 2 10.22 0.35
 -12 -1 -3 1.51 0.21
 -12 1 -3 1.98 0.22
 12 1 3 1.84 0.2
 12 -1 3 1.85 0.21
 -12 -1 -4 0.81 0.2
 -12 1 -4 0.75 0.2
 12 1 4 0.74 0.17
 12 -1 4 0.96 0.18
 -12 -1 4 1.37 0.18
 -12 1 4 1.11 0.18
 -12 -1 -5 0.38 0.2
 -12 1 -5 0.44 0.19
 12 -1 5 0.43 0.16
 -12 -1 5 0.64 0.17
 -12 1 5 0.81 0.18
 12 1 5 0.5 0.17
 -12 -1 -6 2.6 0.24
 -12 1 -6 2.5 0.24
 -12 -1 6 3.11 0.23
 -12 1 6 3.23 0.23
 12 1 6 2.56 0.21
 12 -1 6 3.13 0.23
 -12 -1 -7 2.26 0.25
 -12 1 -7 2.33 0.25
 12 1 7 2.56 0.21
 12 -1 7 2.25 0.21
 -12 -1 7 2.71 0.22
 -12 1 7 2.58 0.22
 -12 -1 8 0.23 0.18
 -12 1 8 0.06 0.18
 12 1 8 -0.06 0.17
 12 -1 8 0.1 0.18
 -12 1 9 39.99 0.84
 -12 -1 9 40.54 0.84
 -12 -1 10 -0.09 0.2
 -12 1 10 0.11 0.21
 -12 -1 11 6.82 0.32
 -12 1 11 6.43 0.32
 -12 -1 -11 6.59 0.36
 -12 1 -11 6.53 0.35
 -12 -1 12 11.69 0.43
 -12 1 12 11.64 0.42
 -12 -1 -12 11.85 0.46
 -12 1 -12 11.16 0.46
 -12 -1 13 22.16 0.6
 -12 1 13 22.55 0.61
 -12 1 -13 20.99 0.63
 -12 -1 -14 3.73 0.35
 -12 1 -14 3.52 0.35
 -12 -1 14 3.55 0.31
 -12 1 14 3.41 0.31
 -12 1 -17 -0.29 0.25
 12 2 0 2.52 0.21
 12 -2 0 2.22 0.21
 -12 -2 -1 12.15 0.38
 -12 2 -1 12.14 0.38
 12 -2 -1 11.92 0.38
 12 2 -1 11.62 0.38
 12 2 1 11.72 0.37
 12 -2 1 11.85 0.39
 -12 -2 -2 18.76 0.48
 -12 2 -2 18.88 0.48
 12 2 2 17.86 0.47
 12 -2 2 17.75 0.47
 -12 -2 -3 2.51 0.23
 -12 2 -3 2.76 0.23
 12 2 3 2.27 0.21
 12 -2 3 2.53 0.22
 -12 -2 -4 8.81 0.33
 -12 2 -4 8.14 0.32
 -12 -2 4 7.97 0.3
 -12 2 4 8.73 0.31
 12 2 4 7.94 0.31
 12 -2 4 8.15 0.31
 -12 -2 -5 39.77 0.81
 -12 2 -5 40.41 0.81
 12 2 5 38.02 0.79
 12 -2 5 38.02 0.79
 -12 -2 5 39.78 0.79
 -12 2 5 41.05 0.8
 -12 -2 -6 5.8 0.3
 -12 2 -6 6.05 0.3
 -12 2 6 6 0.29
 12 2 6 6.27 0.28
 12 -2 6 6.08 0.28
 -12 -2 6 6.16 0.28
 -12 -2 -7 2.64 0.26
 -12 2 -7 2.31 0.25
 12 2 7 2.56 0.22
 12 -2 7 2.69 0.22
 -12 -2 7 2.8 0.22
 -12 2 7 2.56 0.23
 12 2 8 12.45 0.39
 12 -2 8 11.89 0.38
 -12 -2 8 12.19 0.39
 -12 2 8 11.57 0.39
 -12 -2 9 8.28 0.34
 -12 2 9 8.04 0.34
 -12 -2 10 0.59 0.21
 -12 2 10 0.35 0.2
 -12 -2 11 7.08 0.33
 -12 2 11 6.73 0.32
 -12 -2 -11 5.96 0.35
 -12 2 -11 6.51 0.35
 -12 -2 12 32.37 0.73
 -12 2 12 31.59 0.73
 -12 -2 -12 30.08 0.77
 -12 2 -12 30.89 0.77
 -12 -2 13 0.19 0.24
 -12 2 13 0.32 0.25
 -12 -2 -13 0.13 0.26
 -12 2 -13 -0.01 0.26
 -12 -2 -14 3.03 0.34
 -12 2 -14 2.99 0.34
 -12 -2 14 2.54 0.3
 -12 2 14 2.4 0.3
 -12 2 -16 0.68 0.27
 -12 2 -17 0.88 0.27
 -12 -3 0 0.68 0.19
 12 3 0 0.45 0.17
 12 -3 0 0.67 0.17
 -12 -3 -1 4.68 0.26
 -12 3 -1 4.86 0.26
 12 3 1 4.63 0.26
 12 -3 1 4.39 0.25
 12 3 -1 4.98 0.26
 -12 -3 -2 4.33 0.25
 -12 3 -2 4.7 0.25
 12 3 2 4.04 0.24
 12 -3 2 4.06 0.24
 -12 -3 -3 3.44 0.24
 -12 3 -3 3.7 0.25
 12 3 3 3.77 0.23
 12 -3 3 3.3 0.23
 -12 -3 -4 10.39 0.37
 -12 3 -4 10.03 0.35
 -12 -3 4 10.16 0.34
 -12 3 4 9.9 0.34
 12 3 4 10.04 0.35
 12 -3 4 9.76 0.34
 -12 -3 -5 25.62 0.6
 -12 3 -5 24.98 0.59
 -12 -3 5 24.79 0.57
 -12 3 5 25.25 0.58
 12 3 5 25.23 0.58
 12 -3 5 24.67 0.58
 -12 -3 -6 3.95 0.28
 -12 3 -6 4.09 0.27
 -12 -3 6 4.34 0.25
 12 3 6 4.33 0.25
 12 -3 6 4.1 0.25
 -12 3 6 4.28 0.26
 -12 -3 -7 8.72 0.37
 -12 3 -7 8.88 0.36
 12 3 7 8.23 0.32
 -12 -3 7 8.73 0.33
 12 -3 7 8.2 0.32
 -12 3 7 9.07 0.34
 12 3 8 9.45 0.35
 12 -3 8 9.89 0.35
 -12 -3 8 10.19 0.36
 -12 3 8 10.13 0.37
 -12 -3 9 0.84 0.21
 -12 3 9 0.74 0.21
 -12 -3 10 1.07 0.22
 -12 3 10 1.25 0.22
 -12 -3 11 16.44 0.48
 -12 3 11 15.87 0.48
 -12 -3 -11 16.23 0.52
 -12 3 -11 15.46 0.51
 -12 -3 12 0.23 0.23
 -12 3 12 0.19 0.22
 -12 3 -12 0.04 0.24
 -12 -3 -12 0.26 0.25
 -12 -3 13 0.41 0.24
 -12 3 13 0.32 0.24
 -12 -3 -13 0.49 0.27
 -12 3 -13 0.46 0.27
 -12 -3 -14 17.93 0.61
 -12 3 -14 18.07 0.6
 -12 -3 14 19.55 0.57
 -12 3 14 17.95 0.55
 -12 3 -15 2.72 0.31
 -12 3 -16 6.01 0.37
 -12 3 -17 7.25 0.39
 -12 3 -18 2.3 0.31
 -12 -4 0 0.76 0.2
 -12 4 0 0.85 0.19
 12 4 0 0.8 0.18
 12 -4 0 0.77 0.17
 -12 -4 -1 4.81 0.26
 -12 4 -1 4.68 0.26
 12 4 1 4.98 0.26
 12 -4 1 4.74 0.25
 -12 -4 -2 3.12 0.24
 -12 4 -2 3.78 0.24
 12 4 2 3.1 0.22
 12 -4 2 3.45 0.23
 -12 -4 -3 0.77 0.2
 -12 4 -3 1.07 0.2
 12 -4 3 0.97 0.18
 12 4 3 1.1 0.19
 -12 -4 -4 0.24 0.2
 -12 4 -4 0.38 0.2
 12 4 4 0.36 0.17
 12 -4 4 0.17 0.17
 -12 -4 -5 4.83 0.28
 -12 4 -5 4.52 0.27
 12 -4 5 4.39 0.25
 -12 -4 5 4.55 0.25
 -12 4 5 4.28 0.25
 12 4 5 4.66 0.25
 -12 -4 -6 4.18 0.27
 -12 4 -6 4 0.27
 12 4 6 4.33 0.25
 12 -4 6 4.13 0.25
 -12 -4 6 4.09 0.25
 -12 4 6 4.1 0.25
 -12 4 -7 9.56 0.38
 -12 -4 7 9.56 0.34
 -12 4 7 9.22 0.35
 12 4 7 9.64 0.34
 12 -4 7 9.27 0.34
 -12 -4 8 3.38 0.25
 -12 4 8 3.39 0.26
 12 4 8 3.55 0.25
 12 -4 8 3.31 0.24
 -12 4 9 16.81 0.48
 12 -4 9 16.55 0.47
 -12 -4 9 17.24 0.48
 -12 -4 10 9.24 0.36
 -12 4 10 8.97 0.36
 -12 -4 -11 2.08 0.28
 -12 4 -11 1.78 0.27
 -12 -4 11 2.32 0.25
 -12 4 11 2.29 0.26
 -12 -4 -12 0.97 0.27
 -12 4 -12 0.58 0.25
 -12 -4 12 1.01 0.23
 -12 4 12 1.09 0.23
 -12 -4 -13 1.59 0.3
 -12 4 -13 1.35 0.28
 -12 -4 13 1.18 0.25
 -12 4 13 1.12 0.25
 -12 4 -14 -0.04 0.26
 -12 4 -15 9.66 0.44
 -12 4 -16 6.74 0.39
 -12 4 -17 2.6 0.32
 -12 4 -18 0.37 0.28
 -12 -5 0 1.54 0.21
 -12 5 0 1.75 0.22
 12 5 0 1.64 0.2
 12 -5 0 1.22 0.2
 -12 -5 -1 0.84 0.2
 -12 5 -1 0.51 0.18
 12 -5 1 0.72 0.19
 12 5 1 0.61 0.18
 -12 -5 -2 13.76 0.4
 -12 5 -2 12.97 0.39
 12 5 2 13.91 0.41
 12 -5 2 13.33 0.41
 -12 -5 -3 24.12 0.57
 -12 5 -3 25.08 0.57
 12 5 3 23.1 0.56
 12 -5 3 23.97 0.56
 -12 -5 -4 6.52 0.3
 -12 5 -4 6.61 0.3
 12 5 4 6.1 0.28
 12 -5 4 6.13 0.28
 -12 -5 -5 15.85 0.45
 -12 5 -5 16.16 0.45
 12 5 5 15.13 0.43
 -12 -5 5 15.26 0.42
 -12 5 5 15.84 0.43
 12 -5 5 14.62 0.43
 -12 -5 -6 0.59 0.22
 -12 5 -6 0.9 0.22
 12 -5 6 1.03 0.19
 12 5 6 1 0.19
 -12 -5 6 0.92 0.19
 -12 5 6 1.03 0.2
 -12 5 7 4.65 0.26
 12 5 7 4.51 0.26
 12 -5 7 4.47 0.26
 -12 -5 7 4.45 0.26
 -12 -5 8 0.12 0.19
 -12 5 8 -0.03 0.19
 12 5 8 0.01 0.18
 12 -5 8 0.05 0.19
 -12 -5 9 0.7 0.2
 -12 5 9 0.77 0.21
 12 5 9 0.53 0.2
 12 -5 9 0.55 0.2
 -12 5 10 7.82 0.35
 -12 -5 10 7.16 0.33
 -12 -5 -11 1.43 0.27
 -12 5 -11 1.47 0.26
 -12 -5 11 1.6 0.25
 -12 5 11 2.07 0.25
 -12 -5 -12 2.09 0.3
 -12 5 -12 2.46 0.3
 -12 -5 12 2.47 0.27
 -12 5 12 2.82 0.28
 -12 -5 13 7.04 0.36
 -12 5 13 7.05 0.37
 -12 5 -13 7.46 0.4
 -12 -5 -13 6.45 0.4
 -12 5 -13 6.86 0.38
 -12 5 -14 6.11 0.38
 -12 5 -15 0.45 0.28
 -12 5 -16 1.67 0.31
 -12 5 -17 1.07 0.3
 -12 5 -18 -0.08 0.29
 -12 -6 0 0.46 0.2
 -12 6 0 0.54 0.19
 12 6 0 0.35 0.18
 -12 -6 -1 19.64 0.5
 -12 6 -1 21.15 0.51
 -12 -6 1 20.19 0.51
 12 -6 1 20.39 0.52
 12 6 1 21.17 0.52
 -12 6 -2 2.15 0.22
 -12 -6 -2 1.66 0.22
 12 6 2 1.56 0.2
 12 -6 2 1.72 0.21
 -12 -6 -3 -0.01 0.2
 -12 6 -3 0.08 0.19
 12 6 3 -0.08 0.17
 12 -6 3 0.01 0.17
 -12 -6 -4 0.36 0.2
 -12 6 -4 -0.07 0.2
 12 6 4 0.2 0.17
 12 -6 4 0.32 0.17
 -12 -6 -5 0.41 0.2
 -12 6 -5 0.38 0.2
 12 6 5 0.48 0.18
 12 -6 5 0.46 0.18
 -12 6 5 0.51 0.18
 -12 6 -6 -0.2 0.21
 12 6 6 0.13 0.17
 12 -6 6 0.04 0.17
 -12 -6 -6 -0.08 0.21
 -12 -6 6 0.01 0.17
 -12 6 6 0.13 0.18
 12 -6 7 1.52 0.21
 -12 6 7 1.63 0.22
 -12 -6 7 1.63 0.22
 12 6 7 1.84 0.22
 -12 6 8 1.13 0.21
 12 6 8 0.7 0.2
 -12 -6 8 0.84 0.2
 12 -6 8 0.66 0.2
 -12 -6 9 0.1 0.2
 -12 6 9 0.01 0.2
 12 -6 9 0.06 0.19
 12 6 9 0.17 0.19
 -12 -6 10 2.5 0.25
 -12 6 10 2.94 0.27
 12 -6 10 3 0.25
 -12 -6 -10 2.4 0.28
 -12 6 -10 2.39 0.27
 -12 6 -11 0.77 0.27
 -12 -6 11 0.84 0.23
 -12 6 11 0.52 0.23
 -12 6 -11 0.89 0.25
 -12 -6 -11 1.04 0.27
 -12 6 -12 0.09 0.26
 -12 -6 -12 0.33 0.26
 -12 6 -12 0.18 0.25
 -12 6 12 0.45 0.24
 -12 -6 12 0.08 0.22
 -12 -6 13 9.18 0.39
 -12 6 13 9.61 0.4
 -12 6 -13 10.24 0.44
 -12 -6 -13 9.17 0.44
 -12 6 -13 9.58 0.45
 -12 6 -14 4.27 0.35
 -12 6 -15 17.72 0.58
 -12 6 -16 1.92 0.33
 -12 7 0 39.47 0.78
 -12 -7 0 39.41 0.79
 -12 -7 -1 1.14 0.21
 -12 -7 1 0.95 0.21
 -12 7 -1 1.27 0.21
 -12 7 1 1.19 0.21
 12 7 1 0.64 0.19
 12 -7 1 1.33 0.2
 -12 -7 -2 11.61 0.38
 -12 7 -2 11.44 0.37
 12 7 2 11.73 0.38
 12 -7 2 10.95 0.37
 -12 -7 -3 0.09 0.21
 -12 7 -3 0.39 0.21
 12 7 3 0.11 0.18
 12 -7 3 0.22 0.18
 -12 7 -4 7.9 0.32
 12 7 4 7.24 0.3
 -12 -7 -4 7.33 0.32
 12 -7 4 7.62 0.31
 -12 -7 -5 0.64 0.22
 -12 7 -5 0.65 0.22
 12 7 5 0.9 0.2
 12 -7 5 0.8 0.2
 12 7 6 0.22 0.18
 12 -7 6 0.16 0.18
 -12 -7 6 0.02 0.18
 -12 7 6 0.28 0.19
 12 -7 7 0.64 0.2
 -12 -7 7 0.64 0.19
 12 7 7 0.39 0.19
 -12 7 7 0.72 0.21
 -12 7 8 11.41 0.38
 12 7 8 11.31 0.38
 12 -7 8 11.27 0.38
 -12 -7 8 11.15 0.37
 -12 -7 9 1.16 0.22
 -12 7 9 1.11 0.23
 -12 7 -9 1.06 0.27
 12 7 9 1.09 0.22
 12 -7 9 1.1 0.22
 12 7 10 5.96 0.31
 -12 -7 10 6.31 0.31
 12 -7 10 5.95 0.31
 -12 7 -10 5.58 0.37
 -12 7 10 6.97 0.33
 -12 -7 -10 6.27 0.35
 -12 7 -10 6.22 0.34
 -12 -7 11 18.3 0.52
 -12 7 -11 19.09 0.61
 -12 -7 -11 19.27 0.58
 -12 7 -11 18.68 0.56
 -12 7 11 19.31 0.54
 -12 -7 12 49.67 0.98
 -12 7 12 49.33 1
 -12 -7 -12 48.51 1.04
 -12 7 -12 47.71 1.03
 -12 7 -12 48.52 1.07
 -12 7 -13 10.09 0.45
 -12 -7 -13 9.58 0.45
 -12 7 -13 9.76 0.46
 -12 -7 13 9.91 0.41
 -12 7 13 10.07 0.41
 -12 7 -14 2.53 0.33
 -12 -8 0 8.27 0.32
 -12 8 0 8.12 0.32
 -12 -8 -1 3.8 0.26
 -12 8 -1 3.55 0.25
 -12 -8 1 3.82 0.26
 -12 8 1 3.92 0.26
 12 8 1 3.86 0.25
 -12 -8 -2 1.43 0.23
 -12 8 -2 1.58 0.23
 -12 -8 2 1.44 0.23
 12 8 2 1.95 0.22
 12 -8 2 1.82 0.22
 -12 -8 -3 2.76 0.25
 -12 8 -3 2.74 0.25
 12 -8 3 3.11 0.24
 12 8 3 3 0.24
 -12 -8 -4 0.55 0.22
 -12 8 -4 0.29 0.21
 12 8 4 0.68 0.19
 12 -8 4 0.6 0.19
 12 8 5 5.95 0.29
 12 -8 5 5.63 0.28
 -12 -8 -5 5.24 0.31
 -12 8 -5 5.95 0.31
 12 -8 6 4.58 0.27
 -12 8 -6 4.44 0.33
 -12 8 6 4.63 0.26
 12 8 6 4.72 0.27
 12 8 7 0.09 0.2
 12 -8 7 -0.02 0.2
 -12 -8 7 -0.01 0.19
 -12 8 -7 0.15 0.24
 -12 8 7 0.29 0.19
 -12 8 -8 2.02 0.3
 12 8 8 2.42 0.24
 12 -8 8 2.26 0.24
 -12 -8 8 2.3 0.24
 -12 8 8 2.4 0.24
 -12 -8 9 31.73 0.69
 -12 8 9 31.37 0.7
 12 8 9 31.54 0.7
 -12 8 -9 31.7 0.81
 12 -8 9 30.98 0.7
 -12 8 -9 30.74 0.72
 -12 -8 -9 30.85 0.74
 12 8 10 0.33 0.22
 12 -8 10 0.53 0.23
 -12 8 -10 0.53 0.28
 -12 -8 10 0.55 0.23
 -12 8 10 0.24 0.23
 -12 8 -10 0.28 0.25
 -12 -8 -10 -0.12 0.26
 -12 -8 -11 35.27 0.83
 -12 8 -11 36.54 0.83
 12 8 11 33.81 0.77
 12 -8 11 36.31 0.78
 -12 8 -11 36.36 0.89
 -12 -8 11 35.32 0.77
 -12 8 11 38.08 0.8
 -12 -8 -12 4.11 0.35
 -12 8 -12 4.39 0.35
 -12 8 12 4.78 0.32
 -12 -8 12 4.6 0.31
 -12 8 -13 1.7 0.31
 -12 -9 0 -0.45 0.24
 -12 -9 -1 5.57 0.31
 -12 -9 1 5.5 0.3
 -12 9 -1 5.57 0.29
 -12 9 1 5.44 0.29
 -12 -9 -2 39.54 0.81
 -12 9 -2 40.65 0.81
 -12 -9 2 40.3 0.81
 -12 9 2 38.74 0.79
 12 9 2 41.46 0.82
 12 -9 2 40.26 0.82
 -12 9 -2 40.68 0.93
 -12 -9 -3 -0.36 0.25
 -12 9 -3 -0.37 0.24
 12 -9 3 -0.11 0.2
 12 9 3 0.07 0.2
 -12 9 -3 0.07 0.25
 -12 -9 -4 1.11 0.25
 -12 9 -4 1.15 0.23
 12 9 4 1.74 0.22
 12 -9 4 1.7 0.23
 -12 9 -4 1.63 0.28
 12 9 5 0.56 0.2
 12 -9 5 0.7 0.2
 -12 9 -5 0.26 0.25
 12 9 6 0.05 0.2
 12 -9 6 0.06 0.2
 -12 9 -6 -0.04 0.25
 12 9 7 -0.21 0.21
 12 -9 7 -0.2 0.21
 -12 9 7 -0.1 0.2
 -12 9 -7 -0.1 0.26
 -12 -9 8 14.89 0.43
 -12 9 -8 15.24 0.55
 -12 9 8 14.53 0.44
 12 9 8 15.05 0.45
 12 -9 8 15.03 0.45
 -12 -9 -9 0.51 0.25
 -12 9 -9 0.79 0.25
 -12 9 9 1.11 0.24
 12 -9 9 1.28 0.24
 12 9 9 1.16 0.24
 -12 9 -9 0.47 0.3
 -12 -9 9 1.26 0.23
 -12 -9 -10 3.3 0.32
 -12 9 -10 3.63 0.32
 -12 -9 10 3.45 0.27
 -12 9 10 3.58 0.28
 12 9 10 3.27 0.28
 12 -9 10 3.61 0.29
 -12 9 -11 9.85 0.43
 -12 -9 -11 8.97 0.43
 -12 9 11 10.29 0.4
 12 9 11 9.8 0.39
 12 -9 11 10.15 0.39
 -12 -9 11 10.11 0.39
 -12 9 11 10.48 0.45
 -12 -9 -12 1.68 0.3
 -12 9 -12 2.14 0.31
 -12 -9 12 1.92 0.26
 -12 9 12 1.98 0.3
 12 9 12 2.1 0.27
 12 -9 12 2.11 0.28
 -12 9 12 2.33 0.28
 -12 9 13 -0.21 0.29
 -12 -10 0 -0.08 0.25
 -12 10 0 -0.25 0.24
 -12 -10 -1 0.67 0.25
 -12 10 -1 0.62 0.24
 -12 -10 1 1.02 0.25
 -12 10 1 0.47 0.23
 -12 10 -1 2.25 0.3
 -12 10 1 2.14 0.29
 -12 10 2 7.57 0.33
 -12 -10 -2 7.85 0.36
 -12 10 -2 7.76 0.34
 -12 -10 2 8.07 0.34
 -12 10 -2 8.56 0.42
 -12 10 3 28.49 0.65
 -12 -10 3 30.26 0.67
 -12 -10 -3 30.5 0.68
 12 10 3 31.4 0.68
 -12 10 -3 30.2 0.67
 12 -10 3 30.94 0.67
 -12 10 -3 31.41 0.8
 -12 10 3 31.62 0.78
 12 10 4 5.25 0.29
 12 -10 4 4.95 0.29
 -12 10 -4 4.65 0.31
 -12 10 -4 5.99 0.39
 -12 10 4 5.17 0.36
 12 10 5 0.27 0.22
 12 -10 5 0.36 0.21
 -12 10 5 0.33 0.26
 -12 10 -5 0.08 0.27
 12 10 6 8.18 0.33
 12 -10 6 7.97 0.33
 -12 10 -6 8.07 0.43
 -12 10 6 7.58 0.4
 12 10 7 0.22 0.22
 12 -10 7 0.32 0.21
 -12 10 7 0.01 0.25
 -12 -10 -8 2.16 0.28
 -12 10 -8 2.13 0.27
 -12 10 8 2.8 0.31
 -12 -10 8 2.72 0.25
 12 10 8 2.91 0.26
 -12 10 8 2.58 0.24
 12 -10 8 2.71 0.26
 -12 -10 -9 13.46 0.48
 -12 10 -9 13.5 0.47
 12 10 9 13.64 0.43
 -12 -10 9 13.16 0.41
 -12 10 9 13.74 0.42
 -12 10 9 13.8 0.5
 12 -10 9 13.83 0.44
 -12 -10 -10 9.63 0.43
 -12 10 -10 10.5 0.43
 12 -10 10 10.39 0.39
 -12 10 10 10.41 0.46
 -12 -10 10 9.98 0.37
 -12 10 10 10.59 0.39
 12 10 10 10.19 0.39
 -12 10 -11 5.4 0.37
 -12 -10 -11 6.27 0.38
 -12 -10 11 6.38 0.32
 -12 10 11 6.26 0.33
 -12 10 11 6.05 0.38
 12 10 11 6.34 0.33
 12 -10 11 6.43 0.34
 -12 10 -12 1.13 0.3
 -12 -10 -12 0.87 0.29
 -12 -10 12 1.49 0.26
 -12 10 12 1.22 0.26
 12 10 12 1.25 0.26
 12 -10 12 1.47 0.27
 -12 10 12 1.01 0.29
 12 10 13 0.22 0.25
 12 -10 13 0.65 0.27
 12 -10 14 0.98 0.28
 -12 -11 0 4.68 0.29
 -12 11 0 4.76 0.28
 -12 11 0 4.75 0.36
 -12 -11 1 0.32 0.22
 -12 -11 -1 0.36 0.23
 -12 11 -1 0.24 0.22
 -12 11 1 0.71 0.21
 -12 11 -1 0.87 0.27
 -12 11 1 0.14 0.26
 -12 -11 -2 -0.17 0.24
 -12 11 -2 -0.33 0.23
 -12 -11 2 -0.26 0.22
 -12 11 2 -0.03 0.21
 -12 11 -2 0.08 0.27
 -12 11 2 0.07 0.26
 -12 -11 3 9.67 0.35
 -12 11 3 8.93 0.33
 -12 -11 -3 8.73 0.37
 -12 11 -3 8.98 0.35
 12 11 3 9.25 0.36
 -12 11 3 9.71 0.45
 -12 -11 4 6.32 0.31
 12 11 4 6.27 0.31
 12 -11 4 6.39 0.31
 -12 11 4 6.18 0.39
 12 11 5 0.05 0.23
 12 -11 5 -0.01 0.22
 -12 11 5 -0.14 0.27
 12 11 6 1.39 0.24
 12 -11 6 1.47 0.24
 -12 11 6 1.1 0.28
 -12 11 7 5.97 0.38
 12 11 7 5.98 0.31
 12 -11 7 5.66 0.3
 -12 -11 -7 5.96 0.33
 -12 11 -7 6.37 0.33
 -12 11 8 2.14 0.3
 12 11 8 2.27 0.26
 12 -11 8 2.05 0.25
 -12 11 -8 2.69 0.29
 -12 -11 -8 1.58 0.28
 -12 11 9 1 0.29
 -12 11 9 1.13 0.22
 12 11 9 0.96 0.24
 12 -11 9 0.61 0.24
 -12 -11 -9 1.03 0.27
 -12 11 -9 1.04 0.27
 -12 -11 10 1.07 0.23
 -12 11 10 1.61 0.25
 -12 11 10 1.68 0.31
 12 11 10 1.07 0.25
 -12 -11 -10 0.88 0.28
 -12 11 -10 1.05 0.29
 12 -11 10 1.75 0.26
 -12 -11 -11 4.46 0.36
 -12 11 -11 4.9 0.35
 12 -11 11 4.47 0.31
 -12 -11 11 4.73 0.3
 -12 11 11 4.95 0.31
 12 11 11 4.77 0.32
 -12 11 11 4.84 0.37
 -12 11 -12 4.41 0.36
 12 11 12 5.33 0.33
 12 -11 12 4.95 0.33
 -12 11 12 4.79 0.37
 12 11 13 0.34 0.26
 12 -11 13 0.24 0.26
 12 -11 14 -0.05 0.27
 -12 -12 0 -0.04 0.23
 -12 12 0 0.13 0.21
 -12 -12 1 -0.07 0.23
 -12 12 1 -0.36 0.22
 -12 -12 -1 -0.27 0.24
 -12 12 -1 0 0.22
 -12 -12 -2 1.98 0.26
 -12 12 -2 2.36 0.25
 -12 12 2 2.39 0.24
 -12 -12 2 2.33 0.25
 -12 -12 3 0.76 0.23
 -12 12 3 0.87 0.22
 12 12 4 0.24 0.22
 -12 12 4 0.91 0.23
 -12 -12 4 0.94 0.23
 12 12 5 27.39 0.62
 12 -12 5 27.14 0.62
 -12 -12 5 26.57 0.6
 -12 -12 -6 3.22 0.29
 12 -12 6 3.16 0.27
 12 12 6 3.14 0.27
 -12 -12 -7 1.25 0.26
 -12 12 -7 1.75 0.27
 12 12 7 1.6 0.25
 12 -12 7 1.6 0.25
 -12 -12 -8 1.56 0.28
 -12 12 -8 1.62 0.28
 12 -12 8 1.87 0.25
 12 12 8 1.94 0.26
 -12 -12 -9 0.14 0.27
 -12 12 -9 0.21 0.26
 12 12 9 0.24 0.24
 12 -12 9 0.51 0.24
 -12 -12 -10 0.65 0.29
 -12 12 -10 0.88 0.28
 -12 12 10 1.18 0.23
 12 12 10 0.85 0.25
 12 -12 10 0.73 0.25
 -12 12 10 0.72 0.3
 -12 12 -11 0.45 0.28
 -12 -12 -11 0.44 0.29
 -12 12 11 0.37 0.23
 -12 -12 11 0.41 0.23
 -12 12 11 0.34 0.3
 12 12 11 0.7 0.26
 12 -12 11 0.78 0.26
 12 12 12 1.79 0.28
 12 -12 12 1.48 0.28
 12 -12 13 1.15 0.28
 12 12 13 1.39 0.28
 -12 -13 0 -0.17 0.24
 -12 -13 1 4.38 0.29
 -12 -13 -1 3.76 0.29
 -12 -13 2 0.51 0.24
 -12 -13 3 1.42 0.24
 12 13 5 1.96 0.25
 12 13 6 1.74 0.25
 12 -13 6 1.97 0.26
 12 13 7 5.32 0.32
 12 -13 7 4.79 0.3
 12 13 8 -0.3 0.24
 12 -13 8 -0.04 0.24
 -13 0 0 0.64 0.21
 13 0 0 -0.01 0.18
 -13 0 -1 0.31 0.2
 13 0 1 0.01 0.17
 -13 0 -2 0.58 0.2
 13 0 2 0.14 0.18
 -13 0 -3 0.14 0.2
 13 0 3 0.01 0.17
 -13 0 -4 4.05 0.27
 13 0 4 3.65 0.25
 -13 0 -5 -0.1 0.21
 13 0 5 -0.1 0.18
 -13 0 5 0.13 0.18
 -13 0 -6 8.95 0.38
 13 0 6 8.77 0.35
 -13 0 -7 -0.33 0.23
 13 0 7 -0.17 0.19
 -13 0 7 -0.22 0.19
 -13 0 8 0.17 0.2
 13 0 8 0.27 0.19
 -13 0 9 0.1 0.19
 13 0 9 0.21 0.19
 -13 0 10 3.1 0.27
 -13 0 11 0.15 0.23
 -13 0 12 18.24 0.54
 -13 0 -12 18.15 0.58
 -13 1 0 0.28 0.21
 -13 -1 0 0.26 0.21
 13 1 0 -0.03 0.18
 13 -1 0 0.04 0.18
 -13 -1 -1 22.91 0.56
 -13 1 -1 21.58 0.55
 13 1 1 22.64 0.57
 13 -1 1 22.02 0.56
 -13 -1 -2 4.97 0.28
 -13 1 -2 5 0.29
 13 1 2 4.43 0.27
 13 -1 2 4.66 0.27
 -13 -1 -3 24.76 0.59
 -13 1 -3 24.67 0.59
 13 1 3 23.53 0.58
 13 -1 3 24.15 0.59
 -13 -1 -4 0.78 0.22
 -13 1 -4 0.28 0.21
 13 1 4 0.52 0.19
 13 -1 4 0.67 0.19
 -13 1 -5 2.32 0.25
 -13 -1 -5 2.12 0.24
 13 1 5 2.39 0.23
 -13 -1 5 2.55 0.23
 13 -1 5 1.91 0.22
 -13 1 5 2.34 0.23
 -13 -1 -6 -0.12 0.22
 -13 1 -6 0.07 0.22
 13 1 6 0.17 0.17
 13 -1 6 -0.08 0.18
 -13 -1 6 -0.02 0.19
 -13 1 6 0.2 0.19
 -13 -1 -7 21.75 0.59
 -13 1 -7 22.42 0.59
 -13 1 7 21.99 0.56
 13 1 7 21.97 0.56
 13 -1 7 22.49 0.57
 -13 -1 7 21.88 0.56
 13 1 8 7.67 0.34
 13 -1 8 7.63 0.33
 -13 -1 8 7.97 0.34
 -13 1 8 8.17 0.35
 13 1 9 7.05 0.33
 13 -1 9 7.54 0.33
 -13 -1 9 7.52 0.34
 -13 1 9 7.07 0.34
 -13 -1 10 1.72 0.25
 -13 1 10 1.96 0.26
 -13 -1 11 3.67 0.29
 -13 1 11 3.41 0.29
 -13 -1 12 15.95 0.5
 -13 1 12 16.36 0.51
 -13 -1 -12 15.9 0.54
 -13 1 -12 14.68 0.53
 -13 -2 0 -0.01 0.2
 -13 2 0 0.05 0.2
 13 2 0 -0.24 0.18
 13 -2 0 -0.06 0.18
 -13 -2 -1 3.51 0.26
 -13 2 -1 2.93 0.25
 13 2 1 3.18 0.24
 13 -2 1 2.99 0.24
 -13 -2 -2 0.36 0.21
 -13 2 -2 0.38 0.2
 13 2 2 0.07 0.18
 13 -2 2 0.15 0.18
 -13 -2 -3 0.72 0.21
 -13 2 -3 0.56 0.2
 13 2 3 0.45 0.18
 13 -2 3 0.54 0.18
 -13 -2 -4 5.26 0.3
 -13 2 -4 5.36 0.29
 13 2 4 5.17 0.28
 13 -2 4 5.09 0.28
 -13 -2 -5 0.76 0.23
 -13 2 -5 0.88 0.22
 13 2 5 0.76 0.19
 13 -2 5 0.77 0.2
 -13 -2 5 0.79 0.19
 -13 2 5 0.75 0.2
 -13 -2 -6 7.18 0.35
 -13 2 -6 7.28 0.34
 13 2 6 6.76 0.32
 13 -2 6 7.93 0.32
 -13 -2 6 7.82 0.32
 -13 2 6 7.43 0.33
 -13 -2 -7 3.31 0.29
 -13 2 -7 3.03 0.28
 13 2 7 3.02 0.25
 13 -2 7 3.54 0.26
 -13 -2 7 3.15 0.25
 -13 2 7 3.23 0.26
 -13 -2 8 9.84 0.37
 13 2 8 9.61 0.36
 -13 2 8 9.79 0.37
 13 -2 8 9.69 0.37
 -13 -2 9 0.29 0.21
 -13 2 9 0.27 0.21
 13 2 9 0.49 0.2
 13 -2 9 0.49 0.21
 13 -2 10 6.57 0.33
 -13 -2 10 5.42 0.32
 -13 2 10 6.25 0.34
 -13 -2 11 2.24 0.27
 -13 2 11 2.22 0.27
 -13 -2 -12 6.39 0.39
 -13 2 -12 6.35 0.38
 -13 -2 12 6.22 0.35
 -13 2 12 6.26 0.35
 -13 2 -17 1.11 0.29
 -13 -3 0 -0.06 0.2
 -13 3 0 -0.11 0.21
 13 3 0 -0.08 0.19
 13 -3 0 -0.16 0.19
 -13 -3 -1 0.49 0.2
 -13 3 -1 0.6 0.21
 13 3 1 0.7 0.19
 13 -3 1 0.64 0.19
 -13 -3 -2 6.79 0.32
 -13 3 -2 6.8 0.31
 13 3 2 6.84 0.31
 13 -3 2 6.73 0.31
 -13 -3 -3 1.35 0.23
 -13 3 -3 1.21 0.22
 13 3 3 1.15 0.2
 13 -3 3 1.36 0.2
 -13 -3 -4 23.67 0.58
 -13 3 -4 24.66 0.59
 13 3 4 23.04 0.58
 13 -3 4 21.92 0.56
 -13 -3 -5 2.6 0.26
 -13 3 -5 2.88 0.26
 -13 -3 5 2.68 0.24
 -13 3 5 2.87 0.24
 13 3 5 2.35 0.23
 13 -3 5 2.57 0.23
 -13 3 -6 11.55 0.41
 -13 -3 -6 10.35 0.4
 -13 -3 6 11.36 0.38
 -13 3 6 11.6 0.39
 13 3 6 11.32 0.39
 13 -3 6 10.31 0.38
 -13 -3 -7 6.34 0.34
 -13 3 -7 5.81 0.33
 13 -3 7 6.46 0.32
 -13 -3 7 6.76 0.31
 -13 3 7 7.22 0.32
 13 3 7 6.4 0.31
 -13 3 8 0.1 0.2
 13 3 8 0.16 0.2
 13 -3 8 0.23 0.2
 -13 -3 8 0.01 0.2
 -13 -3 9 3.21 0.27
 -13 3 9 3.12 0.27
 13 3 9 3.19 0.26
 13 -3 9 3.25 0.26
 13 3 10 4.45 0.29
 13 -3 10 4.71 0.3
 -13 3 10 4.89 0.31
 -13 -3 10 5.07 0.3
 -13 -3 -11 2.03 0.29
 -13 3 -11 2.49 0.29
 -13 3 11 2.66 0.28
 -13 -3 11 2.21 0.27
 -13 -3 -12 -0.1 0.27
 -13 3 -12 -0.07 0.26
 -13 -3 12 -0.13 0.24
 -13 3 12 -0.13 0.24
 -13 3 -16 0.67 0.29
 -13 3 -17 8.74 0.43
 -13 4 0 -0.17 0.21
 -13 -4 0 -0.08 0.2
 13 4 0 0.23 0.18
 13 -4 0 -0.29 0.2
 -13 -4 -1 14.48 0.43
 -13 4 -1 13.56 0.42
 13 4 1 13.61 0.43
 13 -4 1 13.77 0.43
 -13 -4 -2 11.54 0.39
 -13 4 -2 11.58 0.39
 13 4 2 11.87 0.4
 13 -4 2 11.61 0.4
 -13 -4 -3 0.21 0.21
 -13 4 -3 -0.03 0.21
 13 4 3 0.41 0.19
 13 -4 3 0.08 0.18
 -13 -4 -4 22.32 0.57
 -13 4 -4 22.76 0.57
 13 4 4 22.21 0.56
 13 -4 4 21.76 0.55
 -13 -4 -5 0.02 0.22
 -13 4 -5 0.04 0.22
 13 4 5 0.24 0.19
 13 -4 5 0.12 0.19
 -13 4 5 0.2 0.19
 -13 -4 -6 0.5 0.23
 -13 4 -6 0.64 0.23
 13 4 6 1.38 0.21
 13 -4 6 0.8 0.2
 -13 -4 6 1.14 0.2
 -13 4 6 1.16 0.21
 -13 -4 -7 3.73 0.31
 -13 4 -7 3.56 0.3
 13 4 7 3.93 0.27
 13 -4 7 4.36 0.28
 -13 -4 7 4.49 0.27
 -13 4 7 4.06 0.27
 13 -4 8 0.67 0.21
 -13 -4 8 0.65 0.21
 -13 4 8 0.43 0.22
 13 4 8 0.47 0.21
 -13 -4 9 0.39 0.21
 -13 4 9 0.33 0.22
 13 4 9 0.56 0.21
 13 -4 9 0.15 0.2
 -13 -4 10 0.43 0.22
 -13 4 10 0.47 0.22
 13 4 10 0.52 0.22
 13 -4 10 0.83 0.22
 -13 -4 -11 0.72 0.25
 -13 4 -11 0.53 0.25
 -13 -4 11 0.87 0.24
 -13 4 11 0.92 0.25
 -13 -4 -12 -0.07 0.26
 -13 4 -12 0.13 0.27
 -13 -4 12 -0.15 0.24
 -13 4 12 0.14 0.23
 -13 4 -14 1.2 0.29
 -13 4 -15 34.5 0.84
 -13 4 -16 0.91 0.3
 -13 -5 0 0.06 0.2
 -13 5 0 0.09 0.2
 13 5 0 -0.21 0.2
 -13 -5 -1 2.78 0.25
 -13 5 -1 2.71 0.24
 -13 -5 1 2.87 0.26
 13 5 1 2.59 0.23
 13 -5 1 2.38 0.24
 -13 -5 -2 -0.07 0.21
 -13 5 -2 0.04 0.2
 13 5 2 -0.03 0.19
 13 -5 2 0.05 0.19
 -13 -5 -3 2.74 0.26
 -13 5 -3 2.64 0.26
 13 5 3 2.56 0.23
 13 -5 3 2.33 0.24
 -13 -5 -4 15.72 0.47
 -13 5 -4 16.05 0.47
 13 5 4 15.87 0.46
 13 -5 4 16.12 0.46
 13 -5 5 5.77 0.3
 -13 -5 -5 6.25 0.33
 -13 5 -5 6.64 0.33
 13 5 5 6.1 0.3
 -13 -5 -6 21.17 0.57
 -13 5 -6 21.87 0.57
 13 5 6 21.38 0.55
 -13 -5 6 22.46 0.54
 -13 5 6 21.02 0.54
 13 -5 6 21.42 0.55
 13 5 7 5.93 0.3
 13 -5 7 6.57 0.31
 -13 -5 7 6.21 0.31
 -13 5 7 6.15 0.31
 13 5 8 3.94 0.27
 -13 -5 8 3.89 0.28
 13 -5 8 3.59 0.27
 -13 5 8 3.68 0.28
 -13 5 9 1.02 0.24
 -13 -5 9 1.26 0.22
 13 5 9 1.45 0.23
 13 -5 9 1.7 0.24
 -13 -5 10 2.12 0.26
 -13 5 10 2.19 0.27
 13 -5 10 2.5 0.26
 13 5 10 2.14 0.25
 -13 5 -11 6.46 0.37
 13 5 11 6.78 0.34
 13 -5 11 7.33 0.35
 -13 5 11 6.8 0.35
 -13 -5 11 6.76 0.34
 -13 5 -12 0.25 0.28
 -13 5 -13 -0.1 0.28
 -13 5 -14 -0.06 0.29
 -13 -6 0 0.11 0.21
 -13 6 0 0.01 0.2
 -13 -6 1 12.34 0.41
 -13 6 1 13.16 0.41
 -13 -6 -1 13.05 0.41
 -13 6 -1 12.66 0.4
 13 6 1 12.14 0.41
 13 -6 1 12.39 0.41
 -13 -6 -2 1.42 0.23
 -13 6 -2 1.41 0.23
 13 -6 2 1.11 0.21
 13 6 2 1.44 0.22
 -13 -6 -3 2.74 0.26
 -13 6 -3 2.69 0.25
 13 6 3 2.94 0.24
 13 -6 3 2.66 0.25
 -13 6 -4 2.26 0.25
 -13 -6 -4 1.81 0.25
 13 6 4 1.67 0.23
 13 -6 4 1.97 0.22
 -13 -6 -5 1.15 0.24
 -13 6 -5 1.26 0.24
 13 6 5 0.85 0.21
 13 -6 5 0.6 0.2
 -13 -6 -6 0.35 0.25
 -13 6 -6 0.84 0.24
 13 6 6 0.92 0.21
 13 -6 6 0.99 0.22
 -13 -6 6 0.79 0.21
 -13 6 6 1 0.22
 -13 -6 7 26.4 0.61
 -13 6 7 25.5 0.62
 13 6 7 25.41 0.62
 13 -6 7 26.53 0.63
 13 6 8 7.53 0.34
 13 -6 8 6.89 0.33
 -13 -6 8 7.39 0.33
 -13 6 8 7.23 0.34
 -13 -6 9 7.79 0.34
 -13 6 9 8.18 0.36
 13 6 9 8.27 0.36
 13 -6 9 8.57 0.36
 -13 -6 -10 0.23 0.24
 -13 -6 10 0.4 0.22
 -13 6 10 0.71 0.24
 13 6 10 0.39 0.22
 13 -6 10 0.4 0.22
 -13 -6 -11 0.09 0.25
 -13 6 -11 0.18 0.25
 -13 -6 11 0.49 0.24
 -13 6 11 0.26 0.24
 -13 6 -11 -0.46 0.3
 13 6 11 0.54 0.23
 13 -6 11 0.29 0.23
 -13 6 -12 0.12 0.28
 -13 -7 0 0.09 0.21
 -13 7 0 -0.07 0.2
 -13 -7 -1 2.49 0.25
 -13 7 -1 2.82 0.25
 -13 -7 1 2.55 0.26
 -13 7 1 2.87 0.25
 13 -7 1 2.37 0.24
 13 7 1 2.63 0.25
 -13 -7 -2 1.23 0.23
 -13 7 -2 1.09 0.23
 13 7 2 1 0.21
 13 -7 2 1.13 0.22
 -13 -7 -3 -0.04 0.23
 -13 7 -3 0.2 0.22
 13 7 3 0.08 0.21
 13 -7 3 -0.19 0.21
 -13 7 -4 14.29 0.44
 -13 -7 -4 14.56 0.45
 13 7 4 13.79 0.43
 13 -7 4 13.43 0.43
 -13 -7 -5 0.98 0.24
 -13 7 -5 0.91 0.24
 13 -7 5 0.85 0.22
 13 7 5 1 0.22
 13 -7 6 6.95 0.33
 13 7 6 7.22 0.33
 13 7 7 1.24 0.22
 13 -7 7 1.62 0.23
 -13 -7 7 1.4 0.23
 -13 7 7 1.42 0.24
 13 -7 8 1.81 0.25
 -13 -7 8 1.5 0.23
 -13 7 8 1.93 0.25
 13 7 8 2.07 0.24
 -13 -7 9 0.62 0.23
 -13 7 -9 0.54 0.29
 13 7 9 0.55 0.23
 -13 7 9 0.67 0.23
 13 -7 9 0.88 0.23
 -13 -7 -10 1.05 0.27
 -13 7 -10 0.95 0.27
 -13 7 -10 0.97 0.3
 13 7 10 1.9 0.26
 -13 7 10 1.32 0.26
 13 -7 10 1.46 0.25
 -13 -7 10 0.82 0.24
 -13 -7 -11 0.49 0.28
 -13 7 -11 0.71 0.28
 -13 -7 11 0.82 0.25
 -13 7 11 0.81 0.26
 13 7 11 0.79 0.24
 13 -7 11 0.85 0.25
 13 7 12 3.63 0.3
 13 -7 12 4.13 0.31
 -13 -8 0 -0.45 0.24
 -13 8 0 -0.47 0.23
 -13 8 -1 3.54 0.27
 -13 -8 1 2.94 0.27
 -13 8 1 2.92 0.26
 -13 -8 -1 2.85 0.27
 -13 8 2 4.21 0.29
 -13 -8 -2 4.03 0.3
 -13 8 -2 3.66 0.29
 -13 -8 2 4.11 0.29
 13 8 2 4.73 0.29
 13 -8 2 3.66 0.27
 -13 -8 -3 9.53 0.38
 -13 8 -3 9.48 0.37
 13 8 3 10.12 0.38
 13 -8 3 10.56 0.38
 -13 -8 -4 0.47 0.24
 -13 8 -4 0.61 0.23
 13 8 4 0.46 0.21
 13 -8 4 0.54 0.22
 -13 -8 -5 1.52 0.27
 -13 8 -5 1.58 0.26
 13 8 5 1.46 0.23
 13 -8 5 1.72 0.23
 13 8 6 1.02 0.22
 13 -8 6 1.6 0.24
 -13 8 -7 2.75 0.33
 -13 8 7 2.57 0.26
 13 8 7 2.44 0.27
 13 -8 7 3.01 0.27
 13 8 8 0.37 0.23
 13 -8 8 0.58 0.23
 -13 8 -8 0.53 0.28
 -13 8 8 0.4 0.23
 -13 -8 8 0.15 0.22
 -13 -8 9 0.22 0.23
 13 8 9 0.93 0.24
 -13 8 9 0.6 0.24
 13 -8 9 0.99 0.24
 -13 -8 -10 0.51 0.27
 -13 8 -10 0.25 0.26
 13 8 10 0.25 0.23
 -13 8 10 0.59 0.24
 -13 -8 10 0.57 0.24
 13 -8 10 0.79 0.25
 -13 8 -11 2.64 0.31
 -13 -8 11 2.67 0.28
 13 8 11 2.65 0.29
 13 -8 11 2.83 0.29
 13 8 12 3.08 0.3
 13 -8 12 3.01 0.3
 13 8 13 0.47 0.26
 13 -8 13 0.34 0.26
 -13 -9 0 -0.35 0.25
 -13 9 0 -0.43 0.25
 -13 -9 1 9.41 0.37
 -13 -9 -1 9.29 0.38
 -13 9 1 9.62 0.36
 -13 9 -1 9.24 0.37
 -13 9 -2 1.74 0.27
 -13 -9 2 2.04 0.27
 -13 9 2 1.78 0.26
 -13 -9 -2 1.86 0.28
 13 9 2 2.47 0.25
 -13 -9 3 8.19 0.36
 -13 -9 -3 8.06 0.37
 13 9 3 8.69 0.36
 13 -9 3 8.64 0.36
 -13 9 -3 7.91 0.36
 -13 9 -3 8.67 0.44
 13 9 4 4.96 0.3
 13 -9 4 4.64 0.3
 -13 -9 -4 4.32 0.31
 -13 9 -4 4.82 0.31
 -13 9 -4 4.32 0.36
 13 9 5 -0.32 0.23
 13 -9 5 -0.24 0.23
 -13 9 -5 -0.19 0.27
 13 9 6 20.02 0.53
 13 -9 6 19.31 0.53
 13 9 7 0.1 0.23
 13 -9 7 0.19 0.23
 13 -9 8 29.22 0.68
 -13 9 8 28.54 0.66
 13 9 8 29.35 0.68
 -13 -9 -9 1.68 0.29
 -13 9 -9 1.61 0.28
 13 9 9 2.05 0.27
 13 -9 9 1.79 0.26
 -13 -9 9 1.75 0.26
 -13 9 9 1.97 0.27
 -13 -9 -10 -0.17 0.28
 -13 9 -10 0.08 0.27
 13 9 10 -0.04 0.23
 -13 -9 10 -0.15 0.23
 13 -9 10 0.29 0.25
 -13 9 10 0.37 0.24
 13 -9 11 2.35 0.29
 13 9 11 2.61 0.29
 -13 9 12 -0.26 0.31
 13 9 12 0.01 0.26
 13 -9 12 0.01 0.26
 -13 9 13 -0.23 0.3
 13 -9 13 0.07 0.26
 13 9 13 -0.12 0.26
 -13 -10 0 -0.31 0.25
 -13 10 0 -0.41 0.24
 -13 10 0 0.19 0.27
 -13 -10 -1 1.85 0.28
 -13 10 -1 1.96 0.27
 -13 -10 1 2.16 0.27
 -13 10 1 2.53 0.26
 -13 -10 2 0.72 0.25
 -13 10 2 0.77 0.24
 -13 -10 -2 0.67 0.27
 -13 10 -2 0.58 0.25
 -13 10 2 1.27 0.3
 -13 -10 3 6.36 0.33
 -13 10 3 7.04 0.34
 -13 -10 -3 6.52 0.35
 -13 10 -3 5.88 0.33
 13 10 3 7.17 0.34
 -13 10 3 6.99 0.41
 -13 10 -4 -0.34 0.26
 13 10 4 -0.23 0.24
 13 -10 4 -0.48 0.23
 -13 -10 -4 -0.49 0.28
 -13 10 4 0.12 0.27
 13 10 5 0.75 0.24
 13 -10 5 0.56 0.23
 -13 10 5 0.46 0.27
 13 10 6 -0.02 0.22
 13 -10 6 -0.01 0.23
 -13 10 6 0.08 0.28
 13 -10 7 1.15 0.24
 13 10 7 0.91 0.24
 -13 10 7 0.96 0.3
 -13 -10 -8 -0.06 0.26
 -13 10 -8 0.16 0.25
 13 10 8 -0.01 0.24
 13 -10 8 0.14 0.24
 -13 10 8 0.26 0.28
 -13 -10 -9 3.84 0.34
 -13 10 -9 3.61 0.33
 -13 10 9 4.5 0.3
 13 10 9 3.89 0.3
 -13 10 9 4.58 0.37
 13 -10 9 3.91 0.3
 -13 -10 -10 0.54 0.29
 -13 10 -10 0.11 0.27
 13 10 10 0.18 0.25
 13 -10 10 0.39 0.25
 -13 -10 10 0.09 0.23
 -13 10 10 0.31 0.25
 -13 10 10 0.11 0.29
 13 10 11 0.13 0.26
 13 -10 11 -0.06 0.25
 -13 10 11 0.38 0.3
 13 10 12 0.92 0.28
 13 -10 12 1.24 0.29
 -13 10 12 1.41 0.32
 -13 -11 0 -0.59 0.27
 -13 11 0 -0.59 0.25
 -13 -11 1 0.64 0.25
 -13 11 1 0.68 0.24
 -13 -11 -1 0.74 0.26
 -13 11 -1 0.76 0.25
 -13 -11 -2 9.81 0.39
 -13 11 -2 10.32 0.39
 -13 -11 2 10.25 0.38
 -13 11 2 10.16 0.37
 -13 -11 -3 -0.48 0.28
 -13 11 -3 -0.28 0.26
 -13 -11 3 -0.37 0.25
 -13 11 3 0.04 0.23
 13 11 4 1.37 0.25
 13 -11 4 1.82 0.26
 -13 11 4 1.8 0.26
 -13 -11 4 2.02 0.27
 13 11 5 3.03 0.28
 13 -11 5 3.11 0.28
 13 -11 6 2.48 0.28
 13 11 6 2.55 0.28
 -13 -11 -7 1.04 0.27
 13 11 7 1.25 0.25
 13 -11 7 1.37 0.26
 -13 11 -8 -0.01 0.25
 -13 -11 -8 0.18 0.28
 13 -11 8 0.11 0.24
 13 11 8 -0.06 0.24
 -13 -11 -9 0.24 0.28
 -13 11 -9 0.28 0.27
 13 11 9 0.34 0.25
 13 -11 9 0.2 0.26
 13 -11 10 5.45 0.34
 13 11 10 5.87 0.34
 13 11 11 0.04 0.26
 13 -11 11 0.18 0.26
 13 -11 12 0.47 0.28
 13 11 12 0.32 0.27
 -13 -12 0 -0.11 0.25
 -13 12 0 -0.23 0.24
 -13 -12 1 -0.34 0.25
 -13 12 1 -0.09 0.23
 -13 -12 -1 -0.36 0.26
 -13 12 -1 -0.26 0.24
 -13 -12 -2 -0.39 0.26
 -13 12 -2 -0.16 0.25
 -13 -12 2 0.17 0.24
 -13 12 2 -0.09 0.23
 -13 -12 3 4.57 0.3
 -13 12 3 4.05 0.28
 -13 -12 4 1.41 0.26
 -13 12 4 1.63 0.25
 13 12 5 0.12 0.24
 13 -12 5 -0.21 0.24
 -13 12 5 0.63 0.25
 -13 -12 5 0.68 0.26
 13 12 6 12.55 0.43
 13 -12 6 12.48 0.43
 -13 -12 -6 11.57 0.44
 13 -12 7 4.87 0.33
 13 12 7 5.12 0.33
 -13 -12 -7 4.75 0.35
 -13 12 -7 4.84 0.33
 13 12 8 0.95 0.26
 13 -12 8 1.18 0.27
 -13 -12 -8 0.92 0.29
 -13 12 -8 1.45 0.29
 13 -12 9 -0.26 0.26
 13 12 9 -0.44 0.26
 -13 -12 -9 -0.15 0.29
 -13 12 -9 -0.15 0.27
 13 12 10 -0.35 0.28
 13 -12 10 -0.2 0.27
 13 12 11 -0.23 0.28
 13 -12 11 0.01 0.28
 13 -12 12 1.02 0.29
 14 0 0 24.87 0.63
 -14 0 0 26.2 0.63
 14 0 1 0.36 0.2
 -14 0 -1 0.27 0.23
 14 0 2 30.05 0.71
 -14 0 -2 30.7 0.7
 14 0 3 -0.11 0.2
 -14 0 -3 -0.31 0.23
 14 0 4 7.76 0.34
 -14 0 -4 8.61 0.37
 14 0 5 -0.08 0.2
 -14 0 -5 -0.08 0.23
 -14 0 6 1.5 0.23
 14 0 6 1.73 0.23
 -14 0 -6 1.16 0.26
 -14 0 7 0.02 0.21
 14 0 7 -0.16 0.2
 -14 0 -7 -0.16 0.26
 -14 0 8 4.95 0.31
 14 0 8 5.3 0.32
 -14 0 9 -0.29 0.23
 14 0 9 -0.05 0.22
 -14 0 10 -0.21 0.25
 14 0 10 -0.01 0.22
 14 0 11 -0.1 0.23
 14 1 0 1.5 0.23
 14 -1 0 1.28 0.23
 -14 -1 0 1.5 0.25
 -14 1 0 1.78 0.26
 14 1 1 0.51 0.2
 14 -1 1 0.66 0.22
 -14 -1 -1 0.87 0.23
 -14 1 -1 0.97 0.24
 14 -1 2 6.47 0.33
 14 1 2 6.75 0.33
 -14 -1 -2 6.15 0.32
 -14 1 -2 6.58 0.33
 14 1 3 0.1 0.2
 14 -1 3 0.03 0.2
 -14 -1 -3 0.16 0.22
 -14 1 -3 0.19 0.22
 14 -1 4 4.52 0.28
 -14 -1 -4 5.14 0.31
 -14 1 -4 5.13 0.31
 14 1 5 0.05 0.2
 14 -1 5 0.21 0.19
 -14 -1 -5 -0.22 0.23
 -14 1 -5 -0.27 0.24
 -14 -1 6 1.42 0.23
 -14 1 6 1.5 0.24
 14 1 6 1.8 0.23
 14 -1 6 1.14 0.22
 -14 -1 -6 1.53 0.26
 -14 1 -6 1.13 0.26
 -14 -1 7 0.69 0.22
 -14 1 7 0.38 0.22
 14 1 7 0.25 0.21
 14 -1 7 0.48 0.21
 -14 -1 -7 0.15 0.27
 -14 1 -7 0.46 0.26
 -14 -1 8 0.14 0.22
 -14 1 8 0.2 0.23
 14 1 8 -0.17 0.22
 14 -1 8 -0.03 0.22
 -14 -1 9 1.32 0.25
 14 1 9 1.7 0.25
 14 -1 9 1.63 0.25
 -14 1 9 1.56 0.26
 -14 -1 10 2.3 0.27
 -14 1 10 1.93 0.28
 14 1 10 2.67 0.27
 14 -1 10 2.6 0.26
 14 1 11 0.27 0.23
 14 -1 11 -0.06 0.23
 14 2 0 32.81 0.74
 14 -2 0 31.37 0.73
 -14 -2 0 30.99 0.72
 -14 2 0 32 0.72
 14 2 1 2.06 0.25
 14 -2 1 2.06 0.24
 -14 -2 -1 2.14 0.26
 -14 2 -1 2.05 0.25
 14 2 2 12.18 0.43
 14 -2 2 11.9 0.42
 -14 -2 -2 12.03 0.42
 -14 2 -2 12.19 0.42
 14 2 3 -0.05 0.2
 14 -2 3 0.21 0.2
 -14 -2 -3 -0.01 0.22
 -14 2 -3 -0.08 0.23
 14 2 4 0.49 0.21
 14 -2 4 0.55 0.2
 -14 -2 -4 0.59 0.24
 -14 2 -4 0.43 0.23
 14 2 5 0.36 0.2
 14 -2 5 0.29 0.21
 -14 -2 -5 0.05 0.23
 -14 2 -5 0.01 0.23
 -14 -2 6 -0.07 0.2
 -14 2 6 0.22 0.21
 14 2 6 0.28 0.21
 14 -2 6 0.25 0.21
 -14 -2 -6 -0.06 0.24
 -14 2 -6 -0.07 0.24
 -14 -2 7 0.76 0.22
 -14 2 7 0.77 0.23
 14 2 7 0.66 0.22
 14 -2 7 0.85 0.22
 -14 -2 -7 0.25 0.26
 -14 2 -7 0.35 0.26
 14 2 8 0.32 0.22
 -14 -2 8 0.23 0.23
 -14 2 8 0.19 0.23
 14 -2 8 0.54 0.22
 -14 -2 9 0.2 0.23
 -14 2 9 -0.08 0.23
 14 2 9 0.31 0.22
 14 -2 9 0.27 0.23
 14 2 10 4.94 0.32
 14 -2 10 5.22 0.32
 -14 -2 10 5.19 0.33
 -14 2 10 5.42 0.34
 14 2 11 7.43 0.36
 14 -2 11 7.72 0.37
 14 3 0 0.45 0.22
 14 -3 0 0.47 0.22
 -14 -3 0 0.71 0.24
 -14 3 0 0.63 0.23
 14 3 1 1.87 0.24
 14 -3 1 1.85 0.24
 -14 -3 -1 2.09 0.26
 -14 3 -1 2.04 0.25
 -14 -3 1 2.17 0.27
 14 3 2 4.7 0.3
 14 -3 2 4.11 0.29
 -14 -3 -2 4.55 0.3
 -14 3 -2 4.3 0.3
 14 3 3 0.29 0.2
 14 -3 3 0.3 0.21
 -14 -3 -3 0.59 0.23
 -14 3 -3 0.42 0.23
 14 3 4 4.85 0.3
 14 -3 4 5.06 0.3
 -14 -3 -4 4.71 0.31
 -14 3 -4 5.47 0.32
 14 3 5 0.28 0.21
 14 -3 5 0.27 0.21
 -14 -3 -5 -0.1 0.24
 -14 3 -5 -0.01 0.24
 -14 -3 -6 23.3 0.61
 -14 3 -6 24.2 0.62
 -14 -3 6 23.38 0.59
 -14 3 6 23.99 0.59
 14 3 6 22.04 0.59
 14 -3 6 23.1 0.6
 -14 -3 7 1.86 0.24
 -14 3 7 2.23 0.26
 14 3 7 1.71 0.25
 14 -3 7 1.99 0.25
 -14 -3 -7 1.59 0.28
 -14 3 -7 1.61 0.28
 14 3 8 0.36 0.22
 14 -3 8 0.25 0.22
 -14 -3 8 0.58 0.24
 -14 3 8 0.38 0.23
 14 -3 9 0.09 0.22
 -14 -3 9 -0.1 0.23
 -14 3 9 -0.03 0.22
 14 3 9 0.27 0.23
 14 3 10 4.02 0.3
 14 -3 10 4.2 0.3
 -14 -3 10 3.15 0.29
 -14 3 10 4.23 0.32
 14 3 11 0.16 0.24
 14 -3 11 -0.03 0.23
 14 3 12 0.25 0.25
 14 -3 12 0.09 0.25
 14 4 0 27.55 0.66
 -14 -4 0 26.31 0.64
 -14 4 0 26.78 0.64
 14 4 1 13.15 0.45
 14 -4 1 13.64 0.45
 -14 -4 1 13.17 0.45
 -14 4 1 13.91 0.46
 -14 -4 -1 13.48 0.45
 -14 4 -1 13.09 0.44
 14 4 2 4.44 0.3
 14 -4 2 3.63 0.28
 -14 -4 -2 3.48 0.3
 -14 4 -2 4.09 0.3
 14 4 3 22.23 0.59
 14 -4 3 23.24 0.6
 -14 -4 -3 23.98 0.61
 -14 4 -3 24.04 0.6
 14 4 4 5.3 0.31
 14 -4 4 5.4 0.31
 -14 -4 -4 5.14 0.33
 -14 4 -4 5.55 0.33
 14 4 5 0.37 0.21
 14 -4 5 0.52 0.21
 -14 -4 -5 0.26 0.25
 -14 4 -5 0.51 0.25
 -14 -4 -6 5.79 0.34
 -14 4 -6 5.92 0.34
 14 4 6 5.92 0.32
 -14 4 6 6.21 0.32
 14 -4 6 5.74 0.32
 -14 4 -7 1.78 0.29
 14 4 7 1.74 0.25
 14 -4 7 1.78 0.25
 -14 -4 -7 2.27 0.3
 -14 4 7 1.99 0.25
 -14 -4 7 2.11 0.25
 14 4 8 1.45 0.25
 -14 4 8 2.2 0.26
 -14 -4 8 2.01 0.25
 14 -4 8 1.96 0.26
 14 4 9 9.28 0.4
 14 -4 9 9.92 0.4
 -14 -4 9 10.15 0.4
 -14 4 9 10.29 0.41
 -14 -4 10 4.92 0.32
 -14 4 10 4.65 0.33
 14 4 10 5.1 0.33
 14 -4 10 5.04 0.32
 14 4 11 14.69 0.49
 14 -4 11 14.72 0.49
 14 4 12 4.64 0.33
 14 -4 12 4.61 0.33
 -14 -5 0 1.65 0.25
 -14 5 0 2.08 0.26
 14 5 1 5.06 0.3
 14 -5 1 5.28 0.32
 -14 5 1 5.17 0.32
 -14 -5 -1 5.51 0.31
 -14 5 -1 5.41 0.32
 -14 -5 1 4.81 0.31
 14 5 2 1.31 0.23
 14 -5 2 1.2 0.24
 -14 -5 -2 1.04 0.24
 -14 5 -2 1.09 0.24
 14 5 3 0.48 0.22
 14 -5 3 0.53 0.23
 -14 -5 -3 0.59 0.25
 -14 5 -3 0.57 0.24
 14 5 4 0.15 0.21
 14 -5 4 0.2 0.21
 -14 -5 -4 0.37 0.24
 -14 5 -4 0.34 0.24
 14 -5 5 1.55 0.24
 14 5 5 0.89 0.22
 -14 -5 -5 0.78 0.26
 -14 5 -5 1.28 0.26
 -14 -5 -6 6 0.35
 -14 5 -6 6.76 0.35
 14 -5 6 6.47 0.33
 14 5 6 6.35 0.33
 14 5 7 0.3 0.22
 14 -5 7 0.19 0.21
 -14 -5 7 0.26 0.21
 -14 5 7 -0.01 0.23
 -14 -5 8 2.63 0.26
 14 5 8 3.09 0.28
 -14 5 8 3.05 0.28
 14 -5 8 3.13 0.28
 14 -5 9 4.17 0.3
 -14 -5 9 3.08 0.29
 -14 5 9 3.28 0.3
 14 5 9 3.47 0.29
 14 5 10 -0.01 0.23
 14 -5 10 0.36 0.24
 14 5 11 0.69 0.25
 14 -5 11 1.2 0.27
 14 5 12 0.98 0.27
 14 -5 12 0.88 0.26
 -14 -6 0 0.3 0.23
 -14 6 0 0.42 0.23
 14 -6 1 9.03 0.38
 14 6 1 8.8 0.37
 -14 -6 -1 8.66 0.36
 -14 6 -1 9.64 0.37
 -14 -6 1 9.07 0.38
 -14 6 1 9.15 0.37
 14 6 2 0.23 0.21
 14 -6 2 0.29 0.22
 -14 -6 2 0.49 0.25
 -14 -6 -2 0.17 0.23
 -14 6 -2 0.18 0.23
 14 6 3 0.05 0.22
 14 -6 3 0.14 0.22
 -14 -6 -3 0.2 0.24
 -14 6 -3 -0.05 0.24
 14 6 4 2.02 0.25
 14 -6 4 1.7 0.25
 -14 -6 -4 1.88 0.27
 -14 6 -4 2.27 0.27
 -14 6 -5 5.75 0.33
 14 6 5 5.47 0.31
 14 -6 5 5.45 0.31
 -14 -6 -5 5.51 0.34
 14 6 6 8.46 0.37
 14 -6 6 8.22 0.36
 -14 -6 -6 8.37 0.39
 -14 6 -6 9.54 0.4
 14 6 7 1.86 0.25
 14 -6 7 1.96 0.26
 -14 -6 7 2.06 0.25
 -14 6 7 1.76 0.26
 14 6 8 0.46 0.23
 14 -6 8 0.23 0.23
 -14 -6 8 0.39 0.23
 -14 6 8 0.3 0.23
 14 6 9 10.38 0.41
 14 -6 9 10.8 0.42
 -14 -6 9 10.64 0.41
 -14 6 9 11.07 0.42
 14 6 10 4.85 0.33
 14 -6 10 4.87 0.33
 14 6 11 15.48 0.5
 14 -6 11 15.38 0.5
 14 6 12 3.56 0.32
 14 -6 12 3.39 0.31
 -14 -7 0 6.91 0.34
 -14 7 0 7.41 0.34
 -14 7 -1 0.11 0.22
 -14 7 1 0.07 0.22
 -14 -7 1 0.2 0.23
 -14 -7 -1 -0.03 0.23
 14 7 2 0.07 0.22
 14 -7 2 -0.23 0.23
 -14 7 2 0.17 0.24
 -14 -7 -2 -0.09 0.24
 -14 7 -2 -0.15 0.24
 -14 -7 2 -0.01 0.24
 14 -7 3 1.57 0.24
 14 7 3 1.4 0.24
 -14 -7 -3 1.2 0.26
 -14 7 -3 1.39 0.26
 14 7 4 0.66 0.23
 14 -7 4 0.83 0.24
 -14 -7 -4 0.96 0.27
 -14 7 -4 1.17 0.26
 -14 -7 -5 12.34 0.44
 -14 7 -5 13.39 0.45
 14 7 5 13.02 0.44
 14 -7 5 12.63 0.44
 14 -7 6 0.74 0.24
 14 7 6 0.65 0.23
 14 7 7 0.65 0.23
 14 -7 7 0.32 0.24
 14 7 8 0.69 0.24
 14 -7 8 0.8 0.25
 -14 -7 8 0.49 0.23
 -14 7 8 0.9 0.25
 14 7 9 0.97 0.25
 14 -7 9 1.01 0.25
 -14 -7 9 0.89 0.25
 -14 7 9 0.73 0.26
 14 7 10 1.78 0.27
 14 -7 10 1.49 0.27
 14 -7 11 1.88 0.29
 14 7 11 1.98 0.29
 14 -7 12 0.5 0.27
 -14 -8 0 7.96 0.37
 -14 8 0 8.34 0.36
 -14 -8 1 2.57 0.29
 -14 8 1 2.71 0.28
 -14 -8 -1 2.98 0.29
 -14 8 -1 2.92 0.28
 14 8 2 6.18 0.34
 -14 -8 2 6.33 0.35
 -14 8 2 5.68 0.34
 -14 -8 -2 5.79 0.35
 -14 8 -2 5.99 0.35
 14 8 3 2.08 0.26
 14 -8 3 1.89 0.26
 -14 -8 -3 1.09 0.28
 -14 8 -3 1.61 0.28
 -14 -8 3 1.52 0.28
 14 8 4 -0.27 0.24
 14 -8 4 -0.15 0.23
 -14 -8 -4 -0.41 0.27
 -14 8 -4 -0.24 0.26
 14 8 5 0.98 0.24
 14 -8 5 0.86 0.24
 -14 -8 -5 0.65 0.28
 -14 8 -5 0.94 0.27
 14 8 6 0.11 0.22
 14 -8 6 0.01 0.23
 14 8 7 2.21 0.27
 14 -8 7 1.7 0.26
 14 8 8 0.1 0.24
 14 -8 8 -0.18 0.24
 -14 8 8 0.11 0.23
 14 8 9 1.15 0.26
 14 -8 9 1.18 0.26
 14 -8 10 1.31 0.27
 14 8 10 1.45 0.27
 14 -8 11 0.42 0.27
 14 8 11 0.25 0.26
 -14 -9 0 0.4 0.26
 -14 9 0 0.28 0.24
 -14 -9 1 4.22 0.31
 -14 9 1 3.86 0.3
 -14 -9 -1 4.3 0.32
 -14 9 -1 4.11 0.31
 -14 -9 2 -0.15 0.25
 -14 9 2 -0.1 0.24
 -14 -9 -2 -0.02 0.26
 -14 9 -2 -0.19 0.26
 14 9 3 0.21 0.24
 14 -9 3 0.16 0.24
 -14 9 3 0.07 0.25
 -14 -9 -3 -0.21 0.28
 -14 9 -3 0.3 0.26
 -14 -9 3 0.16 0.26
 14 9 4 0.52 0.25
 14 -9 4 0.52 0.24
 -14 -9 -4 0.34 0.27
 -14 9 -4 0.47 0.26
 14 9 5 2.33 0.29
 14 -9 5 2.67 0.29
 14 9 6 0.47 0.24
 14 -9 6 0.08 0.25
 14 9 7 5.74 0.33
 14 -9 7 4.77 0.32
 14 9 8 3.01 0.3
 14 -9 8 3.11 0.3
 14 9 9 0.27 0.26
 14 -9 9 0.23 0.26
 14 -9 10 9.79 0.42
 14 9 10 8.84 0.41
 14 -9 11 0.41 0.27
 14 9 11 0.23 0.27
 -14 -10 0 21.63 0.58
 -14 10 0 21.24 0.56
 -14 -10 1 17.05 0.51
 -14 10 1 17.11 0.49
 -14 -10 -1 16.4 0.51
 -14 10 -1 17.11 0.51
 -14 -10 2 0.05 0.26
 -14 -10 -2 -0.46 0.3
 -14 10 -2 0.37 0.27
 -14 10 2 0.08 0.26
 -14 10 3 -0.21 0.27
 -14 -10 -3 -0.72 0.31
 -14 -10 3 -0.27 0.27
 14 10 4 3.22 0.3
 14 -10 4 3.74 0.31
 -14 10 -4 3.37 0.32
 -14 -10 -4 2.91 0.33
 -14 10 4 3.85 0.31
 -14 -10 4 3.73 0.32
 14 -10 5 -0.2 0.26
 14 10 5 -0.19 0.25
 14 10 6 -0.23 0.26
 14 -10 6 0.03 0.26
 14 10 7 2.77 0.29
 14 -10 7 2.58 0.29
 14 -10 8 0.95 0.27
 14 10 8 0.76 0.28
 14 10 9 13.84 0.49
 14 -10 9 14.06 0.49
 14 10 10 1.47 0.3
 14 -10 10 1.31 0.3
 -14 -11 0 0.89 0.28
 -14 11 0 0.85 0.27
 -14 -11 1 -0.21 0.27
 -14 11 1 -0.34 0.26
 -14 -11 -1 -0.38 0.29
 -14 11 -1 -0.26 0.27
 -14 -11 -2 4.42 0.34
 -14 11 -2 4.76 0.33
 -14 -11 2 4.8 0.33
 -14 11 2 4.95 0.32
 -14 -11 -3 4.57 0.35
 -14 11 -3 4.99 0.35
 -14 -11 3 5.27 0.33
 -14 11 3 5.06 0.32
 14 11 4 -0.06 0.26
 -14 11 4 0.02 0.26
 -14 -11 4 0.14 0.26
 14 11 5 0.86 0.27
 14 -11 5 0.8 0.27
 -14 -11 5 1.69 0.28
 -14 11 5 1.52 0.28
 14 11 6 2.86 0.31
 14 -11 6 3.05 0.31
 14 11 7 1.23 0.28
 14 -11 7 1.11 0.29
 14 11 8 0.06 0.26
 14 -11 8 -0.04 0.26
 14 -11 9 1.25 0.29
 14 11 9 1.12 0.29
 14 11 10 5.26 0.36
 14 -11 10 4.58 0.35
 -14 -12 0 4.53 0.34
 -14 12 0 4.41 0.33
 -14 -12 1 0.62 0.28
 -14 12 1 0.47 0.27
 -14 -12 -1 0.35 0.29
 -14 12 -1 0.77 0.28
 -14 -12 -2 3.21 0.34
 -14 12 -2 3.54 0.32
 -14 -12 2 3.34 0.32
 -14 12 2 3.65 0.31
 -14 -12 3 2.29 0.3
 -14 12 3 2.71 0.29
 -14 12 4 1.29 0.27
 -14 -12 4 1.39 0.28
 -14 -12 5 11.57 0.42
 -14 12 5 10.47 0.41
 14 12 6 1.57 0.3
 14 -12 6 1.76 0.3
 -14 -12 6 2.25 0.32
 -14 12 6 1.63 0.3
 14 12 7 6.58 0.37
 14 -12 7 6.54 0.37
 14 -12 8 4.78 0.35
 14 12 8 5.21 0.36
 14 12 9 -0.08 0.28
 14 -12 9 -0.3 0.29
 -15 0 0 0.15 0.24
 15 0 1 0.08 0.22
 -15 0 -1 0.28 0.24
 -15 0 1 0.26 0.25
 15 0 2 0.44 0.23
 -15 0 -2 0.96 0.26
 15 0 3 0.21 0.23
 -15 0 -3 0.12 0.24
 15 0 4 3.5 0.29
 -15 0 -4 4.11 0.32
 15 0 5 -0.16 0.23
 -15 0 -5 -0.26 0.27
 -15 0 -6 11.61 0.45
 15 0 6 11.06 0.43
 -15 0 7 -0.19 0.25
 15 0 7 0.11 0.24
 -15 0 -7 -0.56 0.3
 15 0 8 21.75 0.6
 15 0 9 0.33 0.25
 15 0 10 0.42 0.24
 15 0 11 0.05 0.26
 -15 -1 0 -0.09 0.25
 -15 1 0 -0.19 0.25
 15 1 1 16.07 0.52
 15 -1 1 17.17 0.52
 -15 -1 1 17.1 0.53
 -15 1 1 16.84 0.52
 -15 -1 -1 16.99 0.51
 -15 1 -1 16.43 0.51
 15 1 2 41.94 0.91
 15 -1 2 41.36 0.91
 -15 -1 -2 41.45 0.89
 -15 1 -2 42.52 0.89
 15 1 3 3.58 0.3
 15 -1 3 3.43 0.3
 -15 -1 -3 3.88 0.33
 -15 1 -3 3.76 0.32
 15 1 4 1.22 0.24
 15 -1 4 1.1 0.25
 -15 -1 -4 0.97 0.28
 -15 1 -4 0.59 0.27
 15 1 5 6.87 0.35
 15 -1 5 7.16 0.35
 -15 -1 -5 6.7 0.38
 -15 1 -5 7.54 0.38
 15 1 6 0.72 0.23
 15 -1 6 0.85 0.24
 -15 -1 -6 0.15 0.27
 -15 1 -6 0.36 0.27
 -15 -1 7 0.62 0.24
 -15 1 7 0.41 0.24
 15 1 7 0.36 0.24
 15 -1 7 0.6 0.24
 -15 -1 -7 0.06 0.29
 -15 1 -7 0.17 0.29
 15 1 8 0.41 0.25
 15 -1 8 0.76 0.25
 15 1 9 4.36 0.32
 15 -1 9 4.35 0.32
 15 1 10 3.05 0.3
 15 -1 10 2.97 0.3
 15 1 11 0.41 0.26
 15 -1 11 0.3 0.26
 -15 -2 0 0.07 0.25
 -15 2 0 -0.27 0.25
 15 2 1 0.3 0.23
 15 -2 1 0.48 0.25
 -15 2 1 0.36 0.27
 -15 2 -1 0.43 0.26
 -15 -2 -1 0.6 0.25
 -15 -2 1 0.76 0.27
 15 2 2 46.48 0.97
 15 -2 2 45.36 0.97
 -15 -2 -2 46.15 0.95
 -15 2 -2 45.78 0.95
 15 2 3 10.16 0.41
 15 -2 3 9.67 0.42
 -15 -2 -3 10.99 0.43
 -15 2 -3 11.1 0.43
 15 2 4 0.31 0.23
 15 -2 4 0.17 0.23
 -15 -2 -4 0.28 0.26
 -15 2 -4 -0.17 0.27
 15 2 5 0.11 0.23
 15 -2 5 0.14 0.23
 -15 -2 -5 -0.35 0.28
 -15 2 -5 -0.15 0.27
 15 2 6 3.06 0.29
 15 -2 6 2.58 0.28
 -15 -2 -6 2.79 0.32
 -15 2 -6 2.81 0.32
 -15 -2 7 2.05 0.27
 -15 2 7 1.91 0.27
 15 2 7 2.27 0.27
 15 -2 7 2.27 0.28
 -15 -2 -7 2.04 0.32
 -15 2 -7 2.03 0.32
 15 2 8 -0.03 0.23
 15 -2 8 -0.1 0.24
 15 2 9 0.73 0.24
 15 -2 9 0.47 0.25
 15 2 10 7.18 0.38
 15 -2 10 6.9 0.37
 15 2 11 2.57 0.3
 15 -2 11 2.72 0.31
 -15 -3 0 -0.31 0.26
 -15 3 0 -0.05 0.24
 15 3 1 6.65 0.35
 15 -3 1 6.39 0.35
 -15 3 1 6.19 0.36
 -15 -3 -1 6.28 0.35
 -15 3 -1 6.34 0.35
 -15 -3 1 5.97 0.35
 15 -3 2 2.17 0.27
 15 3 2 2.47 0.28
 -15 -3 -2 2.54 0.29
 -15 3 -2 2.42 0.29
 15 3 3 2.04 0.28
 15 -3 3 1.84 0.27
 -15 -3 -3 1.95 0.29
 -15 3 -3 2.05 0.29
 15 3 4 3.76 0.29
 15 -3 4 4.2 0.3
 -15 -3 -4 3.81 0.33
 -15 3 -4 4.22 0.33
 15 3 5 1.88 0.26
 15 -3 5 1.69 0.25
 -15 -3 -5 1.55 0.29
 -15 3 -5 1.76 0.29
 15 3 6 3.06 0.3
 15 -3 6 3.9 0.3
 -15 -3 -6 3.6 0.33
 -15 3 -6 3.72 0.33
 -15 -3 -7 0.26 0.29
 15 3 7 0.71 0.24
 -15 3 -7 0.65 0.29
 15 -3 7 0.83 0.25
 -15 -3 7 0.31 0.24
 -15 3 7 0.78 0.25
 15 -3 8 3.53 0.31
 15 3 8 3.7 0.3
 15 3 9 2.23 0.28
 15 -3 9 2.5 0.29
 15 3 10 0.66 0.26
 15 -3 10 0.75 0.26
[truncated: 177,326 more chars]
