# Supplementary material for: Three Component Thio‐ and Carboboration of Alkynes: A Modular Route to Functionalised Bicyclic Boronates
Source: Angew Chem Int Ed Engl. 2026 May 27;65(30):e9548215. doi: 10.1002/anie.9548215 (PMC13383196; doi:10.1002/anie.9548215)
Supplement: Supplementary file 3 — Supporting File 3: anie72649‐sup‐0003‐xyz.zip. [file ANIE-65-e9548215-s003.zip]

Archive with 37 entries (35 files):
- ACIE_xyz_files/
- ACIE_xyz_files/ACIE_xyz_files/
- ACIE_xyz_files/ACIE_xyz_files/BF3.xyz
- ACIE_xyz_files/ACIE_xyz_files/BF4.xyz
- ACIE_xyz_files/ACIE_xyz_files/Compound A.xyz
- ACIE_xyz_files/ACIE_xyz_files/Compound B.xyz
- ACIE_xyz_files/ACIE_xyz_files/Compound C.xyz
- ACIE_xyz_files/ACIE_xyz_files/Et2O.xyz
- ACIE_xyz_files/ACIE_xyz_files/Et2O_BF3.xyz
- ACIE_xyz_files/ACIE_xyz_files/Int1_PhSH.xyz
- ACIE_xyz_files/ACIE_xyz_files/Int1_SMe2.xyz
- ACIE_xyz_files/ACIE_xyz_files/Int2_SMe2.xyz
- ACIE_xyz_files/ACIE_xyz_files/Int2_SMe2_BF4.xyz
- ACIE_xyz_files/ACIE_xyz_files/Int3.xyz
- ACIE_xyz_files/ACIE_xyz_files/Int4.xyz
- ACIE_xyz_files/ACIE_xyz_files/Int5.xyz
- ACIE_xyz_files/ACIE_xyz_files/Me3S_MeSBF3.xyz
- ACIE_xyz_files/ACIE_xyz_files/PhS.xyz
- ACIE_xyz_files/ACIE_xyz_files/PhS2BF2.xyz
- ACIE_xyz_files/ACIE_xyz_files/PhS3B.xyz
- ACIE_xyz_files/ACIE_xyz_files/PhS3BF.xyz
- ACIE_xyz_files/ACIE_xyz_files/PhS4B.xyz
- ACIE_xyz_files/ACIE_xyz_files/PhSBF3.xyz
- ACIE_xyz_files/ACIE_xyz_files/PhSH.xyz
- ACIE_xyz_files/ACIE_xyz_files/SMe2.xyz
- ACIE_xyz_files/ACIE_xyz_files/SMe3.xyz
- ACIE_xyz_files/ACIE_xyz_files/tBu2Py.xyz
- ACIE_xyz_files/ACIE_xyz_files/tBu2Py_H_PhSBF3.xyz
- ACIE_xyz_files/ACIE_xyz_files/tBuPy_H.xyz
- ACIE_xyz_files/ACIE_xyz_files/TS1_PhSH.xyz
- ACIE_xyz_files/ACIE_xyz_files/TS1_SMe2.xyz
- ACIE_xyz_files/ACIE_xyz_files/TS2_SMe2.xyz
- ACIE_xyz_files/ACIE_xyz_files/TS3_SMe2.xyz
- ACIE_xyz_files/ACIE_xyz_files/TS4.xyz
- ACIE_xyz_files/ACIE_xyz_files/TS5.xyz
- ACIE_xyz_files/ACIE_xyz_files/TS6.xyz
- ACIE_xyz_files/ACIE_xyz_files/TS7.xyz
