# Supplementary material for: Three Component Thio‐ and Carboboration of Alkynes: A Modular Route to Functionalised Bicyclic Boronates
Source: Angew Chem Int Ed Engl. 2026 May 27;65(30):e9548215. doi: 10.1002/anie.9548215 (PMC13383196; doi:10.1002/anie.9548215)
Supplement: Supplementary file 3 — Supporting File 3: anie72649‐sup‐0003‐xyz.zip. [file ANIE-65-e9548215-s003.zip › ACIE_xyz_files/ACIE_xyz_files/BF3.xyz]

4
BF3
F        1.177724000     -0.580470000     -0.016290000
B        0.000243000      0.000014000     -0.000166000
F       -1.092516000     -0.730319000      0.015448000
F       -0.085450000      1.310776000      0.001008000
