# Supplementary material for: Three Component Thio‐ and Carboboration of Alkynes: A Modular Route to Functionalised Bicyclic Boronates
Source: Angew Chem Int Ed Engl. 2026 May 27;65(30):e9548215. doi: 10.1002/anie.9548215 (PMC13383196; doi:10.1002/anie.9548215)
Supplement: Supplementary file 3 — Supporting File 3: anie72649‐sup‐0003‐xyz.zip. [file ANIE-65-e9548215-s003.zip › ACIE_xyz_files/ACIE_xyz_files/BF4.xyz]

5
BF4
F       -0.945846000      0.047283000     -1.039174000
B       -0.000509000     -0.001804000     -0.000747000
F        0.978874000     -0.964751000     -0.297190000
F       -0.640493000     -0.340355000      1.203377000
F        0.607973000      1.259627000      0.133733000
