# Supplementary material for: Three Component Thio‐ and Carboboration of Alkynes: A Modular Route to Functionalised Bicyclic Boronates
Source: Angew Chem Int Ed Engl. 2026 May 27;65(30):e9548215. doi: 10.1002/anie.9548215 (PMC13383196; doi:10.1002/anie.9548215)
Supplement: Supplementary file 3 — Supporting File 3: anie72649‐sup‐0003‐xyz.zip. [file ANIE-65-e9548215-s003.zip › ACIE_xyz_files/ACIE_xyz_files/Compound A.xyz]

17
BC8H5OF2
F        2.491033000      0.107706000      1.550541000
B        2.625166000     -0.279057000      0.291489000
F        3.827069000     -0.252758000     -0.256051000
O        1.591324000     -0.764344000     -0.430352000
C        0.282071000     -0.636736000     -0.050017000
C       -0.492915000     -1.780089000      0.108183000
C       -1.839434000     -1.653609000      0.445922000
C       -2.407498000     -0.390393000      0.623094000
C       -1.629497000      0.751765000      0.460323000
C       -0.272712000      0.645031000      0.117831000
C        0.559797000      1.798105000     -0.071861000
C        1.306539000      2.736162000     -0.245981000
H       -0.031191000     -2.757398000     -0.037405000
H       -2.447981000     -2.550683000      0.569660000
H       -3.461680000     -0.295937000      0.886258000
H       -2.062340000      1.744105000      0.592464000
H        1.962250000      3.578130000     -0.394425000
