# Supplementary material for: Three Component Thio‐ and Carboboration of Alkynes: A Modular Route to Functionalised Bicyclic Boronates
Source: Angew Chem Int Ed Engl. 2026 May 27;65(30):e9548215. doi: 10.1002/anie.9548215 (PMC13383196; doi:10.1002/anie.9548215)
Supplement: Supplementary file 3 — Supporting File 3: anie72649‐sup‐0003‐xyz.zip. [file ANIE-65-e9548215-s003.zip › ACIE_xyz_files/ACIE_xyz_files/Compound B.xyz]

21
BC9H8SOF
F       -0.904202000      3.666341000      0.046673000
B       -0.522207000      2.385178000      0.118105000
C       -1.480856000      1.214493000      0.286276000
C       -0.939904000     -0.035956000      0.309696000
S       -1.877217000     -1.517702000      0.481391000
C       -3.566161000     -0.901040000      0.591839000
C        0.515943000     -0.220782000      0.185570000
C        1.139532000     -1.483487000      0.198498000
C        2.515090000     -1.610178000      0.079821000
C        3.313133000     -0.466791000     -0.055179000
C        2.728477000      0.791301000     -0.071958000
C        1.340930000      0.914145000      0.045642000
O        0.824329000      2.163503000      0.015960000
H       -2.556177000      1.364268000      0.378235000
H       -4.199976000     -1.792712000      0.677577000
H       -3.703223000     -0.276134000      1.483890000
H       -3.848658000     -0.349095000     -0.314270000
H        0.531741000     -2.383644000      0.300460000
H        2.970776000     -2.600850000      0.092414000
H        4.396308000     -0.561100000     -0.147701000
H        3.322324000      1.700246000     -0.173637000
