# Supplementary material for: Three Component Thio‐ and Carboboration of Alkynes: A Modular Route to Functionalised Bicyclic Boronates
Source: Angew Chem Int Ed Engl. 2026 May 27;65(30):e9548215. doi: 10.1002/anie.9548215 (PMC13383196; doi:10.1002/anie.9548215)
Supplement: Supplementary file 3 — Supporting File 3: anie72649‐sup‐0003‐xyz.zip. [file ANIE-65-e9548215-s003.zip › ACIE_xyz_files/ACIE_xyz_files/Compound C.xyz]

28
BC14H10SOF
F        1.978763000      2.073544000     -2.426297000
B        1.815228000      1.177024000     -1.445147000
C        0.464674000      0.784144000     -0.860056000
C        0.469900000     -0.133329000      0.143896000
S       -0.988345000     -0.724116000      0.966796000
C       -2.281545000      0.145213000      0.103481000
C       -2.853319000     -0.422265000     -1.039550000
C       -3.883963000      0.246363000     -1.699761000
C       -4.344598000      1.472978000     -1.218055000
C       -3.774390000      2.034363000     -0.074340000
C       -2.742238000      1.371847000      0.590830000
C        1.731815000     -0.714104000      0.626841000
C        1.802954000     -1.666804000      1.662080000
C        3.018211000     -2.187470000      2.079886000
C        4.206421000     -1.767358000      1.468424000
C        4.169334000     -0.830791000      0.445726000
C        2.942289000     -0.306438000      0.028560000
O        2.964410000      0.607259000     -0.967240000
H       -0.472791000      1.211496000     -1.218981000
H       -2.486817000     -1.381563000     -1.409924000
H       -4.329814000     -0.194764000     -2.592767000
H       -5.152661000      1.992933000     -1.735683000
H       -4.135699000      2.991705000      0.305257000
H       -2.291701000      1.804723000      1.485875000
H        0.887104000     -2.006490000      2.148038000
H        3.045236000     -2.922077000      2.885338000
H        5.164981000     -2.172622000      1.796686000
H        5.076562000     -0.483400000     -0.049909000
