# Supplementary material for: Three Component Thio‐ and Carboboration of Alkynes: A Modular Route to Functionalised Bicyclic Boronates
Source: Angew Chem Int Ed Engl. 2026 May 27;65(30):e9548215. doi: 10.1002/anie.9548215 (PMC13383196; doi:10.1002/anie.9548215)
Supplement: Supplementary file 3 — Supporting File 3: anie72649‐sup‐0003‐xyz.zip. [file ANIE-65-e9548215-s003.zip › ACIE_xyz_files/ACIE_xyz_files/Et2O.xyz]

15
C4H10O
C        1.681802000      1.255011000     -0.218912000
C        1.436489000     -0.241798000     -0.114057000
O        0.160789000     -0.643639000     -0.554393000
C       -0.908223000     -0.207863000      0.249866000
C       -2.172680000     -0.907169000     -0.198487000
H        1.053833000      1.830377000      0.476500000
H        1.480912000      1.607040000     -1.241904000
H        2.731792000      1.478339000      0.021173000
H        2.154168000     -0.783107000     -0.747011000
H        1.594449000     -0.582212000      0.928219000
H       -1.034157000      0.887800000      0.172920000
H       -0.693026000     -0.438421000      1.312148000
H       -2.066734000     -1.997271000     -0.104137000
H       -2.391469000     -0.671045000     -1.249698000
H       -3.027946000     -0.586042000      0.413338000
