# Supplementary material for: Three Component Thio‐ and Carboboration of Alkynes: A Modular Route to Functionalised Bicyclic Boronates
Source: Angew Chem Int Ed Engl. 2026 May 27;65(30):e9548215. doi: 10.1002/anie.9548215 (PMC13383196; doi:10.1002/anie.9548215)
Supplement: Supplementary file 3 — Supporting File 3: anie72649‐sup‐0003‐xyz.zip. [file ANIE-65-e9548215-s003.zip › ACIE_xyz_files/ACIE_xyz_files/Et2O_BF3.xyz]

19
BC4H10OF3
F       -0.920422000     -0.042066000      2.744930000
B        0.018769000      0.638367000      2.017152000
F        1.265535000      0.636137000      2.584936000
F       -0.393983000      1.898568000      1.640465000
O        0.184846000     -0.185431000      0.663142000
C        1.192642000      0.349449000     -0.241394000
C        1.629088000     -0.669478000     -1.265931000
C       -1.011456000     -0.752292000      0.059637000
C       -1.786411000      0.249342000     -0.765386000
H        2.022584000      0.627057000      0.416335000
H        0.786906000      1.262669000     -0.699156000
H        0.853903000     -0.879763000     -2.015224000
H        2.499280000     -0.259921000     -1.797681000
H        1.936041000     -1.608392000     -0.784364000
H       -0.681981000     -1.616186000     -0.530506000
H       -1.596462000     -1.121333000      0.906965000
H       -2.708484000     -0.235631000     -1.116218000
H       -1.226048000      0.581371000     -1.650742000
H       -2.064351000      1.127534000     -0.166961000
