# Supplementary material for: Three Component Thio‐ and Carboboration of Alkynes: A Modular Route to Functionalised Bicyclic Boronates
Source: Angew Chem Int Ed Engl. 2026 May 27;65(30):e9548215. doi: 10.1002/anie.9548215 (PMC13383196; doi:10.1002/anie.9548215)
Supplement: Supplementary file 3 — Supporting File 3: anie72649‐sup‐0003‐xyz.zip. [file ANIE-65-e9548215-s003.zip › ACIE_xyz_files/ACIE_xyz_files/Int1_PhSH.xyz]

30
BC14H11SOF2
F       -3.250276000      2.793554000     -2.083458000
B       -2.332525000      2.304356000     -1.142155000
F       -1.719429000      3.399883000     -0.483697000
C       -1.148724000      1.434317000     -1.841889000
C       -0.810404000      0.270575000     -1.277600000
S        0.597403000     -0.673152000     -1.922911000
C        1.917500000     -0.347181000     -0.742530000
C        1.958988000      0.853632000     -0.035698000
C        2.992873000      1.043180000      0.878882000
C        3.952513000      0.047313000      1.074815000
C        3.888072000     -1.148682000      0.359576000
C        2.858523000     -1.359320000     -0.558220000
C       -1.487928000     -0.336916000     -0.131329000
C       -1.095214000     -1.540640000      0.474914000
C       -1.795736000     -2.072041000      1.549987000
C       -2.916365000     -1.388402000      2.036764000
C       -3.322776000     -0.195339000      1.455949000
C       -2.619705000      0.358149000      0.370620000
O       -3.056693000      1.487286000     -0.157016000
H       -0.591276000      1.827090000     -2.698754000
H        0.932315000      0.209156000     -2.897031000
H        1.194868000      1.620988000     -0.180744000
H        3.039305000      1.973028000      1.447199000
H        4.752562000      0.202785000      1.800530000
H        4.636160000     -1.926686000      0.518513000
H        2.793563000     -2.296487000     -1.114835000
H       -0.223329000     -2.087502000      0.103760000
H       -1.471863000     -3.008489000      2.004957000
H       -3.478121000     -1.793284000      2.880789000
H       -4.194281000      0.348825000      1.822468000
