# Supplementary material for: Three Component Thio‐ and Carboboration of Alkynes: A Modular Route to Functionalised Bicyclic Boronates
Source: Angew Chem Int Ed Engl. 2026 May 27;65(30):e9548215. doi: 10.1002/anie.9548215 (PMC13383196; doi:10.1002/anie.9548215)
Supplement: Supplementary file 3 — Supporting File 3: anie72649‐sup‐0003‐xyz.zip. [file ANIE-65-e9548215-s003.zip › ACIE_xyz_files/ACIE_xyz_files/Int1_SMe2.xyz]

26
BC10H11SOF2
F        1.464831000     -1.860719000      2.703004000
B        1.097719000     -2.019445000      1.349558000
F        1.000586000     -3.395618000      1.065864000
C       -0.324625000     -1.283408000      1.084256000
C       -0.375360000     -0.230797000      0.261198000
S       -1.954065000      0.625033000     -0.025751000
C       -2.496334000      1.039832000      1.639638000
C       -3.072182000     -0.717445000     -0.458784000
C        0.781680000      0.312963000     -0.461228000
C        0.743659000      1.435763000     -1.305535000
C        1.880720000      1.889409000     -1.962874000
C        3.090750000      1.209370000     -1.782266000
C        3.155870000      0.098878000     -0.953077000
C        2.014934000     -0.369208000     -0.276165000
O        2.141304000     -1.432400000      0.495544000
H       -1.223419000     -1.646249000      1.595651000
H       -2.509784000      0.138272000      2.264084000
H       -3.495152000      1.487409000      1.559206000
H       -1.783018000      1.773587000      2.035338000
H       -2.730623000     -1.116373000     -1.422106000
H       -3.043487000     -1.494133000      0.314689000
H       -4.077870000     -0.290101000     -0.559899000
H       -0.195434000      1.970890000     -1.456191000
H        1.826218000      2.765059000     -2.610479000
H        3.992447000      1.550993000     -2.294448000
H        4.090637000     -0.441564000     -0.799229000
