# Supplementary material for: Three Component Thio‐ and Carboboration of Alkynes: A Modular Route to Functionalised Bicyclic Boronates
Source: Angew Chem Int Ed Engl. 2026 May 27;65(30):e9548215. doi: 10.1002/anie.9548215 (PMC13383196; doi:10.1002/anie.9548215)
Supplement: Supplementary file 3 — Supporting File 3: anie72649‐sup‐0003‐xyz.zip. [file ANIE-65-e9548215-s003.zip › ACIE_xyz_files/ACIE_xyz_files/Int2_SMe2.xyz]

25
BC10H11SOF
F        0.496085000      3.480250000      1.821714000
B        0.557657000      2.309377000      1.204217000
C       -0.687137000      1.483887000      0.806857000
C       -0.431410000      0.316029000      0.183052000
S       -1.802540000     -0.757080000     -0.335792000
C       -2.753647000     -0.955726000      1.181773000
C       -2.835319000      0.353408000     -1.309546000
C        0.906864000     -0.174298000     -0.121019000
C        1.193202000     -1.389035000     -0.778652000
C        2.501565000     -1.769547000     -1.026101000
C        3.561778000     -0.945869000     -0.622165000
C        3.311145000      0.253691000      0.027742000
C        1.992926000      0.638202000      0.276532000
O        1.789551000      1.815044000      0.909402000
H       -1.703107000      1.823781000      1.018720000
H       -2.125794000     -1.520037000      1.882713000
H       -3.643394000     -1.542320000      0.918042000
H       -3.031248000      0.023010000      1.590613000
H       -3.114036000      1.234660000     -0.719431000
H       -3.722118000     -0.223037000     -1.604177000
H       -2.256646000      0.634280000     -2.198627000
H        0.383216000     -2.043763000     -1.101060000
H        2.702659000     -2.711538000     -1.536591000
H        4.592058000     -1.245470000     -0.819700000
H        4.117687000      0.912102000      0.351484000
