# Supplementary material for: Three Component Thio‐ and Carboboration of Alkynes: A Modular Route to Functionalised Bicyclic Boronates
Source: Angew Chem Int Ed Engl. 2026 May 27;65(30):e9548215. doi: 10.1002/anie.9548215 (PMC13383196; doi:10.1002/anie.9548215)
Supplement: Supplementary file 3 — Supporting File 3: anie72649‐sup‐0003‐xyz.zip. [file ANIE-65-e9548215-s003.zip › ACIE_xyz_files/ACIE_xyz_files/Int2_SMe2_BF4.xyz]

30
B2C10H11SOF5
F        1.563288000     -2.752787000      2.614625000
B        1.169341000     -2.057788000      1.553575000
C       -0.209612000     -2.243338000      0.871027000
C       -0.393275000     -1.544746000     -0.261319000
S       -2.000385000     -1.487936000     -1.082497000
C       -3.080109000     -2.419145000      0.008902000
C       -2.561773000      0.204789000     -0.761708000
C        0.655925000     -0.757030000     -0.906494000
C        0.531983000     -0.132468000     -2.160585000
C        1.562671000      0.634961000     -2.683250000
C        2.748620000      0.796756000     -1.956787000
C        2.905215000      0.174218000     -0.726383000
C        1.870764000     -0.607116000     -0.207006000
O        2.085614000     -1.231614000      0.969965000
H       -1.006414000     -2.806084000      1.355785000
H       -4.089260000     -2.305140000     -0.407211000
H       -3.017916000     -2.002813000      1.022670000
H       -2.781323000     -3.473519000     -0.031679000
H       -2.637374000      0.345938000      0.321983000
H       -3.529162000      0.303659000     -1.270011000
H       -1.827457000      0.892988000     -1.195670000
H       -0.379345000     -0.252507000     -2.750638000
H        1.445204000      1.107574000     -3.658819000
H        3.558301000      1.406968000     -2.359841000
H        3.822951000      0.268723000     -0.145236000
B       -0.939512000      0.365690000      2.558344000
F       -0.455352000      0.901994000      1.350976000
F       -2.132829000     -0.350015000      2.276335000
F        0.016692000     -0.536278000      3.071352000
F       -1.194514000      1.373077000      3.474180000
