# Supplementary material for: Three Component Thio‐ and Carboboration of Alkynes: A Modular Route to Functionalised Bicyclic Boronates
Source: Angew Chem Int Ed Engl. 2026 May 27;65(30):e9548215. doi: 10.1002/anie.9548215 (PMC13383196; doi:10.1002/anie.9548215)
Supplement: Supplementary file 3 — Supporting File 3: anie72649‐sup‐0003‐xyz.zip. [file ANIE-65-e9548215-s003.zip › ACIE_xyz_files/ACIE_xyz_files/Int3.xyz]

29
BC14H10SOF2
F       -3.399065000      1.576486000      2.990614000
B       -2.413046000      1.776998000      1.983375000
F       -2.170619000      3.175526000      1.906631000
C       -1.053181000      0.982390000      2.316338000
C       -0.616668000     -0.016605000      1.528433000
S        0.894679000     -0.888714000      1.949822000
C        2.011933000     -0.356317000      0.670881000
C        1.752691000      0.746845000     -0.150483000
C        2.685125000      1.132177000     -1.113748000
C        3.885570000      0.436574000     -1.262864000
C        4.146148000     -0.660071000     -0.438532000
C        3.215083000     -1.060480000      0.518657000
C       -1.375497000     -0.436265000      0.332218000
C       -1.002177000     -1.512922000     -0.486702000
C       -1.734060000     -1.867533000     -1.616961000
C       -2.872799000     -1.127940000     -1.951957000
C       -3.265906000     -0.055273000     -1.160748000
C       -2.537094000      0.307505000     -0.012677000
O       -2.971377000      1.340402000      0.691350000
H       -0.440630000      1.260861000      3.181125000
H        0.823264000      1.307248000     -0.034935000
H        2.465833000      1.992060000     -1.749816000
H        4.612389000      0.746548000     -2.015646000
H        5.081282000     -1.214617000     -0.541263000
H        3.422373000     -1.925998000      1.152649000
H       -0.113272000     -2.087262000     -0.218996000
H       -1.419813000     -2.714644000     -2.228703000
H       -3.459853000     -1.391594000     -2.834630000
H       -4.151313000      0.534617000     -1.403432000
