# Supplementary material for: Three Component Thio‐ and Carboboration of Alkynes: A Modular Route to Functionalised Bicyclic Boronates
Source: Angew Chem Int Ed Engl. 2026 May 27;65(30):e9548215. doi: 10.1002/anie.9548215 (PMC13383196; doi:10.1002/anie.9548215)
Supplement: Supplementary file 3 — Supporting File 3: anie72649‐sup‐0003‐xyz.zip. [file ANIE-65-e9548215-s003.zip › ACIE_xyz_files/ACIE_xyz_files/Int4.xyz]

35
BC12H17S2OF2
F        1.814359000      3.627089000      0.570933000
B        1.165685000      2.381495000      0.886185000
F        0.904478000      2.431190000      2.284495000
C        2.049865000      1.128383000      0.457436000
C        1.648254000      0.289284000     -0.515237000
S        2.569388000     -1.132847000     -1.080151000
C        4.047549000     -1.051837000     -0.054066000
C        0.355229000      0.498991000     -1.203683000
C       -0.091308000     -0.317639000     -2.254262000
C       -1.317419000     -0.112936000     -2.881962000
C       -2.139436000      0.929186000     -2.450116000
C       -1.724442000      1.754573000     -1.409205000
C       -0.483455000      1.561401000     -0.781239000
O       -0.145340000      2.401460000      0.200724000
H        3.006685000      0.960621000      0.959772000
H        3.796714000     -1.129904000      1.012198000
H        4.661238000     -1.915690000     -0.340830000
H        4.614339000     -0.130483000     -0.243557000
H        0.539394000     -1.141099000     -2.593453000
H       -1.629005000     -0.767387000     -3.696987000
H       -3.110922000      1.096667000     -2.919537000
H       -2.366793000      2.557554000     -1.044753000
S       -1.380411000      5.058724000      0.050936000
C       -2.102258000      6.700251000     -0.134151000
C       -0.471539000      5.274341000      1.587877000
H       -1.201369000      5.644274000      2.319780000
H       -0.083053000      4.297092000      1.896236000
H        0.341146000      5.996248000      1.439656000
H       -1.330247000      7.470583000     -0.010057000
H       -2.885517000      6.809623000      0.626343000
H       -2.551522000      6.756755000     -1.133479000
C       -0.132618000      5.113289000     -1.245052000
H       -0.677361000      5.124561000     -2.198293000
H        0.482242000      6.014315000     -1.124896000
H        0.474876000      4.207554000     -1.153044000
