# Supplementary material for: Three Component Thio‐ and Carboboration of Alkynes: A Modular Route to Functionalised Bicyclic Boronates
Source: Angew Chem Int Ed Engl. 2026 May 27;65(30):e9548215. doi: 10.1002/anie.9548215 (PMC13383196; doi:10.1002/anie.9548215)
Supplement: Supplementary file 3 — Supporting File 3: anie72649‐sup‐0003‐xyz.zip. [file ANIE-65-e9548215-s003.zip › ACIE_xyz_files/ACIE_xyz_files/Int5.xyz]

68
BC28NH34SOF2
F       -2.040238000     -1.492509000     -1.635589000
B       -2.208955000     -0.844533000     -0.384266000
F       -0.909744000     -0.438814000      0.050460000
C       -3.238396000      0.385077000     -0.523838000
C       -4.495780000      0.278247000     -0.052788000
S       -5.640158000      1.648153000     -0.235656000
C       -6.796338000      1.016033000     -1.438672000
C       -8.047089000      1.639266000     -1.534256000
C       -8.972124000      1.203297000     -2.482396000
C       -8.665006000      0.136759000     -3.329215000
C       -7.419546000     -0.484043000     -3.227369000
C       -6.481512000     -0.045992000     -2.292738000
C       -4.947234000     -0.939235000      0.652586000
C       -6.274829000     -1.163035000      1.052576000
C       -6.662239000     -2.339697000      1.688723000
C       -5.705173000     -3.324717000      1.952327000
C       -4.379826000     -3.124593000      1.581319000
C       -3.984519000     -1.947222000      0.923035000
O       -2.701732000     -1.814928000      0.604966000
H       -2.974350000      1.296751000     -1.071493000
H       -8.298057000      2.464182000     -0.863305000
H       -9.943633000      1.696587000     -2.552434000
H       -9.393725000     -0.211817000     -4.062736000
H       -7.167721000     -1.319306000     -3.883563000
H       -5.505316000     -0.530349000     -2.227383000
H       -7.022150000     -0.392765000      0.855324000
H       -7.704494000     -2.487379000      1.974952000
H       -5.993899000     -4.253941000      2.448113000
H       -3.616258000     -3.882293000      1.766981000
N       -1.022916000      0.376631000      2.637335000
C       -1.962057000      1.345062000      2.604404000
C       -1.540705000      2.714749000      2.087076000
C       -0.490413000      2.589795000      0.973298000
C       -0.936584000      3.475532000      3.282796000
C       -2.749058000      3.485651000      1.547482000
C       -3.205553000      1.041973000      3.134158000
C       -3.452960000     -0.221377000      3.688345000
C       -4.788770000     -0.557821000      4.275143000
C       -2.416978000     -1.161327000      3.706578000
C       -1.182620000     -0.856823000      3.154132000
C       -0.002517000     -1.819807000      3.146800000
C        0.372764000     -2.110611000      4.611063000
C        1.210364000     -1.224150000      2.423386000
C       -0.413470000     -3.123398000      2.445833000
H       -0.145162000      0.564936000      2.156323000
H        0.474364000      2.199305000      1.337508000
H       -0.282810000      3.589632000      0.566768000
H       -0.840486000      1.944165000      0.156255000
H       -1.680677000      3.614536000      4.081452000
H       -0.071554000      2.940008000      3.704260000
H       -0.595957000      4.468194000      2.951889000
H       -3.231321000      2.947707000      0.718624000
H       -2.411804000      4.461618000      1.170231000
H       -3.502508000      3.679867000      2.324262000
H       -3.997668000      1.788743000      3.113795000
H       -4.697806000     -0.679043000      5.365724000
H       -5.529267000      0.225349000      4.071328000
H       -5.158581000     -1.509776000      3.866326000
H       -2.584210000     -2.151429000      4.132278000
H       -0.448865000     -2.606232000      5.148334000
H        0.632871000     -1.187563000      5.151288000
H        1.245999000     -2.779397000      4.637732000
H        1.591938000     -0.320302000      2.926507000
H        2.025536000     -1.960579000      2.426715000
H        0.977878000     -0.990102000      1.372943000
H        0.429243000     -3.829800000      2.479667000
H       -1.271614000     -3.597640000      2.944715000
H       -0.689387000     -2.934634000      1.400359000
