# Supplementary material for: Three Component Thio‐ and Carboboration of Alkynes: A Modular Route to Functionalised Bicyclic Boronates
Source: Angew Chem Int Ed Engl. 2026 May 27;65(30):e9548215. doi: 10.1002/anie.9548215 (PMC13383196; doi:10.1002/anie.9548215)
Supplement: Supplementary file 3 — Supporting File 3: anie72649‐sup‐0003‐xyz.zip. [file ANIE-65-e9548215-s003.zip › ACIE_xyz_files/ACIE_xyz_files/Me3S_MeSBF3.xyz]

22
BC4H12S2F3
F        0.734824000     -0.610580000     -3.562742000
B       -0.179397000     -1.382914000     -2.816131000
S        0.615569000     -1.831200000     -1.071728000
F       -0.406436000     -2.598548000     -3.469908000
F       -1.356909000     -0.669717000     -2.647092000
C        0.974007000     -0.149460000     -0.479759000
H        0.052290000      0.445857000     -0.433229000
H        1.401171000     -0.211867000      0.530179000
H        1.689255000      0.360794000     -1.142352000
S        3.358601000     -1.530071000     -2.720794000
C        4.828539000     -1.022982000     -3.638147000
H        5.417834000     -0.369308000     -2.982878000
H        5.417518000     -1.895034000     -3.949431000
H        4.487609000     -0.451059000     -4.510479000
C        4.106732000     -2.542491000     -1.435253000
H        4.819770000     -3.251888000     -1.874039000
H        4.605928000     -1.864993000     -0.730450000
H        3.280381000     -3.056659000     -0.929663000
C        2.694483000     -2.780226000     -3.828750000
H        3.483439000     -3.503060000     -4.073048000
H        1.848498000     -3.252416000     -3.315200000
H        2.327958000     -2.257561000     -4.720622000
