# Supplementary material for: Three Component Thio‐ and Carboboration of Alkynes: A Modular Route to Functionalised Bicyclic Boronates
Source: Angew Chem Int Ed Engl. 2026 May 27;65(30):e9548215. doi: 10.1002/anie.9548215 (PMC13383196; doi:10.1002/anie.9548215)
Supplement: Supplementary file 3 — Supporting File 3: anie72649‐sup‐0003‐xyz.zip. [file ANIE-65-e9548215-s003.zip › ACIE_xyz_files/ACIE_xyz_files/PhS.xyz]

12
C6H5S
S        3.108964000     -0.419326000     -0.049390000
C        1.373645000     -0.185266000     -0.021404000
C        0.789928000      1.104624000      0.014911000
C       -0.590975000      1.290575000      0.036566000
C       -1.463458000      0.197383000      0.022784000
C       -0.912525000     -1.087960000     -0.012668000
C        0.468337000     -1.274374000     -0.034437000
H        1.453889000      1.972376000      0.025755000
H       -0.991915000      2.307613000      0.065271000
H       -2.545354000      0.343689000      0.039604000
H       -1.568970000     -1.962737000     -0.023578000
H        0.878433000     -2.286597000     -0.063413000
