# Supplementary material for: Three Component Thio‐ and Carboboration of Alkynes: A Modular Route to Functionalised Bicyclic Boronates
Source: Angew Chem Int Ed Engl. 2026 May 27;65(30):e9548215. doi: 10.1002/anie.9548215 (PMC13383196; doi:10.1002/anie.9548215)
Supplement: Supplementary file 3 — Supporting File 3: anie72649‐sup‐0003‐xyz.zip. [file ANIE-65-e9548215-s003.zip › ACIE_xyz_files/ACIE_xyz_files/PhS2BF2.xyz]

27
BC12H10S2F2
F       -1.446135000     -2.755306000     -2.822652000
B       -0.393864000     -1.858542000     -2.624603000
S       -0.993672000      0.012729000     -2.566942000
C       -1.483329000      0.319685000     -0.892456000
C       -1.108499000      1.528907000     -0.288187000
C       -1.454274000      1.798930000      1.035890000
C       -2.173079000      0.862516000      1.781091000
C       -2.557777000     -0.339334000      1.181037000
C       -2.226463000     -0.607056000     -0.146805000
F        0.469274000     -1.894456000     -3.722235000
S        0.455974000     -2.498958000     -0.972668000
C        1.309264000     -1.105009000     -0.289463000
C        1.233713000     -0.876456000      1.092436000
C        1.876714000      0.219980000      1.667567000
C        2.599048000      1.110114000      0.870899000
C        2.683570000      0.883050000     -0.505392000
C        2.052806000     -0.218818000     -1.082546000
H       -0.519226000      2.250231000     -0.858966000
H       -1.141146000      2.740959000      1.492034000
H       -2.431611000      1.067790000      2.821901000
H       -3.123723000     -1.079770000      1.751004000
H       -2.527841000     -1.547864000     -0.610607000
H        0.640284000     -1.551854000      1.712863000
H        1.796232000      0.386665000      2.744151000
H        3.093276000      1.974250000      1.319359000
H        3.251021000      1.568375000     -1.139119000
H        2.119462000     -0.390756000     -2.158212000
