# Supplementary material for: Three Component Thio‐ and Carboboration of Alkynes: A Modular Route to Functionalised Bicyclic Boronates
Source: Angew Chem Int Ed Engl. 2026 May 27;65(30):e9548215. doi: 10.1002/anie.9548215 (PMC13383196; doi:10.1002/anie.9548215)
Supplement: Supplementary file 3 — Supporting File 3: anie72649‐sup‐0003‐xyz.zip. [file ANIE-65-e9548215-s003.zip › ACIE_xyz_files/ACIE_xyz_files/PhS3B.xyz]

37
BC18H15S3
B        0.191012000      1.334733000     -1.009484000
S        0.801238000      0.395559000      0.413660000
C        0.274517000     -1.289401000      0.122804000
C        0.729774000     -1.991888000     -0.996994000
C        0.353511000     -3.322961000     -1.174541000
C       -0.458881000     -3.957067000     -0.232411000
C       -0.895497000     -3.256831000      0.892655000
C       -0.531233000     -1.921990000      1.072799000
S        0.848601000      2.992723000     -1.328356000
C        2.212486000      3.139045000     -0.174232000
C        3.502513000      2.768542000     -0.563441000
C        4.560092000      2.904486000      0.335827000
C        4.332629000      3.414778000      1.614953000
C        3.044441000      3.791951000      1.996060000
C        1.981470000      3.659386000      1.101892000
S       -1.049223000      0.814768000     -2.246371000
C       -2.236539000     -0.132075000     -1.302260000
C       -2.782776000      0.387143000     -0.123671000
C       -3.744597000     -0.342721000      0.572831000
C       -4.179444000     -1.577535000      0.087252000
C       -3.648260000     -2.081092000     -1.100621000
C       -2.675433000     -1.362651000     -1.797669000
H        1.372920000     -1.498250000     -1.727948000
H        0.702817000     -3.869280000     -2.052824000
H       -0.748617000     -4.999761000     -0.374778000
H       -1.530833000     -3.746138000      1.633398000
H       -0.878259000     -1.367095000      1.946686000
H        3.674207000      2.366061000     -1.563535000
H        5.566955000      2.611497000      0.033476000
H        5.161468000      3.520519000      2.317169000
H        2.864263000      4.195863000      2.993987000
H        0.971380000      3.951161000      1.395758000
H       -2.451737000      1.358438000      0.249971000
H       -4.160835000      0.060943000      1.497829000
H       -4.936875000     -2.143965000      0.632060000
H       -3.985738000     -3.044563000     -1.487478000
H       -2.251518000     -1.762333000     -2.721174000
