# Supplementary material for: Three Component Thio‐ and Carboboration of Alkynes: A Modular Route to Functionalised Bicyclic Boronates
Source: Angew Chem Int Ed Engl. 2026 May 27;65(30):e9548215. doi: 10.1002/anie.9548215 (PMC13383196; doi:10.1002/anie.9548215)
Supplement: Supplementary file 3 — Supporting File 3: anie72649‐sup‐0003‐xyz.zip. [file ANIE-65-e9548215-s003.zip › ACIE_xyz_files/ACIE_xyz_files/PhS3BF.xyz]

38
BC18H15S3F
F        0.777856000      2.598738000     -0.179574000
B       -0.023151000      1.503739000     -0.542547000
S        0.750645000      0.847294000     -2.214170000
C        0.571511000     -0.920072000     -2.213260000
C       -0.649968000     -1.547626000     -1.932204000
C       -0.740193000     -2.939298000     -1.932327000
C        0.377219000     -3.723693000     -2.229861000
C        1.590125000     -3.102319000     -2.531338000
C        1.688179000     -1.710175000     -2.519067000
S       -0.154184000      0.189616000      0.873668000
C        1.409892000     -0.648508000      0.838626000
C        1.436952000     -2.027894000      1.094030000
C        2.638696000     -2.734069000      1.045758000
C        3.831084000     -2.077476000      0.733962000
C        3.809535000     -0.702549000      0.487067000
C        2.612934000      0.011150000      0.546725000
S       -1.828639000      2.065793000     -0.978037000
C       -2.520247000      2.730985000      0.519394000
C       -1.742373000      3.195091000      1.591810000
C       -2.353607000      3.731834000      2.724884000
C       -3.743517000      3.831672000      2.809010000
C       -4.522116000      3.380326000      1.741484000
C       -3.918193000      2.831111000      0.610920000
H       -1.523921000     -0.937711000     -1.695402000
H       -1.695990000     -3.414456000     -1.700406000
H        0.301507000     -4.812975000     -2.227593000
H        2.472768000     -3.702157000     -2.763898000
H        2.645219000     -1.225564000     -2.724481000
H        0.502388000     -2.551401000      1.307900000
H        2.638177000     -3.809456000      1.237623000
H        4.769586000     -2.633456000      0.685671000
H        4.734503000     -0.174339000      0.245331000
H        2.602490000      1.084008000      0.349910000
H       -0.655315000      3.135829000      1.537736000
H       -1.729523000      4.079577000      3.551093000
H       -4.214509000      4.257114000      3.697176000
H       -5.611235000      3.449544000      1.788750000
H       -4.534587000      2.471774000     -0.216425000
