# Supplementary material for: Three Component Thio‐ and Carboboration of Alkynes: A Modular Route to Functionalised Bicyclic Boronates
Source: Angew Chem Int Ed Engl. 2026 May 27;65(30):e9548215. doi: 10.1002/anie.9548215 (PMC13383196; doi:10.1002/anie.9548215)
Supplement: Supplementary file 3 — Supporting File 3: anie72649‐sup‐0003‐xyz.zip. [file ANIE-65-e9548215-s003.zip › ACIE_xyz_files/ACIE_xyz_files/PhS4B.xyz]

49
BC24H20S4
C        0.965724000      2.550681000     -1.235701000
S        0.233002000      0.977205000     -1.614832000
B       -0.003938000      0.020369000      0.058429000
S        0.097561000     -1.877644000     -0.327764000
C       -1.513953000     -2.395915000     -0.868987000
C       -2.326178000     -1.624172000     -1.711658000
C       -3.593138000     -2.079854000     -2.075716000
C       -4.063139000     -3.314630000     -1.622217000
C       -3.249978000     -4.094833000     -0.798202000
C       -1.987190000     -3.638162000     -0.420543000
S       -1.712423000      0.557809000      0.808881000
C       -2.338591000     -0.818184000      1.744018000
C       -1.537618000     -1.596830000      2.590939000
C       -2.083325000     -2.691268000      3.261877000
C       -3.434731000     -3.013911000      3.116743000
C       -4.241772000     -2.225534000      2.294536000
C       -3.697566000     -1.138981000      1.610009000
S        1.366666000      0.426202000      1.369959000
C        2.879198000      0.702924000      0.476518000
C        3.695785000      1.770983000      0.877174000
C        4.878710000      2.054974000      0.194152000
C        5.260620000      1.281301000     -0.903336000
C        4.456351000      0.209716000     -1.298207000
C        3.279453000     -0.086289000     -0.610493000
C        0.584174000      3.333826000     -0.137321000
C        1.228964000      4.544148000      0.118882000
C        2.246631000      5.000900000     -0.722363000
C        2.613835000      4.234905000     -1.830194000
C        1.982134000      3.017342000     -2.082617000
H       -1.971574000     -0.657412000     -2.072796000
H       -4.218017000     -1.460215000     -2.722511000
H       -5.056107000     -3.665339000     -1.910053000
H       -3.605409000     -5.059677000     -0.429674000
H       -1.364265000     -4.238591000      0.246398000
H       -0.479103000     -1.357125000      2.707453000
H       -1.442502000     -3.298620000      3.904726000
H       -3.855913000     -3.874417000      3.640346000
H       -5.299501000     -2.466439000      2.167028000
H       -4.323251000     -0.542471000      0.942251000
H        3.383651000      2.397559000      1.715911000
H        5.492858000      2.900998000      0.510738000
H        6.176933000      1.513554000     -1.449446000
H        4.744954000     -0.405220000     -2.153444000
H        2.658101000     -0.924250000     -0.930921000
H       -0.206733000      2.985155000      0.528993000
H        0.930443000      5.135722000      0.987196000
H        2.748843000      5.948021000     -0.515959000
H        3.409781000      4.576670000     -2.495410000
H        2.291543000      2.405019000     -2.932793000
