# Supplementary material for: Three Component Thio‐ and Carboboration of Alkynes: A Modular Route to Functionalised Bicyclic Boronates
Source: Angew Chem Int Ed Engl. 2026 May 27;65(30):e9548215. doi: 10.1002/anie.9548215 (PMC13383196; doi:10.1002/anie.9548215)
Supplement: Supplementary file 3 — Supporting File 3: anie72649‐sup‐0003‐xyz.zip. [file ANIE-65-e9548215-s003.zip › ACIE_xyz_files/ACIE_xyz_files/PhSBF3.xyz]

16
BC6H5SF3
F        2.975417000      1.382374000      0.225170000
B        3.044967000     -0.013180000      0.226307000
S        1.792990000     -0.781936000     -1.100957000
C        0.180695000     -0.336024000     -0.528908000
C       -0.052330000      0.484032000      0.588229000
C       -1.355420000      0.789429000      0.982004000
C       -2.454149000      0.293228000      0.278154000
C       -2.230441000     -0.518453000     -0.836579000
C       -0.931987000     -0.829540000     -1.234364000
F        2.757989000     -0.491805000      1.505187000
F        4.304736000     -0.440916000     -0.194429000
H        0.790372000      0.884431000      1.151942000
H       -1.509808000      1.427202000      1.855417000
H       -3.471102000      0.536185000      0.592019000
H       -3.074943000     -0.916779000     -1.403942000
H       -0.766985000     -1.468249000     -2.105247000
