# Supplementary material for: Three Component Thio‐ and Carboboration of Alkynes: A Modular Route to Functionalised Bicyclic Boronates
Source: Angew Chem Int Ed Engl. 2026 May 27;65(30):e9548215. doi: 10.1002/anie.9548215 (PMC13383196; doi:10.1002/anie.9548215)
Supplement: Supplementary file 3 — Supporting File 3: anie72649‐sup‐0003‐xyz.zip. [file ANIE-65-e9548215-s003.zip › ACIE_xyz_files/ACIE_xyz_files/PhSH.xyz]

13
C6H6S
S        2.780592000     -0.580764000     -0.381194000
C        1.051801000     -0.248310000     -0.146779000
C        0.169997000     -1.335596000     -0.160005000
C       -1.197177000     -1.126705000      0.012843000
C       -1.697555000      0.162519000      0.201425000
C       -0.816078000      1.243875000      0.215720000
C        0.553489000      1.045861000      0.041945000
H        3.207929000      0.687258000     -0.232768000
H        0.553438000     -2.348468000     -0.303439000
H       -1.873722000     -1.983373000      0.001715000
H       -2.768043000      0.323946000      0.337070000
H       -1.195422000      2.257274000      0.361347000
H        1.230751000      1.902484000      0.052120000
