# Supplementary material for: Three Component Thio‐ and Carboboration of Alkynes: A Modular Route to Functionalised Bicyclic Boronates
Source: Angew Chem Int Ed Engl. 2026 May 27;65(30):e9548215. doi: 10.1002/anie.9548215 (PMC13383196; doi:10.1002/anie.9548215)
Supplement: Supplementary file 3 — Supporting File 3: anie72649‐sup‐0003‐xyz.zip. [file ANIE-65-e9548215-s003.zip › ACIE_xyz_files/ACIE_xyz_files/SMe2.xyz]

9
C2H6S
C        1.273966000     -0.035697000     -0.467933000
S        0.230748000      1.086016000      0.494172000
C       -1.265902000      0.074059000      0.595930000
H        2.253208000      0.445847000     -0.589151000
H        1.413412000     -0.990949000      0.057183000
H        0.844362000     -0.217891000     -1.463006000
H       -1.669414000     -0.134435000     -0.404940000
H       -2.012608000      0.643791000      1.164296000
H       -1.067771000     -0.870741000      1.120908000
