# Supplementary material for: Three Component Thio‐ and Carboboration of Alkynes: A Modular Route to Functionalised Bicyclic Boronates
Source: Angew Chem Int Ed Engl. 2026 May 27;65(30):e9548215. doi: 10.1002/anie.9548215 (PMC13383196; doi:10.1002/anie.9548215)
Supplement: Supplementary file 3 — Supporting File 3: anie72649‐sup‐0003‐xyz.zip. [file ANIE-65-e9548215-s003.zip › ACIE_xyz_files/ACIE_xyz_files/SMe3.xyz]

13
C3H9S
C       -0.545608000     -1.516026000      0.041546000
S       -0.004164000     -0.097774000     -0.924231000
C       -1.046720000      1.222326000     -0.287111000
C        1.591985000      0.282238000     -0.186038000
H       -0.508944000     -1.276632000      1.111785000
H        0.122573000     -2.352044000     -0.201181000
H       -1.568105000     -1.757581000     -0.275154000
H       -0.966343000      1.269948000      0.806267000
H       -2.076383000      1.005744000     -0.599073000
H       -0.709778000      2.158462000     -0.750324000
H        1.485464000      0.391432000      0.900649000
H        1.953848000      1.211538000     -0.644353000
H        2.272176000     -0.541633000     -0.436774000
