# Supplementary material for: Three Component Thio‐ and Carboboration of Alkynes: A Modular Route to Functionalised Bicyclic Boronates
Source: Angew Chem Int Ed Engl. 2026 May 27;65(30):e9548215. doi: 10.1002/anie.9548215 (PMC13383196; doi:10.1002/anie.9548215)
Supplement: Supplementary file 3 — Supporting File 3: anie72649‐sup‐0003‐xyz.zip. [file ANIE-65-e9548215-s003.zip › ACIE_xyz_files/ACIE_xyz_files/tBu2Py.xyz]

38
C14NH23
C        2.151676000     -1.124032000      1.895387000
C        2.434725000     -0.583558000      0.492389000
C        3.060319000     -1.701071000     -0.357491000
C        3.421849000      0.590217000      0.599296000
C        1.146227000     -0.099657000     -0.180207000
C        1.183235000      0.449057000     -1.467347000
C        0.002745000      0.890086000     -2.068585000
C       -0.001260000      1.456834000     -3.461970000
C       -1.178824000      0.758383000     -1.335729000
C       -1.144693000      0.199874000     -0.053104000
C       -2.434499000      0.054337000      0.760961000
C       -3.412332000     -0.854719000     -0.001625000
C       -3.070707000      1.440329000      0.952601000
C       -2.151437000     -0.558906000      2.133351000
N        0.000085000     -0.214335000      0.494938000
H        1.450304000     -1.969669000      1.865980000
H        3.092231000     -1.467987000      2.352309000
H        1.711001000     -0.352488000      2.542902000
H        3.986556000     -2.063942000      0.115430000
H        3.315377000     -1.350913000     -1.369157000
H        2.370415000     -2.553623000     -0.455944000
H        2.985470000      1.420462000      1.176025000
H        3.709657000      0.976255000     -0.390282000
H        4.341097000      0.266013000      1.112126000
H        2.132355000      0.537184000     -2.000483000
H        0.967071000      1.912124000     -3.709874000
H       -0.191418000      0.659886000     -4.198608000
H       -0.787406000      2.214364000     -3.584745000
H       -2.124940000      1.098674000     -1.762556000
H       -2.978968000     -1.854521000     -0.159593000
H       -3.674915000     -0.437326000     -0.985461000
H       -4.344718000     -0.973126000      0.572330000
H       -3.330125000      1.908110000     -0.009155000
H       -3.996137000      1.355079000      1.543572000
H       -2.386817000      2.117491000      1.487524000
H       -1.459613000      0.064460000      2.717708000
H       -1.700192000     -1.557063000      2.041998000
H       -3.093393000     -0.652281000      2.695086000
