# Supplementary material for: Three Component Thio‐ and Carboboration of Alkynes: A Modular Route to Functionalised Bicyclic Boronates
Source: Angew Chem Int Ed Engl. 2026 May 27;65(30):e9548215. doi: 10.1002/anie.9548215 (PMC13383196; doi:10.1002/anie.9548215)
Supplement: Supplementary file 3 — Supporting File 3: anie72649‐sup‐0003‐xyz.zip. [file ANIE-65-e9548215-s003.zip › ACIE_xyz_files/ACIE_xyz_files/tBu2Py_H_PhSBF3.xyz]

55
BC20NH29SF3
F        2.217582000      1.546285000     -0.285588000
B        3.303928000      0.926315000     -0.885434000
S        2.957056000     -0.999828000     -1.162093000
C        1.818280000     -1.106552000     -2.509766000
C        1.180346000      0.007082000     -3.082046000
C        0.279699000     -0.159752000     -4.134924000
C       -0.010962000     -1.430354000     -4.636884000
C        0.616555000     -2.542058000     -4.070346000
C        1.522359000     -2.382896000     -3.022485000
F        4.431026000      0.949285000     -0.054956000
F        3.596318000      1.561481000     -2.098316000
H        1.378358000      1.006551000     -2.694360000
H       -0.208812000      0.719534000     -4.560431000
H       -0.724628000     -1.553108000     -5.453494000
H        0.399331000     -3.545273000     -4.444112000
H        1.999392000     -3.260362000     -2.579094000
N        6.162119000     -0.085920000     -2.806691000
C        5.753192000      0.836370000     -3.704269000
C        6.309129000      2.247537000     -3.574854000
C        7.595093000      2.298196000     -4.423994000
C        6.649363000      2.584197000     -2.115713000
C        5.302483000      3.273534000     -4.107599000
C        4.922742000      0.404883000     -4.724949000
C        4.534232000     -0.939077000     -4.804212000
C        3.581340000     -1.384605000     -5.869149000
C        5.026679000     -1.840953000     -3.853739000
C        5.847818000     -1.398794000     -2.828818000
C        6.502754000     -2.290125000     -1.783251000
C        7.931798000     -2.588535000     -2.276261000
C        5.727473000     -3.602468000     -1.632503000
C        6.564968000     -1.591363000     -0.416234000
H        6.727751000      0.244768000     -2.026121000
H        7.382751000      2.088689000     -5.483085000
H        8.338209000      1.567421000     -4.068730000
H        8.042492000      3.301311000     -4.352626000
H        5.788204000      2.423456000     -1.451741000
H        7.509536000      2.006150000     -1.738758000
H        6.943669000      3.641125000     -2.054238000
H        4.348389000      3.204886000     -3.567475000
H        5.116104000      3.147837000     -5.183685000
H        5.714555000      4.283079000     -3.966091000
H        4.553417000      1.120364000     -5.457668000
H        3.575573000     -2.476394000     -5.976726000
H        2.561616000     -1.062130000     -5.599185000
H        3.828415000     -0.925141000     -6.836347000
H        4.736928000     -2.889184000     -3.897261000
H        7.918157000     -3.100261000     -3.250462000
H        8.441301000     -3.241584000     -1.551738000
H        8.525158000     -1.666177000     -2.378194000
H        5.752714000     -4.207454000     -2.550535000
H        6.188917000     -4.199887000     -0.833486000
H        4.680017000     -3.408409000     -1.358959000
H        5.567275000     -1.281304000     -0.077364000
H        6.982024000     -2.293197000      0.319740000
H        7.224461000     -0.707969000     -0.405972000
