# Supplementary material for: Three Component Thio‐ and Carboboration of Alkynes: A Modular Route to Functionalised Bicyclic Boronates
Source: Angew Chem Int Ed Engl. 2026 May 27;65(30):e9548215. doi: 10.1002/anie.9548215 (PMC13383196; doi:10.1002/anie.9548215)
Supplement: Supplementary file 3 — Supporting File 3: anie72649‐sup‐0003‐xyz.zip. [file ANIE-65-e9548215-s003.zip › ACIE_xyz_files/ACIE_xyz_files/tBuPy_H.xyz]

39
C14NH24
N       -0.103532000     -0.055389000     -0.470417000
C        1.139200000      0.408804000     -0.218299000
C        2.076032000      0.689582000     -1.386348000
C        2.431792000      2.185828000     -1.370059000
C        1.428184000      0.337474000     -2.729998000
C        3.349656000     -0.153018000     -1.206135000
C        1.487000000      0.611396000      1.108972000
C        0.573865000      0.338215000      2.135487000
C        0.953398000      0.520897000      3.572615000
C       -0.696378000     -0.141463000      1.789279000
C       -1.039313000     -0.341370000      0.460896000
C       -2.398149000     -0.864127000      0.012318000
C       -3.486264000      0.094470000      0.524776000
C       -2.602892000     -2.261305000      0.623316000
C       -2.494622000     -0.963324000     -1.513800000
H       -0.356728000     -0.200798000     -1.447412000
H        2.960141000      2.467864000     -0.447919000
H        1.532241000      2.812989000     -1.459242000
H        3.093858000      2.412880000     -2.218394000
H        0.537002000      0.950312000     -2.941334000
H        2.148112000      0.532560000     -3.536095000
H        1.158228000     -0.729100000     -2.794021000
H        3.119537000     -1.228806000     -1.196253000
H        3.878727000      0.097751000     -0.275698000
H        4.035735000      0.042445000     -2.043152000
H        2.481501000      0.990618000      1.346609000
H        1.344178000     -0.430253000      3.969035000
H        1.737200000      1.279494000      3.689439000
H        0.083718000      0.800650000      4.180630000
H       -1.430241000     -0.356184000      2.566855000
H       -3.487923000      0.162810000      1.621873000
H       -4.472814000     -0.276073000      0.210425000
H       -3.354657000      1.106506000      0.113680000
H       -1.828121000     -2.964407000      0.283185000
H       -2.587534000     -2.231181000      1.722106000
H       -3.581315000     -2.654298000      0.310741000
H       -1.761312000     -1.669763000     -1.935219000
H       -3.490189000     -1.339347000     -1.784622000
H       -2.377322000      0.016662000     -2.003853000
