# Supplementary material for: Three Component Thio‐ and Carboboration of Alkynes: A Modular Route to Functionalised Bicyclic Boronates
Source: Angew Chem Int Ed Engl. 2026 May 27;65(30):e9548215. doi: 10.1002/anie.9548215 (PMC13383196; doi:10.1002/anie.9548215)
Supplement: Supplementary file 3 — Supporting File 3: anie72649‐sup‐0003‐xyz.zip. [file ANIE-65-e9548215-s003.zip › ACIE_xyz_files/ACIE_xyz_files/TS1_PhSH.xyz]

30
BC14H11SOF2
F        2.476626000      2.267824000      2.439723000
B        2.240644000      1.468630000      1.353573000
F        2.993539000      0.315768000      1.355610000
C        0.531313000      0.841052000      1.643506000
C        0.105774000      0.818783000      0.461616000
S       -2.278073000     -0.059200000      0.417488000
H       -2.822427000      1.175212000      0.374044000
C        0.420580000      1.173004000     -0.892806000
C       -0.298435000      0.886370000     -2.059017000
C        0.159757000      1.331704000     -3.292781000
C        1.346255000      2.069905000     -3.365987000
C        2.077859000      2.356794000     -2.219448000
C        1.632844000      1.911189000     -0.969814000
O        2.315983000      2.210995000      0.128245000
H        0.319178000      0.616695000      2.684335000
H       -1.218456000      0.304370000     -2.000563000
H       -0.405709000      1.100871000     -4.195709000
H        1.709066000      2.423948000     -4.332525000
H        3.006050000      2.927723000     -2.260871000
C       -2.302940000     -0.263091000      2.175812000
C       -1.877168000     -1.493124000      2.686880000
C       -2.666660000      0.775961000      3.037484000
C       -1.823413000     -1.681207000      4.067597000
C       -2.616129000      0.572532000      4.416284000
C       -2.194655000     -0.652483000      4.934693000
H       -1.583613000     -2.300438000      2.012231000
H       -2.987315000      1.741158000      2.639850000
H       -1.485302000     -2.639994000      4.464181000
H       -2.903077000      1.384219000      5.086857000
H       -2.151109000     -0.803563000      6.014336000
