# Supplementary material for: Three Component Thio‐ and Carboboration of Alkynes: A Modular Route to Functionalised Bicyclic Boronates
Source: Angew Chem Int Ed Engl. 2026 May 27;65(30):e9548215. doi: 10.1002/anie.9548215 (PMC13383196; doi:10.1002/anie.9548215)
Supplement: Supplementary file 3 — Supporting File 3: anie72649‐sup‐0003‐xyz.zip. [file ANIE-65-e9548215-s003.zip › ACIE_xyz_files/ACIE_xyz_files/TS1_SMe2.xyz]

26
BC10H11SOF2
F        1.491959000     -1.433957000      2.630116000
B        1.150453000     -2.086497000      1.477858000
F        0.813409000     -3.393648000      1.652910000
C       -0.582623000     -1.308149000      1.119769000
C       -0.175819000     -0.415746000      0.349286000
S       -2.226507000      1.072079000     -0.359731000
C       -2.672573000      1.442988000      1.348536000
C       -3.288994000     -0.354886000     -0.644064000
C        0.946615000      0.121160000     -0.369486000
C        1.020264000      1.318278000     -1.090773000
C        2.200067000      1.676374000     -1.732982000
C        3.314567000      0.835069000     -1.660890000
C        3.261654000     -0.356382000     -0.944127000
C        2.084182000     -0.723780000     -0.288281000
O        2.014918000     -1.881956000      0.371931000
H       -1.349214000     -1.820156000      1.687060000
H       -2.435949000      0.587546000      1.998073000
H       -3.740805000      1.687015000      1.419700000
H       -2.081123000      2.311807000      1.665809000
H       -3.064862000     -0.745005000     -1.645306000
H       -3.089764000     -1.137770000      0.102346000
H       -4.345348000     -0.058207000     -0.599675000
H        0.144053000      1.961936000     -1.147915000
H        2.248642000      2.609883000     -2.294207000
H        4.239048000      1.112525000     -2.170360000
H        4.123750000     -1.020522000     -0.875601000
