# Supplementary material for: Three Component Thio‐ and Carboboration of Alkynes: A Modular Route to Functionalised Bicyclic Boronates
Source: Angew Chem Int Ed Engl. 2026 May 27;65(30):e9548215. doi: 10.1002/anie.9548215 (PMC13383196; doi:10.1002/anie.9548215)
Supplement: Supplementary file 3 — Supporting File 3: anie72649‐sup‐0003‐xyz.zip. [file ANIE-65-e9548215-s003.zip › ACIE_xyz_files/ACIE_xyz_files/TS2_SMe2.xyz]

45
B2C14H21SO2F5
F        2.888942000     -3.344037000      1.944890000
B        2.297332000     -2.256815000      1.302149000
C        0.977095000     -2.633222000      0.450255000
C        0.841609000     -2.110070000     -0.770929000
S       -0.753263000     -2.114342000     -1.635803000
C       -1.863027000     -2.928775000     -0.484301000
C       -1.260533000     -0.388463000     -1.419440000
C        1.913824000     -1.405099000     -1.484824000
C        1.828024000     -0.976850000     -2.819177000
C        2.878506000     -0.308588000     -3.436826000
C        4.049336000     -0.060329000     -2.711994000
C        4.164426000     -0.485234000     -1.395299000
C        3.110204000     -1.165007000     -0.762051000
O        3.285403000     -1.563508000      0.488310000
H        0.160426000     -3.160803000      0.946237000
H       -2.870899000     -2.820821000     -0.904758000
H       -1.790822000     -2.455231000      0.502750000
H       -1.590558000     -3.990535000     -0.444230000
H       -1.179778000     -0.114499000     -0.360858000
H       -2.292256000     -0.311305000     -1.785646000
H       -0.597241000      0.234280000     -2.032145000
H        0.929703000     -1.185579000     -3.406212000
H        2.789762000      0.010046000     -4.475830000
H        4.882202000      0.464365000     -3.183855000
H        5.071357000     -0.306170000     -0.816550000
B        0.396885000      0.151597000      1.874107000
F        0.998952000      0.475255000      0.737844000
F       -0.612404000     -0.721874000      1.863561000
F        1.834698000     -1.339741000      2.338858000
F        0.623824000      0.858783000      2.968850000
O       -1.369077000      1.783788000      1.173691000
C       -2.495153000      1.640296000      2.023146000
H       -2.161673000      1.253352000      3.003070000
H       -2.960025000      2.624476000      2.201270000
C       -3.504247000      0.709692000      1.385558000
H       -3.058824000     -0.269686000      1.159100000
H       -3.887417000      1.141039000      0.448143000
H       -4.353597000      0.549784000      2.065482000
C       -0.725592000      3.046319000      1.250735000
H       -0.650250000      3.359942000      2.307200000
H        0.297971000      2.892560000      0.880983000
C       -1.430086000      4.100026000      0.415304000
H       -2.464359000      4.263960000      0.752638000
H       -1.452333000      3.797707000     -0.641655000
H       -0.897071000      5.059317000      0.488251000
