# Supplementary material for: Three Component Thio‐ and Carboboration of Alkynes: A Modular Route to Functionalised Bicyclic Boronates
Source: Angew Chem Int Ed Engl. 2026 May 27;65(30):e9548215. doi: 10.1002/anie.9548215 (PMC13383196; doi:10.1002/anie.9548215)
Supplement: Supplementary file 3 — Supporting File 3: anie72649‐sup‐0003‐xyz.zip. [file ANIE-65-e9548215-s003.zip › ACIE_xyz_files/ACIE_xyz_files/TS3_SMe2.xyz]

34
BC12H17S2OF
F        3.317398000     -0.388526000      2.799652000
B        2.677235000      0.021883000      1.708619000
C        1.575528000      1.092957000      1.719338000
C        1.014468000      1.387641000      0.522146000
S       -0.325963000      2.548974000      0.339795000
C       -1.964089000      0.987457000      0.344705000
C       -0.565815000      3.188287000      2.001913000
C        1.442502000      0.743858000     -0.722063000
C        0.914528000      1.051981000     -1.992454000
C        1.360053000      0.397725000     -3.130099000
C        2.354646000     -0.584507000     -3.028978000
C        2.901036000     -0.901906000     -1.794220000
C        2.451602000     -0.239601000     -0.649149000
O        3.021048000     -0.572946000      0.530782000
H        1.260371000      1.583880000      2.640086000
H       -2.764137000      1.727772000      0.347934000
H       -1.580147000      0.584550000      1.282382000
H       -1.642139000      0.563081000     -0.605269000
H       -1.395441000      3.903246000      1.927873000
H        0.336740000      3.721699000      2.326756000
H       -0.823542000      2.386999000      2.706792000
H        0.152455000      1.826458000     -2.099697000
H        0.940362000      0.655303000     -4.103017000
H        2.706107000     -1.100608000     -3.923661000
H        3.680628000     -1.656567000     -1.685362000
S       -3.639490000     -0.742721000      0.493619000
C       -4.525382000     -0.105040000      1.930763000
H       -3.826912000      0.344739000      2.651204000
H       -5.235930000      0.652549000      1.576074000
H       -5.083310000     -0.918721000      2.412369000
C       -2.598845000     -1.989559000      1.279895000
H       -2.038452000     -1.553796000      2.119245000
H       -3.219768000     -2.820807000      1.638380000
H       -1.898886000     -2.366990000      0.523084000
