# Supplementary material for: Three Component Thio‐ and Carboboration of Alkynes: A Modular Route to Functionalised Bicyclic Boronates
Source: Angew Chem Int Ed Engl. 2026 May 27;65(30):e9548215. doi: 10.1002/anie.9548215 (PMC13383196; doi:10.1002/anie.9548215)
Supplement: Supplementary file 3 — Supporting File 3: anie72649‐sup‐0003‐xyz.zip. [file ANIE-65-e9548215-s003.zip › ACIE_xyz_files/ACIE_xyz_files/TS4.xyz]

33
B2C14H10SOF5
F        0.674228000      0.843197000     -2.483389000
B       -0.084992000      1.850059000     -1.954241000
F       -1.147807000      2.211252000     -2.728706000
C       -1.010194000      0.931331000     -0.499910000
C       -0.153935000      1.251266000      0.340694000
S       -1.099667000      0.420870000      2.802885000
C        1.035404000      1.980967000      0.669281000
C        1.813477000      1.888956000      1.827363000
C        2.936822000      2.698125000      1.969041000
C        3.284404000      3.597450000      0.956265000
C        2.525667000      3.689424000     -0.207918000
C        1.401355000      2.877711000     -0.364877000
O        0.643043000      2.967189000     -1.464141000
H       -1.916585000      0.445300000     -0.838079000
H        1.534535000      1.181244000      2.607963000
H        3.542489000      2.626628000      2.872942000
H        4.164359000      4.233435000      1.070623000
H        2.788681000      4.377715000     -1.011799000
C       -2.508353000     -0.179223000      1.925610000
C       -2.568303000     -1.453899000      1.342787000
C       -3.588189000      0.699715000      1.741141000
C       -3.690204000     -1.836049000      0.605097000
C       -4.702364000      0.313617000      0.998361000
C       -4.761618000     -0.959466000      0.426654000
H       -1.733998000     -2.146177000      1.457738000
H       -3.542532000      1.698480000      2.181088000
H       -3.720662000     -2.833064000      0.160477000
H       -5.527690000      1.016253000      0.864393000
H       -5.632940000     -1.262366000     -0.157056000
B        0.041533000     -1.191254000      3.116782000
F        1.073579000     -0.718398000      3.922855000
F       -0.705041000     -2.166595000      3.762386000
F        0.532393000     -1.669663000      1.906361000
