# Supplementary material for: Three Component Thio‐ and Carboboration of Alkynes: A Modular Route to Functionalised Bicyclic Boronates
Source: Angew Chem Int Ed Engl. 2026 May 27;65(30):e9548215. doi: 10.1002/anie.9548215 (PMC13383196; doi:10.1002/anie.9548215)
Supplement: Supplementary file 3 — Supporting File 3: anie72649‐sup‐0003‐xyz.zip. [file ANIE-65-e9548215-s003.zip › ACIE_xyz_files/ACIE_xyz_files/TS5.xyz]

66
B2C32H25S4OF2
F       -1.008876000      5.141070000      1.714610000
B       -0.105119000      4.371754000      2.397735000
F       -0.074943000      4.642174000      3.746658000
C       -0.938630000      2.677619000      2.367447000
C        0.113934000      2.014213000      2.284168000
S       -0.537710000     -0.551676000      2.785064000
C        1.531314000      2.018750000      2.087070000
C        2.404240000      0.928903000      2.075923000
C        3.759515000      1.125919000      1.831270000
C        4.241512000      2.414912000      1.586713000
C        3.380278000      3.509897000      1.582052000
C        2.017688000      3.326110000      1.828127000
O        1.173394000      4.357854000      1.766435000
H       -2.014013000      2.740988000      2.484004000
H        2.010092000     -0.076809000      2.223949000
H        4.431081000      0.266627000      1.816004000
H        5.304040000      2.572431000      1.391672000
H        3.741560000      4.520005000      1.385694000
C       -2.247218000     -0.096978000      2.923415000
C       -2.691900000      0.391635000      4.159323000
C       -3.140258000     -0.162101000      1.846476000
C       -4.018866000      0.790751000      4.321629000
C       -4.468003000      0.231531000      2.018075000
C       -4.913865000      0.706444000      3.253244000
H       -1.995525000      0.442636000      4.999219000
H       -2.791951000     -0.535482000      0.882825000
H       -4.356522000      1.159487000      5.292433000
H       -5.157940000      0.166884000      1.174187000
H       -5.954080000      1.011521000      3.382781000
B       -0.418466000     -2.105934000      1.634169000
S        1.425444000     -2.716681000      1.763493000
S       -1.716580000     -3.491038000      2.044136000
S       -0.747023000     -1.799590000     -0.250143000
C        0.390123000     -0.492543000     -0.691836000
C        1.702518000     -0.774854000     -1.094139000
C       -0.055486000      0.834778000     -0.700423000
C        2.556016000      0.257598000     -1.485512000
C        0.800378000      1.866316000     -1.091049000
C        2.108764000      1.581063000     -1.483161000
H        2.049520000     -1.809765000     -1.098363000
H       -1.079084000      1.058455000     -0.392211000
H        3.579819000      0.025429000     -1.787007000
H        0.444034000      2.899163000     -1.076217000
H        2.779551000      2.389102000     -1.782060000
C       -2.462632000     -3.135995000      3.624559000
C       -1.713854000     -2.985487000      4.798924000
C       -3.860486000     -3.054881000      3.696038000
C       -2.352704000     -2.741785000      6.014904000
C       -4.496606000     -2.823213000      4.916189000
C       -3.744710000     -2.659868000      6.081353000
H       -0.627875000     -3.050200000      4.760438000
H       -4.447861000     -3.155232000      2.781043000
H       -1.750258000     -2.620615000      6.917982000
H       -5.586115000     -2.755483000      4.950699000
H       -4.240802000     -2.470590000      7.035373000
C        1.556912000     -3.270547000      3.453216000
C        1.925890000     -2.386687000      4.475796000
C        1.283961000     -4.607721000      3.772214000
C        1.997397000     -2.827350000      5.797892000
C        1.360340000     -5.047531000      5.094792000
C        1.710850000     -4.157592000      6.112122000
H        2.142599000     -1.344509000      4.235030000
H        0.990670000     -5.293660000      2.976026000
H        2.275779000     -2.125320000      6.586407000
H        1.133347000     -6.089257000      5.330946000
H        1.761100000     -4.499697000      7.147728000
