# Supplementary material for: Three Component Thio‐ and Carboboration of Alkynes: A Modular Route to Functionalised Bicyclic Boronates
Source: Angew Chem Int Ed Engl. 2026 May 27;65(30):e9548215. doi: 10.1002/anie.9548215 (PMC13383196; doi:10.1002/anie.9548215)
Supplement: Supplementary file 3 — Supporting File 3: anie72649‐sup‐0003‐xyz.zip. [file ANIE-65-e9548215-s003.zip › ACIE_xyz_files/ACIE_xyz_files/TS6.xyz]

48
B2C18H20SO2F5
F        1.527441000      3.610681000     -0.600420000
B        1.625625000      2.277419000     -1.062647000
F        1.164128000      2.291922000     -2.436280000
C        0.739480000      1.269554000     -0.179458000
C        1.303098000      0.231446000      0.463337000
S        0.273314000     -0.830192000      1.481327000
C        2.757642000     -0.010987000      0.400746000
C        3.399146000     -1.056329000      1.082708000
C        4.772616000     -1.262355000      0.988327000
C        5.537190000     -0.405738000      0.189813000
C        4.929556000      0.639145000     -0.495582000
C        3.543079000      0.856690000     -0.404475000
O        3.033509000      1.876590000     -1.081106000
H       -0.342813000      1.405285000     -0.088548000
H        2.794673000     -1.719594000      1.704303000
H        5.243056000     -2.083873000      1.530677000
H        6.616081000     -0.551856000      0.101899000
H        5.508777000      1.320110000     -1.121220000
F       -0.068534000      1.249270000     -4.523514000
B       -0.228364000      0.794159000     -3.288969000
F       -1.218314000      1.260892000     -2.540993000
F        0.534904000     -0.201564000     -2.857491000
O       -1.813501000     -0.959254000     -3.985998000
C       -1.151287000     -2.164189000     -4.312281000
C       -0.288224000     -1.943181000     -5.534699000
C       -2.856646000     -1.105846000     -3.040153000
C       -2.388483000     -1.568624000     -1.669180000
H       -1.906194000     -2.950890000     -4.505171000
H       -0.533523000     -2.497020000     -3.460181000
H       -0.899152000     -1.624111000     -6.391690000
H        0.469991000     -1.171597000     -5.342882000
H        0.230005000     -2.875706000     -5.802017000
H       -3.329128000     -0.117590000     -2.963735000
H       -3.609722000     -1.807687000     -3.446935000
H       -3.239111000     -1.555402000     -0.971190000
H       -1.612693000     -0.895556000     -1.275858000
H       -1.987612000     -2.593333000     -1.688964000
C        0.250325000     -2.367508000      0.590427000
C       -0.468271000     -3.424519000      1.168952000
C        0.876917000     -2.557945000     -0.646709000
C       -0.564613000     -4.650311000      0.514150000
C        0.785598000     -3.794469000     -1.287672000
C        0.064843000     -4.844701000     -0.718165000
H       -0.957613000     -3.282422000      2.135714000
H        1.417642000     -1.739696000     -1.122854000
H       -1.131274000     -5.461333000      0.976457000
H        1.281370000     -3.928640000     -2.251336000
H       -0.006518000     -5.807041000     -1.228130000
