# Supplementary material for: Three Component Thio‐ and Carboboration of Alkynes: A Modular Route to Functionalised Bicyclic Boronates
Source: Angew Chem Int Ed Engl. 2026 May 27;65(30):e9548215. doi: 10.1002/anie.9548215 (PMC13383196; doi:10.1002/anie.9548215)
Supplement: Supplementary file 3 — Supporting File 3: anie72649‐sup‐0003‐xyz.zip. [file ANIE-65-e9548215-s003.zip › ACIE_xyz_files/ACIE_xyz_files/TS7.xyz]

35
BC12H17S2OF2
F       -0.306883000      0.661790000      3.650857000
B       -0.536420000      0.412359000      2.287633000
F       -0.880676000     -0.978832000      2.141196000
C        0.753787000      0.664425000      1.354709000
C        0.582698000      1.199183000      0.136876000
S        1.835075000      1.074604000     -1.158028000
C        3.407632000      1.111664000     -0.281064000
C       -0.713179000      1.747173000     -0.305978000
C       -0.935444000      2.312476000     -1.573877000
C       -2.166101000      2.852064000     -1.930250000
C       -3.211217000      2.842849000     -1.000124000
C       -3.021877000      2.290030000      0.259545000
C       -1.786354000      1.727110000      0.626398000
O       -1.672604000      1.221285000      1.843862000
H        1.724057000      0.255272000      1.654283000
H        3.647073000      2.148396000     -0.011163000
H        3.393805000      0.485616000      0.618690000
H        4.162248000      0.730678000     -0.981795000
H       -0.118175000      2.348579000     -2.296175000
H       -2.306669000      3.286363000     -2.921218000
H       -4.181423000      3.271726000     -1.259575000
H       -3.822976000      2.274362000      1.000450000
S        0.737954000     -3.430510000     -0.643585000
C        1.441655000     -1.220090000     -1.146917000
C        1.143110000     -3.390684000      1.117587000
H        0.777731000     -2.453902000      1.565449000
H        0.669830000     -4.244290000      1.620168000
H        2.233113000     -3.473201000      1.214995000
H        1.834371000     -1.472322000     -2.131715000
H        2.094903000     -1.272215000     -0.275440000
H        0.395649000     -0.952194000     -1.031008000
C       -1.028785000     -3.059508000     -0.545225000
H       -1.192111000     -2.208509000      0.135743000
H       -1.380752000     -2.821711000     -1.557744000
H       -1.573049000     -3.940035000     -0.177560000
